# Supplementary material for: Unlocking Potentially Therapeutic Phytochemicals in Capadulla (Doliocarpus dentatus) from Guyana Using Untargeted Mass Spectrometry-Based Metabolomics
Source: Metabolites. 2023 Oct 3;13(10):1050. doi: 10.3390/metabo13101050 (PMC10608729; doi:10.3390/metabo13101050)
Supplement: Supplementary file 1 [file metabolites-13-01050-s001.zip]

Archive with 6 entries (6 files):
- Annotation - GNPS, Dereplicator - Sept 20 2023.xlsx
- capadulla neg mode MS DIAL.xlsx
- Capadulla pos mode MS DIAL.xlsx
- SIRIUS-QCs-negative ion mode - compound_identifications_adducts.tsv
- SIRIUS-QCs-positive ion mode - compound_identifications_adducts.tsv
- Supplemental Information Capadulla Dolio September 14 2023.pdf
