# Supplementary material for: Unlocking Potentially Therapeutic Phytochemicals in Capadulla (Doliocarpus dentatus) from Guyana Using Untargeted Mass Spectrometry-Based Metabolomics
Source: Metabolites. 2023 Oct 3;13(10):1050. doi: 10.3390/metabo13101050 (PMC10608729; doi:10.3390/metabo13101050)
Supplement: Supplementary file 1 [file metabolites-13-01050-s001.zip › Annotation - GNPS, Dereplicator - Sept 20 2023.xlsx]

## Sheet: GNPS All found inchikeys
Compounds	InChIKey	Kingdom	Superclass	Class	Subclass	Parent Level 1	Parent Level 2	Parent Level 3	Parent Level 4	Synonyms		Kingdom	Count	Percentage		Superclass	Count	Percentage
Cinchonidine	KMPWYEUPVWOPIM-KODHJQJWSA-N	Organic compounds	Alkaloids and derivatives	Cinchona alkaloids		Cinchona alkaloids						Organic Compounds (C column)	219	100		Lipids and lipid-like molecules	81	100
4-(undecan-5-yl)benzenesulfonic acid	FERBTPHUEYEGDN-UHFFFAOYSA-N	Organic compounds	Benzenoids	Benzene and substituted derivatives	Benzenesulfonic acids and derivatives	Benzenesulfonic acids and derivatives						Superclass				Class
Decylbenzenesulfonic acid	UASQKKHYUPBQJR-UHFFFAOYSA-N	Organic compounds	Benzenoids	Benzene and substituted derivatives	Benzenesulfonic acids and derivatives	Benzenesulfonic acids and derivatives						Alkaloids and derivatives	1	0.456621		Fatty Acyls	47	58.0247
Dodecylbenzenesulfonic acid	WBIQQQGBSDOWNP-UHFFFAOYSA-N	Organic compounds	Benzenoids	Benzene and substituted derivatives	Benzenesulfonic acids and derivatives	Benzenesulfonic acids and derivatives						Benzenoids	26	11.8721		Glycerolipids	6	7.40741
[(2R,3S,4S,5R,6S)-6-(3,4-dihydroxybenzoyl)oxy-3,4,5-trihydroxyoxan-2-yl]methyl 3,4-dihydroxybenzoate	VNQNUULCMPXFER-XDCWJTEKSA-N	Organic compounds	Benzenoids	Benzene and substituted derivatives	Benzoic acids and derivatives	Benzoic acid esters	p-Hydroxybenzoic acid esters	p-Hydroxybenzoic acid alkyl esters				Lignans, neolignans and related compounds	5	2.28311		Glycerophospholipids	11	13.5802
2,3-dihydroxybenzoic acid	GLDQAMYCGOIJDV-UHFFFAOYSA-N	Organic compounds	Benzenoids	Benzene and substituted derivatives	Benzoic acids and derivatives	Hydroxybenzoic acid derivatives	Salicylic acid and derivatives	Salicylic acids				Lipids and lipid-like molecules	81	36.9863		Prenol lipids	16	19.7531
3-Ethoxybenzoic acid	DTFQMPQJMDEWKJ-UHFFFAOYSA-N	Organic compounds	Benzenoids	Benzene and substituted derivatives	Benzoic acids and derivatives	Benzoic acids						Nucleosides, nucleotides, and analogues	4	1.82648		Steroids and steroid derivatives	1	1.23457
3-hydroxybenzoic acid	IJFXRHURBJZNAO-UHFFFAOYSA-N	Organic compounds	Benzenoids	Benzene and substituted derivatives	Benzoic acids and derivatives	Hydroxybenzoic acid derivatives						Organic acids and derivatives	25	11.4155		Total	81	100
4-Methoxysalicylic acid	MRIXVKKOHPQOFK-UHFFFAOYSA-N	Organic compounds	Benzenoids	Benzene and substituted derivatives	Benzoic acids and derivatives	Methoxybenzoic acids and derivatives	P-methoxybenzoic acids and derivatives					Organoheterocyclic compounds	13	5.93607
5-Hydroxyisovanillic acid	UBXDWYFLYYJQFR-UHFFFAOYSA-N	Organic compounds	Benzenoids	Benzene and substituted derivatives	Benzoic acids and derivatives	Hydroxybenzoic acid derivatives	Gallic acid and derivatives					Phenylpropanoids and polyketides	29	13.242		Superclass	Count	Percentage
Benzoic acid + 2O, O-Pen	VWQASRWQZBVNEI-UHFFFAOYSA-N	Organic compounds	Benzenoids	Benzene and substituted derivatives	Benzoic acids and derivatives	Benzoic acid esters	p-Hydroxybenzoic acid esters	p-Hydroxybenzoic acid alkyl esters				Organic oxygen compounds	24	10.9589		Benzenoids	26	100
Ethylparaben	NUVBSKCKDOMJSU-UHFFFAOYSA-N	Organic compounds	Benzenoids	Benzene and substituted derivatives	Benzoic acids and derivatives	Benzoic acid esters	p-Hydroxybenzoic acid esters	p-Hydroxybenzoic acid alkyl esters				Organic nitrogen compounds	11	5.02283		Class
Gallic acid	LNTHITQWFMADLM-UHFFFAOYSA-N	Organic compounds	Benzenoids	Benzene and substituted derivatives	Benzoic acids and derivatives	Hydroxybenzoic acid derivatives	Gallic acid and derivatives	Gallic acids				Total	219	100		Benzene and substituted derivatives	18	69.2308
Methyl gallate	FBSFWRHWHYMIOG-UHFFFAOYSA-N	Organic compounds	Benzenoids	Benzene and substituted derivatives	Benzoic acids and derivatives	Hydroxybenzoic acid derivatives	Gallic acid and derivatives	Galloyl esters								Phenol esters	1	3.84615
Salicylic acid	YGSDEFSMJLZEOE-UHFFFAOYSA-N	Organic compounds	Benzenoids	Benzene and substituted derivatives	Benzoic acids and derivatives	Hydroxybenzoic acid derivatives	Salicylic acid and derivatives	Salicylic acids								Phenols	7	26.9231
Benzophenone	RWCCWEUUXYIKHB-UHFFFAOYSA-N	Organic compounds	Benzenoids	Benzene and substituted derivatives	Benzophenones	Benzophenones										Total	26	100
Phenylglyoxylic acid	FAQJJMHZNSSFSM-UHFFFAOYSA-N	Organic compounds	Benzenoids	Benzene and substituted derivatives	Benzoyl derivatives	Benzoyl derivatives
Benzyldodecyldimethylammonium	CYDRXTMLKJDRQH-UHFFFAOYSA-N	Organic compounds	Benzenoids	Benzene and substituted derivatives	Phenylmethylamines	Phenylmethylamines										Superclass	Count	Percentage
N,N-Diethyl-m-toluamide	MMOXZBCLCQITDF-UHFFFAOYSA-N	Organic compounds	Benzenoids	Benzene and substituted derivatives	Toluenes	Toluamides	m-Toluamides	N,N-dialkyl-m-toluamides								Phenylpropanoids and polyketides	29	100
Vanillin acetate	PZSJOBKRSVRODF-UHFFFAOYSA-N	Organic compounds	Benzenoids	Phenol esters		Phenol esters										Class
Catechol	YCIMNLLNPGFGHC-UHFFFAOYSA-N	Organic compounds	Benzenoids	Phenols	Benzenediols	Catechols										Aurone flavonoids	1	3.44828
Pyrogallol	WQGWDDDVZFFDIG-UHFFFAOYSA-N	Organic compounds	Benzenoids	Phenols	Benzenetriols and derivatives	Pyrogallols and derivatives	5-unsubstituted pyrrogallols									Cinnamic acids and derivatives	2	6.89655
3,4,5-Trimethoxyphenol	VTCDZPUMZAZMSB-UHFFFAOYSA-N	Organic compounds	Benzenoids	Phenols	Methoxyphenols	Methoxyphenols										Coumarins and derivatives	2	6.89655
4-Allyl-2,6-dimethoxyphenol	FWMPKHMKIJDEMJ-UHFFFAOYSA-N	Organic compounds	Benzenoids	Phenols	Methoxyphenols	Methoxyphenols										Flavonoids	21	72.4138
Coniferyl aldehyde	DKZBBWMURDFHNE-NSCUHMNNSA-N	Organic compounds	Benzenoids	Phenols	Methoxyphenols	Methoxyphenols										Macrolides and analogues	1	3.44828
Homovanillyl alcohol	XHUBSJRBOQIZNI-UHFFFAOYSA-N	Organic compounds	Benzenoids	Phenols	Methoxyphenols	Methoxyphenols										Tannins	2	6.89655
Vanylglycol	FBWPWWWZWKPJFL-UHFFFAOYSA-N	Organic compounds	Benzenoids	Phenols	Methoxyphenols	Methoxyphenols										Total	29	100
2-(2,6-dimethoxy-4-prop-2-enylphenoxy)-1-(3,4,5-trimethoxyphenyl)propan-1-ol	KKEKLEUWEJUCRA-UHFFFAOYSA-N	Organic compounds	Lignans, neolignans and related compounds			Lignans, neolignans and related compounds
1-(4-hydroxy-3-methoxyphenyl)-6-methoxy-2,3-dimethyl-3,4-dihydro-1H-naphthalene-2,7-diol	XQAQIFDOJYUBEV-UHFFFAOYSA-N	Organic compounds	Lignans, neolignans and related compounds	Aryltetralin lignans		Aryltetralin lignans										Superclass	Count	Percentage
2,3-bis[(4-hydroxy-3-methoxyphenyl)methyl]butane-1,4-diol	PUETUDUXMCLALY-UHFFFAOYSA-N	Organic compounds	Lignans, neolignans and related compounds	Dibenzylbutane lignans	Dibenzylbutanediol lignans	Dibenzylbutanediol lignans										Organic oxygen compounds	24	100
5-[6-(3-hydroxy-4-methoxyphenyl)-1,3,3a,4,6,6a-hexahydrofuro[3,4-c]furan-3-yl]-2-methoxyphenol	VRHZMFGDDGFRLP-UHFFFAOYSA-N	Organic compounds	Lignans, neolignans and related compounds	Furanoid lignans		Furanoid lignans										Class
(2R,3R,4S,5S,6R)-2-[[7-hydroxy-1-(4-hydroxy-3-methoxyphenyl)-3-(hydroxymethyl)-6-methoxy-1,2,3,4-tetrahydronaphthalen-2-yl]methoxy]-6-(hydroxymethyl)oxane-3,4,5-triol	AHYOMNWKYGMYMB-CIEFDVMPSA-N	Organic compounds	Lignans, neolignans and related compounds	Lignan glycosides		Lignan glycosides										Organooxygen compounds	24	100
15-HEDE	ZTRWPEHMGCHTIT-QWAPPMFBSA-N	Organic compounds	Lipids and lipid-like molecules	Fatty Acyls	Eicosanoids	Other hydroxyeicosapolyenoic acids										Subclass
2-heptylhexanedioic acid	RRDBPOFVSHXMRB-UHFFFAOYSA-N	Organic compounds	Lipids and lipid-like molecules	Fatty Acyls	Fatty acid esters	Fatty acid esters				adipic acid, ethyl-2-heptyl-ester						Alcohols and polyols	5	20.8333
Methyl hexadecanoate	FLIACVVOZYBSBS-UHFFFAOYSA-N	Organic compounds	Lipids and lipid-like molecules	Fatty Acyls	Fatty acid esters	Fatty acid methyl esters										Carbohydrates and carbohydrate conjugates	16	66.6667
Palmitic acid ethyl ester	XIRNKXNNONJFQO-UHFFFAOYSA-N	Organic compounds	Lipids and lipid-like molecules	Fatty Acyls	Fatty acid esters	Fatty acid esters										Carbonyl compounds	2	8.33333
(Z)-2-octylpent-2-enedioic acid	NIXDINZDFZJZHG-LUAWRHEFSA-N	Organic compounds	Lipids and lipid-like molecules	Fatty Acyls	Fatty acids and conjugates	Medium-chain fatty acids										Ethers	1	4.16667
14-methyl-Pentadecanoic acid	ZONJATNKKGGVSU-UHFFFAOYSA-N	Organic compounds	Lipids and lipid-like molecules	Fatty Acyls	Fatty acids and conjugates	Long-chain fatty acids										Total	24	100
15-OxoEDE	QZCMHXPXGACWLJ-QWAPPMFBSA-N	Organic compounds	Lipids and lipid-like molecules	Fatty Acyls	Fatty acids and conjugates	Long-chain fatty acids
2-Hydroxyoctanoic acid	JKRDADVRIYVCCY-UHFFFAOYSA-N	Organic compounds	Lipids and lipid-like molecules	Fatty Acyls	Fatty acids and conjugates	Medium-chain fatty acids
2-Isopropylmalic acid	BITYXLXUCSKTJS-UHFFFAOYSA-N	Organic compounds	Lipids and lipid-like molecules	Fatty Acyls	Fatty acids and conjugates	Hydroxy fatty acids
3-Hydroxyoctadecanoic Acid	POMQYTSPMKEQNB-UHFFFAOYSA-N	Organic compounds	Lipids and lipid-like molecules	Fatty Acyls	Fatty acids and conjugates	Long-chain fatty acids
9(10)-EpOME	FBUKMFOXMZRGRB-SQGUUQMOSA-N	Organic compounds	Lipids and lipid-like molecules	Fatty Acyls	Fatty acids and conjugates	Medium-chain fatty acids
9,10-Dihydroxy-12Z-octadecenoic acid	XEBKSQSGNGRGDW-YFHOEESVSA-N	Organic compounds	Lipids and lipid-like molecules	Fatty Acyls	Fatty acids and conjugates	Long-chain fatty acids
9,12-Octadecadiynoic Acid	KDYILQLPKVZDGB-UHFFFAOYSA-N	Organic compounds	Lipids and lipid-like molecules	Fatty Acyls	Fatty acids and conjugates	Long-chain fatty acids
Adipic acid	WNLRTRBMVRJNCN-UHFFFAOYSA-N	Organic compounds	Lipids and lipid-like molecules	Fatty Acyls	Fatty acids and conjugates	Medium-chain fatty acids
Azelaic acid	BDJRBEYXGGNYIS-UHFFFAOYSA-N	Organic compounds	Lipids and lipid-like molecules	Fatty Acyls	Fatty acids and conjugates	Medium-chain fatty acids
cis-9-Hexadecenoic acid	SECPZKHBENQXJG-FPLPWBNLSA-N	Organic compounds	Lipids and lipid-like molecules	Fatty Acyls	Fatty acids and conjugates	Long-chain fatty acids
Elaidic acid	ZQPPMHVWECSIRJ-MDZDMXLPSA-N	Organic compounds	Lipids and lipid-like molecules	Fatty Acyls	Fatty acids and conjugates	Long-chain fatty acids
Isomyristic acid	YYVJAABUJYRQJO-UHFFFAOYSA-N	Organic compounds	Lipids and lipid-like molecules	Fatty Acyls	Fatty acids and conjugates	Long-chain fatty acids
Myristoleic acid	YWWVWXASSLXJHU-WAYWQWQTSA-N	Organic compounds	Lipids and lipid-like molecules	Fatty Acyls	Fatty acids and conjugates	Long-chain fatty acids
Nonanoic acid	FBUKVWPVBMHYJY-UHFFFAOYSA-N	Organic compounds	Lipids and lipid-like molecules	Fatty Acyls	Fatty acids and conjugates	Medium-chain fatty acids
Palmitic acid	IPCSVZSSVZVIGE-UHFFFAOYSA-N	Organic compounds	Lipids and lipid-like molecules	Fatty Acyls	Fatty acids and conjugates	Long-chain fatty acids
pentadecanoic acid	WQEPLUUGTLDZJY-UHFFFAOYSA-N	Organic compounds	Lipids and lipid-like molecules	Fatty Acyls	Fatty acids and conjugates	Long-chain fatty acids
stearic acid	QIQXTHQIDYTFRH-UHFFFAOYSA-N	Organic compounds	Lipids and lipid-like molecules	Fatty Acyls	Fatty acids and conjugates	Long-chain fatty acids
Suberic acid	TYFQFVWCELRYAO-UHFFFAOYSA-N	Organic compounds	Lipids and lipid-like molecules	Fatty Acyls	Fatty acids and conjugates	Medium-chain fatty acids
Tetradecanedioic acid	HQHCYKULIHKCEB-UHFFFAOYSA-N	Organic compounds	Lipids and lipid-like molecules	Fatty Acyls	Fatty acids and conjugates	Long-chain fatty acids
Traumatic Acid	MAZWDMBCPDUFDJ-VQHVLOKHSA-N	Organic compounds	Lipids and lipid-like molecules	Fatty Acyls	Fatty acids and conjugates	Medium-chain fatty acids
1-(4-hydroxyphenyl)-3-[(2R,3R,4S,5S,6R)-3,4,5-trihydroxy-6-(hydroxymethyl)oxan-2-yl]oxypropan-1-one	NPAQHLFPEOMKAL-UXXRCYHCSA-N	Organic compounds	Lipids and lipid-like molecules	Fatty Acyls	Fatty acyl glycosides	Fatty acyl glycosides of mono- and disaccharides
Trans-Zeatin-o-glucoside	UUPDCCPAOMDMPT-HNVSNYHQSA-N	Organic compounds	Lipids and lipid-like molecules	Fatty Acyls	Fatty acyl glycosides	Fatty acyl glycosides of mono- and disaccharides
1,2-dihydroxyheptadec-16-en-4-yl acetate	MFLWBVVCOWPUBA-UHFFFAOYSA-N	Organic compounds	Lipids and lipid-like molecules	Fatty Acyls	Fatty alcohols	Long-chain fatty alcohols
(Z)-13-Docosenamide	UAUDZVJPLUQNMU-KTKRTIGZSA-N	Organic compounds	Lipids and lipid-like molecules	Fatty Acyls	Fatty amides	Fatty amides
(Z)-9-Octadecenamide	FATBGEAMYMYZAF-KTKRTIGZSA-N	Organic compounds	Lipids and lipid-like molecules	Fatty Acyls	Fatty amides	Fatty amides
N-[3-(Dimethylamino)propyl]dodecanamide	TWMFGCHRALXDAR-UHFFFAOYSA-N	Organic compounds	Lipids and lipid-like molecules	Fatty Acyls	Fatty amides	N-acyl amines
Palmitamide	HSEMFIZWXHQJAE-UHFFFAOYSA-N	Organic compounds	Lipids and lipid-like molecules	Fatty Acyls	Fatty amides	Fatty amides
(10E,15E)-9,12,13-trihydroxyoctadeca-10,15-dienoic acid	MKYUCBXUUSZMQB-NMABCHCUSA-N	Organic compounds	Lipids and lipid-like molecules	Fatty Acyls	Lineolic acids and derivatives	Lineolic acids and derivatives
13-HOTrE	KLLGGGQNRTVBSU-JDTPQGGVSA-N	Organic compounds	Lipids and lipid-like molecules	Fatty Acyls	Lineolic acids and derivatives	Lineolic acids and derivatives
13-Keto-9Z,11E-octadecadienoic acid	JHXAZBBVQSRKJR-BSZOFBHHSA-N	Organic compounds	Lipids and lipid-like molecules	Fatty Acyls	Lineolic acids and derivatives	Lineolic acids and derivatives
1-Linoleoylglycerol	WECGLUPZRHILCT-KKFOGOCZSA-N	Organic compounds	Lipids and lipid-like molecules	Fatty Acyls	Lineolic acids and derivatives	Lineolic acids and derivatives
9(S)-HpOTrE	RWKJTIHNYSIIHW-MEBVTJQTSA-N	Organic compounds	Lipids and lipid-like molecules	Fatty Acyls	Lineolic acids and derivatives	Lineolic acids and derivatives
9-hydroxy-10,12-octadecadienoic acid	NPDSHTNEKLQQIJ-SIGMCMEVSA-N	Organic compounds	Lipids and lipid-like molecules	Fatty Acyls	Lineolic acids and derivatives	Lineolic acids and derivatives
9-OxoOTrE	ACHDMUPTZYZIGR-CUHSZNQNSA-N	Organic compounds	Lipids and lipid-like molecules	Fatty Acyls	Lineolic acids and derivatives	Lineolic acids and derivatives
9S-Hydroxy-10E,12Z,15Z-octadecatrienoic acid	RIGGEAZDTKMXSI-MEBVTJQTSA-N	Organic compounds	Lipids and lipid-like molecules	Fatty Acyls	Lineolic acids and derivatives	Lineolic acids and derivatives
Conjugated linoleic Acid (10E,12Z)	GKJZMAHZJGSBKD-BLHCBFLLSA-N	Organic compounds	Lipids and lipid-like molecules	Fatty Acyls	Lineolic acids and derivatives	Lineolic acids and derivatives
Linoleic acid	OYHQOLUKZRVURQ-HZJYTTRNSA-N	Organic compounds	Lipids and lipid-like molecules	Fatty Acyls	Lineolic acids and derivatives	Lineolic acids and derivatives
Linolenic acid	DTOSIQBPPRVQHS-PDBXOOCHSA-N	Organic compounds	Lipids and lipid-like molecules	Fatty Acyls	Lineolic acids and derivatives	Lineolic acids and derivatives
Monolinolenin	GGJRAQULURVTAJ-IUQGRGSQSA-N	Organic compounds	Lipids and lipid-like molecules	Fatty Acyls	Lineolic acids and derivatives	Lineolic acids and derivatives
Pinolenic acid	HXQHFNIKBKZGRP-URPRIDOGSA-N	Organic compounds	Lipids and lipid-like molecules	Fatty Acyls	Lineolic acids and derivatives	Lineolic acids and derivatives
Stearidonic acid ethyl ester	RIDOSNBWMUADGT-AFSLFLIVSA-N	Organic compounds	Lipids and lipid-like molecules	Fatty Acyls	Lineolic acids and derivatives	Lineolic acids and derivatives
1-Hexadecanoyl-sn-glycerol	QHZLMUACJMDIAE-SFHVURJKSA-N	Organic compounds	Lipids and lipid-like molecules	Glycerolipids	Monoradylglycerols	Monoacylglycerols	1-monoacylglycerols
Monoelaidin	RZRNAYUHWVFMIP-MDZDMXLPSA-N	Organic compounds	Lipids and lipid-like molecules	Glycerolipids	Monoradylglycerols	Monoacylglycerols	1-monoacylglycerols
Monoerucin	ZXNAIPHYBVMMPY-KTKRTIGZSA-N	Organic compounds	Lipids and lipid-like molecules	Glycerolipids	Monoradylglycerols	Monoacylglycerols	1-monoacylglycerols
Monomyristin	DCBSHORRWZKAKO-UHFFFAOYSA-N	Organic compounds	Lipids and lipid-like molecules	Glycerolipids	Monoradylglycerols	Monoacylglycerols	1-monoacylglycerols
Monoolein	RZRNAYUHWVFMIP-KTKRTIGZSA-N	Organic compounds	Lipids and lipid-like molecules	Glycerolipids	Monoradylglycerols	Monoacylglycerols	1-monoacylglycerols
DGTS 16:0	JSJQJWOVNQSKAA-VBQVODCQSA-N	Organic compounds	Lipids and lipid-like molecules	Glycerolipids	Triradylcglycerols	Alkyldiacylglycerols
1-Oleoyl-L-.alpha.-lysophosphatidic acid	WRGQSWVCFNIUNZ-GDCKJWNLSA-N	Organic compounds	Lipids and lipid-like molecules	Glycerophospholipids	Glycerophosphates	Monoacylglycerophosphates	Lysophosphatidic acids	1-acylglycerol-3-phosphates
1-(9Z,12Z-Octadecadienoyl-2-hydroxy-sn-glycero-3-phosphocholine	SPJFYYJXNPEZDW-FTJOPAKQSA-N	Organic compounds	Lipids and lipid-like molecules	Glycerophospholipids	Glycerophosphocholines	Lysophosphatidylcholines	1-acyl-sn-glycero-3-phosphocholines
1-(9Z-Octadecenoyl)-sn-glycero-3-phosphocholine (LPC 18:1)	YAMUFBLWGFFICM-PTGWMXDISA-N	Organic compounds	Lipids and lipid-like molecules	Glycerophospholipids	Glycerophosphocholines	Lysophosphatidylcholines	1-acyl-sn-glycero-3-phosphocholines
Lyso-PC(16:0)	ASWBNKHCZGQVJV-HSZRJFAPSA-N	Organic compounds	Lipids and lipid-like molecules	Glycerophospholipids	Glycerophosphocholines	Lysophosphatidylcholines	1-acyl-sn-glycero-3-phosphocholines
PC(0:0/18:1)	SULIDBRAXVDKBU-PTGWMXDISA-N	Organic compounds	Lipids and lipid-like molecules	Glycerophospholipids	Glycerophosphocholines	Lysophosphatidylcholines	2-acyl-sn-glycero-3-phosphocholines
PC(18:2/0:0)	MRTUWVDDQVMUCR-ACHCNROVSA-N	Organic compounds	Lipids and lipid-like molecules	Glycerophospholipids	Glycerophosphocholines	Lysophosphatidylcholines	1-acyl-sn-glycero-3-phosphocholines
PC(18:3/0:0)	WKQNRCYKYCKESD-YVHLTTHBSA-N	Organic compounds	Lipids and lipid-like molecules	Glycerophospholipids	Glycerophosphocholines	Lysophosphatidylcholines	1-acyl-sn-glycero-3-phosphocholines
1-(9Z-Octadecenoyl)-sn-glycero-3-phosphoethanolamine	PYVRVRFVLRNJLY-MZMPXXGTSA-N	Organic compounds	Lipids and lipid-like molecules	Glycerophospholipids	Glycerophosphoethanolamines	Lysophosphatidylethanolamines	1-acyl-sn-glycero-3-phosphoethanolamines
1-Palmitoyl-2-hydroxy-sn-glycero-3-phosphoethanolamine	YVYMBNSKXOXSKW-HXUWFJFHSA-N	Organic compounds	Lipids and lipid-like molecules	Glycerophospholipids	Glycerophosphoethanolamines	Lysophosphatidylethanolamines	1-acyl-sn-glycero-3-phosphoethanolamines
PE(18:2/0:0)	DBHKHNGBVGWQJE-USWSLJGRSA-N	Organic compounds	Lipids and lipid-like molecules	Glycerophospholipids	Glycerophosphoethanolamines	Lysophosphatidylethanolamines	1-acyl-sn-glycero-3-phosphoethanolamines
PE(18:3/0:0)	QULMFYLWLOKODU-JOCHJYFZSA-N	Organic compounds	Lipids and lipid-like molecules	Glycerophospholipids	Glycerophosphoethanolamines	Lysophosphatidylethanolamines	1-acyl-sn-glycero-3-phosphoethanolamines
decahydro-2-hydroxy-gamma,2,5,5,8a-pentamethyl-, alpha-acetate 1-Naphthalenepentanol	QIGZPEOYCIWRBG-UHFFFAOYSA-N	Organic compounds	Lipids and lipid-like molecules	Prenol lipids	Diterpenoids	Diterpenoids
(1R)-(-)-Nopol	ROKSAUSPJGWCSM-AXDSSHIGSA-N	Organic compounds	Lipids and lipid-like molecules	Prenol lipids	Monoterpenoids	Bicyclic monoterpenoids
alpha-Pinene	GRWFGVWFFZKLTI-UHFFFAOYSA-N	Organic compounds	Lipids and lipid-like molecules	Prenol lipids	Monoterpenoids	Bicyclic monoterpenoids
cuminyl alcohol	OIGWAXDAPKFNCQ-UHFFFAOYSA-N	Organic compounds	Lipids and lipid-like molecules	Prenol lipids	Monoterpenoids	Aromatic monoterpenoids
Genipin	AZKVWQKMDGGDSV-BCMRRPTOSA-N	Organic compounds	Lipids and lipid-like molecules	Prenol lipids	Monoterpenoids	Iridoids and derivatives
Retinol	FPIPGXGPPPQFEQ-OVSJKPMPSA-N	Organic compounds	Lipids and lipid-like molecules	Prenol lipids	Retinoids	Retinoids
(+)-Nootkatone	WTOYNNBCKUYIKC-JMSVASOKSA-N	Organic compounds	Lipids and lipid-like molecules	Prenol lipids	Sesquiterpenoids	Eremophilane, 8,9-secoeremophilane and furoeremophilane sesquiterpenoids
1-methyl-4-methylidene-7-(propan-2-yl)-1,2,3,3a,4,5,6,8a-octahydroazulen-1-ol	BUPJOLXWQXEJSQ-QLFBSQMISA-N	Organic compounds	Lipids and lipid-like molecules	Prenol lipids	Sesquiterpenoids	Guaianes
4-(2,6,6-trimethyl-2-cyclohexen-1-yl)-2-Butanone	JHJCHCSUEGPIGE-UHFFFAOYSA-N	Organic compounds	Lipids and lipid-like molecules	Prenol lipids	Sesquiterpenoids	Sesquiterpenoids
Farnesol	CRDAMVZIKSXKFV-YFVJMOTDSA-N	Organic compounds	Lipids and lipid-like molecules	Prenol lipids	Sesquiterpenoids	Sesquiterpenoids
Betulin	FVWJYYTZTCVBKE-ROUWMTJPSA-N	Organic compounds	Lipids and lipid-like molecules	Prenol lipids	Triterpenoids	Triterpenoids
Betulinic acid	QGJZLNKBHJESQX-FZFNOLFKSA-N	Organic compounds	Lipids and lipid-like molecules	Prenol lipids	Triterpenoids	Triterpenoids
Betulonic acid	SLJTWDNVZKIDAU-SVAFSPIFSA-N	Organic compounds	Lipids and lipid-like molecules	Prenol lipids	Triterpenoids	Triterpenoids
Oleanolic acid	MIJYXULNPSFWEK-GTOFXWBISA-N	Organic compounds	Lipids and lipid-like molecules	Prenol lipids	Triterpenoids	Triterpenoids
Sumaresinolic acid	KLHSKTMVSOWVLD-CIDOKVMISA-N	Organic compounds	Lipids and lipid-like molecules	Prenol lipids	Triterpenoids	Triterpenoids
Ursolic acid	WCGUUGGRBIKTOS-GPOJBZKASA-N	Organic compounds	Lipids and lipid-like molecules	Prenol lipids	Triterpenoids	Triterpenoids
Cholesterol	HVYWMOMLDIMFJA-DPAQBDIFSA-N	Organic compounds	Lipids and lipid-like molecules	Steroids and steroid derivatives	Cholestane steroids	Cholesterols and derivatives
5'-Deoxy-5'-(methylsulfinyl)adenosine	WXOJULRVRHWMGT-JLQSGANNSA-N	Organic compounds	Nucleosides, nucleotides, and analogues	5'-deoxyribonucleosides		5'-deoxyribonucleosides
Adenosine	OIRDTQYFTABQOQ-KQYNXXCUSA-N	Organic compounds	Nucleosides, nucleotides, and analogues	Purine nucleosides		Purine nucleosides
Succinoadenosine	VKGZCEJTCKHMRL-VWJPMABRSA-N	Organic compounds	Nucleosides, nucleotides, and analogues	Purine nucleosides		Purine nucleosides
Adenosine monophosphate	UDMBCSSLTHHNCD-KQYNXXCUSA-N	Organic compounds	Nucleosides, nucleotides, and analogues	Purine nucleotides	Purine ribonucleotides	Purine ribonucleoside monophosphates
Palmitoyl ethanolamide	HXYVTAGFYLMHSO-UHFFFAOYSA-N	Organic compounds	Organic acids and derivatives	Carboximidic acids and derivatives	Carboximidic acids	Carboximidic acids
(S)-1-carbamoylpyrrolidine-2-carboxylic acid	RTNFBJXLYMERBB-BYPYZUCNSA-N	Organic compounds	Organic acids and derivatives	Carboxylic acids and derivatives	Amino acids, peptides, and analogues	Amino acids and derivatives	Alpha amino acids and derivatives	Proline and derivatives
4-Guanidinobutanoate	TUHVEAJXIMEOSA-UHFFFAOYSA-N	Organic compounds	Organic acids and derivatives	Carboxylic acids and derivatives	Amino acids, peptides, and analogues	Amino acids and derivatives	Gamma amino acids and derivatives
Arginine	ODKSFYDXXFIFQN-BYPYZUCNSA-N	Organic compounds	Organic acids and derivatives	Carboxylic acids and derivatives	Amino acids, peptides, and analogues	Amino acids and derivatives	Alpha amino acids and derivatives	Alpha amino acids	L-alpha-amino acids
Citrulline	RHGKLRLOHDJJDR-BYPYZUCNSA-N	Organic compounds	Organic acids and derivatives	Carboxylic acids and derivatives	Amino acids, peptides, and analogues	Amino acids and derivatives	Alpha amino acids and derivatives	Alpha amino acids	L-alpha-amino acids
D-1-[(3-Carboxypropyl)amino]-1-deoxyfructose	HUEOABWGBTXQNF-SFKDOBOXSA-N	Organic compounds	Organic acids and derivatives	Carboxylic acids and derivatives	Amino acids, peptides, and analogues	Amino acids and derivatives	Gamma amino acids and derivatives
Glutamylphenylalanine	XHHOHZPNYFQJKL-QWRGUYRKSA-N	Organic compounds	Organic acids and derivatives	Carboxylic acids and derivatives	Amino acids, peptides, and analogues	Amino acids and derivatives	Alpha amino acids and derivatives	Phenylalanine and derivatives
Jasmonoyl-S-Isoleucine	IBZYPBGPOGJMBF-QRHMYKSGSA-N	Organic compounds	Organic acids and derivatives	Carboxylic acids and derivatives	Amino acids, peptides, and analogues	Amino acids and derivatives	Alpha amino acids and derivatives	Isoleucine and derivatives
Lauramidopropyl betaine	MRUAUOIMASANKQ-UHFFFAOYSA-N	Organic compounds	Organic acids and derivatives	Carboxylic acids and derivatives	Amino acids, peptides, and analogues	Amino acids and derivatives	Alpha amino acids and derivatives	Alpha amino acids
l-Pipecolic acid	HXEACLLIILLPRG-YFKPBYRVSA-N	Organic compounds	Organic acids and derivatives	Carboxylic acids and derivatives	Amino acids, peptides, and analogues	Amino acids and derivatives	Alpha amino acids and derivatives	Alpha amino acids	L-alpha-amino acids
Myristamidopropyl betaine	QGCUAFIULMNFPJ-UHFFFAOYSA-N	Organic compounds	Organic acids and derivatives	Carboxylic acids and derivatives	Amino acids, peptides, and analogues	Amino acids and derivatives	Alpha amino acids and derivatives	Alpha amino acids
N-Acetyl-L-phenylalanine	CBQJSKKFNMDLON-JTQLQIEISA-N	Organic compounds	Organic acids and derivatives	Carboxylic acids and derivatives	Amino acids, peptides, and analogues	Amino acids and derivatives	Alpha amino acids and derivatives	Phenylalanine and derivatives
NEPSILON,NEPSILON,NEPSILON-TRIMETHYLLYSINE	ZKIJKCHCMFGMCM-QRPNPIFTSA-N	Organic compounds	Organic acids and derivatives	Carboxylic acids and derivatives	Amino acids, peptides, and analogues	Amino acids and derivatives	Alpha amino acids and derivatives	Alpha amino acids	L-alpha-amino acids
N-Fructosyl pyroglutamate	VMOJEEZNLOLYBG-UHFFFAOYSA-N	Organic compounds	Organic acids and derivatives	Carboxylic acids and derivatives	Amino acids, peptides, and analogues	Amino acids and derivatives	Alpha amino acids and derivatives	Proline and derivatives
Phenylalanine	COLNVLDHVKWLRT-QMMMGPOBSA-N	Organic compounds	Organic acids and derivatives	Carboxylic acids and derivatives	Amino acids, peptides, and analogues	Amino acids and derivatives	Alpha amino acids and derivatives	Phenylalanine and derivatives
Pyroglutamic acid	ODHCTXKNWHHXJC-VKHMYHEASA-N	Organic compounds	Organic acids and derivatives	Carboxylic acids and derivatives	Amino acids, peptides, and analogues	Amino acids and derivatives	Alpha amino acids and derivatives
2-methylcitric acid	YNOXCRMFGMSKIJ-UHFFFAOYSA-N	Organic compounds	Organic acids and derivatives	Carboxylic acids and derivatives	Tricarboxylic acids and derivatives	Tricarboxylic acids and derivatives
Citrate	KRKNYBCHXYNGOX-UHFFFAOYSA-K	Organic compounds	Organic acids and derivatives	Carboxylic acids and derivatives	Tricarboxylic acids and derivatives	Tricarboxylic acids and derivatives
Daucic acid	KUKCUROTFRBUNU-GMSGWIQWSA-N	Organic compounds	Organic acids and derivatives	Hydroxy acids and derivatives	Beta hydroxy acids and derivatives	Beta hydroxy acids and derivatives
Malic acid	BJEPYKJPYRNKOW-UHFFFAOYSA-N	Organic compounds	Organic acids and derivatives	Hydroxy acids and derivatives	Beta hydroxy acids and derivatives	Beta hydroxy acids and derivatives
12-Hydroxydodecanoic acid	ZDHCZVWCTKTBRY-UHFFFAOYSA-N	Organic compounds	Organic acids and derivatives	Hydroxy acids and derivatives	Medium-chain hydroxy acids and derivatives	Medium-chain hydroxy acids and derivatives
Gluconate	RGHNJXZEOKUKBD-SQOUGZDYSA-M	Organic compounds	Organic acids and derivatives	Hydroxy acids and derivatives	Medium-chain hydroxy acids and derivatives	Medium-chain hydroxy acids and derivatives
1,3-Dicyclohexylurea	ADFXKUOMJKEIND-UHFFFAOYSA-N	Organic compounds	Organic acids and derivatives	Organic carbonic acids and derivatives	Ureas	Ureas
Diphenylphosphate	ASMQGLCHMVWBQR-UHFFFAOYSA-N	Organic compounds	Organic acids and derivatives	Organic phosphoric acids and derivatives	Phosphate esters	Aryl phosphates	Aryl phosphodiesters
Tris(2-butoxyethyl) phosphate	WTLBZVNBAKMVDP-UHFFFAOYSA-N	Organic compounds	Organic acids and derivatives	Organic phosphoric acids and derivatives	Phosphate esters	Alkyl phosphates	Trialkyl phosphates
3,5-Dimethyladamantan-1-amine	BUGYDGFZZOZRHP-UHFFFAOYSA-N	Organic compounds	Organic nitrogen compounds	Organonitrogen compounds	Amines	Primary amines	Monoalkylamines
Lauryldiethanolamine	NKFNBVMJTSYZDV-UHFFFAOYSA-N	Organic compounds	Organic nitrogen compounds	Organonitrogen compounds	Amines	Alkanolamines	1,2-aminoalcohols
Linoleoyl ethanolamide	KQXDGUVSAAQARU-HZJYTTRNSA-N	Organic compounds	Organic nitrogen compounds	Organonitrogen compounds	Amines	Alkanolamines	1,2-aminoalcohols	N-acylethanolamines
N,N-dibutyl-1-Butanamine	IMFACGCPASFAPR-UHFFFAOYSA-N	Organic compounds	Organic nitrogen compounds	Organonitrogen compounds	Amines	Tertiary amines	Trialkylamines
N,N-Dimethyl-1,4-phenylenediamine	BZORFPDSXLZWJF-UHFFFAOYSA-N	Organic compounds	Organic nitrogen compounds	Organonitrogen compounds	Amines	Tertiary amines	Tertiary alkylarylamines	Dialkylarylamines
N-Oleoylethanolamine	BOWVQLFMWHZBEF-KTKRTIGZSA-N	Organic compounds	Organic nitrogen compounds	Organonitrogen compounds	Amines	Alkanolamines	1,2-aminoalcohols	N-acylethanolamines
Phytosphingosine	AERBNCYCJBRYDG-KSZLIROESA-N	Organic compounds	Organic nitrogen compounds	Organonitrogen compounds	Amines	Alkanolamines	1,3-aminoalcohols
Sphinganine	OTKJDMGTUTTYMP-ZWKOTPCHSA-N	Organic compounds	Organic nitrogen compounds	Organonitrogen compounds	Amines	Alkanolamines	1,2-aminoalcohols
Tetradecylamine	PLZVEHJLHYMBBY-UHFFFAOYSA-N	Organic compounds	Organic nitrogen compounds	Organonitrogen compounds	Amines	Primary amines	Monoalkylamines
Choline	OEYIOHPDSNJKLS-UHFFFAOYSA-N	Organic compounds	Organic nitrogen compounds	Organonitrogen compounds	Quaternary ammonium salts	Cholines
L-Carnitine	PHIQHXFUZVPYII-ZCFIWIBFSA-N	Organic compounds	Organic nitrogen compounds	Organonitrogen compounds	Quaternary ammonium salts	Carnitines
(1S,3R,4S,5R)-1,3,4,5-tetrahydroxycyclohexane-1-carboxylic acid	AAWZDTNXLSGCEK-LNVDRNJUSA-N	Organic compounds	Organic oxygen compounds	Organooxygen compounds	Alcohols and polyols	Cyclic alcohols and derivatives	Cyclitols and derivatives	Quinic acids and derivatives
(1S,3R,4S,5R)-1,3,5-Trihydroxy-4-{[(2E)-3-(4-hydroxyphenyl)-2-propenoyl]oxy}cyclohexanecarboxylic acid	XWRHBGVVCOSNKO-OPGYGNEESA-N	Organic compounds	Organic oxygen compounds	Organooxygen compounds	Alcohols and polyols	Cyclic alcohols and derivatives	Cyclitols and derivatives	Quinic acids and derivatives		4-O-p-Coumaroylquinic acid
Coumaroyl quinic acid	XWRHBGVVCOSNKO-ZZXKWVIFSA-N	Organic compounds	Organic oxygen compounds	Organooxygen compounds	Alcohols and polyols	Cyclic alcohols and derivatives	Cyclitols and derivatives	Quinic acids and derivatives
D-pantothenic acid/Panthothenate	GHOKWGTUZJEAQD-ZETCQYMHSA-N	Organic compounds	Organic oxygen compounds	Organooxygen compounds	Alcohols and polyols	Secondary alcohols
trans-4-Hydroxycyclohexanecarboxylic acid	HCFRWBBJISAZNK-UHFFFAOYSA-N	Organic compounds	Organic oxygen compounds	Organooxygen compounds	Alcohols and polyols	Secondary alcohols	Cyclohexanols
(2R,3R,4S,5S,6R)-2-[3-hydroxy-2-(4-hydroxy-3-methoxyphenyl)propoxy]-6-(hydroxymethyl)oxane-3,4,5-triol	REHZVRNVHQFBAF-YLHHEPAUSA-N	Organic compounds	Organic oxygen compounds	Organooxygen compounds	Carbohydrates and carbohydrate conjugates	Glycosyl compounds	O-glycosyl compounds
(2S,3R,4S,5S,6R)-2-[4-(3-hydroxybutyl)phenoxy]-6-(hydroxymethyl)oxane-3,4,5-triol	SCUSKAVTYFDOEU-YLHHEPAUSA-N	Organic compounds	Organic oxygen compounds	Organooxygen compounds	Carbohydrates and carbohydrate conjugates	Glycosyl compounds	Phenolic glycosides
2-(3-hydroxy-5-methoxyphenoxy)-6-(hydroxymethyl)oxane-3,4,5-triol	SJBWDSQCMPAGHA-UHFFFAOYSA-N	Organic compounds	Organic oxygen compounds	Organooxygen compounds	Carbohydrates and carbohydrate conjugates	Glycosyl compounds	Phenolic glycosides
3-(beta-D-glucopyranosyloxy)-2-methyl-4H-Pyran-4-one	YGSIRXHFAUFUEJ-GPTQDWHKSA-N	Organic compounds	Organic oxygen compounds	Organooxygen compounds	Carbohydrates and carbohydrate conjugates	Glycosyl compounds	O-glycosyl compounds			Dianthoside; Maltol glucoside
4-(2-hydroxyethyl)-2-methoxyphenyl-beta-D-Glucopyranoside	ZZDVZVBAZHPHLY-UXXRCYHCSA-N	Organic compounds	Organic oxygen compounds	Organooxygen compounds	Carbohydrates and carbohydrate conjugates	Glycosyl compounds	Phenolic glycosides			Homovanillyl alcohol 4-O-glucoside
4-[3-(beta-D-glucopyranosyloxy)-4-hydroxy-2,6,6-trimethyl-1-cyclohexen-1-yl]-2-Butanone	LMPCSMHAJDXHSV-IBEHDNSVSA-N	Organic compounds	Organic oxygen compounds	Organooxygen compounds	Carbohydrates and carbohydrate conjugates	Glycosyl compounds	Phenolic glycosides
Adonitol	HEBKCHPVOIAQTA-NGQZWQHPSA-N	Organic compounds	Organic oxygen compounds	Organooxygen compounds	Carbohydrates and carbohydrate conjugates	Sugar alcohols
alpha,alpha-Trehalose	HDTRYLNUVZCQOY-LIZSDCNHSA-N	Organic compounds	Organic oxygen compounds	Organooxygen compounds	Carbohydrates and carbohydrate conjugates	Glycosyl compounds	O-glycosyl compounds
Benzoic acid + 2O, O-Hex	CBTFERBMQQAROP-UHFFFAOYSA-N	Organic compounds	Organic oxygen compounds	Organooxygen compounds	Carbohydrates and carbohydrate conjugates	Glycosyl compounds	Phenolic glycosides
Caffeic acid 4-O-beta-D-glucopyranoside	OHEYCHKLBCPRLZ-TVKJYDDYSA-N	Organic compounds	Organic oxygen compounds	Organooxygen compounds	Carbohydrates and carbohydrate conjugates	Glycosyl compounds	Phenolic glycosides
Hexose + C4H5N3O2	JJWYIMQKLTVAGZ-UHFFFAOYSA-N	Organic compounds	Organic oxygen compounds	Organooxygen compounds	Carbohydrates and carbohydrate conjugates	Glycosyl compounds	O-glycosyl compounds
L-arabitol	HEBKCHPVOIAQTA-IMJSIDKUSA-N	Organic compounds	Organic oxygen compounds	Organooxygen compounds	Carbohydrates and carbohydrate conjugates	Sugar alcohols
Melibiose	DLRVVLDZNNYCBX-ABXHMFFYSA-N	Organic compounds	Organic oxygen compounds	Organooxygen compounds	Carbohydrates and carbohydrate conjugates	Glycosyl compounds	O-glycosyl compounds
Palatinose	PVXPPJIGRGXGCY-DJHAAKORSA-N	Organic compounds	Organic oxygen compounds	Organooxygen compounds	Carbohydrates and carbohydrate conjugates	Glycosyl compounds	O-glycosyl compounds
Raffinose	MUPFEKGTMRGPLJ-ZQSKZDJDSA-N	Organic compounds	Organic oxygen compounds	Organooxygen compounds	Carbohydrates and carbohydrate conjugates	Oligosaccharides
Sucrose	CZMRCDWAGMRECN-UGDNZRGBSA-N	Organic compounds	Organic oxygen compounds	Organooxygen compounds	Carbohydrates and carbohydrate conjugates	Glycosyl compounds	O-glycosyl compounds
2,4,7,9-Tetramethyl-5-decyne-4,7-diol	LXOFYPKXCSULTL-UHFFFAOYSA-N	Organic compounds	Organic oxygen compounds	Organooxygen compounds	Carbonyl compounds	Alpha,beta-unsaturated carbonyl compounds	Alpha,beta-unsaturated ketones	Ynones
Salicylaldehyde	SMQUZDBALVYZAC-UHFFFAOYSA-N	Organic compounds	Organic oxygen compounds	Organooxygen compounds	Carbonyl compounds	Aldehydes	Aryl-aldehydes	Benzaldehydes	Hydroxybenzaldehydes
3,6,9,12-Tetraoxatetracosan-1-ol	WPMWEFXCIYCJSA-UHFFFAOYSA-N	Organic compounds	Organic oxygen compounds	Organooxygen compounds	Ethers	Dialkyl ethers	Polyethylene glycols
5-methyl-2-benzofuran-1,3-dione	ZOXBWJMCXHTKNU-UHFFFAOYSA-N	Organic compounds	Organoheterocyclic compounds	Benzofurans	Benzofuranones	Phthalic anhydrides
3,6-Dimethylchromone	CNWMARIMEBTYMR-UHFFFAOYSA-N	Organic compounds	Organoheterocyclic compounds	Benzopyrans	1-benzopyrans	Chromones
Pyocyanin	YNCMLFHHXWETLD-UHFFFAOYSA-N	Organic compounds	Organoheterocyclic compounds	Diazanaphthalenes	Benzodiazines	Quinoxalines	Phenazines and derivatives
Isatin	JXDYKVIHCLTXOP-UHFFFAOYSA-N	Organic compounds	Organoheterocyclic compounds	Indoles and derivatives	Indolines	Indolines
L-Tryptophan	QIVBCDIJIAJPQS-VIFPVBQESA-N	Organic compounds	Organoheterocyclic compounds	Indoles and derivatives	Indolyl carboxylic acids and derivatives	Indolyl carboxylic acids and derivatives
(R)-1-(3,4-dihydroxybenzyl)-1,2,3,4-tetrahydroisoquinoline-6,7-diol	GGGSEBXTKMTNBW-UHFFFAOYSA-N	Organic compounds	Organoheterocyclic compounds	Isoquinolines and derivatives	Benzylisoquinolines	Benzylisoquinolines
Dihydromuronic acid	SPGPUDJMXMJNCU-JLAWEPINSA-N	Organic compounds	Organoheterocyclic compounds	Lactones	Gamma butyrolactones	Gamma butyrolactones
(1S,2S,6R,7R,9R)-6-methyl-10,12-dioxatricyclo[7.2.1.0<2,7>]dodec-4-en-8-one	AQERSWBBCICMMF-WNIYITNYSA-N	Organic compounds	Organoheterocyclic compounds	Oxepanes		Oxepanes
2-(hydroxymethyl)-5-methoxy-4H-pyran-4-one	RLWWKLWEBQOOAB-UHFFFAOYSA-N	Organic compounds	Organoheterocyclic compounds	Pyrans	Pyranones and derivatives	Pyranones and derivatives
Pyridoxine + O-Hex	MDLTWTOQCHCLSZ-UHFFFAOYSA-N	Organic compounds	Organoheterocyclic compounds	Pyridines and derivatives	Pyridoxines	Pyridoxines
Kynurenic acid	HCZHHEIFKROPDY-UHFFFAOYSA-N	Organic compounds	Organoheterocyclic compounds	Quinolines and derivatives	Quinoline carboxylic acids	Quinoline carboxylic acids
Xanthurenic acid	FBZONXHGGPHHIY-UHFFFAOYSA-N	Organic compounds	Organoheterocyclic compounds	Quinolines and derivatives	Quinoline carboxylic acids	Quinoline carboxylic acids
1-methyl-6,7-dihydroxy-1,2,3,4-tetrahydroisoquinoline	IBRKLUSXDYATLG-UHFFFAOYSA-N	Organic compounds	Organoheterocyclic compounds	Tetrahydroisoquinolines		Tetrahydroisoquinolines
Maesopsin	LOFYFDPXORJJEE-UHFFFAOYSA-N	Organic compounds	Phenylpropanoids and polyketides	Aurone flavonoids	Auronols	Auronols
3-Hydroxy-4-methoxycinnamic acid	QURCVMIEKCOAJU-HWKANZROSA-N	Organic compounds	Phenylpropanoids and polyketides	Cinnamic acids and derivatives	Hydroxycinnamic acids and derivatives	Hydroxycinnamic acids
p-coumaric acid	NGSWKAQJJWESNS-ZZXKWVIFSA-N	Organic compounds	Phenylpropanoids and polyketides	Cinnamic acids and derivatives	Hydroxycinnamic acids and derivatives	Hydroxycinnamic acids
6-Methylcoumarin	FXFYOPQLGGEACP-UHFFFAOYSA-N	Organic compounds	Phenylpropanoids and polyketides	Coumarins and derivatives		Coumarins and derivatives
7-hydroxy-coumarin	ORHBXUUXSCNDEV-UHFFFAOYSA-N	Organic compounds	Phenylpropanoids and polyketides	Coumarins and derivatives	Hydroxycoumarins	7-hydroxycoumarins
Procyanidin B1	XFZJEEAOWLFHDH-UKWJTHFESA-N	Organic compounds	Phenylpropanoids and polyketides	Flavonoids	Biflavonoids and polyflavonoids	Biflavonoids and polyflavonoids
Procyanidin B2	XFZJEEAOWLFHDH-NFJBMHMQSA-N	Organic compounds	Phenylpropanoids and polyketides	Flavonoids	Biflavonoids and polyflavonoids	Biflavonoids and polyflavonoids
(-)-Catechin gallate	LSHVYAFMTMFKBA-CTNGQTDRSA-N	Organic compounds	Phenylpropanoids and polyketides	Flavonoids	Flavans	Flavan-3-ols	Catechins	Catechin gallates
(-)-Epicatechin	PFTAWBLQPZVEMU-UKRRQHHQSA-N	Organic compounds	Phenylpropanoids and polyketides	Flavonoids	Flavans	Flavan-3-ols	Catechins
(-)-Epigallocatechin gallate	WMBWREPUVVBILR-WIYYLYMNSA-N	Organic compounds	Phenylpropanoids and polyketides	Flavonoids	Flavans	Flavan-3-ols	Catechins	Catechin gallates
(+)-Catechin	PFTAWBLQPZVEMU-DZGCQCFKSA-N	Organic compounds	Phenylpropanoids and polyketides	Flavonoids	Flavans	Flavan-3-ols	Catechins
(2S,3S)-3,5,7-trihydroxy-2-(4-hydroxyphenyl)-2,3-dihydrochromen-4-one	PADQINQHPQKXNL-CABCVRRESA-N	Organic compounds	Phenylpropanoids and polyketides	Flavonoids	Flavans	Flavanones	Flavanonols
Epicatechin gallate	LSHVYAFMTMFKBA-TZIWHRDSSA-N	Organic compounds	Phenylpropanoids and polyketides	Flavonoids	Flavans	Flavan-3-ols	Catechins	Catechin gallates
Epigallocatechin	XMOCLSLCDHWDHP-IUODEOHRSA-N	Organic compounds	Phenylpropanoids and polyketides	Flavonoids	Flavans	Flavan-3-ols	Catechins	Epigallocatechins
Gallocatechin	XMOCLSLCDHWDHP-SWLSCSKDSA-N	Organic compounds	Phenylpropanoids and polyketides	Flavonoids	Flavans	Flavan-3-ols	Catechins	Epigallocatechins
Kaempferol	IYRMWMYZSQPJKC-UHFFFAOYSA-N	Organic compounds	Phenylpropanoids and polyketides	Flavonoids	Flavones	Flavonols
Quercetin	REFJWTPEDVJJIY-UHFFFAOYSA-N	Organic compounds	Phenylpropanoids and polyketides	Flavonoids	Flavones	Flavonols
(2R,3R,4S,5S,6R)-2-[[2-(3,4-dihydroxyphenyl)-5,7-dihydroxy-3,4-dihydro-2H-chromen-3-yl]oxy]-6-(hydroxymethyl)oxane-3,4,5-triol	YOVYWMDLYSJYPO-ANWIJZKESA-N	Organic compounds	Phenylpropanoids and polyketides	Flavonoids	Flavonoid glycosides	Flavonoid O-glycosides	Flavonoid-3-O-glycosides
[6-[5,7-dihydroxy-2-(4-hydroxyphenyl)-4-oxochromen-3-yl]oxy-3,4,5-trihydroxyoxan-2-yl]methyl 3,4,5-trihydroxybenzoate	STMNAPXMGWBZSF-UHFFFAOYSA-N	Organic compounds	Phenylpropanoids and polyketides	Flavonoids	Flavonoid glycosides	Flavonoid O-glycosides	Flavonoid-3-O-glycosides
3,5-dihydroxy-2-(4-hydroxyphenyl)-7-[3,4,5-trihydroxy-6-(hydroxymethyl)oxan-2-yl]oxy-2,3-dihydrochromen-4-one	UDIXYHJHYVDNOG-UHFFFAOYSA-N	Organic compounds	Phenylpropanoids and polyketides	Flavonoids	Flavonoid glycosides	Flavonoid O-glycosides	Flavonoid-7-O-glycosides
CCG-208508	OPJZLUXFQFQYAI-ZPDRBGRCSA-N	Organic compounds	Phenylpropanoids and polyketides	Flavonoids	Flavonoid glycosides	Flavonoid O-glycosides	Flavonoid-3-O-glycosides
Cosmosiine	KMOUJOKENFFTPU-QNDFHXLGSA-N	Organic compounds	Phenylpropanoids and polyketides	Flavonoids	Flavonoid glycosides	Flavonoid O-glycosides	Flavonoid-7-O-glycosides
Isoquercitin	OVSQVDMCBVZWGM-LQSBFMDOSA-N	Organic compounds	Phenylpropanoids and polyketides	Flavonoids	Flavonoid glycosides	Flavonoid O-glycosides	Flavonoid-3-O-glycosides
Kaempferol-3-O-glucoside	JPUKWEQWGBDDQB-QSOFNFLRSA-N	Organic compounds	Phenylpropanoids and polyketides	Flavonoids	Flavonoid glycosides	Flavonoid O-glycosides	Flavonoid-3-O-glycosides
Kaempferol-4'-glucoside	AUCGRWHWAGXNQS-HMGRVEAOSA-N	Organic compounds	Phenylpropanoids and polyketides	Flavonoids	Flavonoid glycosides	Flavonoid O-glycosides
Phlorhizin	IOUVKUPGCMBWBT-QNDFHXLGSA-N	Organic compounds	Phenylpropanoids and polyketides	Flavonoids	Flavonoid glycosides	Flavonoid O-glycosides
Pyrenophorol	RBQNDQOKFICJGL-UTBFYLPBSA-N	Organic compounds	Phenylpropanoids and polyketides	Macrolides and analogues		Macrolides and analogues
[3,4,5-trihydroxy-6-(3,4,5-trihydroxybenzoyl)oxyoxan-2-yl]methyl 3,4,5-trihydroxybenzoate	LYGRISUQIZNHGM-UHFFFAOYSA-N	Organic compounds	Phenylpropanoids and polyketides	Tannins		Tannins
3,4-dihydroxy-5-[(2S,3R,4S,5S,6R)-3,4,5-trihydroxy-6-[[4-(2-hydroxypropan-2-yl)cyclohexene-1-carbonyl]oxymethyl]oxan-2-yl]oxybenzoic acid	QIYRQEHCCPTEPY-KRWUGMCISA-N	Organic compounds	Phenylpropanoids and polyketides	Tannins	Hydrolyzable tannins	Hydrolyzable tannins

## Sheet: Supplemental material inchi 
Compounds (Supplemental)	InChIKey	Kingdom	Superclass	Class	Subclass	Parent Level 1	Parent Level 2	Parent Level 3	Parent Level 4			Kingdom	Count	Percentage
(-)-Epigallocatechin	XMOCLSLCDHWDHP-IUODEOHRSA-N	Organic compounds	Phenylpropanoids and polyketides	Flavonoids	Flavans	Flavan-3-ols	Catechins	Epigallocatechins				Organic Compounds (C column)	140	100
(-)-Lariciresinol	MHXCIKYXNYCMHY-SXGZJXTBSA-N	Organic compounds	Lignans, neolignans and related compounds	Furanoid lignans	Tetrahydrofuran lignans	7,9'-epoxylignans						Superclass
(-)-Pinoresinol	HGXBRUKMWQGOIE-NSMLZSOPSA-N	Organic compounds	Lignans, neolignans and related compounds	Furanoid lignans		Furanoid lignans						Alkaloids and derivatives	4	2.8777
(+)-alpha-Barbatene	RMKQBFUAKZOVPQ-APIJFGDWSA-N	Organic compounds	Hydrocarbons	Unsaturated hydrocarbons	Branched unsaturated hydrocarbons	Branched unsaturated hydrocarbons						Benzenoids	11	7.91367
(+)-Catechin	PFTAWBLQPZVEMU-DZGCQCFKSA-N	Organic compounds	Phenylpropanoids and polyketides	Flavonoids	Flavans	Flavan-3-ols	Catechins					Lignans, neolignans and related compounds	6	4.31655
(+-)-Dalbergioidin	WNHXBLZBOWXNQO-UHFFFAOYSA-N	Organic compounds	Phenylpropanoids and polyketides	Isoflavonoids	Isoflavans	Isoflavanones						Lipids and lipid-like molecules	46	33.0935
(+)-Pulegone	NZGWDASTMWDZIW-MRVPVSSYSA-N	Organic compounds	Lipids and lipid-like molecules	Prenol lipids	Monoterpenoids	Menthane monoterpenoids						Nucleosides, nucleotides, and analogues	1	0.719424
(+)-Thujopsene	WXQGPFZDVCRBME-BPLDGKMQSA-N	Organic compounds	Lipids and lipid-like molecules	Prenol lipids	Sesquiterpenoids	Sesquiterpenoids						Organic acids and derivatives	12	8.63309
(ent-6alpha,7alpha)-6,7-Dihydroxy-16-kauren-19-oic acid	MXCZWKLLVGCJTB-UHFFFAOYSA-N	Organic compounds	Lipids and lipid-like molecules	Prenol lipids	Diterpenoids	Kaurane diterpenoids						Organoheterocyclic compounds	17	12.2302
1-O-Sinapoyl-beta-D-glucose	XRKBRPFTFKKHEF-DGDBGZAXSA-N	Organic compounds	Phenylpropanoids and polyketides	Cinnamic acids and derivatives	Hydroxycinnamic acids and derivatives	Hydroxycinnamic acid esters	Hydroxycinnamic acid glycosides					Phenylpropanoids and polyketides	38	27.3381
2-[(2S,4aR,8aS)-2-hydroxy-4a-methyl-8-methylidene-3,4,5,6,7,8a-hexahydro-1H-naphthalen-2-yl]prop-2-enoic acid	WQMBCGHXXVLQTE-CFVMTHIKSA-N	Organic compounds	Lipids and lipid-like molecules	Prenol lipids	Sesquiterpenoids	Eudesmane, isoeudesmane or cycloeudesmane sesquiterpenoids						Organic oxygen compounds	4	2.8777
2-hydroxy-5-[(3,4,5-trihydroxyoxan-2-yl) oxy]benzoic acid	CBTFERBMQQAROP-UHFFFAOYSA-N	Organic compounds	Organic oxygen compounds	Organooxygen compounds	Carbohydrates and carbohydrate conjugates	Glycosyl compounds	Phenolic glycosides					Organic nitrogen compounds	0	0
2-Oxobutanoate	TYEYBOSBBBHJIV-UHFFFAOYSA-M	Organic compounds	Organic acids and derivatives	Keto acids and derivatives	Short-chain keto acids and derivatives	Short-chain keto acids and derivatives						Total	139	100
2-trans,6-trans-Farnesal	YHRUHBBTQZKMEX-YFVJMOTDSA-N	Organic compounds	Lipids and lipid-like molecules	Prenol lipids	Sesquiterpenoids	Sesquiterpenoids
3,9-Dihydroxypterocarpan	ODMIEGVTNZNSLD-WFASDCNBSA-N	Organic compounds	Phenylpropanoids and polyketides	Isoflavonoids	Furanoisoflavonoids	Pterocarpans
3-alpha(S)-Strictosidine	XBAMJZTXGWPTRM-NTXHKPOFSA-N	Organic compounds	Lipids and lipid-like molecules	Prenol lipids	Terpene glycosides	Terpene glycosides
3-Coumaric Acid	KKSDGJDHHZEWEP-SNAWJCMRSA-N	Organic compounds	Phenylpropanoids and polyketides	Cinnamic acids and derivatives	Hydroxycinnamic acids and derivatives	Hydroxycinnamic acids
3-Hydroxypropanoate	ALRHLSYJTWAHJZ-UHFFFAOYSA-M	Organic compounds	Organic acids and derivatives	Hydroxy acids and derivatives	Beta hydroxy acids and derivatives	Beta hydroxy acids and derivatives
3-Hydroxystachydrine	DJMIFDZBCUUQJN-GDVGLLTNSA-N	Organic compounds	Organic acids and derivatives	Carboxylic acids and derivatives	Amino acids, peptides, and analogues	Amino acids and derivatives	Alpha amino acids and derivatives	Proline and derivatives
4-Methylpelletierine	TYHJMEIBGDDCPA-UHFFFAOYSA-N	Organic compounds	Organoheterocyclic compounds	Piperidines		Piperidines
5-Hydroxyconiferaldehyde	IEHPLRVWOHZKCS-NSCUHMNNSA-N	Organic compounds	Benzenoids	Phenols	Methoxyphenols	Methoxyphenols
5-Hydroxyconiferyl alcohol	NPNAJGCZQBQWQZ-NSCUHMNNSA-N	Organic compounds	Benzenoids	Phenols	Methoxyphenols	Methoxyphenols
5-Hydroxyindoleacetaldehyde	OBFAPCIUSYHFIE-UHFFFAOYSA-N	Organic compounds	Organoheterocyclic compounds	Indoles and derivatives	Hydroxyindoles	Hydroxyindoles
Abscisic acid	JLIDBLDQVAYHNE-LXGGSRJLSA-N	Organic compounds	Lipids and lipid-like molecules	Prenol lipids	Sesquiterpenoids	Abscisic acids and derivatives
Acetylbrowniine	BQMFTYVYHRJVMQ-VEUWJJFUSA-N	Organic compounds	Lipids and lipid-like molecules	Prenol lipids	Diterpenoids	Aconitane-type diterpenoid alkaloids
Adenosine	OIRDTQYFTABQOQ-KQYNXXCUSA-N	Organic compounds	Nucleosides, nucleotides, and analogues	Purine nucleosides		Purine nucleosides
Afzelin	SOSLMHZOJATCCP-AEIZVZFYSA-N	Organic compounds	Phenylpropanoids and polyketides	Flavonoids	Flavonoid glycosides	Flavonoid O-glycosides	Flavonoid-3-O-glycosides
Alantolactone	PXOYOCNNSUAQNS-AGNJHWRGSA-N	Organic compounds	Lipids and lipid-like molecules	Prenol lipids	Terpene lactones	Sesquiterpene lactones	Eudesmanolides, secoeudesmanolides, and derivatives
alpha-Amyrin	FSLPMRQHCOLESF-SFMCKYFRSA-N	Organic compounds	Lipids and lipid-like molecules	Prenol lipids	Triterpenoids	Triterpenoids
Ancistrotectorine	BHQAJMGEYYHIGV-JKSUJKDBSA-N	Organic compounds	Organoheterocyclic compounds	Isoquinolines and derivatives	Naphthylisoquinolines	Naphthylisoquinolines
Anisodamine	WTQYWNWRJNXDEG-RBZJEDDUSA-N	Organic compounds	Alkaloids and derivatives	Tropane alkaloids		Tropane alkaloids
Anthragallol	AHKDJQYHVWSRLT-UHFFFAOYSA-N	Organic compounds	Benzenoids	Anthracenes	Anthraquinones	Hydroxyanthraquinones
Apigenin	KZNIFHPLKGYRTM-UHFFFAOYSA-N	Organic compounds	Phenylpropanoids and polyketides	Flavonoids	Flavones	Flavones
Arborinine	ATBZZQPALSPNMF-UHFFFAOYSA-N	Organic compounds	Organoheterocyclic compounds	Quinolines and derivatives	Benzoquinolines	Acridines	Acridones
Archangelolide	VIFTUZUHQDHAIL-RDSILWCTSA-N	Organic compounds	Lipids and lipid-like molecules	Prenol lipids	Terpene lactones	Sesquiterpene lactones	Guaianolides and derivatives
Astilbin	ZROGCCBNZBKLEL-MPRHSVQHSA-N	Organic compounds	Phenylpropanoids and polyketides	Flavonoids	Flavonoid glycosides	Flavonoid O-glycosides	Flavonoid-3-O-glycosides
Astragalin	JPUKWEQWGBDDQB-QSOFNFLRSA-N	Organic compounds	Phenylpropanoids and polyketides	Flavonoids	Flavonoid glycosides	Flavonoid O-glycosides	Flavonoid-3-O-glycosides
Atraric Acid	UUQHKWMIDYRWHH-UHFFFAOYSA-N	Organic compounds	Benzenoids	Benzene and substituted derivatives	Benzoic acids and derivatives	Benzoic acid esters	p-Hydroxybenzoic acid esters	p-Hydroxybenzoic acid alkyl esters
Betulonic Acid	SLJTWDNVZKIDAU-SVAFSPIFSA-N	Organic compounds	Lipids and lipid-like molecules	Prenol lipids	Triterpenoids	Triterpenoids
Biflorin	XTZWWMZDVUKEDJ-SPEJKDPOSA-N	Organic compounds	Organic oxygen compounds	Organooxygen compounds	Carbohydrates and carbohydrate conjugates	Glycosyl compounds	Phenolic glycosides
Brassinolide	IXVMHGVQKLDRKH-KNBKMWSGSA-N	Organic compounds	Lipids and lipid-like molecules	Steroids and steroid derivatives	Steroid lactones	Brassinolides and derivatives
Buddlejoside B	LNWDBCZJPZTNQI-QGPCSWCTSA-N	Organic compounds	Lipids and lipid-like molecules	Prenol lipids	Terpene glycosides	Iridoid O-glycosides
Caffeate/Caffeic acid	QAIPRVGONGVQAS-DUXPYHPUSA-N	Organic compounds	Phenylpropanoids and polyketides	Cinnamic acids and derivatives	Hydroxycinnamic acids and derivatives	Hydroxycinnamic acids
Capnoidine	IYGYMKDQCDOMRE-QZTJIDSGSA-N	Organic compounds	Alkaloids and derivatives	Phthalide isoquinolines		Phthalide isoquinolines
Catechin 3-O-Beta-D-Glucopyranoside	YOVYWMDLYSJYPO-PREBVXMUSA-N	Organic compounds	Phenylpropanoids and polyketides	Flavonoids	Flavonoid glycosides	Flavonoid O-glycosides	Flavonoid-3-O-glycosides
Catechol	YCIMNLLNPGFGHC-UHFFFAOYSA-N	Organic compounds	Benzenoids	Phenols	Benzenediols	Catechols
Chaparrin	SYRCAVSNPCUQCQ-ZKNGBWAJSA-N	Organic compounds	Lipids and lipid-like molecules	Prenol lipids	Terpene lactones	Quassinoids
Chelidonine	GHKISGDRQRSCII-ZOCIIQOWSA-N	Organic compounds	Alkaloids and derivatives	Benzophenanthridine alkaloids	Hexahydrobenzophenanthridine alkaloids	Hexahydrobenzophenanthridine alkaloids
Chlorogenate	CWVRJTMFETXNAD-JUHZACGLSA-N	Organic compounds	Organic oxygen compounds	Organooxygen compounds	Alcohols and polyols	Cyclic alcohols and derivatives	Cyclitols and derivatives	Quinic acids and derivatives
Chorismate	WTFXTQVDAKGDEY-HTQZYQBOSA-N	Organic compounds	Organic acids and derivatives	Carboxylic acids and derivatives	Dicarboxylic acids and derivatives	Dicarboxylic acids and derivatives
Chromolaenide	FOCCASNSHDSZLN-CGZYOCHMSA-N	Organic compounds	Lipids and lipid-like molecules	Prenol lipids	Terpene lactones	Sesquiterpene lactones	Germacranolides and derivatives
cis-Aconitate	GTZCVFVGUGFEME-IWQZZHSRSA-N	Organic compounds	Organic acids and derivatives	Carboxylic acids and derivatives	Tricarboxylic acids and derivatives	Tricarboxylic acids and derivatives
Coniferyl Alcohol	JMFRWRFFLBVWSI-NSCUHMNNSA-N	Organic compounds	Benzenoids	Phenols	Methoxyphenols	Methoxyphenols
Cristacarpin	ZHPYEBFYLDGZKF-LEWJYISDSA-N	Organic compounds	Phenylpropanoids and polyketides	Isoflavonoids	Furanoisoflavonoids	Pterocarpans
Cyanidin 3-O-beta-D-sambubioside	ZPPQIOUITZSYAO-AOBOYTTNSA-O	Organic compounds	Phenylpropanoids and polyketides	Flavonoids	Flavonoid glycosides	Flavonoid O-glycosides	Anthocyanins	Anthocyanidin-3-O-glycosides
Daphnetoxin	LGEROVMQYFTBDI-FFIGBMOQSA-N	Organic compounds	Lipids and lipid-like molecules	Prenol lipids	Diterpenoids	Rhamnofolane and daphnane diterpenoids
Delta7-Avenasterol	MCWVPSBQQXUCTB-OQTIOYDCSA-N	Organic compounds	Lipids and lipid-like molecules	Steroids and steroid derivatives	Stigmastanes and derivatives	Stigmastanes and derivatives
Deltaline	DTTPWCNKTMQMTE-DZZCPBQSSA-N	Organic compounds	Lipids and lipid-like molecules	Prenol lipids	Diterpenoids	Aconitane-type diterpenoid alkaloids
Deoxyelephantopin	JMUOPRSXUVOHFE-GZZMZBIISA-N	Organic compounds	Lipids and lipid-like molecules	Prenol lipids	Terpene lactones	Terpene lactones
Deoxymiroestrol	AZKZPXFWTQSDET-ZMNKABNMSA-N	Organic compounds	Organoheterocyclic compounds	Naphthopyrans		Naphthopyrans
Dihydromyricetin	KJXSIXMJHKAJOD-LSDHHAIUSA-N	Organic compounds	Phenylpropanoids and polyketides	Flavonoids	Flavans	Flavan-3-ols	Catechins	Epigallocatechins
Diospyric Acid B	UIEGOKVPCRANSU-NASGHRROSA-N	Organic compounds	Lipids and lipid-like molecules	Prenol lipids	Triterpenoids	Triterpenoids
Distylin	CXQWRCVTCMQVQX-LSDHHAIUSA-N	Organic compounds	Phenylpropanoids and polyketides	Flavonoids	Flavans	Flavanones	Flavanonols
Emodin	RHMXXJGYXNZAPX-UHFFFAOYSA-N	Organic compounds	Benzenoids	Anthracenes	Anthraquinones	Hydroxyanthraquinones
Endotelon	XFZJEEAOWLFHDH-UHFFFAOYSA-N	Organic compounds	Phenylpropanoids and polyketides	Flavonoids	Biflavonoids and polyflavonoids	Biflavonoids and polyflavonoids
Engeletin	VQUPQWGKORWZII-WDPYGAQVSA-N	Organic compounds	Phenylpropanoids and polyketides	Flavonoids	Flavonoid glycosides	Flavonoid O-glycosides	Flavonoid-3-O-glycosides
ent-7alpha-Hydroxykaur-16-en-19-oic acid	KMLXVEXJZSTMBV-YDIYEOSVSA-N	Organic compounds	Lipids and lipid-like molecules	Prenol lipids	Diterpenoids	Kaurane diterpenoids
ent-Kaurene	ONVABDHFQKWOSV-HPUSYDDDSA-N	Organic compounds	Lipids and lipid-like molecules	Prenol lipids	Diterpenoids	Kaurane diterpenoids
Epicatechin 3-O-(3'-O-Methyl gallate)	XGTBMCGGGJLOPS-IFMALSPDSA-N	Organic compounds	Phenylpropanoids and polyketides	Flavonoids	Flavans	Flavan-3-ols	Catechins	Catechin gallates
Epicatechin 3-O-(3'-O-Methylgallate)	XGTBMCGGGJLOPS-IFMALSPDSA-N	Organic compounds	Phenylpropanoids and polyketides	Flavonoids	Flavans	Flavan-3-ols	Catechins	Catechin gallates
Fisetin	XHEFDIBZLJXQHF-UHFFFAOYSA-N	Organic compounds	Phenylpropanoids and polyketides	Flavonoids	Flavones	Flavonols
Gallate	LNTHITQWFMADLM-UHFFFAOYSA-N	Organic compounds	Benzenoids	Benzene and substituted derivatives	Benzoic acids and derivatives	Hydroxybenzoic acid derivatives	Gallic acid and derivatives	Gallic acids
Gambiriin C	KUODBSWFMJMVJV-UKWJTHFESA-N	Organic compounds	Phenylpropanoids and polyketides	Flavonoids	Biflavonoids and polyflavonoids	Biflavonoids and polyflavonoids
Gartanin	OJXQLGQIDIPMTE-UHFFFAOYSA-N	Organic compounds	Organoheterocyclic compounds	Benzopyrans	1-benzopyrans	Dibenzopyrans	Xanthenes	Xanthones	4-prenylated xanthones
Geniposidic acid	ZJDOESGVOWAULF-OGJQONSISA-N	Organic compounds	Lipids and lipid-like molecules	Prenol lipids	Terpene glycosides	Iridoid O-glycosides
Gentisic acid	WXTMDXOMEHJXQO-UHFFFAOYSA-N	Organic compounds	Benzenoids	Benzene and substituted derivatives	Benzoic acids and derivatives	Hydroxybenzoic acid derivatives
Gibberellin A1	JLJLRLWOEMWYQK-OBDJNFEBSA-N	Organic compounds	Lipids and lipid-like molecules	Prenol lipids	Diterpenoids	Gibberellins	C19-gibberellins	C19-gibberellin 6-carboxylic acids
Gibberellin A12	UJFQJDAESQJXTG-UFUZVNNQSA-N	Organic compounds	Lipids and lipid-like molecules	Prenol lipids	Diterpenoids	Gibberellins	C20-gibberellins	C20-gibberellin 6-carboxylic acids
Gibberellin A12 7-aldehyde	ZCTUNYRXJKLWPY-LLCOKINKSA-N	Organic compounds	Lipids and lipid-like molecules	Prenol lipids	Diterpenoids	Gibberellins	C20-gibberellins
Gibberellin A19	VNCQCPQAMDQEBY-YTJHIPEWSA-N	Organic compounds	Lipids and lipid-like molecules	Prenol lipids	Diterpenoids	Gibberellins	C20-gibberellins	C20-gibberellin 6-carboxylic acids
Gibberellin A20	OXFPYCSNYOFUCH-KQBHUUJHSA-N	Organic compounds	Lipids and lipid-like molecules	Prenol lipids	Diterpenoids	Gibberellins	C19-gibberellins	C19-gibberellin 6-carboxylic acids
Gibberellin A4	RSQSQJNRHICNNH-NFMPGMCNSA-N	Organic compounds	Lipids and lipid-like molecules	Prenol lipids	Diterpenoids	Gibberellins	C19-gibberellins	C19-gibberellin 6-carboxylic acids
Gibberellin A51	HHDWSDSMWJQURA-NKHCVNPESA-N	Organic compounds	Lipids and lipid-like molecules	Prenol lipids	Diterpenoids	Gibberellins	C19-gibberellins	C19-gibberellin 6-carboxylic acids
Gibberellin A51-catabolite	JBJGOHHQQSPYTO-BLMVKCSQSA-N	Organic compounds	Lipids and lipid-like molecules	Prenol lipids	Diterpenoids	Gibberellins	C19-gibberellins	C19-gibberellin 6-carboxylic acids
Glaucolide B	JNLNEIIZZQABDP-ZBWGKUOUSA-N	Organic compounds	Lipids and lipid-like molecules	Prenol lipids	Terpene lactones	Terpene lactones
Glucosol	HFGSQOYIOKBQOW-ZSDYHTTISA-N	Organic compounds	Lipids and lipid-like molecules	Prenol lipids	Triterpenoids	Triterpenoids
Indoleacetic acid	SEOVTRFCIGRIMH-UHFFFAOYSA-N	Organic compounds	Organoheterocyclic compounds	Indoles and derivatives	Indolyl carboxylic acids and derivatives	Indole-3-acetic acid derivatives
Isocitrate	ODBLHEXUDAPZAU-UHFFFAOYSA-N	Organic compounds	Organic acids and derivatives	Carboxylic acids and derivatives	Tricarboxylic acids and derivatives	Tricarboxylic acids and derivatives
Katuranin	PADQINQHPQKXNL-LSDHHAIUSA-N	Organic compounds	Phenylpropanoids and polyketides	Flavonoids	Flavans	Flavanones	Flavanonols
Kyanmethin	BJJDXAFKCKSLTE-UHFFFAOYSA-N	Organic compounds	Organoheterocyclic compounds	Diazines	Pyrimidines and pyrimidine derivatives	Aminopyrimidines and derivatives
Kynurenate	HCZHHEIFKROPDY-UHFFFAOYSA-N	Organic compounds	Organoheterocyclic compounds	Quinolines and derivatives	Quinoline carboxylic acids	Quinoline carboxylic acids
L-Arogenic acid	MIEILDYWGANZNH-DSQUFTABSA-N	Organic compounds	Organic acids and derivatives	Carboxylic acids and derivatives	Amino acids, peptides, and analogues	Amino acids and derivatives	Alpha amino acids and derivatives	Alpha amino acids	L-alpha-amino acids
L-Dopa	WTDRDQBEARUVNC-LURJTMIESA-N	Organic compounds	Organic acids and derivatives	Carboxylic acids and derivatives	Amino acids, peptides, and analogues	Amino acids and derivatives	Alpha amino acids and derivatives	Tyrosine and derivatives
Lemobiline	BXTFNWWMVUHWQA-UHFFFAOYSA-N	Organic compounds	Organoheterocyclic compounds	Quinolines and derivatives	Dihydrofuranoquinolines	Dihydrofuranoquinolines
Leucocyanidin	SBZWTSHAFILOTE-UHFFFAOYSA-N	Organic compounds	Phenylpropanoids and polyketides	Flavonoids	Flavans	Flavan-3-ols	Catechins
Leucodelphinidin	ZEACOKJOQLAYTD-UHFFFAOYSA-N	Organic compounds	Phenylpropanoids and polyketides	Flavonoids	Flavans	Flavan-3-ols	Catechins	Epigallocatechins
Lupenone	GRBHNQFQFHLCHO-BHMAJAPKSA-N	Organic compounds	Lipids and lipid-like molecules	Prenol lipids	Triterpenoids	Triterpenoids
Lutein	KBPHJBAIARWVSC-RGZFRNHPSA-N	Organic compounds	Lipids and lipid-like molecules	Prenol lipids	Tetraterpenoids	Carotenoids	Xanthophylls
Luteolin	IQPNAANSBPBGFQ-UHFFFAOYSA-N	Organic compounds	Phenylpropanoids and polyketides	Flavonoids	Flavones	Flavones
L-Valine	KZSNJWFQEVHDMF-BYPYZUCNSA-N	Organic compounds	Organic acids and derivatives	Carboxylic acids and derivatives	Amino acids, peptides, and analogues	Amino acids and derivatives	Alpha amino acids and derivatives	Valine and derivatives
Lyoniside	GWDZRGQRNHELQM-VEKSOEEBSA-N	Organic compounds	Lignans, neolignans and related compounds	Lignan glycosides		Lignan glycosides
Marchantin A	LLMFFOXSSQHNFR-UHFFFAOYSA-N	Organic compounds	Lignans, neolignans and related compounds			Lignans, neolignans and related compounds
Methylophiopogonanone A	BXTNNJIQILYHJB-GFCCVEGCSA-N	Organic compounds	Phenylpropanoids and polyketides	Homoisoflavonoids	Homoisoflavans	Homoisoflavanones
Musaroside	TYVPUZUDLFQZOP-CROJTKMBSA-N	Organic compounds	Lipids and lipid-like molecules	Steroids and steroid derivatives	Steroid lactones	Cardenolides and derivatives	Cardenolide glycosides and derivatives
Myricetin	IKMDFBPHZNJCSN-UHFFFAOYSA-N	Organic compounds	Phenylpropanoids and polyketides	Flavonoids	Flavones	Flavonols
Naringenin	FTVWIRXFELQLPI-ZDUSSCGKSA-N	Organic compounds	Phenylpropanoids and polyketides	Flavonoids	Flavans	Flavanones
Nicotinamide	DFPAKSUCGFBDDF-UHFFFAOYSA-N	Organic compounds	Organoheterocyclic compounds	Pyridines and derivatives	Pyridinecarboxylic acids and derivatives	Pyridinecarboxamides	Nicotinamides
Nicotinic acid	PVNIIMVLHYAWGP-UHFFFAOYSA-N	Organic compounds	Organoheterocyclic compounds	Pyridines and derivatives	Pyridinecarboxylic acids and derivatives	Pyridinecarboxylic acids
Niveusin C	WGVJNQGTZSPMCY-BZHZVRAUSA-N	Organic compounds	Lipids and lipid-like molecules	Prenol lipids	Terpene lactones	Terpene lactones
N-Methylpelletierine	TYHJMEIBGDDCPA-SECBINFHSA-N	Organic compounds	Organoheterocyclic compounds	Piperidines		Piperidines
Nordihydroguaiaretic acid	HCZKYJDFEPMADG-UHFFFAOYSA-N	Organic compounds	Lignans, neolignans and related compounds	Dibenzylbutane lignans		Dibenzylbutane lignans
Oxalic acid	MUBZPKHOEPUJKR-UHFFFAOYSA-N	Organic compounds	Organic acids and derivatives	Carboxylic acids and derivatives	Dicarboxylic acids and derivatives	Dicarboxylic acids and derivatives
Palmatoside G	YROXDMYKXGMKSM-YUOSKFACSA-N	Organic compounds	Organoheterocyclic compounds	Naphthopyrans	Naphthopyranones	Naphthopyranone glycosides
p-Coumaric Acid	NGSWKAQJJWESNS-ZZXKWVIFSA-N	Organic compounds	Phenylpropanoids and polyketides	Cinnamic acids and derivatives	Hydroxycinnamic acids and derivatives	Hydroxycinnamic acids
Perillic acid	CDSMSBUVCWHORP-UHFFFAOYSA-N	Organic compounds	Lipids and lipid-like molecules	Prenol lipids	Monoterpenoids	Menthane monoterpenoids
Perillyl aldehyde	RUMOYJJNUMEFDD-UHFFFAOYSA-N	Organic compounds	Lipids and lipid-like molecules	Prenol lipids	Monoterpenoids	Menthane monoterpenoids
Pheophorbide a	RKEBXTALJSALNU-LDCXZXNSSA-N	Organic compounds	Organoheterocyclic compounds	Tetrapyrroles and derivatives		Tetrapyrroles and derivatives
Podophyllotoxone	ISCQYPPCSYRZOT-BKTGTZMESA-N	Organic compounds	Lignans, neolignans and related compounds	Lignan lactones		Lignan lactones
Proanthocyanidin A2	NSEWTSAADLNHNH-LSBOWGMISA-N	Organic compounds	Phenylpropanoids and polyketides	Flavonoids	Biflavonoids and polyflavonoids	Biflavonoids and polyflavonoids
Proanthocyanidin B2	XFZJEEAOWLFHDH-NFJBMHMQSA-N	Organic compounds	Phenylpropanoids and polyketides	Flavonoids	Biflavonoids and polyflavonoids	Biflavonoids and polyflavonoids
Propapyriogenin A2	LJMPUEBWSQXCRU-LJHQDYJOSA-N	Organic compounds	Lipids and lipid-like molecules	Prenol lipids	Triterpenoids	Triterpenoids
Quercetin	REFJWTPEDVJJIY-UHFFFAOYSA-N	Organic compounds	Phenylpropanoids and polyketides	Flavonoids	Flavones	Flavonols
Quercetin 3-glucoside	OVSQVDMCBVZWGM-QSOFNFLRSA-N	Organic compounds	Phenylpropanoids and polyketides	Flavonoids	Flavonoid glycosides	Flavonoid O-glycosides	Flavonoid-3-O-glycosides
Quercetin 7-(6''-Acetylglucoside)	VCENEKCOSRMNSZ-DKAYPGPQSA-N	Organic compounds	Phenylpropanoids and polyketides	Flavonoids	Flavonoid glycosides	Flavonoid O-glycosides	Flavonoid-7-O-glycosides
Quercitrin	OXGUCUVFOIWWQJ-HQBVPOQASA-N	Organic compounds	Phenylpropanoids and polyketides	Flavonoids	Flavonoid glycosides	Flavonoid O-glycosides	Flavonoid-3-O-glycosides
Raphanatin	HTDHRCLVWUEXIS-HNVSNYHQSA-N	Organic compounds	Organic oxygen compounds	Organooxygen compounds	Carbohydrates and carbohydrate conjugates	Glycosyl compounds	Glycosylamines
Resveratrol	LUKBXSAWLPMMSZ-OWOJBTEDSA-N	Organic compounds	Phenylpropanoids and polyketides	Stilbenes		Stilbenes
Saikogenin D	QGNVMEXLLPGQEV-IULQVHCXSA-N	Organic compounds	Lipids and lipid-like molecules	Prenol lipids	Triterpenoids	Triterpenoids
Salsolinol	IBRKLUSXDYATLG-LURJTMIESA-N	Organic compounds	Organoheterocyclic compounds	Tetrahydroisoquinolines		Tetrahydroisoquinolines
Scorzocreticin	YDKSIUTUSDFNRH-AWEZNQCLSA-N	Organic compounds	Benzenoids	Benzene and substituted derivatives	Benzoic acids and derivatives	Hydroxybenzoic acid derivatives
Secologanin	CSKKDSFETGLMSB-NRZPKYKESA-N	Organic compounds	Lipids and lipid-like molecules	Prenol lipids	Terpene glycosides	Terpene glycosides
Smilagenin	GMBQZIIUCVWOCD-UQHLGXRBSA-N	Organic compounds	Lipids and lipid-like molecules	Prenol lipids	Triterpenoids	Triterpenoids
Stachydrine	CMUNUTVVOOHQPW-LURJTMIESA-N	Organic compounds	Organic acids and derivatives	Carboxylic acids and derivatives	Amino acids, peptides, and analogues	Amino acids and derivatives	Alpha amino acids and derivatives	Proline and derivatives
Succinate	KDYFGRWQOYBRFD-UHFFFAOYSA-L	Organic compounds	Organic acids and derivatives	Carboxylic acids and derivatives	Dicarboxylic acids and derivatives	Dicarboxylic acids and derivatives
Taxifolin	CXQWRCVTCMQVQX-LSDHHAIUSA-N	Organic compounds	Phenylpropanoids and polyketides	Flavonoids	Flavans	Flavanones	Flavanonols
Thiazole	FZWLAAWBMGSTSO-UHFFFAOYSA-N	Organic compounds	Organoheterocyclic compounds	Azoles	Thiazoles	Thiazoles
Trigonelline	WWNNZCOKKKDOPX-UHFFFAOYSA-N	Organic compounds	Alkaloids and derivatives			Alkaloids and derivatives
Tyramine	DZGWFCGJZKJUFP-UHFFFAOYSA-N	Organic compounds	Benzenoids	Benzene and substituted derivatives	Phenethylamines	Phenethylamines
Valtratum	BDIAUFOIMFAIPU-KVJIRVJXSA-N	Organic compounds	Lipids and lipid-like molecules	Prenol lipids	Monoterpenoids	Iridoids and derivatives
Xerantholide	UQNONRHPSCIIJO-BNYHBGRESA-N	Organic compounds	Lipids and lipid-like molecules	Prenol lipids	Terpene lactones	Terpene lactones

## Sheet: Dereplicator+
Name	InChiKey	Kingdom	Superclass	Class	Subclass	Parent Level 1	Parent Level 2	Parent Level 3	Parent Level 4			Kingdom	Count	Percentage
(-)-Epicatechin-3-(3''-O-methylgallate)	OLGMRGVAQLEBHE-VGOFRKELSA-N	Organic compounds	Phenylpropanoids and polyketides	Flavonoids	Flavans	Flavan-3-ols	Catechins	Catechin gallates				Organic Compounds (C column)	369	100
(+)-(alphaR)-alpha-methoxy-2?,4?-dihydroxydihydrochalcone	SIYLPNUUUAYXMM-OAHLLOKOSA-N	Organic compounds	Phenylpropanoids and polyketides	Linear 1,3-diarylpropanoids	Chalcones and dihydrochalcones	2'-Hydroxy-dihydrochalcones						Superclass
(2R,3R)-form-3'-(3-Formyl-6-hydroxyphenyl)-3,4',5,7-tetrahydroxyflavanone	BGNQVVFWQJYTCP-FCHUYYIVSA-N	Organic compounds	Phenylpropanoids and polyketides	Flavonoids	Flavans	Flavanones	Flavanonols					Alkaloids and derivatives	0	0
(2S)-naringenin_4'-O-beta-D-glucopyranoside	ZKMIRYADZQAFFT-SFTVRKLSSA-N	Organic compounds	Phenylpropanoids and polyketides	Flavonoids	Flavonoid glycosides	Flavonoid O-glycosides						Benzenoids	63	17.0732
(3S,4S)-3-(beta-D-glucopyranosyloxymethyl)-3,4-dihydro-5,6,7-trihydroxy-4-(4'-hydroxy-3'-methoxyphenyl)-1H-[2]benzopyran-1-one	UHOPNSXEDGWYTB-VLMMQTNDSA-N	Organic compounds	Benzenoids	Benzene and substituted derivatives	Benzoic acids and derivatives	Hydroxybenzoic acid derivatives	Gallic acid and derivatives					Lignans, neolignans and related compounds	5	1.35501
(7Z,10Z,13Z)-hexadecatrien-16-olide|7Z,10Z,13Z-cyclohexadecatrien-16-olide	HFYIXBSONTUQFE-YVPQVEMHSA-N	Organic compounds	Phenylpropanoids and polyketides	Macrolides and analogues		Macrolides and analogues						Lipids and lipid-like molecules	116	31.4363
(all-E)-9,15-Heptadecadiene-11,13-diyn-8-ol	SFWBXRQSSSNYDN-XMBHXTIMSA-N	Organic compounds	Hydrocarbons	Unsaturated hydrocarbons	Acetylenes	Acyclic acetylenes	Alkatriynes					Nucleosides, nucleotides, and analogues	0	0
(E)-cinnamyl_(E)-3,4-dimethoxycinnamate|(E)-cinnamyl_(E)-O,O'-dimethyl-caffeate|(E)-cinnamyl-(E)-O,O-dimethyl_caffeate|cinnamyl_3,4-dimethoxycinnamate	LBOIOHBTBLUNML-PDEGXQQQSA-N	Organic compounds	Phenylpropanoids and polyketides	Cinnamic acids and derivatives	Hydroxycinnamic acids and derivatives	Coumaric acids and derivatives						Organic acids and derivatives	9	2.43902
-_1-tetradecanyl-2-(8-[3]-ladderane-octanyl)-sn-glycerol	FGVARFOTCMJLMG-DDELDKIOSA-N	Organic compounds	Lipids and lipid-like molecules	Glycerolipids	Diradylglycerols	Dialkylglycerols						Organoheterocyclic compounds	42	11.3821
-_4,9-octadecadiynoic_acid	GUABOZSBYLESTL-UHFFFAOYSA-N	Organic compounds	Lipids and lipid-like molecules	Fatty Acyls	Fatty acids and conjugates	Long-chain fatty acids						Phenylpropanoids and polyketides	98	26.5583
-_5,7-octadecadiynoic_acid	VTTZLZZKHKSOGQ-UHFFFAOYSA-N	Organic compounds	Lipids and lipid-like molecules	Fatty Acyls	Fatty acids and conjugates	Long-chain fatty acids						Organic oxygen compounds	30	8.13008
-_5,8,11-heptadecatriynoic_acid	NZSGEQZZLDDGIV-UHFFFAOYSA-N	Organic compounds	Lipids and lipid-like molecules	Fatty Acyls	Fatty acids and conjugates	Long-chain fatty acids						Organic nitrogen compounds	0	0
-_5,8,11-octadecatriynoic_acid	JZJQZDPGIZQSEA-UHFFFAOYSA-N	Organic compounds	Lipids and lipid-like molecules	Fatty Acyls	Fatty acids and conjugates	Long-chain fatty acids						Hydrocarbons	6	1.62602
-_5,9-octadecadiynoic_acid	HWCVHTFNKLJJOX-UHFFFAOYSA-N	Organic compounds	Lipids and lipid-like molecules	Fatty Acyls	Fatty acids and conjugates	Long-chain fatty acids						Total	369	100
-_6,9,12-octadecatriynoic_acid	QDRCSBBAKYSJAR-UHFFFAOYSA-N	Organic compounds	Lipids and lipid-like molecules	Fatty Acyls	Fatty acids and conjugates	Long-chain fatty acids
-_6-[3]-ladderane-1-hexanol	OPEALXSBJSNYAZ-UHFFFAOYSA-N	Organic compounds	Lipids and lipid-like molecules	Fatty Acyls	Fatty alcohols	Fatty alcohols
-_6-[5]-ladderane-1-hexanol	MFSSFGRNGHJJLI-UHFFFAOYSA-N	Organic compounds	Lipids and lipid-like molecules	Fatty Acyls	Fatty alcohols	Fatty alcohols
-_6-[5]-ladderane-hexanoic_acid	FWADMOZVPHIBNO-UHFFFAOYSA-N	Organic compounds	Lipids and lipid-like molecules	Fatty Acyls	Fatty acids and conjugates	Medium-chain fatty acids
-_8,11,14-nonadecatriynoic_acid	KSWMOGCZSMSPAX-UHFFFAOYSA-N	Organic compounds	Lipids and lipid-like molecules	Fatty Acyls	Fatty acids and conjugates	Long-chain fatty acids
-_9,12,15-Octadecatrien-1-ol	IKYKEVDKGZYRMQ-IUQGRGSQSA-N	Organic compounds	Lipids and lipid-like molecules	Fatty Acyls	Fatty alcohols	Long-chain fatty alcohols
-_9,12-Octadecadien-1-ol	JXNPEDYJTDQORS-AVQMFFATSA-N	Organic compounds	Lipids and lipid-like molecules	Fatty Acyls	Fatty alcohols	Long-chain fatty alcohols
-_9Z-Octadecene-12,14-diynoic_acid	FCCQJXSEMADYEB-KTKRTIGZSA-N	Organic compounds	Lipids and lipid-like molecules	Fatty Acyls	Fatty acids and conjugates	Long-chain fatty acids
-_Catechin-4-ol_3-O-beta-D-galactopyranoside	XVCDTACMJMYHGB-XMAWOQQISA-N	Organic compounds	Phenylpropanoids and polyketides	Flavonoids	Flavonoid glycosides	Flavonoid O-glycosides	Flavonoid-3-O-glycosides
-_methyl_9,10-epoxy-12,15-octadecadienoate	WJRQEOOGBUSIOJ-OCJIRGAFSA-N	Organic compounds	Lipids and lipid-like molecules	Fatty Acyls	Fatty acid esters	Fatty acid methyl esters
1-(1,3-Hexadienyl)-2-vinylcyclopropane_1-(1,3-Hexadienyl)-2-vinylcyclopropane	IUJUNEVKAIOLIM-BSWSSELBSA-N	Organic compounds	Hydrocarbons	Unsaturated hydrocarbons	Olefins	Cyclic olefins
1-(4-Methylphenyl)ethanol_1-(4-Methylphenyl)ethanol	JESIHYIJKKUWIS-UHFFFAOYSA-N	Organic compounds	Benzenoids	Benzene and substituted derivatives	Toluenes	Toluenes
1,2,3,4-Tetrahydro-2-isopropenyl-8-methyl-1-naphthol_1,2,3,4-Tetrahydro-2-isopropenyl-8-methyl-1-naphthol	SAGKFAOXPVOFGU-UHFFFAOYSA-N	Organic compounds	Benzenoids	Tetralins		Tetralins
1,2,3,4-tetrahydro-6-methyl-naphthalene|1,2,3,4-tetrahydro-6-methylnaphthalene|2-methyl-5,6,7,8-tetrahydronaphthalene|5,6,7,8-tetrahydro-2-methylnaphthalene|6-methyl-1,2,3,4-tetrahydronaphthalene|6-methyltetralin|7-methyl-1,2,3,4-tetrahydronaphthalene	IVIDJLLPQYHHLM-UHFFFAOYSA-N	Organic compounds	Benzenoids	Tetralins		Tetralins
1,5,6-trihydroxy-3-methyl-anthraquinone-8-alpha-L-glucoside|4-O-beta-D-Glucopyranoside-1,2,4,5-Tetrahydroxy-7-methylanthraquinone	NBPDUGVDRCAERP-GCFICBGYSA-N	Organic compounds	Benzenoids	Anthracenes	Anthraquinones	Hydroxyanthraquinones
1,7-Bis(4-hydroxyphenyl)-2-heptene_4'-Me_ether	KKEWIPFKFMKFHF-GQCTYLIASA-N	Organic compounds	Phenylpropanoids and polyketides	Diarylheptanoids	Linear diarylheptanoids	Linear diarylheptanoids
1,9,11,14-Heptadecatetraen-8-ol_1,9,11,14-Heptadecatetraen-8-ol	XRQOZSDRIZPYNO-OAUNLGGYSA-N	Organic compounds	Lipids and lipid-like molecules	Fatty Acyls	Fatty alcohols	Fatty alcohols
11,14,17-Eicosatrienoic_acid	AHANXAKGNAKFSK-PDBXOOCHSA-N	Organic compounds	Lipids and lipid-like molecules	Fatty Acyls	Fatty acids and conjugates	Long-chain fatty acids
11,17-Octadecadien-9-ynoic_acid,_9CI_11,17-Octadecadien-9-ynoic_acid,_9CI	PVLHKMGYBLUVEL-BQYQJAHWSA-N	Organic compounds	Lipids and lipid-like molecules	Fatty Acyls	Fatty acids and conjugates	Long-chain fatty acids
12-(2,3-Dihydroxycyclopentyl)-2-dodecanone	VOFBBQZXUQXUQN-UHFFFAOYSA-N	Organic compounds	Organic oxygen compounds	Organooxygen compounds	Alcohols and polyols	Secondary alcohols	Cyclopentanols
12,13-Epoxy-11-hydroxy-9,15-octadecadienoic_acid_15,16-Dihydro,_Me_ester	KUCGUAVQKWTIDU-ACCUITESSA-N	Organic compounds	Lipids and lipid-like molecules	Fatty Acyls	Fatty alcohols	Fatty alcohols
12,13S-EOT_12,13S-epoxy-9Z,11,15Z-octadecatrienoic_acid	YZBZORUZOSCZRN-DSRRMRMISA-N	Organic compounds	Lipids and lipid-like molecules	Fatty Acyls	Fatty acids and conjugates	Long-chain fatty acids
12,20(29)-Lupadien-3-ol_12,20(29)-Lupadien-3-ol	NHXFTAGREZWYPK-UHFFFAOYSA-N	Organic compounds	Lipids and lipid-like molecules	Prenol lipids	Triterpenoids	Triterpenoids
12beta-Hydroxycarbomethoxyacetyl-quercinsaeure-methylester	BOTLTXUQXQSVAD-ZWVHVWQESA-N	Organic compounds	Lipids and lipid-like molecules	Prenol lipids	Triterpenoids	Triterpenoids
13(Z)-docosenamide|cis-13-docosenamide|elucamide|Erucamid|erucamide|Erucasaeureamid|Unislip_1753	UAUDZVJPLUQNMU-KTKRTIGZSA-N	Organic compounds	Lipids and lipid-like molecules	Fatty Acyls	Fatty amides	Fatty amides
13-Hexadecen-11-yn-1-ol_13-Hexadecen-11-yn-1-ol	MUVIYYKFZAILBT-ONEGZZNKSA-N	Organic compounds	Lipids and lipid-like molecules	Fatty Acyls	Fatty alcohols	Long-chain fatty alcohols
13-Methyl-8,11,13-podocarpatriene-3,12-diol_13-Methyl-8,11,13-podocarpatriene-3,12-diol	ULORBDMEFAYHRJ-UHFFFAOYSA-N	Organic compounds	Lipids and lipid-like molecules	Prenol lipids	Diterpenoids	Diterpenoids
13-Octadecene-9,11-diynoic_acid_(Z)-form	ACHMRCSARDWYGC-AATRIKPKSA-N	Organic compounds	Lipids and lipid-like molecules	Fatty Acyls	Fatty acids and conjugates	Long-chain fatty acids
14,15-Dinor-4(18)-cleroden-13-one_13ξ-Alcohol	FARISRBLIXKVBH-UHFFFAOYSA-N	Organic compounds	Organic oxygen compounds	Organooxygen compounds	Alcohols and polyols	Secondary alcohols
14,17,20,23,26-Dotriacontapentaenoic_acid_14,15-Dihydro	MJHWTWLEKCSGAR-CGRWFSSPSA-N	Organic compounds	Lipids and lipid-like molecules	Fatty Acyls	Fatty acids and conjugates	Very long-chain fatty acids
14α-Methyl-5α-ergosta-9(11),24(28)-dien-3β-ol|4-Methyl-7-ergosta-8,24(28)-diene	AFAORUFDEOMGAB-JREOFADTSA-N	Organic compounds	Lipids and lipid-like molecules	Steroids and steroid derivatives	Ergostane steroids	Ergostane steroids
15,16-Epoxy-9,12-octadecadiensaeure-methlester_(cis,cis)|15,16-epoxyoctadeca-9,12-dienoic_acid_methyl_ester|methyl_15,16-epoxy-9,12-octadecadienoate|methyl_ester_of_15,16-epoxy-9,12-octadecadienoic_acid	WXOURJJDULGFAF-BICMZETKSA-N	Organic compounds	Lipids and lipid-like molecules	Fatty Acyls	Fatty acid esters	Fatty acid methyl esters
15,20-Dinor-5,7,9-labdatrien-19-ol_15,20-Dinor-5,7,9-labdatrien-19-ol	DKAXYJLPBDVEHE-UHFFFAOYSA-N	Organic compounds	Benzenoids	Tetralins		Tetralins
17-Octadecen-9-ynoic_acid_17-Octadecen-9-ynoic_acid	JSDJDUFIGGRVBJ-UHFFFAOYSA-N	Organic compounds	Lipids and lipid-like molecules	Fatty Acyls	Fatty acids and conjugates	Long-chain fatty acids
17-Octadecene-9,11-diynoic_acid_17-Octadecene-9,11-diynoic_acid	OASRDXXKKGHDJZ-UHFFFAOYSA-N	Organic compounds	Lipids and lipid-like molecules	Fatty Acyls	Fatty acids and conjugates	Long-chain fatty acids
18-Hydroxy-9,11,13-octadecatrienoic_acid_18-Hydroxy-9,11,13-octadecatrienoic_acid	YPHQMIRXEFDOQM-KERFEQBRSA-N	Organic compounds	Lipids and lipid-like molecules	Fatty Acyls	Lineolic acids and derivatives	Lineolic acids and derivatives
19-Nor-4(18),8,11,13-abietatetraene_19-Nor-4(18),8,11,13-abietatetraene	ZPQHNIHJSIZREW-UHFFFAOYSA-N	Organic compounds	Lipids and lipid-like molecules	Prenol lipids	Diterpenoids	Diterpenoids
19-Trachylobanoic_acid_Thujyl_ester	PLICBZQBAQRVRT-UHFFFAOYSA-N	Organic compounds	Lipids and lipid-like molecules	Prenol lipids	Diterpenoids	Kaurane diterpenoids
1-Methyl-2-propylbenzene,_9CI_1-Methyl-2-propylbenzene,_9CI	YQZBFMJOASEONC-UHFFFAOYSA-N	Organic compounds	Benzenoids	Benzene and substituted derivatives	Phenylpropanes	Phenylpropanes
1-Methyl-5-hydroxy-indan|1-Methyl-indan-5-ol|1-Methyl-indanol-(5)|1-Methylindanol-(5)|5-Hydroxy-2-methylindan	QQXFYUUHGOSPMF-ZETCQYMHSA-N	Organic compounds	Benzenoids	Indanes		Indanes
2-(1,1-Dimethyl-2-propenyl)-5-(3-methyl-2-butenyl)-1,4-benzoquinone_2-(1,1-Dimethyl-2-propenyl)-5-(3-methyl-2-butenyl)-1,4-benzoquinone	IXIJAOCIIZYSQJ-UHFFFAOYSA-N	Organic compounds	Lipids and lipid-like molecules	Prenol lipids	Quinone and hydroquinone lipids	Prenylquinones
2-(1,3-Butadienyl)tetrahydro-4-(1,3-pentadienyl)-3-furanol,_8CI_2-(1,3-Butadienyl)tetrahydro-4-(1,3-pentadienyl)-3-furanol,_8CI	DTLKTHCXEMHTIQ-ULHKCZBESA-N	Organic compounds	Organoheterocyclic compounds	Oxolanes		Oxolanes
2-(2,3-Dihydroxybenzoyl)-6-hydroxy-1,4-benzenedicarboxaldehyde_2-(2,3-Dihydroxybenzoyl)-6-hydroxy-1,4-benzenedicarboxaldehyde	SZNCPOMWHKSBFW-UHFFFAOYSA-N	Organic compounds	Benzenoids	Benzene and substituted derivatives	Benzophenones	Benzophenones
2-(2-Octenyl)-3-octyloxirane,_9CI_2-(2-Octenyl)-3-octyloxirane,_9CI	SSDARUDDPOHEKG-ACCUITESSA-N	Organic compounds	Organoheterocyclic compounds	Epoxides		Epoxides
2-(2-Phenylethyl)-4H-1-benzopyran-4-one_7-Methoxy,_6-hydroxy	KDCNUGSRRSQXCW-UHFFFAOYSA-N	Organic compounds	Organoheterocyclic compounds	Benzopyrans	1-benzopyrans	Chromones
2-(3,4-Dihydroxyphenyl)-1-propanol_3'-Me_ether,_4'-O-[3,4,5-trihydroxybenzoyl-(→6)-β-D-glucopyranoside]	GDYHXYVZYNLODJ-UHFFFAOYSA-N	Organic compounds	Organic oxygen compounds	Organooxygen compounds	Carbohydrates and carbohydrate conjugates	Glycosyl compounds	Phenolic glycosides
2-(4-Ethylphenyl)-4-phenyl-1-butene_2-(4-Ethylphenyl)-4-phenyl-1-butene	FTCRCFQRXWXBRN-UHFFFAOYSA-N	Organic compounds	Phenylpropanoids and polyketides	Linear 1,3-diarylpropanoids		Linear 1,3-diarylpropanoids
2-(4-Hydroxyphenyl)-2-oxoacetaldehyde_2-(4-Hydroxyphenyl)-2-oxoacetaldehyde	MTMONFVFAYLRSG-UHFFFAOYSA-N	Organic compounds	Benzenoids	Benzene and substituted derivatives	Phenylacetaldehydes	Phenylacetaldehydes
2,11-Dunniadien-15-oic_acid_2,11-Dunniadien-15-oic_acid	BLGAJKOXJDHQAR-UHFFFAOYSA-N	Organic compounds	Organic acids and derivatives	Carboxylic acids and derivatives	Carboxylic acids	Carboxylic acids
2',3,4,4',5,6'-Hexahydroxychalcone_2'-O-β-D-Glucopyranoside	IPOCUOWOUDPGQK-OWOJBTEDSA-N	Organic compounds	Phenylpropanoids and polyketides	Flavonoids	Flavonoid glycosides	Flavonoid O-glycosides
2,3,4-Trimethylbenzaldehyde_2,3,4-Trimethylbenzaldehyde	RPZOPDOUASNMNP-UHFFFAOYSA-N	Organic compounds	Benzenoids	Benzene and substituted derivatives	Benzoyl derivatives	Benzoyl derivatives
2,3-Seco-1,8,11,13-abietatetraen-3-oic_acid_2,3-Seco-1,8,11,13-abietatetraen-3-oic_acid	UFKWIFCLDSXXCE-UHFFFAOYSA-N	Organic compounds	Benzenoids	Tetralins		Tetralins
2,4,4'-Trihydroxybenzophenone,_8CI_4-Me_ether	IIKRDUUGDIYQTL-UHFFFAOYSA-N	Organic compounds	Benzenoids	Benzene and substituted derivatives	Benzophenones	Benzophenones
2,4,6-Nonatrienal,_9CI_2,4,6-Nonatrienal,_9CI	XHDSWFFUGPJMMN-ARQDATDDSA-N	Organic compounds	Organic oxygen compounds	Organooxygen compounds	Carbonyl compounds	Aldehydes	Medium-chain aldehydes
2,4-Bis(4-ethylphenyl)-1-butene_2,4-Bis(4-ethylphenyl)-1-butene	FZGFYHCMCCLVNQ-UHFFFAOYSA-N	Organic compounds	Phenylpropanoids and polyketides	Linear 1,3-diarylpropanoids		Linear 1,3-diarylpropanoids
2',5,6,7-Tetrahydroxyflavone_2',5,6,7-Tetrahydroxyflavone	JUNABCRYHWUBLN-UHFFFAOYSA-N	Organic compounds	Phenylpropanoids and polyketides	Flavonoids	Flavones	Flavones
2',5,7-Trihydroxy-6-methylisoflavone_2'-Me_ether	MNTFQBBYPKFUJE-UHFFFAOYSA-N	Organic compounds	Phenylpropanoids and polyketides	Isoflavonoids	Isoflav-2-enes	Isoflavones
2,5-Dihydroxybenzyl_alcohol,_8CI_1'-O-(2-Hydroxy-6-methoxybenzoyl),_2-O-β-D-glucopyranoside	DIZYHORWVKHYCQ-UHFFFAOYSA-N	Organic compounds	Organic oxygen compounds	Organooxygen compounds	Carbohydrates and carbohydrate conjugates	Glycosyl compounds	Phenolic glycosides
2,5-Dimethylbenzoic_acid,_8CI,_9CI_2,5-Dimethylbenzoic_acid,_8CI,_9CI	XZRHNAFEYMSXRG-UHFFFAOYSA-N	Organic compounds	Benzenoids	Benzene and substituted derivatives	Benzoic acids and derivatives	Benzoic acids
2',6,6'-Trihydroxy-4'-methylbenzophenone-2-carboxylic_acid_2',6,6'-Trihydroxy-4'-methylbenzophenone-2-carboxylic_acid	KNXAGUANLPVZSV-UHFFFAOYSA-N	Organic compounds	Benzenoids	Benzene and substituted derivatives	Benzophenones	Benzophenones
2',6,6'-Trihydroxybenzophenone-2,4-dicarboxylic_acid_2'-O-β-D-Glucopyranoside	WGJHPDSSDQSAFA-UHFFFAOYSA-N	Organic compounds	Organic oxygen compounds	Organooxygen compounds	Carbohydrates and carbohydrate conjugates	Glycosyl compounds	Phenolic glycosides
2,6,7-Trihydroxy-9-methyl-4-dibenzofurancarboxylic_acid_2-Me_ether	ZCQTZTJLYWJXFU-UHFFFAOYSA-N	Organic compounds	Organoheterocyclic compounds	Benzofurans	Dibenzofurans	Dibenzofurans
2,6-Decadien-4-ynal,_8CI_2,6-Decadien-4-ynal,_8CI	RPRDZOKGILIXOC-KQWYESAVSA-N	Organic compounds	Organic oxygen compounds	Organooxygen compounds	Carbonyl compounds	Aldehydes	Medium-chain aldehydes
2,8-Dihydroxy-6-methylxanthone-1-carboxylic_acid_2,8-Dihydroxy-6-methylxanthone-1-carboxylic_acid	ASAUXYYQDCDORO-UHFFFAOYSA-N	Organic compounds	Organoheterocyclic compounds	Benzopyrans	1-benzopyrans	Dibenzopyrans	Xanthenes	Xanthones
2,8-Dihydroxy-9-oxo-9H-xanthene-1-carbox	GIDUHUXAHQRKSD-UHFFFAOYSA-N	Organic compounds	Organoheterocyclic compounds	Benzopyrans	1-benzopyrans	Dibenzopyrans	Xanthenes	Xanthones
20(29)-Lupene-3,27-diol_27-Carboxylic_acid	CLOUCVRNYSHRCF-UHFFFAOYSA-N	Organic compounds	Lipids and lipid-like molecules	Prenol lipids	Triterpenoids	Triterpenoids
24,24-dimethyl-5alpha-cholesta-7,25-dien-22-yn-3beta-ol	DVYXTXNYAJSGGQ-OCFIBWRFSA-N	Organic compounds	Lipids and lipid-like molecules	Steroids and steroid derivatives	Cholestane steroids	Cholesterols and derivatives
2-Acetylnaphtho[2,3-b]furan-4,9-dione,_9CI_7-Methoxy,_8-hydroxy	ZXDOJBNMPXLBNY-UHFFFAOYSA-N	Organic compounds	Organoheterocyclic compounds	Naphthofurans		Naphthofurans
2-Alkyl-5,7-dihydroxy-4H-1-benzopyran-4-ones_7-Me_ether	JNHVWACAXZPGJO-UHFFFAOYSA-N	Organic compounds	Organoheterocyclic compounds	Benzopyrans	1-benzopyrans	Chromones
2-Amino-6-oxohexanoic_acid_N-Ac	CRVYRJLIQHSUOQ-UHFFFAOYSA-N	Organic compounds	Organic acids and derivatives	Carboxylic acids and derivatives	Amino acids, peptides, and analogues	Amino acids and derivatives	Alpha amino acids and derivatives	N-acyl-alpha amino acids and derivatives	N-acyl-alpha amino acids
2-Ethyl-5-methylphenol_2-Ethyl-5-methylphenol	LTRVUFFOMIUCPJ-UHFFFAOYSA-N	Organic compounds	Benzenoids	Phenols	Cresols	Meta cresols
2-Formyl-6-hydroxybenzoic_acid,_9CI_Acid-form	HBZPATAKQIDUTN-UHFFFAOYSA-N	Organic compounds	Benzenoids	Benzene and substituted derivatives	Benzoic acids and derivatives	Hydroxybenzoic acid derivatives	Salicylic acid and derivatives	Salicylic acids
2-Methyl-2-phenylpentadecane,_8CI_2-Methyl-2-phenylpentadecane,_8CI	MMEVGUGVEZBRNH-UHFFFAOYSA-N	Organic compounds	Benzenoids	Benzene and substituted derivatives	Phenylpropanes	Phenylpropanes
2-Methylene-3-oxocyclopentanecarboxylic_acid,_8CI,_9CI_(R)-form	ILFPCMXTASDZKM-UHFFFAOYSA-N	Organic compounds	Organic oxygen compounds	Organooxygen compounds	Carbonyl compounds	Ketones	Cyclic ketones
2-nonyloxy-5-pentyltetrahydrofuran	GGWCSXQLDGOTLY-QZTJIDSGSA-N	Organic compounds	Organoheterocyclic compounds	Tetrahydrofurans		Tetrahydrofurans
2-Pentylfuran_2-Pentylfuran	YVBAUDVGOFCUSG-UHFFFAOYSA-N	Organic compounds	Organoheterocyclic compounds	Heteroaromatic compounds		Heteroaromatic compounds
3-(1,1-dimethyl-allyl)-7-methoxy-2-oxo-2H-chromene-6-carbaldehyde|3-(1,1-Dimethylallyl)-6-formyl-7-methoxy-cumarin	FDEDPYZLNYHMQZ-UHFFFAOYSA-N	Organic compounds	Phenylpropanoids and polyketides	Coumarins and derivatives		Coumarins and derivatives
3-(2-Carboxyphenoxy)-4-hydroxybenzoic_acid_1-Me_ester	UFORFGYZNZDNQC-UHFFFAOYSA-N	Organic compounds	Benzenoids	Benzene and substituted derivatives	Diphenylethers	Diphenylethers
3-(2-Methylphenyl)-2-propenoic_acid,_9CI_3-(2-Methylphenyl)-2-propenoic_acid,_9CI	RSWBWHPZXKLUEX-VOTSOKGWSA-N	Organic compounds	Phenylpropanoids and polyketides	Cinnamic acids and derivatives	Cinnamic acids	Cinnamic acids
3-(3,4-Dihydroxyphenyl)-1-(2,4,6-trihydroxyphenyl)-1-propanone_2'-O-β-D-Glucopyranoside	AONTYURQWYQJNQ-UHFFFAOYSA-N	Organic compounds	Phenylpropanoids and polyketides	Flavonoids	Flavonoid glycosides	Flavonoid O-glycosides
3-(3,4-Dihydroxyphenyl)-2-hydroxypropanoic_acid_3'-Me_ether,_Me_ester	RFIWMQUCNNVHDA-UHFFFAOYSA-N	Organic compounds	Benzenoids	Phenols	Methoxyphenols	Methoxyphenols
3-(3,4-Dihydroxyphenyl)-3,4-dihydro-8-hydroxyisocoumarin_3-(3,4-Dihydroxyphenyl)-3,4-dihydro-8-hydroxyisocoumarin	RQDGXYMBVTZQNF-UHFFFAOYSA-N	Organic compounds	Organoheterocyclic compounds	Benzopyrans	2-benzopyrans	2-benzopyrans
3'-(3-Formyl-6-hydroxyphenyl)-3,4',5,7-tetrahydroxyflavanone_3'-(3-Formyl-6-hydroxyphenyl)-3,4',5,7-tetrahydroxyflavanone	BGNQVVFWQJYTCP-UHFFFAOYSA-N	Organic compounds	Phenylpropanoids and polyketides	Flavonoids	Flavans	Flavanones	Flavanonols
3-(4,5-dimethylthiazol-2-yl)-2,5-diphenyltetrazolium_bromide|formazan|renifolin_D	BOLDJAUMGUJJKM-LSDHHAIUSA-N	Organic compounds	Organic oxygen compounds	Organooxygen compounds	Carbonyl compounds	Ketones	Aryl ketones	Phenylketones	Alkyl-phenylketones
3,10(18)-Pachydictyadiene-6,14,15-triol_3,10(18)-Pachydictyadiene-6,14,15-triol	BPNLNTWFSQALTE-UHFFFAOYSA-N	Organic compounds	Lipids and lipid-like molecules	Prenol lipids	Diterpenoids	Pachydictyane and cneorubin diterpenoids
3,10,19-Docosatriene-1,8,21-triyne_3,10,19-Docosatriene-1,8,21-triyne	SNOQQKJRUJUFGR-LHUOGLBJSA-N	Organic compounds	Hydrocarbons	Unsaturated hydrocarbons	Enynes	Enynes
3,3',4,4',7,7'-Hexahydroxylignan-9,9'-olide_7-Ketone,_3,4:3',4'-bis(methylene)_ether,_7'-Ac	MBJMKBFKBQUJHA-UHFFFAOYSA-N	Organic compounds	Lignans, neolignans and related compounds	Furanoid lignans	Tetrahydrofuran lignans	9,9'-epoxylignans	Dibenzylbutyrolactone lignans
3,3',4,4',8',9-Hexahydroxylignan-9',7-olide_3,3',4-Tri-Me_ether,_4'-O-(3-O-methyl-α-L-rhamnopyranoside)	PAYAQXMXCZZONW-UHFFFAOYSA-N	Organic compounds	Lignans, neolignans and related compounds	Lignan glycosides		Lignan glycosides
3,3',4,4',9-Pentahydroxy-7,9'-epoxylignan_3,3'-Di-Me_ether,_9-O-(4-hydroxy-3-methoxy-E-cinnamoyl)	NNFCVTSCCNBWCZ-IZZDOVSWSA-N	Organic compounds	Lignans, neolignans and related compounds	Furanoid lignans	Tetrahydrofuran lignans	7,9'-epoxylignans
3,3',4',5,5',7-Hexahydroxyflavan_3-O-(4-Hydroxybenzoyl)	KRGDXHCBNLBSJP-UHFFFAOYSA-N	Organic compounds	Phenylpropanoids and polyketides	Flavonoids	Flavans	Flavan-3-ols	Catechins	Epigallocatechins
3,3',4',5,7-Pentahydroxyflavan-(2'→2')-3,3',4',5,7-pentahydroxyflavanone_3,3',4',5,7-Pentahydroxyflavan-(2'→2')-3,3',4',5,7-pentahydroxyflavanone	PWKAVSCALZMWDV-UHFFFAOYSA-N	Organic compounds	Phenylpropanoids and polyketides	Flavonoids	Flavans	Flavan-3-ols	Catechins
3,3',4',5',7-Pentahydroxyflavan-(4→8)-3,3',4',5,5',7-hexahydroxyflavan_5'''-Deoxy	XTVOPCAOTUZWHN-UHFFFAOYSA-N	Organic compounds	Phenylpropanoids and polyketides	Flavonoids	Biflavonoids and polyflavonoids	Biflavonoids and polyflavonoids
3,3',4',5,7-Pentahydroxyflavan-(4→8)-3,4',5,7-tetrahydroxyflavan_3,3',4',5,7-Pentahydroxyflavan-(4→8)-3,4',5,7-tetrahydroxyflavan	MTCFYYIJIXJCPF-UHFFFAOYSA-N	Organic compounds	Phenylpropanoids and polyketides	Flavonoids	Biflavonoids and polyflavonoids	Biflavonoids and polyflavonoids
3,3',4',5,7-Pentahydroxyflavan_3-O-(3,4,5-Trihydroxybenzoyl)	LSHVYAFMTMFKBA-UHFFFAOYSA-N	Organic compounds	Phenylpropanoids and polyketides	Flavonoids	Flavans	Flavan-3-ols	Catechins	Catechin gallates
3,3',4',5,7-Pentahydroxyflavan_3-O-(3,4-Dihydroxy-5-methoxybenzoyl)	XGTBMCGGGJLOPS-UHFFFAOYSA-N	Organic compounds	Phenylpropanoids and polyketides	Flavonoids	Flavans	Flavan-3-ols	Catechins	Catechin gallates
3,3',4',5,7-Pentahydroxyflavanone_3-O-β-D-Glucopyranoside	FVQOMEDMFUMIMO-UHFFFAOYSA-N	Organic compounds	Phenylpropanoids and polyketides	Flavonoids	Flavonoid glycosides	Flavonoid O-glycosides	Flavonoid-3-O-glycosides
3,3',4',7,8-Pentahydroxyflavan-(4→O→4)-3,4',7,8-tetrahydroxyflavan_3,3',4',7,8-Pentahydroxyflavan-(4→O→4)-3,4',7,8-tetrahydroxyflavan	JKYOAXJUOXSWNA-UHFFFAOYSA-N	Organic compounds	Phenylpropanoids and polyketides	Flavonoids	Flavans	Leucoanthocyanidins
3,3',4',7-Tetrahydroxyflavan-(4→6)-3,3',4',5,7-pentahydroxyflavan_5'''-Hydroxy	ZUAQDESYZRTAMM-UHFFFAOYSA-N	Organic compounds	Phenylpropanoids and polyketides	Flavonoids	Biflavonoids and polyflavonoids	Biflavonoids and polyflavonoids
3,3',4',7-Tetrahydroxyflavan-(4→6)-3,3',4',5,7-pentahydroxyflavanone_3,3',4',7-Tetrahydroxyflavan-(4→6)-3,3',4',5,7-pentahydroxyflavanone	KVTRZVUKZWIKEO-UHFFFAOYSA-N	Organic compounds	Phenylpropanoids and polyketides	Flavonoids	Biflavonoids and polyflavonoids	Biflavonoids and polyflavonoids
3,3',4',7-Tetrahydroxyflavan-(4→8)-3,3',4',5,7-pentahydroxyflavan_(2R,2'R,3R,3'S,4α)-form	CVPALQKJIJFGCD-UHFFFAOYSA-N	Organic compounds	Phenylpropanoids and polyketides	Flavonoids	Biflavonoids and polyflavonoids	Biflavonoids and polyflavonoids
3,3',4',7-Tetrahydroxyflavone_3,3',4',7-Tetrahydroxyflavone	XHEFDIBZLJXQHF-UHFFFAOYSA-N	Organic compounds	Phenylpropanoids and polyketides	Flavonoids	Flavones	Flavonols
3',4,4',5-Tetrahydroxy-2,7'-cyclolignan_4,5-Methylene,_3'-Me_ether	ZTNZPWXCSNAVLW-UHFFFAOYSA-N	Organic compounds	Lignans, neolignans and related compounds	Aryltetralin lignans		Aryltetralin lignans
3,4',5,7,8-Pentahydroxyflavanone_8-O-β-D-Glucopyranoside	OKZBQVBKBLCUKP-UHFFFAOYSA-N	Organic compounds	Phenylpropanoids and polyketides	Flavonoids	Flavonoid glycosides	Flavonoid O-glycosides	Flavonoid-8-O-glycosides
3',4',5,7,8-Pentahydroxyflavone_7-O-β-D-Glucopyranoside	BIPHTXZNUUXTIC-UHFFFAOYSA-N	Organic compounds	Phenylpropanoids and polyketides	Flavonoids	Flavonoid glycosides	Flavonoid O-glycosides	Flavonoid-7-O-glycosides
3',4',5,7-Tetrahydroxyflavan-(4→8)-3,3',4',5,7-pentahydroxyflavan_2β,3β-Epoxide	MSVVDBMAVSBGAQ-UHFFFAOYSA-N	Organic compounds	Phenylpropanoids and polyketides	Flavonoids	Biflavonoids and polyflavonoids	Biflavonoids and polyflavonoids
3',4',5,7-Tetrahydroxyflavanone_(S)-form	SBHXYTNGIZCORC-UHFFFAOYSA-N	Organic compounds	Phenylpropanoids and polyketides	Flavonoids	Flavans	Flavanones
3',4',5,7-Tetrahydroxyflavanone_3'-O-β-D-Glucopyranoside	KTDWFYOXQQWERW-UHFFFAOYSA-N	Organic compounds	Phenylpropanoids and polyketides	Flavonoids	Flavonoid glycosides	Flavonoid O-glycosides
3',4',5,7-Tetrahydroxyflavanone_7-O-β-D-Glucopyranoside	RAFHNDRXYHOLSH-UHFFFAOYSA-N	Organic compounds	Phenylpropanoids and polyketides	Flavonoids	Flavonoid glycosides	Flavonoid O-glycosides	Flavonoid-7-O-glycosides
3',4',5,7-Tetrahydroxyisoflavanone_3',4',5,7-Tetrahydroxyisoflavanone	DYLLIDCIKLUGBZ-UHFFFAOYSA-N	Organic compounds	Phenylpropanoids and polyketides	Isoflavonoids	Isoflavans	Isoflavanones
3',4',5,7-Tetrahydroxyisoflavone_7-Me_ether,_tri-Ac	NHURGQFBJLKYMQ-UHFFFAOYSA-N	Organic compounds	Phenylpropanoids and polyketides	Isoflavonoids	O-methylated isoflavonoids	7-O-methylated isoflavonoids	7-O-methylisoflavones
3,4,5-Trimethylbenzaldehyde_3,4,5-Trimethylbenzaldehyde	SYBPMJLJCUCJGM-UHFFFAOYSA-N	Organic compounds	Benzenoids	Benzene and substituted derivatives	Benzoyl derivatives	Benzoyl derivatives
3',4',6,7-Tetrahydroxy-8-prenylisoflavone_3',4',6-Tri-Me_ether	GDLITRARWXLOEC-UHFFFAOYSA-N	Organic compounds	Phenylpropanoids and polyketides	Isoflavonoids	O-methylated isoflavonoids	4'-O-methylated isoflavonoids	4'-O-methylisoflavones
3,4,7,12-Tetrahydro-7,8,12-trihydroxy-12-(hydroxymethyl)-3-methylbenz[a]anthracen-1(2H)-one,_9CI_3,4,7,12-Tetrahydro-7,8,12-trihydroxy-12-(hydroxymethyl)-3-methylbenz[a]anthracen-1(2H)-one,_9CI	JIRKVANAXCAFJP-UHFFFAOYSA-N	Organic compounds	Benzenoids	Phenanthrenes and derivatives	Phenanthrols	Phenanthrols
3',4',7,8-Tetrahydroxyflavanone_3',4',7,8-Tetrahydroxyflavanone	ZPVNWCMRCGXRJD-UHFFFAOYSA-N	Organic compounds	Phenylpropanoids and polyketides	Flavonoids	Flavans	Flavanones
3,4-Dihydro-4,5,8-trihydroxy-1(2H)-naphthalenone_5-O-[(3,4,5-Trihydroxybenzoyl)-(→6)-β-D-glucopyranoside]	GFYUFBXKWIZMRP-UHFFFAOYSA-N	Organic compounds	Organic oxygen compounds	Organooxygen compounds	Carbohydrates and carbohydrate conjugates	Glycosyl compounds	Phenolic glycosides
3,4-diMeC6H4COOH|3,4-dimethyl_benzoic_acid|3,4-Dimethyl-benzoesaeure|3,4-dimethyl-benzoic_acid|3,4-dimethylbenzene_carboxylic_acid|3,4-Dimethylbenzoic_acid|3,4-HDMBA	OPVAJFQBSDUNQA-UHFFFAOYSA-N	Organic compounds	Benzenoids	Benzene and substituted derivatives	Benzoic acids and derivatives	Benzoic acids
3,4-Seco-4(18),8,11,13-abietatetraen-3-oic_acid_Me_ester	UWAOFNCBECRACO-UHFFFAOYSA-N	Organic compounds	Benzenoids	Tetralins		Tetralins
3,5,7-Trihydroxy-6-prenylflavanone_3-Ac	PBDWJKUJWZPHNK-UHFFFAOYSA-N	Organic compounds	Phenylpropanoids and polyketides	Flavonoids	Flavans	6-prenylated flavans	6-prenylated flavanones
3,5-cholestadiene|cholest-3,5-diene|Cholesta-3,5-dien|cholesta-3,5-diene|Cholestadien-(3.5)|Delta-3,5-cholestadiene	RLHIRZFWJBOHHD-HKQCOZBKSA-N	Organic compounds	Lipids and lipid-like molecules	Steroids and steroid derivatives	Cholestane steroids	Cholestane steroids
3,5-Dihydroxy-2-methyl-1,4-naphthoquinone_Di-Ac	ZRCCLSWNPWWIEW-UHFFFAOYSA-N	Organic compounds	Benzenoids	Naphthalenes	Naphthoquinones	Naphthoquinones
3,7-Dihydroxy-1,9-dimethyl-2-dibenzofurancarboxylic_acid_15-Hydroxy	SKMSPRLCPQGHNI-UHFFFAOYSA-N	Organic compounds	Organoheterocyclic compounds	Benzofurans	Dibenzofurans	Dibenzofurans
3,7-Dihydroxy-1,9-dimethyl-2-dibenzofurancarboxylic_acid_15-Oxo	WOXOGUFWLMGMQG-UHFFFAOYSA-N	Organic compounds	Organoheterocyclic compounds	Benzofurans	Dibenzofurans	Dibenzofurans
3,7-Dimethyl-1,6-octadien-3-ol_Phenylacetyl	RROUXOOIXJRTOM-UHFFFAOYSA-N	Organic compounds	Lipids and lipid-like molecules	Prenol lipids	Monoterpenoids	Aromatic monoterpenoids
30:6(12Z,15Z,18Z,21Z,24Z,27Z)_12Z,15Z,18Z,21Z,24Z,27Z-triacontahexaenoic_acid	BKFMERKCQDCYIE-KUBAVDMBSA-N	Organic compounds	Lipids and lipid-like molecules	Fatty Acyls	Fatty acids and conjugates	Very long-chain fatty acids
36:4(21Z,24Z,27Z,30Z)_21Z,24Z,27Z,30Z-hexatriacontatetraenoic_acid	PEMVOZOAPAFWKW-DOFZRALJSA-N	Organic compounds	Lipids and lipid-like molecules	Fatty Acyls	Fatty acids and conjugates	Very long-chain fatty acids
3alpha-isopimaryloxi-4alpha,4aalpha,7alpha,7aalpha-dihydronepetalactone	YJNGTOCZBIVAGW-JDRWFIJOSA-N	Organic compounds	Lipids and lipid-like molecules	Prenol lipids	Terpene lactones	Diterpene lactones
3'-C-β-D-Glucopyranosyl-2',3,4,4',6'-pentahydroxydihydrochalcone_3'-C-β-D-Glucopyranosyl-2',3,4,4',6'-pentahydroxydihydrochalcone	VCPUQYKWJRESOC-UHFFFAOYSA-N	Organic compounds	Phenylpropanoids and polyketides	Linear 1,3-diarylpropanoids	Chalcones and dihydrochalcones	2'-Hydroxy-dihydrochalcones
3-Deoxyvitamin_D3_(5Z,7E)-9,10-seco-5,7,10(19)-cholestatriene	FXKMDILIEQILCA-VDVRBEGSSA-N	Organic compounds	Lipids and lipid-like molecules	Steroids and steroid derivatives	Vitamin D and derivatives	Vitamin D and derivatives
3-Docosene-1,8,21-triyne_3-Docosene-1,8,21-triyne	YBFDEMZEWRINKR-FNORWQNLSA-N	Organic compounds	Hydrocarbons	Unsaturated hydrocarbons	Enynes	Enynes
3-Ethylphenol,_9CI_3-Ethylphenol,_9CI	HMNKTRSOROOSPP-UHFFFAOYSA-N	Organic compounds	Benzenoids	Phenols	1-hydroxy-4-unsubstituted benzenoids	1-hydroxy-4-unsubstituted benzenoids
3'-Glucosyl-2',4',6'-trihydroxyacetophenone_2''-O-(3,4,5-Trihydroxybenzoyl)	ABXKUABLJLHDAO-UHFFFAOYSA-N	Organic compounds	Organic oxygen compounds	Organooxygen compounds	Carbohydrates and carbohydrate conjugates	Glycosyl compounds	Phenolic glycosides
3-Hydroxy-1(10),11-spirovetivadien-2-one_Ac	MBYMPIVTBYFYFY-UHFFFAOYSA-N	Organic compounds	Lipids and lipid-like molecules	Prenol lipids	Sesquiterpenoids	Sesquiterpenoids
3-Hydroxy-12,19(29)-ursadien-28-oic_acid_3-Hydroxy-12,19(29)-ursadien-28-oic_acid	VPMTUSRUIJFRMW-UHFFFAOYSA-N	Organic compounds	Lipids and lipid-like molecules	Prenol lipids	Triterpenoids	Triterpenoids
3-Hydroxy-20(29)-lupen-28-oic_acid_3-Ketone	SLJTWDNVZKIDAU-UHFFFAOYSA-N	Organic compounds	Lipids and lipid-like molecules	Prenol lipids	Triterpenoids	Triterpenoids
3-Hydroxy-22(29)-hopen-23-oic_acid_3-Hydroxy-22(29)-hopen-23-oic_acid	YAEIPGASNIIPBB-UHFFFAOYSA-N	Organic compounds	Lipids and lipid-like molecules	Prenol lipids	Hopanoids	Hopanoids
3-Hydroxy-4,15-dinor-1(5)-xanthen-12,8-olide_3-Hydroxy-4,15-dinor-1(5)-xanthen-12,8-olide	MOXJTUNOIGNZKZ-UHFFFAOYSA-N	Organic compounds	Organoheterocyclic compounds	Lactones	Gamma butyrolactones	Gamma butyrolactones
3-Hydroxyphloretin	CNABJBYLQABXJR-UHFFFAOYSA-N	Organic compounds	Phenylpropanoids and polyketides	Linear 1,3-diarylpropanoids	Chalcones and dihydrochalcones	2'-Hydroxy-dihydrochalcones
3-Isopropylphenol_3-Isopropylphenol	VLJSLTNSFSOYQR-UHFFFAOYSA-N	Organic compounds	Benzenoids	Benzene and substituted derivatives	Cumenes	Cumenes
3-Methyl-2-vinylphenol_3-Methyl-2-vinylphenol	MCBGBITUMUAJMT-UHFFFAOYSA-N	Organic compounds	Benzenoids	Phenols	Cresols	Meta cresols
3-Methyl-3-buten-1-ol_3,4-Dihydroxy-E-cinnamoyl	APFXJJMDUXKKAG-GQCTYLIASA-N	Organic compounds	Phenylpropanoids and polyketides	Cinnamic acids and derivatives	Hydroxycinnamic acids and derivatives	Coumaric acids and derivatives
3-O-α-D-Glucopyranuronosyl-D-xylose,_9CI_4'-Me	SGGXYVAZDMKGLH-UHFFFAOYSA-N	Organic compounds	Organic oxygen compounds	Organooxygen compounds	Carbohydrates and carbohydrate conjugates	Sugar acids and derivatives	Glucuronic acid derivatives	Glucuronides	O-glucuronides
3-Propylphenol,_9CI_3-Propylphenol,_9CI	MPWGZBWDLMDIHO-UHFFFAOYSA-N	Organic compounds	Benzenoids	Benzene and substituted derivatives	Phenylpropanes	Phenylpropanes
4-(3,5-Dodecadienyl)phenol_4-(3,5-Dodecadienyl)phenol	FGPOGAUCGOZVPS-XBLVEGMJSA-N	Organic compounds	Benzenoids	Phenols	1-hydroxy-2-unsubstituted benzenoids	1-hydroxy-2-unsubstituted benzenoids
4-(7-Hydroxy-2-oxo-2H-1-benzopyran-6-yl)-2-methyl-2-butenoic_acid_4-(7-Hydroxy-2-oxo-2H-1-benzopyran-6-yl)-2-methyl-2-butenoic_acid	XUJMUOILFKRGOM-WAPJZHGLSA-N	Organic compounds	Phenylpropanoids and polyketides	Coumarins and derivatives	Hydroxycoumarins	7-hydroxycoumarins
4,6-(S)-HHDP-D-glucose|4,6-O-((S)-4,4',5,5',6,6'-hexahydroxydiphenoyl)-D-glucose|4,6-O-<(S)-4,4',5,5',6,6'-hexahydroxydiphenoyl>-D-glucose	XXKIOEWKOLIUDE-NIJZGISVSA-N	Organic compounds	Phenylpropanoids and polyketides	Tannins	Hydrolyzable tannins	Hydrolyzable tannins
4,7-Megastigmadiene-3,9-diol_3-Ketone	MDCGEAGEQVMWPE-AATRIKPKSA-N	Organic compounds	Lipids and lipid-like molecules	Prenol lipids	Sesquiterpenoids	Sesquiterpenoids
4-Ethyl-2-methylphenol_4-Ethyl-2-methylphenol	QDQMEHXIUFCIGR-UHFFFAOYSA-N	Organic compounds	Benzenoids	Phenols	Cresols	Ortho cresols
4-Hydroxy-1(3H)-isobenzofuranone_4-Hydroxy-1(3H)-isobenzofuranone	ZSCIMKFWMUXNBS-UHFFFAOYSA-N	Organic compounds	Organoheterocyclic compounds	Isocoumarans	Isobenzofuranones	Phthalides
4-Hydroxy-6-(hydroxymethyl)-2H-pyran-2-one_4-Me_ether,_1'-O-β-D-glucopyranoside	OQVZJGGNKYGQLT-UHFFFAOYSA-N	Organic compounds	Organic oxygen compounds	Organooxygen compounds	Carbohydrates and carbohydrate conjugates	Glycosyl compounds	O-glycosyl compounds
4'-Methyl-(-)-epigallocatechin_3'-glucuronide	DAQFRQALPPBZDR-QVHNSLLPSA-N	Organic compounds	Phenylpropanoids and polyketides	Flavonoids	Flavonoid glycosides	Flavonoid O-glycosides	Flavonoid O-glucuronides
4-O-((S)-1-Carboxyethyl)-D-glucuronsaeure|4-O-<(S)-1-Carboxyethyl>-D-glucuronsaeure	GUQMPPLWSUOXAK-MOPMGFJHSA-N	Organic compounds	Organic oxygen compounds	Organooxygen compounds	Carbohydrates and carbohydrate conjugates	Sugar acids and derivatives	Glucuronic acid derivatives
5-(2,4-Hexadienylidene)-2-oxo-6H-pyran-3-propanoic_acid_5-(2,4-Hexadienylidene)-2-oxo-6H-pyran-3-propanoic_acid	ACFXHMLFZGREFW-FOZCRLHDSA-N	Organic compounds	Organoheterocyclic compounds	Pyrans	Pyranones and derivatives	Dihydropyranones
5-(2-Hydroxyethylidene)-2(5H)-furanone_5-(2-Hydroxyethylidene)-2(5H)-furanone	QGILFERGBZSEHB-HYXAFXHYSA-N	Organic compounds	Organoheterocyclic compounds	Dihydrofurans	Furanones	Butenolides
5,12,20(30)-Taraxastatrien-3-ol_3-Ketone	JPUAKFAZBBXKGI-UHFFFAOYSA-N	Organic compounds	Lipids and lipid-like molecules	Prenol lipids	Triterpenoids	Triterpenoids
5,5-dimethyl-1-ethyl-1,3-cyclopentadiene	BMLYRJOYQDJMOR-UHFFFAOYSA-N	Organic compounds	Hydrocarbons	Unsaturated hydrocarbons	Branched unsaturated hydrocarbons	Branched unsaturated hydrocarbons
5,6-cis-5'-epi-puliscabrin	QNWUKAPRXIAXCS-BMGGDWHBSA-N	Organic compounds	Lipids and lipid-like molecules	Prenol lipids	Sesquiterpenoids	Sesquiterpenoids
5,9-Dimethyl-5-vinyl-1-phenyldecane_5,9-Dimethyl-5-vinyl-1-phenyldecane	BFHGGELFDKNKHU-UHFFFAOYSA-N	Organic compounds	Benzenoids	Benzene and substituted derivatives		Benzene and substituted derivatives
5-Hexyl-2-furanoctanoic_acid_5-Hexyl-2-furanoctanoic_acid	SZNVIDWMWMWUCY-UHFFFAOYSA-N	Organic compounds	Lipids and lipid-like molecules	Fatty Acyls	Fatty acids and conjugates	Heterocyclic fatty acids	Furanoid fatty acids
5-Hexyl-2-furanoctanoic_acid_Me_ester	ZZSFTHVENQKCDJ-UHFFFAOYSA-N	Organic compounds	Lipids and lipid-like molecules	Fatty Acyls	Fatty acids and conjugates	Heterocyclic fatty acids	Furanoid fatty acids
5-Hydroxy-2-piperidinecarboxylic_acid_(2RS,5SR)-form	RKEYKDXXZCICFZ-UHFFFAOYSA-N	Organic compounds	Organic acids and derivatives	Carboxylic acids and derivatives	Amino acids, peptides, and analogues	Amino acids and derivatives	Alpha amino acids and derivatives	Alpha amino acids
6-(3,4-Dihydroxyphenyl)-6a,12b-dihydro-3,10,11,12-tetrahydroxy[2]benzopyrano[3,4-c][1]benzopyran-8(6H)-one,_9CI_5'-Hydroxy	FDVGUFRMRNGBAK-UHFFFAOYSA-N	Organic compounds	Phenylpropanoids and polyketides	Flavonoids	Flavans	Flavan-3-ols
6-(5-Carboxy-2-hydroxyphenyl)-4',5,7-trihydroxyflavone_6-(5-Carboxy-2-hydroxyphenyl)-4',5,7-trihydroxyflavone	LZPNQSPLDCXMGW-UHFFFAOYSA-N	Organic compounds	Phenylpropanoids and polyketides	Flavonoids	Flavones	Flavones
6,8(14),15-Isopimaratrien-18-oic_acid_6,8(14),15-Isopimaratrien-18-oic_acid	BLSLSNAFNSAQBI-UHFFFAOYSA-N	Organic compounds	Lipids and lipid-like molecules	Prenol lipids	Diterpenoids	Diterpenoids
6,8,15-Labdanetriol_6-Me_ether	CZKGVMNZYSYJDS-UHFFFAOYSA-N	Organic compounds	Lipids and lipid-like molecules	Prenol lipids	Diterpenoids	Diterpenoids
6-[2-(2,4-Dihydroxy-6-methylbenzoyl)-3-hydroxybenzyl]-4-hydroxy-2H-pyran-2-one_Analogue_(R_=_CH2COCH3)	WPBJHGJUOFHSBB-UHFFFAOYSA-N	Organic compounds	Benzenoids	Benzene and substituted derivatives	Benzophenones	Benzophenones
6-[2-(3,4-Dihydroxyphenyl)ethenyl]-4-hydroxy-2H-pyran-2-one,_9CI_6-[2-(3,4-Dihydroxyphenyl)ethenyl]-4-hydroxy-2H-pyran-2-one,_9CI	SGJNQVTUYXCBKH-HNQUOIGGSA-N	Organic compounds	Benzenoids	Phenols	Benzenediols	Catechols
6-C-β-D-Glucopyranosyl-3,3',4',5,7-pentahydroxyflavanone_4'-Me_ether	WZJUIALLVYPJHP-UHFFFAOYSA-N	Organic compounds	Phenylpropanoids and polyketides	Flavonoids	Flavonoid glycosides	Flavonoid C-glycosides
6-Galloylglucose_2-O-(4-Hydroxybenzoyl)	OQZUBZJEVMCTGO-UHFFFAOYSA-N	Organic compounds	Benzenoids	Benzene and substituted derivatives	Benzoic acids and derivatives	Hydroxybenzoic acid derivatives	Gallic acid and derivatives	Galloyl esters
6-Hydroxyenterolactone	ZMNWDZAVQFERIQ-XJKSGUPXSA-N	Organic compounds	Lignans, neolignans and related compounds	Furanoid lignans	Tetrahydrofuran lignans	9,9'-epoxylignans	Dibenzylbutyrolactone lignans
6-methyl-1,3,4-trihydronaphthalen-2-one|6-Methyl-2-tetralone|6-methyl-3,4-dihydro-1H-naphthalen-2-one|6-Methyl-3,4-dihydro-1H-naphthalin-2-on|6-methyl-beta-tetralone|6-Methyl-tetralon-(2)	POHSCURLLMFLQU-UHFFFAOYSA-N	Organic compounds	Benzenoids	Tetralins		Tetralins
6-O-galloylbergenin	CDRRULDABVKKHU-CVTSSLSISA-N	Organic compounds	Benzenoids	Benzene and substituted derivatives	Benzoic acids and derivatives	Hydroxybenzoic acid derivatives	Gallic acid and derivatives	Galloyl esters
6-Oxo-1,4,5,6-tetrahydronicotinate;_1,4,5,6-Tetrahydro-6-oxonicotinate;_1,4,5,6-Tetrahydro-6-oxonicotinic_acid	SDKCWSUZEUBWLP-UHFFFAOYSA-N	Organic compounds	Organoheterocyclic compounds	Pyridines and derivatives	Hydropyridines	Tetrahydropyridines
6-Pentyl-2H-pyran-2-one_1',2'E-Didehydro	GVUAFSNSBZBVES-GQCTYLIASA-N	Organic compounds	Organoheterocyclic compounds	Pyrans	Pyranones and derivatives	Pyranones and derivatives
7,11-Epoxy-3,10(14)-guaiadien-6-ol_Ac	ZQBCZOCGILEUBO-UHFFFAOYSA-N	Organic compounds	Lipids and lipid-like molecules	Prenol lipids	Sesquiterpenoids	Guaianes
7beta-(1S,5-dimethyl-4-hexenyl)-3'aalpha,5',6',7',8',8'a,9',9'aalpha-octahydro-5,5'beta,8'abeta-trimethylspiro(bicyclo[2.2.2]oct-5-en-2,3'(2'H)-naphtho[2,3-b]furan)-2'-on|7beta-(1S,5-dimethyl-4-hexenyl)-3'aalpha,5',6',7',8',8'a,9',9'aalpha-octahydro-5,5'beta,8'abeta-trimethylspiro<bicyclo<2.2.2>oct-5-en-2,3'(2'H)-naphtho<2,3-b>furan>-2'-on	CMXCLTFHXRTSPB-WIXFNSMHSA-N	Organic compounds	Lipids and lipid-like molecules	Prenol lipids	Terpene lactones	Sesquiterpene lactones	Eudesmanolides, secoeudesmanolides, and derivatives
7-Hydroxy-3-(4-hydroxybenzyl)-4-chromone_7-Hydroxy-3-(4-hydroxybenzyl)-4-chromone	FFIVSEXPYVNBHF-UHFFFAOYSA-N	Organic compounds	Phenylpropanoids and polyketides	Homoisoflavonoids	Homoisoflavones	Homoisoflavones
7-Hydroxy-3-[(4-hydroxyphenyl)methyl]-2H-1-benzopyran-2-one_7-Hydroxy-3-[(4-hydroxyphenyl)methyl]-2H-1-benzopyran-2-one	LFZKQNNCOZCLAK-UHFFFAOYSA-N	Organic compounds	Phenylpropanoids and polyketides	Coumarins and derivatives	Hydroxycoumarins	7-hydroxycoumarins
8,9-Heptadecadiene-11,13-diynoic_acid_8,9-Heptadecadiene-11,13-diynoic_acid	VMBBTKBMFHKNCM-UHFFFAOYSA-N	Organic compounds	Lipids and lipid-like molecules	Fatty Acyls	Fatty acids and conjugates	Long-chain fatty acids
8-Abietene-7,13-diol_8-Abietene-7,13-diol	NEEOTTWPJHYJMS-UHFFFAOYSA-N	Organic compounds	Lipids and lipid-like molecules	Prenol lipids	Diterpenoids	Diterpenoids
8-carboxymethyl-1,5,6-trihydroxy-3-methoxyxanthone	VDFOHPZYWVBCGL-UHFFFAOYSA-N	Organic compounds	Organoheterocyclic compounds	Benzopyrans	1-benzopyrans	Dibenzopyrans	Xanthenes	Xanthones
8-C-β-D-Glucopyranosyl-4',5,7-trihydroxyflavone_2''-O-(4-Hydroxy-E-cinnamoyl)	FJGOEBQRHWKKJH-XCVCLJGOSA-N	Organic compounds	Phenylpropanoids and polyketides	Flavonoids	Flavonoid glycosides	Flavonoid C-glycosides	Flavonoid 8-C-glycosides
8-Hydroxy-10,12-octadecadiynoic_acid_8-Hydroxy-10,12-octadecadiynoic_acid	BEXXCDTWFLMRDJ-UHFFFAOYSA-N	Organic compounds	Lipids and lipid-like molecules	Fatty Acyls	Fatty acids and conjugates	Long-chain fatty acids
9,10-Dihydro-4,5-dihydroxy-10-oxo-2-anthracenecarboxylic_acid	OZFQHULMMDWMIV-UHFFFAOYSA-N	Organic compounds	Benzenoids	Anthracenes	Anthracenecarboxylic acids and derivatives	Anthracenecarboxylic acids
9,10-Dihydroxy-4,7-megastigmadien-3-one_9,10-Dihydroxy-4,7-megastigmadien-3-one	QNFGCJUWVHQNGF-SNAWJCMRSA-N	Organic compounds	Lipids and lipid-like molecules	Prenol lipids	Sesquiterpenoids	Sesquiterpenoids
9,10-EOT;_9,10-Epoxyoctadecatrienoic_acid;_(9S)-(10E,12Z,15Z)-9,10-Epoxyoctadecatri-10,12,15-enoic_acid;_9,10-EOTrE	AAJODOMQIUQTFG-XAICKWAHSA-N	Organic compounds	Lipids and lipid-like molecules	Fatty Acyls	Fatty acids and conjugates	Medium-chain fatty acids
9,10-Epoxy-12-octadecynoic_acid_(9RS,10RS)-form	WBLXRDBPMRYRBK-UHFFFAOYSA-N	Organic compounds	Lipids and lipid-like molecules	Fatty Acyls	Fatty acids and conjugates	Medium-chain fatty acids
9,10-Epoxy-18-hydroxy-12-octadecenoic_acid_(9R*,10S*,Z)-form	JGMIHDBBTJHADQ-XBXARRHUSA-N	Organic compounds	Lipids and lipid-like molecules	Fatty Acyls	Fatty alcohols	Fatty alcohols
9,10-Epoxy-18-hydroxyoctadecanoic_acid_9,10-Epoxy-18-hydroxyoctadecanoic_acid	ITTPZDMHCNGAGQ-UHFFFAOYSA-N	Organic compounds	Lipids and lipid-like molecules	Fatty Acyls	Fatty acids and conjugates	Medium-chain fatty acids
9,10-Epoxy-3,6-octadecadiene_(3Z,6Z,9S,10R)-form	ZKCKHRAPIWMJMM-KNVWVLGRSA-N	Organic compounds	Organoheterocyclic compounds	Epoxides		Epoxides
9,11,13,15-Octadecatetraenoic_acid_(9E,11E,13E,15E)-form	IJTNSXPMYKJZPR-BYFNFPHLSA-N	Organic compounds	Lipids and lipid-like molecules	Fatty Acyls	Lineolic acids and derivatives	Lineolic acids and derivatives
9,11,13-Octadecatrienoic_acid_2,3-Dihydroxypropyl_ester	WABDDVFNZRATDQ-SUTYWZMXSA-N	Organic compounds	Lipids and lipid-like molecules	Fatty Acyls	Lineolic acids and derivatives	Lineolic acids and derivatives
9,11,15-Trihydroxyprost-13-enoic_acid_(8S,9S,11R,13E,15S)-form	DZUXGQBLFALXCR-OUKQBFOZSA-N	Organic compounds	Lipids and lipid-like molecules	Fatty Acyls	Eicosanoids	Prostaglandins and related compounds
9,11-Hexadecadien-1-ol_9,11-Hexadecadien-1-ol	HRIVJUSVELGFEH-BSWSSELBSA-N	Organic compounds	Lipids and lipid-like molecules	Fatty Acyls	Fatty alcohols	Long-chain fatty alcohols
9,12,15-Octadecatrienal_9,12,15-Octadecatrienal	TUCMDDWTBVMRTP-IUQGRGSQSA-N	Organic compounds	Lipids and lipid-like molecules	Fatty Acyls	Fatty aldehydes	Fatty aldehydes
9-[(2,3-Dihydro-6-hydroxy-2-(hydroxymethyl)-3-benzofuranyl)oxy]-3,10-dihydroxy-6H-dibenzo[b,d]pyran-6-one_5'-Hydroxy	PGJFWTULZXINTJ-UHFFFAOYSA-N	Organic compounds	Phenylpropanoids and polyketides	Coumarins and derivatives		Coumarins and derivatives
9-[(2,3-Dihydro-6-hydroxy-2-(hydroxymethyl)-3-benzofuranyl)oxy]-3,10-dihydroxy-6H-dibenzo[b,d]pyran-6-one_9-[(2,3-Dihydro-6-hydroxy-2-(hydroxymethyl)-3-benzofuranyl)oxy]-3,10-dihydroxy-6H-dibenzo[b,d]pyran-6-one	FAURSMOHIVWLRP-UHFFFAOYSA-N	Organic compounds	Phenylpropanoids and polyketides	Coumarins and derivatives		Coumarins and derivatives
9-Hydroxy-10-octadecen-12-ynoic_acid,_8CI_9-Hydroxy-10-octadecen-12-ynoic_acid,_8CI	AUBZNAUZNGCKAN-SDNWHVSQSA-N	Organic compounds	Lipids and lipid-like molecules	Fatty Acyls	Fatty acids and conjugates	Long-chain fatty acids
acetoxyabeo-ergosta-tetren-3B-ol	CDIFLIYDTJYBDO-JZDBMQJNSA-N	Organic compounds	Lipids and lipid-like molecules	Steroids and steroid derivatives	Cholestane steroids	Cholestane steroids
Adiantutirucallene_A_Adiantutirucallene_A	WYTLLMBHUGAQFP-UHFFFAOYSA-N	Organic compounds	Lipids and lipid-like molecules	Prenol lipids	Triterpenoids	Triterpenoids
alpha-Methylstyrene	XYLMUPLGERFSHI-UHFFFAOYSA-N	Organic compounds	Benzenoids	Benzene and substituted derivatives	Phenylpropenes	Phenylpropenes
Alphitonin_4-Deoxy	LCHNFNNYVOUXRN-UHFFFAOYSA-N	Organic compounds	Phenylpropanoids and polyketides	Aurone flavonoids	Auronols	Auronols
Alternarian_acid	DTWGKAWUEOJXKI-UHFFFAOYSA-N	Organic compounds	Benzenoids	Benzene and substituted derivatives	Benzoic acids and derivatives	Methoxybenzoic acids and derivatives	P-methoxybenzoic acids and derivatives
Amentoflavone_2,3-Dihydro,_3-hydroxy	XJMRNYKDISDZQB-UHFFFAOYSA-N	Organic compounds	Phenylpropanoids and polyketides	Flavonoids	Biflavonoids and polyflavonoids	Biflavonoids and polyflavonoids
Americanin_B	VDIFGESBHJLSFS-OWOJBTEDSA-N	Organic compounds	Organoheterocyclic compounds	Benzodioxanes	Phenylbenzodioxanes	Phenylbenzo-1,4-dioxanes
Andrographolactone_Andrographolactone	AZVREFBOZWOSCN-UHFFFAOYSA-N	Organic compounds	Organoheterocyclic compounds	Dihydrofurans	Furanones	Butenolides
apigenin_7-(4-O-beta-glucosyl-trans-p-coumarate)	VHJGLEXCUXECKZ-ZZSHFKPLSA-N	Organic compounds	Phenylpropanoids and polyketides	Flavonoids	Flavones	Flavones
apigenin-4'-(6-O-(p-(Z)-coumaroyl)-beta-D-glucopyranoside)	HIVMDOSHUCWOJU-SVZMWWRJSA-N	Organic compounds	Phenylpropanoids and polyketides	Flavonoids	Flavonoid glycosides	Flavonoid O-glycosides
apigenin-7-O-beta-D-apiofuranosyl-(1->2)-beta-D-apiofuranoside	PGVIOISIJDCHSB-WUYMVFMYSA-N	Organic compounds	Phenylpropanoids and polyketides	Flavonoids	Flavones	Flavones
Apiosporic_acid_Apiosporic_acid	LQQYYLGWHXPFKQ-UHFFFAOYSA-N	Organic compounds	Organic acids and derivatives	Carboxylic acids and derivatives	Carboxylic acids	Carboxylic acids
Arnebinol_Arnebinol	BSXTWYDVYNXVHH-BTWHZWODSA-N	Organic compounds	Organic oxygen compounds	Organooxygen compounds	Ethers	Alkyl aryl ethers
Asperentin_B	VJAXQPIMLAFBFH-AEJSXWLSSA-N	Organic compounds	Benzenoids	Benzene and substituted derivatives	Benzoic acids and derivatives	Hydroxybenzoic acid derivatives
aspergillol_A	RKYHJRSSOFOYEO-UHFFFAOYSA-N	Organic compounds	Benzenoids	Phenols	Tyrosols and derivatives	Tyrosols and derivatives
Aspicilin_Aspicilin	KECCBFYFEOTIBV-OUKQBFOZSA-N	Organic compounds	Phenylpropanoids and polyketides	Macrolides and analogues		Macrolides and analogues
Baccharin	GTHQOPUWLHFKFZ-DKPADXJRSA-N	Organic compounds	Organoheterocyclic compounds	Oxepanes		Oxepanes
Bakuchiol_3-Hydroxy	ZHKCOGVKHHAUBK-ZRDIBKRKSA-N	Organic compounds	Lipids and lipid-like molecules	Prenol lipids	Monoterpenoids	Aromatic monoterpenoids
Bartramic_acid_Bartramic_acid	RNBYONBPFUKMEF-UHFFFAOYSA-N	Organic compounds	Phenylpropanoids and polyketides	Flavonoids	Flavones	Flavones
Bergenin_11-O-(3,4,5-Trihydroxybenzoyl)	CDRRULDABVKKHU-UHFFFAOYSA-N	Organic compounds	Benzenoids	Benzene and substituted derivatives	Benzoic acids and derivatives	Hydroxybenzoic acid derivatives	Gallic acid and derivatives	Galloyl esters
Bergenin_4-O-(3,4,5-Trihydroxybenzoyl)	QKSHSFQTWCKTFV-UHFFFAOYSA-N	Organic compounds	Lipids and lipid-like molecules	Steroids and steroid derivatives	Steroid lactones	Steroid lactones
Bergenin_O-De-Me,_4-O-(3,4,5-trihydroxybenzoyl)	SYWMLYSEFOKNQT-UHFFFAOYSA-N	Organic compounds	Lipids and lipid-like molecules	Steroids and steroid derivatives	Steroid lactones	Steroid lactones
Bergenin_O-De-Me,_4-O-(4-hydroxy-3,5-dimethoxybenzoyl)	UMIIKEROLULCCZ-UHFFFAOYSA-N	Organic compounds	Lipids and lipid-like molecules	Steroids and steroid derivatives	Steroid lactones	Steroid lactones
Berkeleylactone_B	YSXYCGBWEPKTNJ-OQIJWPOYSA-N	Organic compounds	Phenylpropanoids and polyketides	Macrolides and analogues		Macrolides and analogues
Biatriosporin_D	JYJMGFYTRPKCHQ-UHFFFAOYSA-N	Organic compounds	Organoheterocyclic compounds	Naphthofurans		Naphthofurans
Biochanin_A_7-(6-malonylglucoside)	VRCBYTZZZFFKEN-UHFFFAOYSA-N	Organic compounds	Phenylpropanoids and polyketides	Isoflavonoids	Isoflavonoid O-glycosides	Isoflavonoid O-glycosides
Bisconicasterone_Bisconicasterone	PGBNJFFPSSDTCU-UHFFFAOYSA-N	Organic compounds	Lipids and lipid-like molecules	Prenol lipids	Sesquaterpenoids	Sesquaterpenoids
Bovidic_acids_16-Bovidic_acid	WMVCHLVKLLYQFB-UHFFFAOYSA-N	Organic compounds	Organic acids and derivatives	Hydroxy acids and derivatives	Medium-chain hydroxy acids and derivatives	Medium-chain hydroxy acids and derivatives
Brefeldin_A_Brefeldin_A	KQNZDYYTLMIZCT-GFGVWQOPSA-N	Organic compounds	Phenylpropanoids and polyketides	Macrolides and analogues		Macrolides and analogues
calythropsin	JIXOYGPEWODAPR-NSCUHMNNSA-N	Organic compounds	Phenylpropanoids and polyketides	Linear 1,3-diarylpropanoids	Cinnamylphenols	Cinnamylphenols
Cannabifolactone_A_Cannabifolactone_A	UXGXNGFCQCNOPY-SDQBBNPISA-N	Organic compounds	Organoheterocyclic compounds	Benzofurans		Benzofurans
Car-3(10)-ene_Car-3(10)-ene	LCWMKIHBLJLORW-UHFFFAOYSA-N	Organic compounds	Hydrocarbons	Unsaturated hydrocarbons	Branched unsaturated hydrocarbons	Branched unsaturated hydrocarbons
Cassiaoccidentalin_B_Cassiaoccidentalin_B	WGIMZJFXUGTVFX-UHFFFAOYSA-N	Organic compounds	Phenylpropanoids and polyketides	Flavonoids	Flavones	Flavones
cassiatannin_A	MIKRORKCMXNOCX-IATHEQPCSA-N	Organic compounds	Phenylpropanoids and polyketides	Flavonoids	Biflavonoids and polyflavonoids	Biflavonoids and polyflavonoids
caulerprenylol_B	JAAABDADPJRGCF-COXVUDFISA-N	Organic compounds	Lipids and lipid-like molecules	Prenol lipids	Monoterpenoids	Bicyclic monoterpenoids
cetyl_arachidonate	WDZUHOOLQVWVLI-DCSOTDLTSA-N	Organic compounds	Lipids and lipid-like molecules	Fatty Acyls	Fatty acid esters	Wax esters	Wax monoesters
Cinchonain_Ia_Cinchonain_Ia	LKCOZWLUAKSRQM-UHFFFAOYSA-N	Organic compounds	Phenylpropanoids and polyketides	Flavonoids	Flavans	Flavan-3-ols	Catechins
Cladobotrin_III_Cladobotrin_III	AOUIWFQBPLFLEE-SNAWJCMRSA-N	Organic compounds	Organoheterocyclic compounds	Pyrans	Pyranones and derivatives	Pyranones and derivatives
Coibanole_A_Coibanole_A	XXEZBUQSFPDVPL-UHFFFAOYSA-N	Organic compounds	Organic oxygen compounds	Organooxygen compounds	Carbonyl compounds	Ketones	Cyclic ketones	Cyclohexenones
Coronarin_F_Coronarin_F	NVXZTFOIBLZABD-UHFFFAOYSA-N	Organic compounds	Lipids and lipid-like molecules	Prenol lipids	Terpene lactones	Diterpene lactones
Cryphonectric_acid_5-Deoxy	YOZKJTUVRJOTKE-UHFFFAOYSA-N	Organic compounds	Organoheterocyclic compounds	Benzofurans	Benzofuranones	Benzofuranones
Cyclosulfoxicurvularin	XBYWGNYCVAOWKJ-UKHBRHBRSA-N	Organic compounds	Organic oxygen compounds	Organooxygen compounds	Carbonyl compounds	Ketones	Aryl ketones	Aryl alkyl ketones
Cyclothiocurvularin_B_methyl_ester	HAKAZKJHADHNAJ-RJXQIVMGSA-N	Organic compounds	Phenylpropanoids and polyketides	Macrolides and analogues		Macrolides and analogues
Deacylantibiotic_NF_00659_A_12-Deoxy,_3-(6-methyl-2,4-octadienoyl)(E,E)	ZUXBGHRWQYVZRH-PHEQNACWSA-N	Organic compounds	Organoheterocyclic compounds	Oxepanes		Oxepanes
Dictyotetraene_Dictyotetraene	IEYBSGDVFXPYDV-UHFFFAOYSA-N	Organic compounds	Lipids and lipid-like molecules	Prenol lipids	Sesquiterpenoids	Sesquiterpenoids
Didyronic_acid	XEYFCWHNHOCBDK-UHFFFAOYSA-N	Organic compounds	Benzenoids	Anthracenes	Anthracenecarboxylic acids and derivatives	Anthracenecarboxylic acids
Dumortin_A_7,8-Dihydro	FQGMUXCYVIDQST-UHFFFAOYSA-N	Organic compounds	Benzenoids	Phenols	Benzenediols	Catechols
Ecklonialactone_A_Ecklonialactone_A	GZNRNQVZDUCYFB-FJMRRMLCSA-N	Organic compounds	Phenylpropanoids and polyketides	Macrolides and analogues		Macrolides and analogues
ent-Copalyl_diphosphate	JCAIWDXKLCEQEO-RVDMUPIBSA-N	Organic compounds	Lipids and lipid-like molecules	Prenol lipids	Diterpenoids	Diterpenoids
Epoformin_Epoformin	WCZPXJJNPSYRIV-UHFFFAOYSA-N	Organic compounds	Organic oxygen compounds	Organooxygen compounds	Carbonyl compounds	Ketones	Cyclic ketones	Cyclohexenones
Ethyl_maltol	YIKYNHJUKRTCJL-UHFFFAOYSA-N	Organic compounds	Organoheterocyclic compounds	Pyrans	Pyranones and derivatives	Pyranones and derivatives
E'TW95a'	PFYRXVPFLPYTPK-UHFFFAOYSA-N	Organic compounds	Benzenoids	Benzene and substituted derivatives	Benzophenones	Benzophenones
Eujavanoic_acid_B_Eujavanoic_acid_B	YUHUSHVXKVKLRF-UHFFFAOYSA-N	Organic compounds	Organic oxygen compounds	Organooxygen compounds	Alcohols and polyols	Cyclic alcohols and derivatives
Fenethylline_hydrochloride_(USAN)	CLMFEXDZPBGYQQ-UHFFFAOYSA-N	Organic compounds	Benzenoids	Benzene and substituted derivatives		Benzene and substituted derivatives
Fulvoplumierin_Fulvoplumierin	RFUJEBHESHKXKW-BEHOXYOFSA-N	Organic compounds	Organoheterocyclic compounds	Pyrans	Pyranones and derivatives	Pyranones and derivatives
Galluflavanone_Galluflavanone	IDDFUPQGTOMEGV-UHFFFAOYSA-N	Organic compounds	Phenylpropanoids and polyketides	Flavonoids	Biflavonoids and polyflavonoids	Biflavonoids and polyflavonoids
Gambiriin_A1	AAOPKIFUFWCDQZ-UHFFFAOYSA-N	Organic compounds	Phenylpropanoids and polyketides	Flavonoids	Flavans	Flavan-3-ols	Catechins
gamma-_12,13-DiHODE_(+/-)-12,13-dihydroxy-6Z,9Z-octadecadienoic_acid	RWCLXNAJJGASIW-YMVJEYMASA-N	Organic compounds	Lipids and lipid-like molecules	Fatty Acyls	Lineolic acids and derivatives	Lineolic acids and derivatives
Glutinosone_Glutinosone	AUWWCTMETLOZSD-UHFFFAOYSA-N	Organic compounds	Organic oxygen compounds	Organooxygen compounds	Carbonyl compounds	Ketones	Cyclic ketones	Cyclohexenones
Glycerol_1-alkanoates_Glycerol_1-(9Z,12Z,15Z-octadecatrienoate)	GGJRAQULURVTAJ-IUQGRGSQSA-N	Organic compounds	Lipids and lipid-like molecules	Fatty Acyls	Lineolic acids and derivatives	Lineolic acids and derivatives
Hainangranatumin_E_Hainangranatumin_E	ONJBBHAOJHGINK-UHFFFAOYSA-N	Organic compounds	Organic acids and derivatives	Carboxylic acids and derivatives	Tetracarboxylic acids and derivatives	Tetracarboxylic acids and derivatives
Halomadurone_B	AEFPQCAIXWXPSX-BZNITXMSSA-N	Organic compounds	Organoheterocyclic compounds	Pyrans	Pyranones and derivatives	Pyranones and derivatives
Harzianolide_2'-Deoxy,_1',2'-didehydro(E-)	RGFKQPHWBMCPEB-CCPOWDLISA-N	Organic compounds	Organoheterocyclic compounds	Dihydrofurans	Furanones	Butenolides
Hegoflavone_A_3'-Hydroxy	NLHJBTUWWLYCJZ-UHFFFAOYSA-N	Organic compounds	Phenylpropanoids and polyketides	Flavonoids	Flavans	Flavanones
Hemiphloin|Isohemiphloin	GUGYGPVEVIKMRU-IWUPOPMTSA-N	Organic compounds	Phenylpropanoids and polyketides	Flavonoids	Flavans	Flavanones
Hypnum_acid_Hypnum_acid	HPQHGBFQHWMBIV-UHFFFAOYSA-N	Organic compounds	Phenylpropanoids and polyketides	Flavonoids	Flavans	Flavanones	Flavanonols
hypnum_acid_methylester	AVHQURNAYUXRLX-VXKWHMMOSA-N	Organic compounds	Phenylpropanoids and polyketides	Flavonoids	Flavans	Flavanones	Flavanonols
Hypnumbiflavanoid_A_Hypnumbiflavanoid_A	KKFWUGTXANEERY-UHFFFAOYSA-N	Organic compounds	Phenylpropanoids and polyketides	Flavonoids	Flavans	Flavanones	Flavanonols
Iso-monodictyphenone	KNTHDBSPDWUDHE-UHFFFAOYSA-N	Organic compounds	Benzenoids	Benzene and substituted derivatives	Benzophenones	Benzophenones
Juglomycin_Z_Juglomycin_Z	MIJQQLCPVSCPSU-UHFFFAOYSA-N	Organic compounds	Benzenoids	Naphthalenes	Naphthoquinones	Naphthoquinones
kaempferol_7-O-(2-E-p-coumaroyl-alpha-L-rhamnoside)	XUUODWXANHZAFB-OKOXDJDNSA-N	Organic compounds	Phenylpropanoids and polyketides	Flavonoids	Flavonoid glycosides	Flavonoid O-glycosides	Flavonoid-7-O-glycosides
Lambertellol_A_Lambertellol_A	WKHWQWGTSSQIRF-UHFFFAOYSA-N	Organic compounds	Benzenoids	Tetralins		Tetralins
Lansiolic_acid_3-Ketone	ZBUMNLRXRGVNIJ-UHFFFAOYSA-N	Organic compounds	Lipids and lipid-like molecules	Prenol lipids	Monoterpenoids	Bicyclic monoterpenoids
Lansiolic_acid_Lansiolic_acid	VEQOUQWWEZDGIO-UHFFFAOYSA-N	Organic compounds	Lipids and lipid-like molecules	Prenol lipids	Monoterpenoids	Bicyclic monoterpenoids
Liguhodgsonal_Liguhodgsonal	DOXGAJNACWJRHA-UHFFFAOYSA-N	Organic compounds	Benzenoids	Tetralins		Tetralins
Linoleic_acid(d4)_9Z,12Z-octadecadienoic_acid(d4)	OYHQOLUKZRVURQ-GPTDOFLBSA-N	Organic compounds	Lipids and lipid-like molecules	Fatty Acyls	Lineolic acids and derivatives	Lineolic acids and derivatives
Linolenyl_oleate_9Z,12Z,15Z-octadecatrienyl_9Z-octadecenoate	AGAGKLWHIZXMOT-MURDYDGNSA-N	Organic compounds	Lipids and lipid-like molecules	Fatty Acyls	Fatty acid esters	Wax esters	Wax monoesters
lup-12,20(29)-dien-3beta-ol-26-oic_acid|moruslupenoic_acid_B	KJMHTEHAOONPNU-RRARVEBWSA-N	Organic compounds	Lipids and lipid-like molecules	Prenol lipids	Triterpenoids	Triterpenoids
lupenone	ONLWBSUVTLKLAP-MOOWCSRSSA-N	Organic compounds	Lipids and lipid-like molecules	Prenol lipids	Triterpenoids	Triterpenoids
luteolin_7-O-(6''-trans-cinnamoyl)-beta-D-glucopyranoside	YTLURODYRFUIDY-VIJJZNROSA-N	Organic compounds	Phenylpropanoids and polyketides	Flavonoids	Flavonoid glycosides	Flavonoid O-glycosides	Flavonoid-7-O-glycosides
luteolin-6-C-fucopyranoside	OKAAUPHNLSGKJG-JUHPOPGZSA-N	Organic compounds	Phenylpropanoids and polyketides	Flavonoids	Flavones	Flavones
Me_ether,Me_ester-3-(4-Hydroxy-2-vinylphenyl)propanoic_acid	AOBHSJIRXKFHEN-UHFFFAOYSA-N	Organic compounds	Phenylpropanoids and polyketides	Phenylpropanoic acids		Phenylpropanoic acids
Mephedrone	YELGFTGWJGBAQU-UHFFFAOYSA-N	Organic compounds	Organic oxygen compounds	Organooxygen compounds	Carbonyl compounds	Ketones	Aryl ketones	Phenylketones	Alkyl-phenylketones
Merocyclophane_D	CGYZQENMSDXRIW-BIYDSLDMSA-N	Organic compounds	Benzenoids	Phenols	1-hydroxy-4-unsubstituted benzenoids	1-hydroxy-4-unsubstituted benzenoids
Methylenomycin_B_Methylenomycin_B	YDXIEAHUYZKJOH-UHFFFAOYSA-N	Organic compounds	Organic oxygen compounds	Organooxygen compounds	Carbonyl compounds	Ketones	Cyclic ketones
Monotropein_8-Epimer,_10-carboxylic_acid,_di-Me_ester	HHRLQMQDBHPIOK-UHFFFAOYSA-N	Organic compounds	Lipids and lipid-like molecules	Prenol lipids	Terpene glycosides	Iridoid O-glycosides
Morelloflavone	RNYOQMDJABJCNL-DGYBNRFQSA-N	Organic compounds	Phenylpropanoids and polyketides	Flavonoids	Biflavonoids and polyflavonoids	Biflavonoids and polyflavonoids
Morelloflavone_2,3-Diepimer,_3''-hydroxy	DNHKAECUBJUWGK-UHFFFAOYSA-N	Organic compounds	Phenylpropanoids and polyketides	Flavonoids	Biflavonoids and polyflavonoids	Biflavonoids and polyflavonoids
(1R)-1-undecyl-2,3-dihydro-1H-indene	SIEIPZDQYCQHCC-GOSISDBHSA-N	Organic compounds	Benzenoids	Indanes		Indanes
methyl 9-[(2R,3S,4S,5R)-3,4-dimethyl-5-pentyloxolan-2-yl]nonanoate	RVTUJFHXENKYMN-VNTMZGSJSA-N	Organic compounds	Lipids and lipid-like molecules	Fatty Acyls	Fatty acid esters	Fatty acid methyl esters
(4aS,6aS,6aR,6bR,14aR,14bS)-10-ethyl-4,4,6a,6b,14b-pentamethyl-1,2,3,4a,5,6,6a,7,8,13,14,14a-dodecahydropicene	QAHGWBXHJADPOM-VPXWAITBSA-N	Organic compounds	Benzenoids	Phenanthrenes and derivatives		Phenanthrenes and derivatives
[(3R,5S,9R,10S,13S,14R,17S)-10,13-dimethyl-17-[(E,2S)-6-methyl-5-methylidenehept-3-en-2-yl]-2,3,4,5,6,9,11,12,14,15,16,17-dodecahydro-1H-cyclopenta[a]phenanthren-3-yl] acetate	MKNJPGLHIWWFOQ-COVNCQIGSA-N	Organic compounds	Lipids and lipid-like molecules	Steroids and steroid derivatives	Steroid esters	Steroid esters
(4aS,6aR,6aS,6bS,14aR,14bS)-4,4,6a,6a,9,10,14b-heptamethyl-1,2,3,4a,5,6,6b,7,8,13,14,14a-dodecahydropicene	MIAGNFRYAGKKJV-PUCNUSNTSA-N	Organic compounds	Lipids and lipid-like molecules	Prenol lipids	Sesterterpenoids	Scalarane sesterterpenoids
(4S,6E,10E)-18-hydroxy-4-methyl-3-oxabicyclo[12.4.0]octadeca-1(14),6,10,15,17-pentaene-2,12-dione	LSIFWWADIGESKN-UIWFPMPVSA-N	Organic compounds	Phenylpropanoids and polyketides	Macrolides and analogues		Macrolides and analogues
3-[(1R,2S,3S,6Z)-3-hydroxy-2,3-dimethyl-6-(1-oxopropan-2-ylidene)-2-[(3E,7E)-4,8,12-trimethyltrideca-3,7,11-trienyl]cyclohexyl]propyl decanoate	IXRANGUGSVRSRI-MVNXMOOBSA-N	Organic compounds	Lipids and lipid-like molecules	Prenol lipids	Sesterterpenoids	Sesterterpenoids
(2S,3R)-3-[(1S,3R,4S)-3,4-dihydroxy-1-methoxy-2-oxopentyl]-5-[(2R,4R,5S,6R)-4,5-dihydroxy-6-methyloxan-2-yl]-2,6,8,9-tetrahydroxy-7-methyl-3,4-dihydro-2H-anthracen-1-one	INSZQYKHOMSSDG-ZRQRRQJASA-N	Organic compounds	Benzenoids	Anthracenes		Anthracenes
(3aS,6aR,8S,9aR,9bS)-8-methyl-3,6,9-trimethylidene-3a,4,5,6a,7,8,9a,9b-octahydroazuleno[4,5-b]furan-2-one	BTSWHLURRDXRKW-IRKCQTEASA-N	Organic compounds	Lipids and lipid-like molecules	Prenol lipids	Terpene lactones	Sesquiterpene lactones	Guaianolides and derivatives
(2R)-2-heptyl-5-methyl-1,2,3,4-tetrahydronaphthalene	ANXXLYLESOSAJS-MRXNPFEDSA-N	Organic compounds	Benzenoids	Tetralins		Tetralins
2-[2,4-dihydroxy-6-[(4-hydroxy-6-oxopyran-2-yl)methyl]phenyl]-7-hydroxy-5-methylchromen-4-one	ABDNFURFWQZHGY-UHFFFAOYSA-N	Organic compounds	Phenylpropanoids and polyketides	Flavonoids	Flavones	Flavones
4,5-dihydroxy-7-(4-hydroxyphenyl)chromen-2-one	UMEUPGNISCZDFG-UHFFFAOYSA-N	Organic compounds	Phenylpropanoids and polyketides	Coumarins and derivatives	Hydroxycoumarins	4-hydroxycoumarins
N-Jasmonoyl_amino_acids_N-Jasmonoylisoleucine	IBZYPBGPOGJMBF-VOTSOKGWSA-N	Organic compounds	Organic acids and derivatives	Carboxylic acids and derivatives	Amino acids, peptides, and analogues	Amino acids and derivatives	Alpha amino acids and derivatives	Isoleucine and derivatives
Not_named	ORRJCKOUJFMYON-SOAGJPPSSA-N	Organic compounds	Benzenoids	Tetralins		Tetralins
Nubigenol_Nubigenol	NPOVZMYHKXTUAS-UHFFFAOYSA-N	Organic compounds	Phenylpropanoids and polyketides	Linear 1,3-diarylpropanoids	Chalcones and dihydrochalcones	2'-Hydroxy-dihydrochalcones
Obtustyrene_Obtustyrene	ZAGLUIIUOWEVEN-VMPITWQZSA-N	Organic compounds	Phenylpropanoids and polyketides	Linear 1,3-diarylpropanoids	Cinnamylphenols	Cinnamylphenols
oleanolic_acid	QLPGHFWZYCONNA-SGFJBZENSA-N	Organic compounds	Lipids and lipid-like molecules	Prenol lipids	Triterpenoids	Triterpenoids
Olivacene_Olivacene	FDUPERODPBGYFM-UHFFFAOYSA-N	Organic compounds	Benzenoids	Tetralins		Tetralins
Oxalicumone_A_Oxalicumone_A	ICIIHDQGIKEFTE-UHFFFAOYSA-N	Organic compounds	Organoheterocyclic compounds	Benzopyrans	1-benzopyrans	Chromones
PA(18:3(9Z,12Z,15Z)/0:0)_1-(9Z,12Z,15Z-octadecatrienoyl)-glycero-3-phosphate	DVNZKWQUAXJYGB-LVTNFWOSSA-N	Organic compounds	Lipids and lipid-like molecules	Glycerophospholipids	Glycerophosphates	Monoacylglycerophosphates	Lysophosphatidic acids	1-acylglycerol-3-phosphates
Palmitic_acid_(NF)	VOMKSBFLAZZBOW-UUWRZZSWSA-N	Organic compounds	Organoheterocyclic compounds	Pyridopyrimidines		Pyridopyrimidines
Pantothenic_acid,_BAN_Pantothenic_acid,_BAN	GHOKWGTUZJEAQD-UHFFFAOYSA-N	Organic compounds	Organic acids and derivatives	Carboxylic acids and derivatives	Amino acids, peptides, and analogues	Amino acids and derivatives	Beta amino acids and derivatives
Parameritannin_A1_Parameritannin_A1	MIKRORKCMXNOCX-UHFFFAOYSA-N	Organic compounds	Phenylpropanoids and polyketides	Flavonoids	Biflavonoids and polyflavonoids	Biflavonoids and polyflavonoids
p-Coumaroyltriacetic_acid_lactone	ZUILKEWVWUKSAO-ZZXKWVIFSA-N	Organic compounds	Phenylpropanoids and polyketides	Cinnamic acids and derivatives	Hydroxycinnamic acids and derivatives	Hydroxycinnamic acids and derivatives
Peniciginseng_B	ADGNIITUSSHJDU-BBWFWOEESA-N	Organic compounds	Organic acids and derivatives	Hydroxy acids and derivatives	Medium-chain hydroxy acids and derivatives	Medium-chain hydroxy acids and derivatives
Penicillide_3'-Hydroxy,_1'-deoxy,_1',2'-didehydro	CDCIKAPGWWMGGE-BQYQJAHWSA-N	Organic compounds	Organic oxygen compounds	Organooxygen compounds	Ethers	Diarylethers
Periplanone_C	WZFNHPHAMLEQAE-MVDPNNGESA-N	Organic compounds	Lipids and lipid-like molecules	Prenol lipids	Sesquiterpenoids	Germacrane sesquiterpenoids
PG(18:3(6Z,9Z,12Z)/0:0)_1-(6Z,9Z,12Z-octadecatrienoyl)-glycero-3-phospho-(1'-sn-glycerol)	CHLDMFKKCLAWKZ-CZWGOAJPSA-N	Organic compounds	Lipids and lipid-like molecules	Glycerophospholipids	Glycerophosphoglycerols	Lysophosphatidylglycerols
phellibaumin_B	ZWCIXZKNLVQESJ-SFHVURJKSA-N	Organic compounds	Organoheterocyclic compounds	Benzopyrans	2-benzopyrans	2-benzopyrans
Phenolic_steroid	HJKVPZJVBHWFCQ-UHFFFAOYSA-N	Organic compounds	Lipids and lipid-like molecules	Steroids and steroid derivatives	Estrane steroids	Estrogens and derivatives
Plakolide_A_Plakolide_A	CIUVHSRFRVWPDP-LDHFCIDVSA-N	Organic compounds	Organoheterocyclic compounds	Lactones	Gamma butyrolactones	Gamma butyrolactones
p-Menth-3-ene-1,2-diol_2-O-(6-O-Malonyl-β-D-glucopyranoside)	WJCBCORBKKAWBG-UHFFFAOYSA-N	Organic compounds	Lipids and lipid-like molecules	Prenol lipids	Terpene glycosides	Terpene glycosides
p-Mentha-1,3,5,8-tetraen-2-ol_p-Mentha-1,3,5,8-tetraen-2-ol	HHTWOMMSBMNRKP-UHFFFAOYSA-N	Organic compounds	Benzenoids	Benzene and substituted derivatives	Phenylpropenes	Phenylpropenes
p-Mentha-1,3,5,8-tetraene_p-Mentha-1,3,5,8-tetraene	MMSLOZQEMPDGPI-UHFFFAOYSA-N	Organic compounds	Benzenoids	Benzene and substituted derivatives	Phenylpropenes	Phenylpropenes
p-Mentha-1,3,8-triene_p-Mentha-1,3,8-triene	XNMPFDIYAMOYRM-UHFFFAOYSA-N	Organic compounds	Lipids and lipid-like molecules	Prenol lipids	Monoterpenoids	Menthane monoterpenoids
Pratenol_B_Pratenol_B	WKBLWDNPQQYILN-WZUFQYTHSA-N	Organic compounds	Organoheterocyclic compounds	Benzopyrans	1-benzopyrans	1-benzopyrans
Procyanidin_A_Procyanidin_A1	NSEWTSAADLNHNH-UHFFFAOYSA-N	Organic compounds	Phenylpropanoids and polyketides	Flavonoids	Biflavonoids and polyflavonoids	Biflavonoids and polyflavonoids
Pterosin_C_Ac	KBPAOKSMUDDOIN-UHFFFAOYSA-N	Organic compounds	Benzenoids	Indanes	Indanones	Indanones
Quinic_acid_1,4-Bis-O-(3,4,5-trihydroxybenzoyl)	UTNZIIOILCFURH-UHFFFAOYSA-N	Organic compounds	Organic oxygen compounds	Organooxygen compounds	Alcohols and polyols	Cyclic alcohols and derivatives	Cyclitols and derivatives	Quinic acids and derivatives	O-galloylquinic acids and derivatives
remisporine_A	IOTIRDPSAAECEK-OAHLLOKOSA-N	Organic compounds	Organoheterocyclic compounds	Benzopyrans	1-benzopyrans	Chromones
renifolin_E	YUFRMAIFQLLTCL-JKSUJKDBSA-N	Organic compounds	Organic oxygen compounds	Organooxygen compounds	Carbonyl compounds	Ketones	Aryl ketones	Phenylketones	Alkyl-phenylketones
Retinol,_9CI,_BAN,_INN_Hexadecanoyl	VYGQUTWHTHXGQB-FFHKNEKCSA-N	Organic compounds	Lipids and lipid-like molecules	Fatty Acyls	Fatty acid esters	Wax esters	Wax monoesters
Rosigenin_Rosigenin	YIOIHYRGWULMRJ-UHFFFAOYSA-N	Organic compounds	Organic oxygen compounds	Organooxygen compounds	Carbonyl compounds	Ketones	Cyclic ketones	Cyclohexenones
Rubrenoic_acid_A_1',2'-Didehydro(E-)	XLDYJIUEUAFBNR-XPQLPGEHSA-N	Organic compounds	Benzenoids	Benzene and substituted derivatives	Styrenes	Styrenes
Rubrenoic_acid_A_Rubrenoic_acid_A	ZCIXNNKKTIYYPY-NSCUHMNNSA-N	Organic compounds	Lipids and lipid-like molecules	Fatty Acyls	Fatty acids and conjugates	Medium-chain fatty acids
sinuflexibilin_C	KOTDQMNBCSVOMW-ZVDOUQERSA-N	Organic compounds	Lipids and lipid-like molecules	Prenol lipids	Diterpenoids	Cembrane diterpenoids
Solwaric_acid_A	WQSRLGOQJXDJSY-UHFFFAOYSA-N	Organic compounds	Lipids and lipid-like molecules	Fatty Acyls	Fatty acids and conjugates	Medium-chain fatty acids
Stigmasta-5,22,25-trien-3-ol_Stigmasta-5,22,25-trien-3-ol	ZTJFINKUHDHOSM-CMDGGOBGSA-N	Organic compounds	Lipids and lipid-like molecules	Steroids and steroid derivatives	Stigmastanes and derivatives	Stigmastanes and derivatives
stigmasta-5,7,22,25-tetraene-3beta-ol	ZQGUFZGRZKDSPC-LBIQKRHWSA-N	Organic compounds	Lipids and lipid-like molecules	Steroids and steroid derivatives	Stigmastanes and derivatives	Stigmastanes and derivatives
Stigmasta-7,16,25-trien-3-ol_Stigmasta-7,16,25-trien-3-ol	DKSHBTRJYGOZLX-UHFFFAOYSA-N	Organic compounds	Lipids and lipid-like molecules	Steroids and steroid derivatives	Stigmastanes and derivatives	Stigmastanes and derivatives
Stigmasta-7,22,25-trien-3-ol_Stigmasta-7,22,25-trien-3-ol	IMWBKGMKWXIXEQ-CMDGGOBGSA-N	Organic compounds	Lipids and lipid-like molecules	Steroids and steroid derivatives	Stigmastanes and derivatives	Stigmastanes and derivatives
Stigmasteroltrimethylsilylether|Trimethylsilylderivat_v._Stigmasterol	SZLWSWKRZSAHBC-VGLSAWSOSA-N	Organic compounds	Lipids and lipid-like molecules	Steroids and steroid derivatives	Stigmastanes and derivatives	Stigmastanes and derivatives
Sweroside_6'-O-(2,3-Dihydroxybenzoyl)	JMJYZUZXYVEGII-UHFFFAOYSA-N	Organic compounds	Organic oxygen compounds	Organooxygen compounds	Carbohydrates and carbohydrate conjugates	Glycosyl compounds	O-glycosyl compounds
Tanikolide_dimer_Tanikolide_dimer	OTCVHAIYZWVNGN-UHFFFAOYSA-N	Organic compounds	Phenylpropanoids and polyketides	Macrolides and analogues		Macrolides and analogues
Tetracenomycin_D3_3,8-Di-Me_ether	UBGPMJPFKHUCCA-UHFFFAOYSA-N	Organic compounds	Benzenoids	Naphthacenes	Tetracenequinones	Tetracenequinones
Tetraethylene_glycol,_8CI_Monododecyl_ether	WPMWEFXCIYCJSA-UHFFFAOYSA-N	Organic compounds	Organic oxygen compounds	Organooxygen compounds	Ethers	Dialkyl ethers	Polyethylene glycols
Tetrahydro-4-methyl-5-oxo-3-furancarboxylic_acid_Tetrahydro-4-methyl-5-oxo-3-furancarboxylic_acid	WXUISPWOIMGQAO-UHFFFAOYSA-N	Organic compounds	Organoheterocyclic compounds	Lactones	Gamma butyrolactones	Gamma butyrolactones
Tetrahydro-5-oxo-3-furanacetic_acid,_9CI_Tetrahydro-5-oxo-3-furanacetic_acid,_9CI	OLUFKMOMLQRPFO-UHFFFAOYSA-N	Organic compounds	Organoheterocyclic compounds	Lactones	Gamma butyrolactones	Gamma butyrolactones
tetratriacontanolide	IJBPPMVGIJMAMA-UHFFFAOYSA-N	Organic compounds	Phenylpropanoids and polyketides	Macrolides and analogues		Macrolides and analogues
TG(13:0/22:6(4Z,7Z,10Z,13Z,16Z,19Z)/22:6(4Z,7Z,10Z,13Z,16Z,19Z))[iso3]_1-tridecanoyl-2,3-di-(4Z,7Z,10Z,13Z,16Z,19Z-docosahexaenoyl)-sn-glycerol	QIONPPQWKSAPOZ-YPWTWJMKSA-N	Organic compounds	Lipids and lipid-like molecules	Glycerolipids	Triradylcglycerols	Triacylglycerols
TG(17:2(9Z,12Z)/20:5(5Z,8Z,11Z,14Z,17Z)/20:5(5Z,8Z,11Z,14Z,17Z))[iso3]_1-(9Z,12Z-heptadecadienoyl)-2,3-di-(5Z,8Z,11Z,14Z,17Z-eicosapentaenoyl)-sn-glycerol	NYMRZWUQHNJQQE-SOEWTXBGSA-N	Organic compounds	Lipids and lipid-like molecules	Glycerolipids	Triradylcglycerols	Triacylglycerols
TG(22:6(4Z,7Z,10Z,13Z,16Z,19Z)/14:0/o-18:0)	XDPVMVYSQWUPDI-QGXQTMHYSA-N	Organic compounds	Lipids and lipid-like molecules	Glycerolipids	Triradylcglycerols	Alkyldiacylglycerols
Tomentoside_I_Tomentoside_I	BOPNBEMHPYANDR-UHFFFAOYSA-N	Organic compounds	Organic oxygen compounds	Organooxygen compounds	Carbonyl compounds	Ketones	Aryl ketones	Phenylketones	Alkyl-phenylketones
tragopogonic_acid	LNNHADLJQPXYGH-UHFFFAOYSA-N	Organic compounds	Phenylpropanoids and polyketides	Stilbenes		Stilbenes
Tragopogonic_acid_4-Deoxy,_3'-hydroxy	FIXMXSICQFRCLX-UHFFFAOYSA-N	Organic compounds	Phenylpropanoids and polyketides	Stilbenes		Stilbenes
Tricholomenyne_A_Tricholomenyne_A	UDBAGMPPKFTSPW-UHFFFAOYSA-N	Organic compounds	Organic oxygen compounds	Organooxygen compounds	Carbonyl compounds	Ketones	Cyclic ketones	Cyclohexenones
Triflusal_(INN)	AYDXAULLCROVIT-UHFFFAOYSA-N	Organic compounds	Organoheterocyclic compounds	Isoindoles and derivatives	Isoindolines	Isoindolones
uncinataflavone	NCPFCPIVGVKXSY-UHFFFAOYSA-N	Organic compounds	Phenylpropanoids and polyketides	Flavonoids	Flavones	Flavones
Xanthomegnin_3,4-Didehydro	FWPNUDGFIYCCNI-UHFFFAOYSA-N	Organic compounds	Phenylpropanoids and polyketides	Isochromanequinones		Isochromanequinones
β,2',4,4',6'-Pentahydroxydihydrochalcone_β,2',4,4',6'-Pentahydroxydihydrochalcone	XDCJQFHZQCBRQL-UHFFFAOYSA-N	Organic compounds	Phenylpropanoids and polyketides	Linear 1,3-diarylpropanoids	Chalcones and dihydrochalcones	2'-Hydroxy-dihydrochalcones

## Sheet: SIRIUS
Names	InChiKeys	Kingdom	Superclass	Class	Subclass	Parent Level 1	Parent Level 2	Parent Level 3	Parent Level 4
9-oxooctadeca-10,12,15-trienoic acid	ACHDMUPTZYZIGR-UHFFFAOYSA-N	Organic compounds	Lipids and lipid-like molecules	Fatty Acyls	Lineolic acids and derivatives	Lineolic acids and derivatives
9,10,13-trihydroxyoctadeca-11,15-dienoic acid	ADHVWICOFLYDST-UHFFFAOYSA-N	Organic compounds	Lipids and lipid-like molecules	Fatty Acyls	Lineolic acids and derivatives	Lineolic acids and derivatives
3a,5a,5b,8,8,11a-hexamethyl-1-prop-1-en-2-yl-1,4,5,6,7,7a,9,10,11,11b,12,13,13a,13b-tetradecahydrocyclopenta[a]chrysen-9-ol	AEIPVOSDIYYPJI-UHFFFAOYSA-N	Organic compounds	Lipids and lipid-like molecules	Prenol lipids	Triterpenoids	Triterpenoids
2-(heptadecanoylamino)acetic acid	AEKJBHKVBQSNGN-UHFFFAOYSA-N	Organic compounds	Organic acids and derivatives	Carboxylic acids and derivatives	Amino acids, peptides, and analogues	Amino acids and derivatives
icosa-11,14,17-trienoic acid	AHANXAKGNAKFSK-UHFFFAOYSA-N	Organic compounds	Lipids and lipid-like molecules	Fatty Acyls	Fatty acids and conjugates	Long-chain fatty acids
[3,4,5-trihydroxy-6-[(3,4,5-trihydroxy-6-methyloxan-2-yl)oxymethyl]oxan-2-yl] 4-hydroxybenzoate	AMBDNEPFBLXMFJ-UHFFFAOYSA-N	Organic compounds	Organic oxygen compounds	Organooxygen compounds	Carbohydrates and carbohydrate conjugates	Glycosyl compounds
1,3,6-trihydroxy-8-methylxanthen-9-one	AQZHBCDRWFMXIN-UHFFFAOYSA-N	Organic compounds	Organoheterocyclic compounds	Benzopyrans	1-benzopyrans	Dibenzopyrans
2-[(3-hexadecanoyloxy-2-hydroxypropoxy)-hydroxyphosphoryl]oxyethyl-trimethylazanium	ASWBNKHCZGQVJV-UHFFFAOYSA-O	Organic compounds	Lipids and lipid-like molecules	Glycerophospholipids	Glycerophosphocholines	Lysophosphatidylcholines
10-oxooctadecanoic acid	BGKROBBCCGUUCF-UHFFFAOYSA-N	Organic compounds	Lipids and lipid-like molecules	Fatty Acyls	Fatty acids and conjugates	Long-chain fatty acids
trideca-2,4,6,8-tetraenoic acid	BIHUGZGMYMREPL-UHFFFAOYSA-N	Organic compounds	Lipids and lipid-like molecules	Fatty Acyls	Fatty acids and conjugates	Straight chain fatty acids
icos-11-enoic acid	BITHHVVYSMSWAG-UHFFFAOYSA-N	Organic compounds	Lipids and lipid-like molecules	Fatty Acyls	Fatty acids and conjugates	Long-chain fatty acids
11-hydroxy-1,2,5-trimethylspiro[8-oxatricyclo[7.2.1.02,7]dodec-5-ene-12,2'-oxirane]-4-one	BURHPZJXARNGQY-UHFFFAOYSA-N	Organic compounds	Lipids and lipid-like molecules	Prenol lipids	Sesquiterpenoids	Trichothecenes
3-(4-acetyloxyphenyl)propyl acetate	BVFVKQUGHGXIHQ-UHFFFAOYSA-N	Organic compounds	Benzenoids	Phenol esters		Phenol esters
4-(2-hydroxyethyl)-2,6-dimethoxyphenol	BZMWVTKTSDHGBF-UHFFFAOYSA-N	Organic compounds	Benzenoids	Phenols	Methoxyphenols	Methoxyphenols
cyclohexane-1,2,3,4,5,6-hexol	CDAISMWEOUEBRE-UHFFFAOYSA-N	Organic compounds	Organic oxygen compounds	Organooxygen compounds	Alcohols and polyols	Secondary alcohols
undecyl docos-13-enoate	CGTCNPNFGXLHPZ-UHFFFAOYSA-N	Organic compounds	Lipids and lipid-like molecules	Fatty Acyls	Fatty acid esters	Wax esters
6,10,14-trimethylpentadeca-5,9,13-trien-1-yne	CHOZHHKCNAKMFO-UHFFFAOYSA-N	Organic compounds	Lipids and lipid-like molecules	Prenol lipids	Sesquiterpenoids	Sesquiterpenoids
2-(4-cyclobutylphenyl)cyclohexane-1-carboxylic acid	CLJATBRJCSASRS-UHFFFAOYSA-N	Organic compounds	Lipids and lipid-like molecules	Prenol lipids	Sesquiterpenoids	Sesquiterpenoids
9-hydroxy-3a,5b,8,8,11a-pentamethyl-1-prop-1-en-2-yl-1,2,3,4,5,6,7,7a,9,10,11,11b,12,13,13a,13b-hexadecahydrocyclopenta[a]chrysene-5a-carboxylic acid	CLOUCVRNYSHRCF-UHFFFAOYSA-N	Organic compounds	Lipids and lipid-like molecules	Prenol lipids	Triterpenoids	Triterpenoids
octadeca-9,12,15-trienoic acid	DTOSIQBPPRVQHS-UHFFFAOYSA-N	Organic compounds	Lipids and lipid-like molecules	Fatty Acyls	Lineolic acids and derivatives	Lineolic acids and derivatives
(2-hydroxy-3-phosphonooxypropyl) octadeca-9,12,15-trienoate	DVNZKWQUAXJYGB-UHFFFAOYSA-N	Organic compounds	Lipids and lipid-like molecules	Glycerophospholipids	Glycerophosphates	Monoacylglycerophosphates
octadec-9-enamide	FATBGEAMYMYZAF-UHFFFAOYSA-N	Organic compounds	Lipids and lipid-like molecules	Fatty Acyls	Fatty amides	Fatty amides
[6-hydroxy-8-methyl-3-[3,4,5-trihydroxy-6-(hydroxymethyl)oxan-2-yl]oxy-9,10-dioxatetracyclo[4.3.1.02,5.03,8]decan-2-yl]methyl 4-hydroxybenzoate	FCHVXNVDFYXLIL-UHFFFAOYSA-N	Organic compounds	Lipids and lipid-like molecules	Prenol lipids	Terpene glycosides	Terpene glycosides
1,2-dihydroxyheptadec-16-yn-4-yl acetate	FHGZOCAZNHYWAL-UHFFFAOYSA-N	Organic compounds	Lipids and lipid-like molecules	Fatty Acyls	Fatty alcohols	Long-chain fatty alcohols
11-(6-hydroxy-2,5,7,8-tetramethyl-3,4-dihydrochromen-2-yl)-4,8-dimethylundecanoic acid	FKTCHXAVPYGOSM-UHFFFAOYSA-N	Organic compounds	Lipids and lipid-like molecules	Prenol lipids	Sesquiterpenoids	Sesquiterpenoids
1-[3-[[2,4-dihydroxy-3-[3-(4-hydroxyphenyl)propanoyl]-6-methoxyphenyl]methyl]-2,6-dihydroxy-4-methoxyphenyl]-3-(4-hydroxyphenyl)propan-1-one	FLBZSYKHHHOVLP-UHFFFAOYSA-N	Organic compounds	Phenylpropanoids and polyketides	Diarylheptanoids	Linear diarylheptanoids	Curcuminoids
10-oxohexadec-15-ynoic acid	FMSFEXWIVXAPMU-UHFFFAOYSA-N	Organic compounds	Lipids and lipid-like molecules	Fatty Acyls	Fatty acids and conjugates	Long-chain fatty acids
3a-(hydroxymethyl)-5a,5b,8,8,11a-pentamethyl-1-prop-1-en-2-yl-1,2,3,4,5,6,7,7a,9,10,11,11b,12,13,13a,13b-hexadecahydrocyclopenta[a]chrysen-9-ol	FVWJYYTZTCVBKE-UHFFFAOYSA-N	Organic compounds	Lipids and lipid-like molecules	Prenol lipids	Triterpenoids	Triterpenoids
[2-(3,4-dihydroxy-5-methylphenyl)-5,7-dihydroxy-3,4-dihydro-2H-chromen-3-yl] 3,4,5-trihydroxybenzoate	FYQFGPXCVPNXLM-UHFFFAOYSA-N	Organic compounds	Phenylpropanoids and polyketides	Flavonoids	Flavans	Flavan-3-ols
2,3-dihydroxypropyl octadeca-9,12,15-trienoate	GGJRAQULURVTAJ-UHFFFAOYSA-N	Organic compounds	Lipids and lipid-like molecules	Fatty Acyls	Lineolic acids and derivatives	Lineolic acids and derivatives
3-[(2,4-dihydroxy-3,3-dimethylbutanoyl)amino]propanoic acid	GHOKWGTUZJEAQD-UHFFFAOYSA-N	Organic compounds	Organic acids and derivatives	Carboxylic acids and derivatives	Amino acids, peptides, and analogues	Amino acids and derivatives
19-octyltriaconta-9,12-dienoic acid	GKPQCLPPNNQCNG-UHFFFAOYSA-N	Organic compounds	Lipids and lipid-like molecules	Fatty Acyls	Fatty acids and conjugates	Very long-chain fatty acids
4-[5-(4-hydroxy-3-methoxyphenyl)-3,4-dimethyloxolan-2-yl]-2-methoxyphenol	GMXMKSFJQLFOSO-UHFFFAOYSA-N	Organic compounds	Lignans, neolignans and related compounds	Furanoid lignans	Tetrahydrofuran lignans	7,7'-epoxylignans
[3,4,5-trihydroxy-6-(2-hydroxypropoxy)oxan-2-yl]methyl 3,4,5-trihydroxybenzoate	GOZMBEYOICLJFA-UHFFFAOYSA-N	Organic compounds	Benzenoids	Benzene and substituted derivatives	Benzoic acids and derivatives	Hydroxybenzoic acid derivatives
[3,5-dimethoxy-4-[2-(2-methoxyethoxy)ethoxy]phenyl]methanol	GPBNSMFXPSTVPS-UHFFFAOYSA-N	Organic compounds	Benzenoids	Benzene and substituted derivatives	Methoxybenzenes	Dimethoxybenzenes
icosan-10-yl 18-hydroxyoctadecanoate	GPRJVQAAUFGHIO-UHFFFAOYSA-N	Organic compounds	Lipids and lipid-like molecules	Fatty Acyls	Fatty alcohols	Long-chain fatty alcohols
5-(4-hydroxyphenyl)-2-methylpenta-2,4-dienoic acid	GVOMDIIXCHPGNR-UHFFFAOYSA-N	Organic compounds	Benzenoids	Benzene and substituted derivatives	Styrenes	Styrenes
2-[[7-hydroxy-1-(4-hydroxy-3,5-dimethoxyphenyl)-3-(hydroxymethyl)-6,8-dimethoxy-1,2,3,4-tetrahydronaphthalen-2-yl]methoxy]oxane-3,4,5-triol	GWDZRGQRNHELQM-UHFFFAOYSA-N	Organic compounds	Lignans, neolignans and related compounds	Lignan glycosides		Lignan glycosides
[6-(2-acetyl-3,5-dihydroxyphenoxy)-3,4,5-trihydroxyoxan-2-yl]methyl 3,4,5-trihydroxybenzoate	GXHABJFCOYOIBY-UHFFFAOYSA-N	Organic compounds	Organic oxygen compounds	Organooxygen compounds	Carbohydrates and carbohydrate conjugates	Glycosyl compounds
10,11-dihydroxy-1,2,6a,6b,9,9,12a-heptamethyl-2,3,4,5,6,6a,7,8,8a,10,11,12,13,14b-tetradecahydro-1H-picene-4a-carboxylic acid	HFGSQOYIOKBQOW-UHFFFAOYSA-N	Organic compounds	Lipids and lipid-like molecules	Prenol lipids	Triterpenoids	Triterpenoids
2-[2-(3-methoxyphenyl)ethyl]phenol	HGQQRAXOBYWKDV-UHFFFAOYSA-N	Organic compounds	Phenylpropanoids and polyketides	Stilbenes		Stilbenes
3-(1,3-benzodioxol-5-ylmethyl)-4-[(3,4,5-trimethoxyphenyl)methyl]oxolan-2-one	HHRGVAZECZEYPH-UHFFFAOYSA-N	Organic compounds	Lignans, neolignans and related compounds	Furanoid lignans	Tetrahydrofuran lignans	9,9'-epoxylignans
icosa-8,11,14,17-tetraenoic acid	HQPCSDADVLFHHO-UHFFFAOYSA-N	Organic compounds	Lipids and lipid-like molecules	Fatty Acyls	Fatty acids and conjugates	Long-chain fatty acids
icosan-9-yl 12-hydroxyoctadec-9-enoate	HQRJTRSKPWEIII-UHFFFAOYSA-N	Organic compounds	Lipids and lipid-like molecules	Fatty Acyls	Fatty alcohol esters	Fatty alcohol esters
dodeca-2,4-dienoic acid	HQSBWLQFLLMPKC-UHFFFAOYSA-N	Organic compounds	Lipids and lipid-like molecules	Fatty Acyls	Fatty acids and conjugates	Medium-chain fatty acids
methyl heptadecanoate	HUEBIMLTDXKIPR-UHFFFAOYSA-N	Organic compounds	Lipids and lipid-like molecules	Fatty Acyls	Fatty acid esters	Fatty acid methyl esters
[2-hydroxy-3-[3,4,5-trihydroxy-6-(hydroxymethyl)oxan-2-yl]oxypropyl] octadeca-9,12,15-trienoate	HUSISCNTLUEZCN-UHFFFAOYSA-N	Organic compounds	Lipids and lipid-like molecules	Glycerolipids	Glycosylglycerols	Glycosylmonoradylglycerols
10,13-dimethyl-17-(6-methylheptan-2-yl)-2,3,4,7,8,9,11,12,14,15,16,17-dodecahydro-1H-cyclopenta[a]phenanthren-3-ol	HVYWMOMLDIMFJA-UHFFFAOYSA-N	Organic compounds	Lipids and lipid-like molecules	Steroids and steroid derivatives	Cholestane steroids	Cholesterols and derivatives
2-[4-(3-hydroxypropyl)-2,6-dimethoxyphenoxy]propane-1,3-diol	HZVNCUIVVVAJLV-UHFFFAOYSA-N	Organic compounds	Benzenoids	Benzene and substituted derivatives	Methoxybenzenes	Dimethoxybenzenes
5,9-dimethylundeca-1,4,6,8,10-pentaen-3-one	IDFHEGZMXYGZAT-UHFFFAOYSA-N	Organic compounds	Lipids and lipid-like molecules	Prenol lipids	Monoterpenoids	Acyclic monoterpenoids
tetradeca-2,4-diynoic acid	IFGCFOLDJOQRNJ-UHFFFAOYSA-N	Organic compounds	Lipids and lipid-like molecules	Fatty Acyls	Fatty acids and conjugates	Long-chain fatty acids
[3,4-dihydroxy-5-(3,4,5-trihydroxybenzoyl)oxyoxan-2-yl]methyl 3,4,5-trihydroxybenzoate	IGKWMHUOBKCUQU-UHFFFAOYSA-N	Organic compounds	Benzenoids	Benzene and substituted derivatives	Benzoic acids and derivatives	Hydroxybenzoic acid derivatives
octadeca-9,12,15-trien-1-ol	IKYKEVDKGZYRMQ-UHFFFAOYSA-N	Organic compounds	Lipids and lipid-like molecules	Fatty Acyls	Fatty alcohols	Long-chain fatty alcohols
(21-acetyloxy-20-hydroxy-3-oxo-15-pentyl-2,16,18-trioxabicyclo[15.4.0]henicosan-19-yl)methyl acetate	IMMDMEPJWSAGPC-UHFFFAOYSA-N	Organic compounds	Lipids and lipid-like molecules	Fatty Acyls	Fatty acyl glycosides	Fatty acyl glycosides of mono- and disaccharides
8-(3-octyloxiran-2-yl)octanoic acid	IMYZYCNQZDBZBQ-UHFFFAOYSA-N	Organic compounds	Lipids and lipid-like molecules	Fatty Acyls	Lineolic acids and derivatives	Lineolic acids and derivatives
5,9,9-trimethyl-2-methylidenebicyclo[6.2.0]dec-4-ene	INOSMXBKABLUIL-UHFFFAOYSA-N	Organic compounds	Hydrocarbons	Unsaturated hydrocarbons	Branched unsaturated hydrocarbons	Branched unsaturated hydrocarbons
hexadecanoic acid	IPCSVZSSVZVIGE-UHFFFAOYSA-N	Organic compounds	Lipids and lipid-like molecules	Fatty Acyls	Fatty acids and conjugates	Long-chain fatty acids
(2-methoxy-4-prop-1-enylphenyl) acetate	IUSBVFZKQJGVEP-UHFFFAOYSA-N	Organic compounds	Benzenoids	Phenol esters		Phenol esters
octadeca-9,11-dienoic acid	JBYXPOFIGCOSSB-UHFFFAOYSA-N	Organic compounds	Lipids and lipid-like molecules	Fatty Acyls	Lineolic acids and derivatives	Lineolic acids and derivatives
tetradec-3-enedioic acid	JDRPNZKLOQLDAM-UHFFFAOYSA-N	Organic compounds	Lipids and lipid-like molecules	Fatty Acyls	Fatty acids and conjugates	Long-chain fatty acids
[2-(4-ethoxycarbonylanilino)-2-oxoethyl] 3,4,5-trimethoxybenzoate	JEPMXRWMARBVQV-UHFFFAOYSA-N	Organic compounds	Benzenoids	Benzene and substituted derivatives	Benzoic acids and derivatives	Acylaminobenzoic acid and derivatives
9-hydroperoxyoctadeca-10,12-dienoic acid	JGUNZIWGNMQSBM-UHFFFAOYSA-N	Organic compounds	Lipids and lipid-like molecules	Fatty Acyls	Lineolic acids and derivatives	Lineolic acids and derivatives
2,3-dimethoxybenzaldehyde	JIVGSHFYXPRRSZ-UHFFFAOYSA-N	Organic compounds	Benzenoids	Benzene and substituted derivatives	Methoxybenzenes	Dimethoxybenzenes
5-(1-hydroxy-2,6,6-trimethyl-4-oxocyclohex-2-en-1-yl)-3-methylpenta-2,4-dienoic acid	JLIDBLDQVAYHNE-UHFFFAOYSA-N	Organic compounds	Lipids and lipid-like molecules	Prenol lipids	Sesquiterpenoids	Abscisic acids and derivatives
methyl octadeca-9,11,13,15-tetraenoate	JOSZZTLGHRSLOI-UHFFFAOYSA-N	Organic compounds	Lipids and lipid-like molecules	Fatty Acyls	Lineolic acids and derivatives	Lineolic acids and derivatives
5-(6-oxoheptyl)oxolan-2-one	JOYVBUCCSHJIOH-UHFFFAOYSA-N	Organic compounds	Organoheterocyclic compounds	Lactones	Gamma butyrolactones	Gamma butyrolactones
7-[2-(3,7-dihydroxyoct-1-enyl)-3,5-dihydroxycyclopentyl]heptanoic acid	JRNZEGAFLBTZDT-UHFFFAOYSA-N	Organic compounds	Lipids and lipid-like molecules	Fatty Acyls	Eicosanoids	Prostaglandins and related compounds
octadeca-9,12-dien-1-ol	JXNPEDYJTDQORS-UHFFFAOYSA-N	Organic compounds	Lipids and lipid-like molecules	Fatty Acyls	Fatty alcohols	Long-chain fatty alcohols
octadeca-9,12-diynoic acid	KDYILQLPKVZDGB-UHFFFAOYSA-N	Organic compounds	Lipids and lipid-like molecules	Fatty Acyls	Fatty acids and conjugates	Long-chain fatty acids
2-[3,5-dihydroxy-2-[2-(4-hydroxy-3-methoxyphenyl)ethoxy]-6-(hydroxymethyl)oxan-4-yl]oxy-6-methyloxane-3,4,5-triol	KNVLNWLGXNQJNJ-UHFFFAOYSA-N	Organic compounds	Organic oxygen compounds	Organooxygen compounds	Carbohydrates and carbohydrate conjugates	Glycosyl compounds
docos-13-enyl tetradecanoate	KOBKKBXYQIERRY-UHFFFAOYSA-N	Organic compounds	Lipids and lipid-like molecules	Fatty Acyls	Fatty acid esters	Wax esters
4-hydroxy-4-(3-hydroxybut-1-enyl)-3,5,5-trimethylcyclohex-2-en-1-one	KPQMCAKZRXOZLB-UHFFFAOYSA-N	Organic compounds	Lipids and lipid-like molecules	Prenol lipids	Sesquiterpenoids	Sesquiterpenoids
[5,7-dihydroxy-2-(3,4,5-trihydroxyphenyl)-3,4-dihydro-2H-chromen-3-yl] 4-hydroxybenzoate	KRGDXHCBNLBSJP-UHFFFAOYSA-N	Organic compounds	Phenylpropanoids and polyketides	Flavonoids	Flavans	Flavan-3-ols
5-(3,4,5-trimethoxyphenyl)penta-2,4-dienal	LEFZYNPDRAZFDI-UHFFFAOYSA-N	Organic compounds	Benzenoids	Phenol ethers	Anisoles	Anisoles
2-(hydroxymethyl)-6-[(3,4,5-trihydroxy-6-phenylmethoxyoxan-2-yl)methoxy]oxane-3,4,5-triol	LLEMMFPELBNINR-UHFFFAOYSA-N	Organic compounds	Organic oxygen compounds	Organooxygen compounds	Carbohydrates and carbohydrate conjugates	Glycosyl compounds
9-hydroxynonadecanedioic acid	LLGJFHBASDGYIW-UHFFFAOYSA-N	Organic compounds	Lipids and lipid-like molecules	Fatty Acyls	Fatty acids and conjugates	Long-chain fatty acids
tridec-3-enedioic acid	LMOIWZKKZPNVFW-UHFFFAOYSA-N	Organic compounds	Lipids and lipid-like molecules	Fatty Acyls	Fatty acids and conjugates	Long-chain fatty acids
5-[[2-(3,4-dihydroxyphenyl)-5,7-dihydroxy-3,4-dihydro-2H-chromen-3-yl]oxy-hydroxymethyl]benzene-1,2,3-triol	LNIQSFIGBRHUSN-UHFFFAOYSA-N	Organic compounds	Phenylpropanoids and polyketides	Flavonoids	Flavans	Flavan-3-ols
3,4,5-trihydroxybenzoic acid	LNTHITQWFMADLM-UHFFFAOYSA-N	Organic compounds	Benzenoids	Benzene and substituted derivatives	Benzoic acids and derivatives	Hydroxybenzoic acid derivatives
[5-hydroxy-1-[3,4,5-trihydroxy-6-(hydroxymethyl)oxan-2-yl]oxy-1,4a,5,7a-tetrahydrocyclopenta[c]pyran-7-yl]methyl 3,4-dihydroxybenzoate	LNWDBCZJPZTNQI-UHFFFAOYSA-N	Organic compounds	Lipids and lipid-like molecules	Prenol lipids	Terpene glycosides	Iridoid O-glycosides
2-[hydroxy-(3-hydroxy-2-octadeca-9,12-dienoyloxypropoxy)phosphoryl]oxyethyl-trimethylazanium	LSUXCWJOIAWGOU-UHFFFAOYSA-O	Organic compounds	Lipids and lipid-like molecules	Glycerophospholipids	Glycerophosphocholines	Lysophosphatidylcholines
6,10,14-trimethylpentadeca-5,9,13-trien-2-one	LTUMRKDLVGQMJU-UHFFFAOYSA-N	Organic compounds	Lipids and lipid-like molecules	Prenol lipids	Diterpenoids	Acyclic diterpenoids
9,12,13-trihydroxyoctadec-10-enoic acid	MDIUMSLCYIJBQC-UHFFFAOYSA-N	Organic compounds	Lipids and lipid-like molecules	Fatty Acyls	Fatty acids and conjugates	Long-chain fatty acids
5a,5b,8,8,11a-pentamethyl-9-oxo-1-prop-1-en-2-yl-2,3,4,5,6,7,7a,10,11,11b,12,13,13a,13b-tetradecahydro-1H-cyclopenta[a]chrysene-3a-carbaldehyde	MHAVMNJPXLZEIG-UHFFFAOYSA-N	Organic compounds	Lipids and lipid-like molecules	Prenol lipids	Triterpenoids	Triterpenoids
10-hydroxy-2,2,6a,6b,9,9,12a-heptamethyl-1,3,4,5,6,6a,7,8,8a,10,11,12,13,14b-tetradecahydropicene-4a-carboxylic acid	MIJYXULNPSFWEK-UHFFFAOYSA-N	Organic compounds	Lipids and lipid-like molecules	Prenol lipids	Triterpenoids	Triterpenoids
8-[2-(3,4-dihydroxyphenyl)-3,5,7-trihydroxy-3,4-dihydro-2H-chromen-4-yl]-2-(4-hydroxyphenyl)-3,4-dihydro-2H-chromene-3,5,7-triol	MTCFYYIJIXJCPF-UHFFFAOYSA-N	Organic compounds	Phenylpropanoids and polyketides	Flavonoids	Biflavonoids and polyflavonoids	Biflavonoids and polyflavonoids
2-[[7-hydroxy-3-(hydroxymethyl)-6,8-dimethoxy-1-(3,4,5-trimethoxyphenyl)-1,2,3,4-tetrahydronaphthalen-2-yl]methoxy]oxane-3,4,5-triol	MTUDWQZRYHBLQN-UHFFFAOYSA-N	Organic compounds	Lignans, neolignans and related compounds	Lignan glycosides		Lignan glycosides
N-(2-hydroxyethyl)icosa-11,14-dienamide	MWQCBVWCBTUPDQ-UHFFFAOYSA-N	Organic compounds	Organic nitrogen compounds	Organonitrogen compounds	Amines	Alkanolamines
2-octylpent-2-enedioic acid	NIXDINZDFZJZHG-UHFFFAOYSA-N	Organic compounds	Lipids and lipid-like molecules	Fatty Acyls	Fatty acids and conjugates	Medium-chain fatty acids
13-(6-hydroxy-2,5,7,8-tetramethyl-3,4-dihydrochromen-2-yl)-2,6,10-trimethyltridecanoic acid	NJIUWSABAIXPGI-UHFFFAOYSA-N	Organic compounds	Lipids and lipid-like molecules	Prenol lipids	Quinone and hydroquinone lipids	Vitamin E compounds
[6-[6-(acetyloxymethyl)-3,4,5-trihydroxyoxan-2-yl]oxy-3,4,5-trihydroxyoxan-2-yl]methyl acetate	NLJRZENVSOSKIO-UHFFFAOYSA-N	Organic compounds	Organic oxygen compounds	Organooxygen compounds	Carbohydrates and carbohydrate conjugates	Glycosyl compounds
[6-[(4a,5-dihydroxy-7-methyl-5,7a-dihydro-1H-cyclopenta[c]pyran-1-yl)oxy]-3,4,5-trihydroxyoxan-2-yl]methyl 3,4,5-trihydroxybenzoate	NLLSXIMBFCAVJD-UHFFFAOYSA-N	Organic compounds	Lipids and lipid-like molecules	Prenol lipids	Terpene glycosides	Iridoid O-glycosides
5,13-bis(3,4-dihydroxyphenyl)-4,12,14-trioxapentacyclo[11.7.1.02,11.03,8.015,20]henicosa-2(11),3(8),9,15,17,19-hexaene-6,9,17,19,21-pentol	NSEWTSAADLNHNH-UHFFFAOYSA-N	Organic compounds	Phenylpropanoids and polyketides	Flavonoids	Biflavonoids and polyflavonoids	Biflavonoids and polyflavonoids
3-buta-1,3-dienyl-2,4,4-trimethylcyclohex-2-en-1-one	NSFWSHKUSWODJO-UHFFFAOYSA-N	Organic compounds	Organic oxygen compounds	Organooxygen compounds	Carbonyl compounds	Ketones
7-oxotridecanedioic acid	OETDBDZZHBMHQQ-UHFFFAOYSA-N	Organic compounds	Lipids and lipid-like molecules	Fatty Acyls	Fatty acids and conjugates	Long-chain fatty acids
4-[5-(4-hydroxy-3-methoxyphenyl)-3,4-dimethylfuran-2-yl]-2-methoxyphenol	OIXPKFRMEUTHOG-UHFFFAOYSA-N	Organic compounds	Organoheterocyclic compounds	Furans	Diphenylfurans	2,5-diphenylfurans
2-[[1,3-dihydroxy-2-(hydroxymethyl)propan-2-yl]amino]-N-(2-methoxyethyl)propanamide	OMUBIZUQXXSOJY-UHFFFAOYSA-N	Organic compounds	Organic acids and derivatives	Carboxylic acids and derivatives	Amino acids, peptides, and analogues	Amino acids and derivatives
2-(3,4-dihydroxyphenyl)-3,4-dihydro-2H-chromene-3,5,7-triol	PFTAWBLQPZVEMU-UHFFFAOYSA-N	Organic compounds	Phenylpropanoids and polyketides	Flavonoids	Flavans	Flavan-3-ols
4-(3-hydroxypropyl)-2,6-dimethoxyphenol	PHOPGVYKZWPIGA-UHFFFAOYSA-N	Organic compounds	Benzenoids	Phenols	Methoxyphenols	Methoxyphenols
3-hydroxyoctadecanoic acid	POMQYTSPMKEQNB-UHFFFAOYSA-N	Organic compounds	Lipids and lipid-like molecules	Fatty Acyls	Fatty acids and conjugates	Long-chain fatty acids
2-azaniumylethyl (2-hydroxy-3-octadec-9-enoyloxypropyl) phosphate	PYVRVRFVLRNJLY-UHFFFAOYSA-N	Organic compounds	Lipids and lipid-like molecules	Glycerophospholipids	Glycerophosphoethanolamines	Lysophosphatidylethanolamines
methyl 9,10,13-trihydroxyoctadec-11-enoate	QGWDHSLORIPFKF-UHFFFAOYSA-N	Organic compounds	Lipids and lipid-like molecules	Fatty Acyls	Fatty alcohols	Long-chain fatty alcohols
2,3-dihydroxypropyl hexadecanoate	QHZLMUACJMDIAE-UHFFFAOYSA-N	Organic compounds	Lipids and lipid-like molecules	Glycerolipids	Monoradylglycerols	Monoacylglycerols
octadecanoic acid	QIQXTHQIDYTFRH-UHFFFAOYSA-N	Organic compounds	Lipids and lipid-like molecules	Fatty Acyls	Fatty acids and conjugates	Long-chain fatty acids
2,3,5-triethyl-4-methylhexa-2,4-dienedial	QMPIBHMPJDTESW-UHFFFAOYSA-N	Organic compounds	Organic oxygen compounds	Organooxygen compounds	Carbonyl compounds	Aldehydes
2-(3-oxo-2-pent-2-enylcyclopentyl)propanoic acid	QMWJPFSOWLKUJD-UHFFFAOYSA-N	Organic compounds	Lipids and lipid-like molecules	Fatty Acyls	Lineolic acids and derivatives	Jasmonic acids
3-(3-methoxy-4-prop-2-enoxyphenyl)prop-2-enal	RKOJDTTXNIHDBO-UHFFFAOYSA-N	Organic compounds	Phenylpropanoids and polyketides	Cinnamaldehydes		Cinnamaldehydes
icos-11-enyl hexadecanoate	RPHVJEYIXHNDEX-UHFFFAOYSA-N	Organic compounds	Lipids and lipid-like molecules	Fatty Acyls	Fatty acid esters	Wax esters
9-hydroperoxyoctadeca-10,12,15-trienoic acid	RWKJTIHNYSIIHW-UHFFFAOYSA-N	Organic compounds	Lipids and lipid-like molecules	Fatty Acyls	Lineolic acids and derivatives	Lineolic acids and derivatives
2,3-dihydroxypropyl octadec-9-enoate	RZRNAYUHWVFMIP-UHFFFAOYSA-N	Organic compounds	Lipids and lipid-like molecules	Glycerolipids	Monoradylglycerols	Monoacylglycerols
hexadec-9-enoic acid	SECPZKHBENQXJG-UHFFFAOYSA-N	Organic compounds	Lipids and lipid-like molecules	Fatty Acyls	Fatty acids and conjugates	Long-chain fatty acids
5a,5b,8,8,11a-pentamethyl-9-oxo-1-prop-1-en-2-yl-2,3,4,5,6,7,7a,10,11,11b,12,13,13a,13b-tetradecahydro-1H-cyclopenta[a]chrysene-3a-carboxylic acid	SLJTWDNVZKIDAU-UHFFFAOYSA-N	Organic compounds	Lipids and lipid-like molecules	Prenol lipids	Triterpenoids	Triterpenoids
2-(3,4-dihydroxyphenyl)-8-[4-(3,4-dihydroxyphenyl)-3,5,7-trihydroxy-3,4-dihydro-2H-chromen-2-yl]-3,4-dihydro-2H-chromene-3,5,7-triol	SMJCCMLCSFFTSU-UHFFFAOYSA-N	Organic compounds	Phenylpropanoids and polyketides	Flavonoids	Flavans	Flavan-3-ols
dodecyl docos-13-enoate	SRSSNDPGOIEUMV-UHFFFAOYSA-N	Organic compounds	Lipids and lipid-like molecules	Fatty Acyls	Fatty acid esters	Wax esters
4-hydroxy-2-[2-[6-hydroxy-5-(hydroxymethyl)-5,8a-dimethyl-2-methylidene-3,4,4a,6,7,8-hexahydro-1H-naphthalen-1-yl]ethyl]but-2-enoic acid	SSCXIOHKJCIXKI-UHFFFAOYSA-N	Organic compounds	Lipids and lipid-like molecules	Prenol lipids	Diterpenoids	Diterpenoids
dodec-2-enal	SSNZFFBDIMUILS-UHFFFAOYSA-N	Organic compounds	Organic oxygen compounds	Organooxygen compounds	Carbonyl compounds	Aldehydes
8-methyltetratriacont-8-enoic acid	STKOZAUQQNDFBT-UHFFFAOYSA-N	Organic compounds	Lipids and lipid-like molecules	Fatty Acyls	Fatty acids and conjugates	Very long-chain fatty acids
4-hydroxy-3,5,5-trimethyl-4-[3-[3,4,5-trihydroxy-6-(hydroxymethyl)oxan-2-yl]oxybut-1-enyl]cyclohex-2-en-1-one	SWYRVCGNMNAFEK-UHFFFAOYSA-N	Organic compounds	Lipids and lipid-like molecules	Fatty Acyls	Fatty acyl glycosides	Fatty acyl glycosides of mono- and disaccharides
2-(2,4,6-trihydroxyphenyl)-3,4-dihydro-2H-chromene-3,5,7-triol	TXWGJGFERVVNIT-UHFFFAOYSA-N	Organic compounds	Phenylpropanoids and polyketides	Flavonoids	Flavans	Flavan-3-ols
5,7-dihydroxy-3-(4-hydroxyphenyl)chromen-4-one	TZBJGXHYKVUXJN-UHFFFAOYSA-N	Organic compounds	Phenylpropanoids and polyketides	Isoflavonoids	Isoflav-2-enes	Isoflavones
docos-13-enamide	UAUDZVJPLUQNMU-UHFFFAOYSA-N	Organic compounds	Lipids and lipid-like molecules	Fatty Acyls	Fatty amides	Fatty amides
ethyl 2,4-dihydroxy-6-methylbenzoate	UQSRXQMIXSZGLA-UHFFFAOYSA-N	Organic compounds	Benzenoids	Benzene and substituted derivatives	Benzoic acids and derivatives	Benzoic acid esters
2,3-dihydroxy-1-(4-hydroxy-3-methoxyphenyl)propan-1-one	UTXNRISXYKZJTH-UHFFFAOYSA-N	Organic compounds	Organic oxygen compounds	Organooxygen compounds	Carbonyl compounds	Ketones
2-(2,4,5-trihydroxyphenyl)-3,4-dihydro-2H-chromene-3,5,7-triol	UVDNRKMZMPBBTJ-UHFFFAOYSA-N	Organic compounds	Phenylpropanoids and polyketides	Flavonoids	Flavans	Flavan-3-ols
4,4-dimethyl-7-[[3,4,5-trihydroxy-6-(hydroxymethyl)oxan-2-yl]oxymethyl]-3,4a,5,6-tetrahydronaphthalen-2-one	VAXHELKDGGSASL-UHFFFAOYSA-N	Organic compounds	Organic oxygen compounds	Organooxygen compounds	Carbohydrates and carbohydrate conjugates	Glycosyl compounds
2-[[2-(3,4-dihydroxyphenyl)-3,5-dihydroxy-3,4-dihydro-2H-chromen-7-yl]oxy]-6-(hydroxymethyl)oxane-3,4,5-triol	VLFIBROLAXKPQK-UHFFFAOYSA-N	Organic compounds	Phenylpropanoids and polyketides	Flavonoids	Flavonoid glycosides	Flavonoid O-glycosides
3,4,5-trimethoxyphenol	VTCDZPUMZAZMSB-UHFFFAOYSA-N	Organic compounds	Benzenoids	Phenols	Methoxyphenols	Methoxyphenols
3,4,5-trimethoxy-N-[(3,4,5-trimethoxyphenyl)methyl]benzamide	VTTWIQSJOCSVTP-UHFFFAOYSA-N	Organic compounds	Benzenoids	Benzene and substituted derivatives	Benzoic acids and derivatives	Benzamides
2-[4-(3-hydroxypropyl)-2-methoxyphenoxy]propane-1,3-diol	WAPGRPJEBCULTQ-UHFFFAOYSA-N	Organic compounds	Benzenoids	Phenol ethers	Anisoles	Anisoles
10-hydroxy-1,2,6a,6b,9,9,12a-heptamethyl-2,3,4,5,6,6a,7,8,8a,10,11,12,13,14b-tetradecahydro-1H-picene-4a-carboxylic acid	WCGUUGGRBIKTOS-UHFFFAOYSA-N	Organic compounds	Lipids and lipid-like molecules	Prenol lipids	Triterpenoids	Triterpenoids
2,3-dihydroxypropyl octadeca-9,12-dienoate	WECGLUPZRHILCT-UHFFFAOYSA-N	Organic compounds	Lipids and lipid-like molecules	Fatty Acyls	Lineolic acids and derivatives	Lineolic acids and derivatives
2-[hydroxy-(2-hydroxy-3-octadeca-9,12,15-trienoyloxypropoxy)phosphoryl]oxyethyl-trimethylazanium	WKQNRCYKYCKESD-UHFFFAOYSA-O	Organic compounds	Lipids and lipid-like molecules	Glycerophospholipids	Glycerophosphocholines	Lysophosphatidylcholines
ethyl 4-hydroxy-3,5-dimethoxybenzoate	WKUVKFZZCHINKG-UHFFFAOYSA-N	Organic compounds	Benzenoids	Benzene and substituted derivatives	Benzoic acids and derivatives	Hydroxybenzoic acid derivatives
2-[4,5-dihydroxy-6-(hydroxymethyl)-2-phenylmethoxyoxan-3-yl]oxy-6-(hydroxymethyl)oxane-3,4,5-triol	WKXRKKUZTXIFJY-UHFFFAOYSA-N	Organic compounds	Organic oxygen compounds	Organooxygen compounds	Carbohydrates and carbohydrate conjugates	Glycosyl compounds
2-[2-[4,9-dihydroxy-6-(hydroxymethyl)-3a,12a-dimethyl-10-methylidene-2,3,4,7,8,9,11,12-octahydro-1H-cyclopenta[11]annulen-1-yl]-2-methylpropoxy]-6-(hydroxymethyl)oxane-3,4,5-triol	WPCOUSAJELDJIP-UHFFFAOYSA-N	Organic compounds	Lipids and lipid-like molecules	Prenol lipids	Terpene glycosides	Diterpene glycosides
pentadecanoic acid	WQEPLUUGTLDZJY-UHFFFAOYSA-N	Organic compounds	Lipids and lipid-like molecules	Fatty Acyls	Fatty acids and conjugates	Long-chain fatty acids
bis(2,4-dihydroxyphenyl)methanone	WXNRYSGJLQFHBR-UHFFFAOYSA-N	Organic compounds	Benzenoids	Benzene and substituted derivatives	Benzophenones	Benzophenones
methyl 14-(3-ethyloxiran-2-yl)tetradeca-9,12-dienoate	WXOURJJDULGFAF-UHFFFAOYSA-N	Organic compounds	Lipids and lipid-like molecules	Fatty Acyls	Fatty acid esters	Fatty acid methyl esters
4a-(hydroxymethyl)-2,2,6a,6b,9,9,12a-heptamethyl-1,3,4,5,6,6a,7,8,8a,10,11,12,13,14b-tetradecahydropicene-1,10-diol	WZHLSMFDYHSZLL-UHFFFAOYSA-N	Organic compounds	Lipids and lipid-like molecules	Prenol lipids	Triterpenoids	Triterpenoids
1-ethyl-2,4,6-trimethylcyclohepta-1,3,5-triene	XBMLYHAYWGTIML-UHFFFAOYSA-N	Organic compounds	Hydrocarbons	Unsaturated hydrocarbons	Branched unsaturated hydrocarbons	Branched unsaturated hydrocarbons
2-(3,4-dihydroxyphenyl)-8-[2-(3,4-dihydroxyphenyl)-3,5,7-trihydroxy-3,4-dihydro-2H-chromen-4-yl]-3,4-dihydro-2H-chromene-3,5,7-triol	XFZJEEAOWLFHDH-UHFFFAOYSA-N	Organic compounds	Phenylpropanoids and polyketides	Flavonoids	Biflavonoids and polyflavonoids	Biflavonoids and polyflavonoids
ethyl hexadecanoate	XIRNKXNNONJFQO-UHFFFAOYSA-N	Organic compounds	Lipids and lipid-like molecules	Fatty Acyls	Fatty acid esters	Fatty acid esters
2-(3,4,5-trihydroxyphenyl)-3,4-dihydro-2H-chromene-3,5,7-triol	XMOCLSLCDHWDHP-UHFFFAOYSA-N	Organic compounds	Phenylpropanoids and polyketides	Flavonoids	Flavans	Flavan-3-ols
2-[hydroxy-(2-hydroxy-3-octadec-9-enoyloxypropoxy)phosphoryl]oxyethyl-trimethylazanium	YAMUFBLWGFFICM-UHFFFAOYSA-O	Organic compounds	Lipids and lipid-like molecules	Glycerophospholipids	Glycerophosphocholines	Lysophosphatidylcholines
1,2-didodecyl-3,4,4a,5,6,7,8,8a-octahydro-2H-naphthalene-1-carboxylic acid	YAXFUGXYZKDQFU-UHFFFAOYSA-N	Organic compounds	Lipids and lipid-like molecules	Fatty Acyls	Fatty acids and conjugates	Long-chain fatty acids
acetyl 3,4,5,6-tetraacetyloxyoxane-2-carboxylate	YNBCGXJMJUZYCN-UHFFFAOYSA-N	Organic compounds	Organic acids and derivatives	Carboxylic acids and derivatives	Hexacarboxylic acids and derivatives	Hexacarboxylic acids and derivatives
2-[[2-(3,4-dihydroxyphenyl)-5,7-dihydroxy-3,4-dihydro-2H-chromen-3-yl]oxy]-6-(hydroxymethyl)oxane-3,4,5-triol	YOVYWMDLYSJYPO-UHFFFAOYSA-N	Organic compounds	Phenylpropanoids and polyketides	Flavonoids	Flavonoid glycosides	Flavonoid O-glycosides
3a-(hydroxymethyl)-5a,5b,8,11a-tetramethyl-1-prop-1-en-2-yl-2,3,4,5,6,7,7a,8,9,10,11,11b,12,13,13a,13b-hexadecahydro-1H-cyclopenta[a]chrysen-9-ol	YWCFPEXIWZLSIA-UHFFFAOYSA-N	Organic compounds	Lipids and lipid-like molecules	Steroids and steroid derivatives	Hydroxysteroids	18-hydroxysteroids
12-methyltridecanoic acid	YYVJAABUJYRQJO-UHFFFAOYSA-N	Organic compounds	Lipids and lipid-like molecules	Fatty Acyls	Fatty acids and conjugates	Long-chain fatty acids
octadeca-10,15-diynoic acid	ZDVFATDBKLNFCT-UHFFFAOYSA-N	Organic compounds	Lipids and lipid-like molecules	Fatty Acyls	Fatty acids and conjugates	Long-chain fatty acids
(3,4-diacetyloxy-6-hexadecoxy-5-hydroxyoxan-2-yl)methyl acetate	ZMEFIXFKDDRDQD-UHFFFAOYSA-N	Organic compounds	Lipids and lipid-like molecules	Fatty Acyls	Fatty acyl glycosides	Fatty acyl glycosides of mono- and disaccharides
methyl 4-hydroxy-3,5-dimethoxybenzoate	ZMXJAEGJWHJMGX-UHFFFAOYSA-N	Organic compounds	Benzenoids	Benzene and substituted derivatives	Benzoic acids and derivatives	Hydroxybenzoic acid derivatives
octadec-9-enoic acid	ZQPPMHVWECSIRJ-UHFFFAOYSA-N	Organic compounds	Lipids and lipid-like molecules	Fatty Acyls	Fatty acids and conjugates	Long-chain fatty acids

## Sheet: combinationofall (2)
Compounds	InChIKey	Kingdom	Superclass	Class	Subclass	Parent Level 1	Parent Level 2	Parent Level 3	Parent Level 4		Kingdom	Count	Percentage		Kingdom	Superclass	Class	Count
Chelidonine	GHKISGDRQRSCII-ZOCIIQOWSA-N	Organic compounds	Alkaloids and derivatives	Benzophenanthridine alkaloids	Hexahydrobenzophenanthridine alkaloids	Hexahydrobenzophenanthridine alkaloids					Organic Compounds	847	100		Organic compounds	Alkaloids and derivatives		5
Cinchonidine	KMPWYEUPVWOPIM-KODHJQJWSA-N	Organic compounds	Alkaloids and derivatives	Cinchona alkaloids		Cinchona alkaloids					Superclass					Benzenoids	Anthracenes	6
Trigonelline	WWNNZCOKKKDOPX-UHFFFAOYSA-N	Organic compounds	Alkaloids and derivatives	Other		Alkaloids and derivatives					Alkaloids and derivatives	5	0.590319				Benzene and substituted derivatives	64
Capnoidine	IYGYMKDQCDOMRE-QZTJIDSGSA-N	Organic compounds	Alkaloids and derivatives	Phthalide isoquinolines		Phthalide isoquinolines					Benzenoids	116	13.6954				Indanes	3
Anisodamine	WTQYWNWRJNXDEG-RBZJEDDUSA-N	Organic compounds	Alkaloids and derivatives	Tropane alkaloids		Tropane alkaloids					Lignans, neolignans and related compounds	20	2.36128				Naphthacenes	1
(2S,3R)-3-[(1S,3R,4S)-3,4-dihydroxy-1-methoxy-2-oxopentyl]-5-[(2R,4R,5S,6R)-4,5-dihydroxy-6-methyloxan-2-yl]-2,6,8,9-tetrahydroxy-7-methyl-3,4-dihydro-2H-anthracen-1-one	INSZQYKHOMSSDG-ZRQRRQJASA-N	Organic compounds	Benzenoids	Anthracenes		Anthracenes					Lipids and lipid-like molecules	321	37.8985				Naphthalenes	2
9,10-Dihydro-4,5-dihydroxy-10-oxo-2-anthracenecarboxylic_acid	OZFQHULMMDWMIV-UHFFFAOYSA-N	Organic compounds	Benzenoids	Anthracenes	Anthracenecarboxylic acids and derivatives	Anthracenecarboxylic acids					Nucleosides, nucleotides, and analogues	4	0.472255				Phenanthrenes and derivatives	2
Didyronic_acid	XEYFCWHNHOCBDK-UHFFFAOYSA-N	Organic compounds	Benzenoids	Anthracenes	Anthracenecarboxylic acids and derivatives	Anthracenecarboxylic acids					Organic acids and derivatives	49	5.78512				Phenol esters	3
Anthragallol	AHKDJQYHVWSRLT-UHFFFAOYSA-N	Organic compounds	Benzenoids	Anthracenes	Anthraquinones	Hydroxyanthraquinones					Organoheterocyclic compounds	74	8.73672				Phenol ethers	2
1,5,6-trihydroxy-3-methyl-anthraquinone-8-alpha-L-glucoside|4-O-beta-D-Glucopyranoside-1,2,4,5-Tetrahydroxy-7-methylanthraquinone	NBPDUGVDRCAERP-GCFICBGYSA-N	Organic compounds	Benzenoids	Anthracenes	Anthraquinones	Hydroxyanthraquinones					Phenylpropanoids and polyketides	169	19.9528				Phenols	22
Emodin	RHMXXJGYXNZAPX-UHFFFAOYSA-N	Organic compounds	Benzenoids	Anthracenes	Anthraquinones	Hydroxyanthraquinones					Organic oxygen compounds	68	8.02834				Tetralins	11
5,9-Dimethyl-5-vinyl-1-phenyldecane_5,9-Dimethyl-5-vinyl-1-phenyldecane	BFHGGELFDKNKHU-UHFFFAOYSA-N	Organic compounds	Benzenoids	Benzene and substituted derivatives		Benzene and substituted derivatives					Organic nitrogen compounds	12	1.41677			Phenylpropanoids and polyketides	Aurone flavonoids	2
Fenethylline_hydrochloride_(USAN)	CLMFEXDZPBGYQQ-UHFFFAOYSA-N	Organic compounds	Benzenoids	Benzene and substituted derivatives		Benzene and substituted derivatives					Hydrocarbons	9	1.06257				Cinnamaldehydes	1
4-(undecan-5-yl)benzenesulfonic acid	FERBTPHUEYEGDN-UHFFFAOYSA-N	Organic compounds	Benzenoids	Benzene and substituted derivatives	Benzenesulfonic acids and derivatives	Benzenesulfonic acids and derivatives					Total	847	100				Cinnamic acids and derivatives	9
Decylbenzenesulfonic acid	UASQKKHYUPBQJR-UHFFFAOYSA-N	Organic compounds	Benzenoids	Benzene and substituted derivatives	Benzenesulfonic acids and derivatives	Benzenesulfonic acids and derivatives											Coumarins and derivatives	8
Dodecylbenzenesulfonic acid	WBIQQQGBSDOWNP-UHFFFAOYSA-N	Organic compounds	Benzenoids	Benzene and substituted derivatives	Benzenesulfonic acids and derivatives	Benzenesulfonic acids and derivatives											Diarylheptanoids	2
[2-(4-ethoxycarbonylanilino)-2-oxoethyl] 3,4,5-trimethoxybenzoate	JEPMXRWMARBVQV-UHFFFAOYSA-N	Organic compounds	Benzenoids	Benzene and substituted derivatives	Benzoic acids and derivatives	Acylaminobenzoic acid and derivatives											Flavonoids	108
3,4,5-trimethoxy-N-[(3,4,5-trimethoxyphenyl)methyl]benzamide	VTTWIQSJOCSVTP-UHFFFAOYSA-N	Organic compounds	Benzenoids	Benzene and substituted derivatives	Benzoic acids and derivatives	Benzamides											Homoisoflavonoids	2
Ethylparaben	NUVBSKCKDOMJSU-UHFFFAOYSA-N	Organic compounds	Benzenoids	Benzene and substituted derivatives	Benzoic acids and derivatives	Benzoic acid esters	p-Hydroxybenzoic acid esters	p-Hydroxybenzoic acid alkyl esters									Isochromanequinones	1
Atraric Acid	UUQHKWMIDYRWHH-UHFFFAOYSA-N	Organic compounds	Benzenoids	Benzene and substituted derivatives	Benzoic acids and derivatives	Benzoic acid esters	p-Hydroxybenzoic acid esters	p-Hydroxybenzoic acid alkyl esters									Isoflavonoids	9
[(2R,3S,4S,5R,6S)-6-(3,4-dihydroxybenzoyl)oxy-3,4,5-trihydroxyoxan-2-yl]methyl 3,4-dihydroxybenzoate	VNQNUULCMPXFER-XDCWJTEKSA-N	Organic compounds	Benzenoids	Benzene and substituted derivatives	Benzoic acids and derivatives	Benzoic acid esters	p-Hydroxybenzoic acid esters	p-Hydroxybenzoic acid alkyl esters									Linear 1,3-diarylpropanoids	9
Benzoic acid + 2O, O-Pen	VWQASRWQZBVNEI-UHFFFAOYSA-N	Organic compounds	Benzenoids	Benzene and substituted derivatives	Benzoic acids and derivatives	Benzoic acid esters	p-Hydroxybenzoic acid esters	p-Hydroxybenzoic acid alkyl esters									Macrolides and analogues	10
ethyl 2,4-dihydroxy-6-methylbenzoate	UQSRXQMIXSZGLA-UHFFFAOYSA-N	Organic compounds	Benzenoids	Benzene and substituted derivatives	Benzoic acids and derivatives	Benzoic acid esters											Phenylpropanoic acids	1
3-Ethoxybenzoic acid	DTFQMPQJMDEWKJ-UHFFFAOYSA-N	Organic compounds	Benzenoids	Benzene and substituted derivatives	Benzoic acids and derivatives	Benzoic acids											Stilbenes	4
3,4-diMeC6H4COOH|3,4-dimethyl_benzoic_acid|3,4-Dimethyl-benzoesaeure|3,4-dimethyl-benzoic_acid|3,4-dimethylbenzene_carboxylic_acid|3,4-Dimethylbenzoic_acid|3,4-HDMBA	OPVAJFQBSDUNQA-UHFFFAOYSA-N	Organic compounds	Benzenoids	Benzene and substituted derivatives	Benzoic acids and derivatives	Benzoic acids											Tannins	3
2,5-Dimethylbenzoic_acid,_8CI,_9CI_2,5-Dimethylbenzoic_acid,_8CI,_9CI	XZRHNAFEYMSXRG-UHFFFAOYSA-N	Organic compounds	Benzenoids	Benzene and substituted derivatives	Benzoic acids and derivatives	Benzoic acids										Lipids and lipid-like molecules	Fatty Acyls	146
3-hydroxybenzoic acid	IJFXRHURBJZNAO-UHFFFAOYSA-N	Organic compounds	Benzenoids	Benzene and substituted derivatives	Benzoic acids and derivatives	Hydroxybenzoic acid derivatives											Glycerolipids	13
Asperentin_B	VJAXQPIMLAFBFH-AEJSXWLSSA-N	Organic compounds	Benzenoids	Benzene and substituted derivatives	Benzoic acids and derivatives	Hydroxybenzoic acid derivatives											Glycerophospholipids	19
Gentisic acid	WXTMDXOMEHJXQO-UHFFFAOYSA-N	Organic compounds	Benzenoids	Benzene and substituted derivatives	Benzoic acids and derivatives	Hydroxybenzoic acid derivatives											Prenol lipids	122
Scorzocreticin	YDKSIUTUSDFNRH-AWEZNQCLSA-N	Organic compounds	Benzenoids	Benzene and substituted derivatives	Benzoic acids and derivatives	Hydroxybenzoic acid derivatives											Steroids and steroid derivatives	21
5-Hydroxyisovanillic acid	UBXDWYFLYYJQFR-UHFFFAOYSA-N	Organic compounds	Benzenoids	Benzene and substituted derivatives	Benzoic acids and derivatives	Hydroxybenzoic acid derivatives	Gallic acid and derivatives									Lignans, neolignans and related compounds		20
(3S,4S)-3-(beta-D-glucopyranosyloxymethyl)-3,4-dihydro-5,6,7-trihydroxy-4-(4'-hydroxy-3'-methoxyphenyl)-1H-[2]benzopyran-1-one	UHOPNSXEDGWYTB-VLMMQTNDSA-N	Organic compounds	Benzenoids	Benzene and substituted derivatives	Benzoic acids and derivatives	Hydroxybenzoic acid derivatives	Gallic acid and derivatives									Nucleosides, nucleotides, and analogues		4
Gallic acid (Gallate)	LNTHITQWFMADLM-UHFFFAOYSA-N	Organic compounds	Benzenoids	Benzene and substituted derivatives	Benzoic acids and derivatives	Hydroxybenzoic acid derivatives	Gallic acid and derivatives	Gallic acids								Organic acids and derivatives		49
6-O-galloylbergenin	CDRRULDABVKKHU-CVTSSLSISA-N	Organic compounds	Benzenoids	Benzene and substituted derivatives	Benzoic acids and derivatives	Hydroxybenzoic acid derivatives	Gallic acid and derivatives	Galloyl esters								Organoheterocyclic compounds		74
Bergenin_11-O-(3,4,5-Trihydroxybenzoyl)	CDRRULDABVKKHU-UHFFFAOYSA-N	Organic compounds	Benzenoids	Benzene and substituted derivatives	Benzoic acids and derivatives	Hydroxybenzoic acid derivatives	Gallic acid and derivatives	Galloyl esters								Organic oxygen compounds		68
Methyl gallate	FBSFWRHWHYMIOG-UHFFFAOYSA-N	Organic compounds	Benzenoids	Benzene and substituted derivatives	Benzoic acids and derivatives	Hydroxybenzoic acid derivatives	Gallic acid and derivatives	Galloyl esters								Organic nitrogen compounds		12
6-Galloylglucose_2-O-(4-Hydroxybenzoyl)	OQZUBZJEVMCTGO-UHFFFAOYSA-N	Organic compounds	Benzenoids	Benzene and substituted derivatives	Benzoic acids and derivatives	Hydroxybenzoic acid derivatives	Gallic acid and derivatives	Galloyl esters								Hydrocarbons		9
2,3-dihydroxybenzoic acid	GLDQAMYCGOIJDV-UHFFFAOYSA-N	Organic compounds	Benzenoids	Benzene and substituted derivatives	Benzoic acids and derivatives	Hydroxybenzoic acid derivatives	Salicylic acid and derivatives	Salicylic acids
2-Formyl-6-hydroxybenzoic_acid,_9CI_Acid-form	HBZPATAKQIDUTN-UHFFFAOYSA-N	Organic compounds	Benzenoids	Benzene and substituted derivatives	Benzoic acids and derivatives	Hydroxybenzoic acid derivatives	Salicylic acid and derivatives	Salicylic acids
Salicylic acid	YGSDEFSMJLZEOE-UHFFFAOYSA-N	Organic compounds	Benzenoids	Benzene and substituted derivatives	Benzoic acids and derivatives	Hydroxybenzoic acid derivatives	Salicylic acid and derivatives	Salicylic acids
[3,4,5-trihydroxy-6-(2-hydroxypropoxy)oxan-2-yl]methyl 3,4,5-trihydroxybenzoate	GOZMBEYOICLJFA-UHFFFAOYSA-N	Organic compounds	Benzenoids	Benzene and substituted derivatives	Benzoic acids and derivatives	Hydroxybenzoic acid derivatives
[3,4-dihydroxy-5-(3,4,5-trihydroxybenzoyl)oxyoxan-2-yl]methyl 3,4,5-trihydroxybenzoate	IGKWMHUOBKCUQU-UHFFFAOYSA-N	Organic compounds	Benzenoids	Benzene and substituted derivatives	Benzoic acids and derivatives	Hydroxybenzoic acid derivatives
ethyl 4-hydroxy-3,5-dimethoxybenzoate	WKUVKFZZCHINKG-UHFFFAOYSA-N	Organic compounds	Benzenoids	Benzene and substituted derivatives	Benzoic acids and derivatives	Hydroxybenzoic acid derivatives
methyl 4-hydroxy-3,5-dimethoxybenzoate	ZMXJAEGJWHJMGX-UHFFFAOYSA-N	Organic compounds	Benzenoids	Benzene and substituted derivatives	Benzoic acids and derivatives	Hydroxybenzoic acid derivatives
Alternarian_acid	DTWGKAWUEOJXKI-UHFFFAOYSA-N	Organic compounds	Benzenoids	Benzene and substituted derivatives	Benzoic acids and derivatives	Methoxybenzoic acids and derivatives	P-methoxybenzoic acids and derivatives
4-Methoxysalicylic acid	MRIXVKKOHPQOFK-UHFFFAOYSA-N	Organic compounds	Benzenoids	Benzene and substituted derivatives	Benzoic acids and derivatives	Methoxybenzoic acids and derivatives	P-methoxybenzoic acids and derivatives
2,4,4'-Trihydroxybenzophenone,_8CI_4-Me_ether	IIKRDUUGDIYQTL-UHFFFAOYSA-N	Organic compounds	Benzenoids	Benzene and substituted derivatives	Benzophenones	Benzophenones
Iso-monodictyphenone	KNTHDBSPDWUDHE-UHFFFAOYSA-N	Organic compounds	Benzenoids	Benzene and substituted derivatives	Benzophenones	Benzophenones
2',6,6'-Trihydroxy-4'-methylbenzophenone-2-carboxylic_acid_2',6,6'-Trihydroxy-4'-methylbenzophenone-2-carboxylic_acid	KNXAGUANLPVZSV-UHFFFAOYSA-N	Organic compounds	Benzenoids	Benzene and substituted derivatives	Benzophenones	Benzophenones
E'TW95a'	PFYRXVPFLPYTPK-UHFFFAOYSA-N	Organic compounds	Benzenoids	Benzene and substituted derivatives	Benzophenones	Benzophenones
Benzophenone	RWCCWEUUXYIKHB-UHFFFAOYSA-N	Organic compounds	Benzenoids	Benzene and substituted derivatives	Benzophenones	Benzophenones
2-(2,3-Dihydroxybenzoyl)-6-hydroxy-1,4-benzenedicarboxaldehyde_2-(2,3-Dihydroxybenzoyl)-6-hydroxy-1,4-benzenedicarboxaldehyde	SZNCPOMWHKSBFW-UHFFFAOYSA-N	Organic compounds	Benzenoids	Benzene and substituted derivatives	Benzophenones	Benzophenones
6-[2-(2,4-Dihydroxy-6-methylbenzoyl)-3-hydroxybenzyl]-4-hydroxy-2H-pyran-2-one_Analogue_(R_=_CH2COCH3)	WPBJHGJUOFHSBB-UHFFFAOYSA-N	Organic compounds	Benzenoids	Benzene and substituted derivatives	Benzophenones	Benzophenones
bis(2,4-dihydroxyphenyl)methanone	WXNRYSGJLQFHBR-UHFFFAOYSA-N	Organic compounds	Benzenoids	Benzene and substituted derivatives	Benzophenones	Benzophenones
Phenylglyoxylic acid	FAQJJMHZNSSFSM-UHFFFAOYSA-N	Organic compounds	Benzenoids	Benzene and substituted derivatives	Benzoyl derivatives	Benzoyl derivatives
2,3,4-Trimethylbenzaldehyde_2,3,4-Trimethylbenzaldehyde	RPZOPDOUASNMNP-UHFFFAOYSA-N	Organic compounds	Benzenoids	Benzene and substituted derivatives	Benzoyl derivatives	Benzoyl derivatives
3,4,5-Trimethylbenzaldehyde_3,4,5-Trimethylbenzaldehyde	SYBPMJLJCUCJGM-UHFFFAOYSA-N	Organic compounds	Benzenoids	Benzene and substituted derivatives	Benzoyl derivatives	Benzoyl derivatives
3-Isopropylphenol_3-Isopropylphenol	VLJSLTNSFSOYQR-UHFFFAOYSA-N	Organic compounds	Benzenoids	Benzene and substituted derivatives	Cumenes	Cumenes
3-(2-Carboxyphenoxy)-4-hydroxybenzoic_acid_1-Me_ester	UFORFGYZNZDNQC-UHFFFAOYSA-N	Organic compounds	Benzenoids	Benzene and substituted derivatives	Diphenylethers	Diphenylethers
[3,5-dimethoxy-4-[2-(2-methoxyethoxy)ethoxy]phenyl]methanol	GPBNSMFXPSTVPS-UHFFFAOYSA-N	Organic compounds	Benzenoids	Benzene and substituted derivatives	Methoxybenzenes	Dimethoxybenzenes
2-[4-(3-hydroxypropyl)-2,6-dimethoxyphenoxy]propane-1,3-diol	HZVNCUIVVVAJLV-UHFFFAOYSA-N	Organic compounds	Benzenoids	Benzene and substituted derivatives	Methoxybenzenes	Dimethoxybenzenes
2,3-dimethoxybenzaldehyde	JIVGSHFYXPRRSZ-UHFFFAOYSA-N	Organic compounds	Benzenoids	Benzene and substituted derivatives	Methoxybenzenes	Dimethoxybenzenes
Tyramine	DZGWFCGJZKJUFP-UHFFFAOYSA-N	Organic compounds	Benzenoids	Benzene and substituted derivatives	Phenethylamines	Phenethylamines
2-(4-Hydroxyphenyl)-2-oxoacetaldehyde_2-(4-Hydroxyphenyl)-2-oxoacetaldehyde	MTMONFVFAYLRSG-UHFFFAOYSA-N	Organic compounds	Benzenoids	Benzene and substituted derivatives	Phenylacetaldehydes	Phenylacetaldehydes
Benzyldodecyldimethylammonium	CYDRXTMLKJDRQH-UHFFFAOYSA-N	Organic compounds	Benzenoids	Benzene and substituted derivatives	Phenylmethylamines	Phenylmethylamines
2-Methyl-2-phenylpentadecane,_8CI_2-Methyl-2-phenylpentadecane,_8CI	MMEVGUGVEZBRNH-UHFFFAOYSA-N	Organic compounds	Benzenoids	Benzene and substituted derivatives	Phenylpropanes	Phenylpropanes
3-Propylphenol,_9CI_3-Propylphenol,_9CI	MPWGZBWDLMDIHO-UHFFFAOYSA-N	Organic compounds	Benzenoids	Benzene and substituted derivatives	Phenylpropanes	Phenylpropanes
1-Methyl-2-propylbenzene,_9CI_1-Methyl-2-propylbenzene,_9CI	YQZBFMJOASEONC-UHFFFAOYSA-N	Organic compounds	Benzenoids	Benzene and substituted derivatives	Phenylpropanes	Phenylpropanes
p-Mentha-1,3,5,8-tetraen-2-ol_p-Mentha-1,3,5,8-tetraen-2-ol	HHTWOMMSBMNRKP-UHFFFAOYSA-N	Organic compounds	Benzenoids	Benzene and substituted derivatives	Phenylpropenes	Phenylpropenes
p-Mentha-1,3,5,8-tetraene_p-Mentha-1,3,5,8-tetraene	MMSLOZQEMPDGPI-UHFFFAOYSA-N	Organic compounds	Benzenoids	Benzene and substituted derivatives	Phenylpropenes	Phenylpropenes
alpha-Methylstyrene	XYLMUPLGERFSHI-UHFFFAOYSA-N	Organic compounds	Benzenoids	Benzene and substituted derivatives	Phenylpropenes	Phenylpropenes
Rubrenoic_acid_A_1',2'-Didehydro(E-)	XLDYJIUEUAFBNR-XPQLPGEHSA-N	Organic compounds	Benzenoids	Benzene and substituted derivatives	Styrenes	Styrenes
5-(4-hydroxyphenyl)-2-methylpenta-2,4-dienoic acid	GVOMDIIXCHPGNR-UHFFFAOYSA-N	Organic compounds	Benzenoids	Benzene and substituted derivatives	Styrenes	Styrenes
N,N-Diethyl-m-toluamide	MMOXZBCLCQITDF-UHFFFAOYSA-N	Organic compounds	Benzenoids	Benzene and substituted derivatives	Toluenes	Toluamides	m-Toluamides	N,N-dialkyl-m-toluamides
1-(4-Methylphenyl)ethanol_1-(4-Methylphenyl)ethanol	JESIHYIJKKUWIS-UHFFFAOYSA-N	Organic compounds	Benzenoids	Benzene and substituted derivatives	Toluenes	Toluenes
1-Methyl-5-hydroxy-indan|1-Methyl-indan-5-ol|1-Methyl-indanol-(5)|1-Methylindanol-(5)|5-Hydroxy-2-methylindan	QQXFYUUHGOSPMF-ZETCQYMHSA-N	Organic compounds	Benzenoids	Indanes		Indanes
(1R)-1-undecyl-2,3-dihydro-1H-indene	SIEIPZDQYCQHCC-GOSISDBHSA-N	Organic compounds	Benzenoids	Indanes		Indanes
Pterosin_C_Ac	KBPAOKSMUDDOIN-UHFFFAOYSA-N	Organic compounds	Benzenoids	Indanes	Indanones	Indanones
Tetracenomycin_D3_3,8-Di-Me_ether	UBGPMJPFKHUCCA-UHFFFAOYSA-N	Organic compounds	Benzenoids	Naphthacenes	Tetracenequinones	Tetracenequinones
Juglomycin_Z_Juglomycin_Z	MIJQQLCPVSCPSU-UHFFFAOYSA-N	Organic compounds	Benzenoids	Naphthalenes	Naphthoquinones	Naphthoquinones
3,5-Dihydroxy-2-methyl-1,4-naphthoquinone_Di-Ac	ZRCCLSWNPWWIEW-UHFFFAOYSA-N	Organic compounds	Benzenoids	Naphthalenes	Naphthoquinones	Naphthoquinones
(4aS,6aS,6aR,6bR,14aR,14bS)-10-ethyl-4,4,6a,6b,14b-pentamethyl-1,2,3,4a,5,6,6a,7,8,13,14,14a-dodecahydropicene	QAHGWBXHJADPOM-VPXWAITBSA-N	Organic compounds	Benzenoids	Phenanthrenes and derivatives		Phenanthrenes and derivatives
3,4,7,12-Tetrahydro-7,8,12-trihydroxy-12-(hydroxymethyl)-3-methylbenz[a]anthracen-1(2H)-one,_9CI_3,4,7,12-Tetrahydro-7,8,12-trihydroxy-12-(hydroxymethyl)-3-methylbenz[a]anthracen-1(2H)-one,_9CI	JIRKVANAXCAFJP-UHFFFAOYSA-N	Organic compounds	Benzenoids	Phenanthrenes and derivatives	Phenanthrols	Phenanthrols
Vanillin acetate	PZSJOBKRSVRODF-UHFFFAOYSA-N	Organic compounds	Benzenoids	Phenol esters		Phenol esters
3-(4-acetyloxyphenyl)propyl acetate	BVFVKQUGHGXIHQ-UHFFFAOYSA-N	Organic compounds	Benzenoids	Phenol esters		Phenol esters
(2-methoxy-4-prop-1-enylphenyl) acetate	IUSBVFZKQJGVEP-UHFFFAOYSA-N	Organic compounds	Benzenoids	Phenol esters		Phenol esters
5-(3,4,5-trimethoxyphenyl)penta-2,4-dienal	LEFZYNPDRAZFDI-UHFFFAOYSA-N	Organic compounds	Benzenoids	Phenol ethers	Anisoles	Anisoles
2-[4-(3-hydroxypropyl)-2-methoxyphenoxy]propane-1,3-diol	WAPGRPJEBCULTQ-UHFFFAOYSA-N	Organic compounds	Benzenoids	Phenol ethers	Anisoles	Anisoles
4-(3,5-Dodecadienyl)phenol_4-(3,5-Dodecadienyl)phenol	FGPOGAUCGOZVPS-XBLVEGMJSA-N	Organic compounds	Benzenoids	Phenols	1-hydroxy-2-unsubstituted benzenoids	1-hydroxy-2-unsubstituted benzenoids
Merocyclophane_D	CGYZQENMSDXRIW-BIYDSLDMSA-N	Organic compounds	Benzenoids	Phenols	1-hydroxy-4-unsubstituted benzenoids	1-hydroxy-4-unsubstituted benzenoids
3-Ethylphenol,_9CI_3-Ethylphenol,_9CI	HMNKTRSOROOSPP-UHFFFAOYSA-N	Organic compounds	Benzenoids	Phenols	1-hydroxy-4-unsubstituted benzenoids	1-hydroxy-4-unsubstituted benzenoids
Dumortin_A_7,8-Dihydro	FQGMUXCYVIDQST-UHFFFAOYSA-N	Organic compounds	Benzenoids	Phenols	Benzenediols	Catechols
6-[2-(3,4-Dihydroxyphenyl)ethenyl]-4-hydroxy-2H-pyran-2-one,_9CI_6-[2-(3,4-Dihydroxyphenyl)ethenyl]-4-hydroxy-2H-pyran-2-one,_9CI	SGJNQVTUYXCBKH-HNQUOIGGSA-N	Organic compounds	Benzenoids	Phenols	Benzenediols	Catechols
Catechol	YCIMNLLNPGFGHC-UHFFFAOYSA-N	Organic compounds	Benzenoids	Phenols	Benzenediols	Catechols
Pyrogallol	WQGWDDDVZFFDIG-UHFFFAOYSA-N	Organic compounds	Benzenoids	Phenols	Benzenetriols and derivatives	Pyrogallols and derivatives	5-unsubstituted pyrrogallols
2-Ethyl-5-methylphenol_2-Ethyl-5-methylphenol	LTRVUFFOMIUCPJ-UHFFFAOYSA-N	Organic compounds	Benzenoids	Phenols	Cresols	Meta cresols
3-Methyl-2-vinylphenol_3-Methyl-2-vinylphenol	MCBGBITUMUAJMT-UHFFFAOYSA-N	Organic compounds	Benzenoids	Phenols	Cresols	Meta cresols
4-Ethyl-2-methylphenol_4-Ethyl-2-methylphenol	QDQMEHXIUFCIGR-UHFFFAOYSA-N	Organic compounds	Benzenoids	Phenols	Cresols	Ortho cresols
Coniferyl aldehyde	DKZBBWMURDFHNE-NSCUHMNNSA-N	Organic compounds	Benzenoids	Phenols	Methoxyphenols	Methoxyphenols
Vanylglycol	FBWPWWWZWKPJFL-UHFFFAOYSA-N	Organic compounds	Benzenoids	Phenols	Methoxyphenols	Methoxyphenols
4-Allyl-2,6-dimethoxyphenol	FWMPKHMKIJDEMJ-UHFFFAOYSA-N	Organic compounds	Benzenoids	Phenols	Methoxyphenols	Methoxyphenols
5-Hydroxyconiferaldehyde	IEHPLRVWOHZKCS-NSCUHMNNSA-N	Organic compounds	Benzenoids	Phenols	Methoxyphenols	Methoxyphenols
Coniferyl Alcohol	JMFRWRFFLBVWSI-NSCUHMNNSA-N	Organic compounds	Benzenoids	Phenols	Methoxyphenols	Methoxyphenols
5-Hydroxyconiferyl alcohol	NPNAJGCZQBQWQZ-NSCUHMNNSA-N	Organic compounds	Benzenoids	Phenols	Methoxyphenols	Methoxyphenols
3-(3,4-Dihydroxyphenyl)-2-hydroxypropanoic_acid_3'-Me_ether,_Me_ester	RFIWMQUCNNVHDA-UHFFFAOYSA-N	Organic compounds	Benzenoids	Phenols	Methoxyphenols	Methoxyphenols
3,4,5-Trimethoxyphenol	VTCDZPUMZAZMSB-UHFFFAOYSA-N	Organic compounds	Benzenoids	Phenols	Methoxyphenols	Methoxyphenols
Homovanillyl alcohol	XHUBSJRBOQIZNI-UHFFFAOYSA-N	Organic compounds	Benzenoids	Phenols	Methoxyphenols	Methoxyphenols
4-(2-hydroxyethyl)-2,6-dimethoxyphenol	BZMWVTKTSDHGBF-UHFFFAOYSA-N	Organic compounds	Benzenoids	Phenols	Methoxyphenols	Methoxyphenols
4-(3-hydroxypropyl)-2,6-dimethoxyphenol	PHOPGVYKZWPIGA-UHFFFAOYSA-N	Organic compounds	Benzenoids	Phenols	Methoxyphenols	Methoxyphenols
aspergillol_A	RKYHJRSSOFOYEO-UHFFFAOYSA-N	Organic compounds	Benzenoids	Phenols	Tyrosols and derivatives	Tyrosols and derivatives
(2R)-2-heptyl-5-methyl-1,2,3,4-tetrahydronaphthalene	ANXXLYLESOSAJS-MRXNPFEDSA-N	Organic compounds	Benzenoids	Tetralins		Tetralins
15,20-Dinor-5,7,9-labdatrien-19-ol_15,20-Dinor-5,7,9-labdatrien-19-ol	DKAXYJLPBDVEHE-UHFFFAOYSA-N	Organic compounds	Benzenoids	Tetralins		Tetralins
Liguhodgsonal_Liguhodgsonal	DOXGAJNACWJRHA-UHFFFAOYSA-N	Organic compounds	Benzenoids	Tetralins		Tetralins
Olivacene_Olivacene	FDUPERODPBGYFM-UHFFFAOYSA-N	Organic compounds	Benzenoids	Tetralins		Tetralins
1,2,3,4-tetrahydro-6-methyl-naphthalene|1,2,3,4-tetrahydro-6-methylnaphthalene|2-methyl-5,6,7,8-tetrahydronaphthalene|5,6,7,8-tetrahydro-2-methylnaphthalene|6-methyl-1,2,3,4-tetrahydronaphthalene|6-methyltetralin|7-methyl-1,2,3,4-tetrahydronaphthalene	IVIDJLLPQYHHLM-UHFFFAOYSA-N	Organic compounds	Benzenoids	Tetralins		Tetralins
Not_named	ORRJCKOUJFMYON-SOAGJPPSSA-N	Organic compounds	Benzenoids	Tetralins		Tetralins
6-methyl-1,3,4-trihydronaphthalen-2-one|6-Methyl-2-tetralone|6-methyl-3,4-dihydro-1H-naphthalen-2-one|6-Methyl-3,4-dihydro-1H-naphthalin-2-on|6-methyl-beta-tetralone|6-Methyl-tetralon-(2)	POHSCURLLMFLQU-UHFFFAOYSA-N	Organic compounds	Benzenoids	Tetralins		Tetralins
1,2,3,4-Tetrahydro-2-isopropenyl-8-methyl-1-naphthol_1,2,3,4-Tetrahydro-2-isopropenyl-8-methyl-1-naphthol	SAGKFAOXPVOFGU-UHFFFAOYSA-N	Organic compounds	Benzenoids	Tetralins		Tetralins
2,3-Seco-1,8,11,13-abietatetraen-3-oic_acid_2,3-Seco-1,8,11,13-abietatetraen-3-oic_acid	UFKWIFCLDSXXCE-UHFFFAOYSA-N	Organic compounds	Benzenoids	Tetralins		Tetralins
3,4-Seco-4(18),8,11,13-abietatetraen-3-oic_acid_Me_ester	UWAOFNCBECRACO-UHFFFAOYSA-N	Organic compounds	Benzenoids	Tetralins		Tetralins
Lambertellol_A_Lambertellol_A	WKHWQWGTSSQIRF-UHFFFAOYSA-N	Organic compounds	Benzenoids	Tetralins		Tetralins
(all-E)-9,15-Heptadecadiene-11,13-diyn-8-ol	SFWBXRQSSSNYDN-XMBHXTIMSA-N	Organic compounds	Hydrocarbons	Unsaturated hydrocarbons	Acetylenes	Acyclic acetylenes	Alkatriynes
5,5-dimethyl-1-ethyl-1,3-cyclopentadiene	BMLYRJOYQDJMOR-UHFFFAOYSA-N	Organic compounds	Hydrocarbons	Unsaturated hydrocarbons	Branched unsaturated hydrocarbons	Branched unsaturated hydrocarbons
Car-3(10)-ene_Car-3(10)-ene	LCWMKIHBLJLORW-UHFFFAOYSA-N	Organic compounds	Hydrocarbons	Unsaturated hydrocarbons	Branched unsaturated hydrocarbons	Branched unsaturated hydrocarbons
(+)-alpha-Barbatene	RMKQBFUAKZOVPQ-APIJFGDWSA-N	Organic compounds	Hydrocarbons	Unsaturated hydrocarbons	Branched unsaturated hydrocarbons	Branched unsaturated hydrocarbons
5,9,9-trimethyl-2-methylidenebicyclo[6.2.0]dec-4-ene	INOSMXBKABLUIL-UHFFFAOYSA-N	Organic compounds	Hydrocarbons	Unsaturated hydrocarbons	Branched unsaturated hydrocarbons	Branched unsaturated hydrocarbons
1-ethyl-2,4,6-trimethylcyclohepta-1,3,5-triene	XBMLYHAYWGTIML-UHFFFAOYSA-N	Organic compounds	Hydrocarbons	Unsaturated hydrocarbons	Branched unsaturated hydrocarbons	Branched unsaturated hydrocarbons
3,10,19-Docosatriene-1,8,21-triyne_3,10,19-Docosatriene-1,8,21-triyne	SNOQQKJRUJUFGR-LHUOGLBJSA-N	Organic compounds	Hydrocarbons	Unsaturated hydrocarbons	Enynes	Enynes
3-Docosene-1,8,21-triyne_3-Docosene-1,8,21-triyne	YBFDEMZEWRINKR-FNORWQNLSA-N	Organic compounds	Hydrocarbons	Unsaturated hydrocarbons	Enynes	Enynes
1-(1,3-Hexadienyl)-2-vinylcyclopropane_1-(1,3-Hexadienyl)-2-vinylcyclopropane	IUJUNEVKAIOLIM-BSWSSELBSA-N	Organic compounds	Hydrocarbons	Unsaturated hydrocarbons	Olefins	Cyclic olefins
2-(2,6-dimethoxy-4-prop-2-enylphenoxy)-1-(3,4,5-trimethoxyphenyl)propan-1-ol	KKEKLEUWEJUCRA-UHFFFAOYSA-N	Organic compounds	Lignans, neolignans and related compounds	Other		Lignans, neolignans and related compounds
Marchantin A	LLMFFOXSSQHNFR-UHFFFAOYSA-N	Organic compounds	Lignans, neolignans and related compounds	Other		Lignans, neolignans and related compounds
1-(4-hydroxy-3-methoxyphenyl)-6-methoxy-2,3-dimethyl-3,4-dihydro-1H-naphthalene-2,7-diol	XQAQIFDOJYUBEV-UHFFFAOYSA-N	Organic compounds	Lignans, neolignans and related compounds	Aryltetralin lignans		Aryltetralin lignans
3',4,4',5-Tetrahydroxy-2,7'-cyclolignan_4,5-Methylene,_3'-Me_ether	ZTNZPWXCSNAVLW-UHFFFAOYSA-N	Organic compounds	Lignans, neolignans and related compounds	Aryltetralin lignans		Aryltetralin lignans
Nordihydroguaiaretic acid	HCZKYJDFEPMADG-UHFFFAOYSA-N	Organic compounds	Lignans, neolignans and related compounds	Dibenzylbutane lignans		Dibenzylbutane lignans
2,3-bis[(4-hydroxy-3-methoxyphenyl)methyl]butane-1,4-diol	PUETUDUXMCLALY-UHFFFAOYSA-N	Organic compounds	Lignans, neolignans and related compounds	Dibenzylbutane lignans	Dibenzylbutanediol lignans	Dibenzylbutanediol lignans
(-)-Pinoresinol	HGXBRUKMWQGOIE-NSMLZSOPSA-N	Organic compounds	Lignans, neolignans and related compounds	Furanoid lignans		Furanoid lignans
5-[6-(3-hydroxy-4-methoxyphenyl)-1,3,3a,4,6,6a-hexahydrofuro[3,4-c]furan-3-yl]-2-methoxyphenol	VRHZMFGDDGFRLP-UHFFFAOYSA-N	Organic compounds	Lignans, neolignans and related compounds	Furanoid lignans		Furanoid lignans
4-[5-(4-hydroxy-3-methoxyphenyl)-3,4-dimethyloxolan-2-yl]-2-methoxyphenol	GMXMKSFJQLFOSO-UHFFFAOYSA-N	Organic compounds	Lignans, neolignans and related compounds	Furanoid lignans	Tetrahydrofuran lignans	7,7'-epoxylignans
(-)-Lariciresinol	MHXCIKYXNYCMHY-SXGZJXTBSA-N	Organic compounds	Lignans, neolignans and related compounds	Furanoid lignans	Tetrahydrofuran lignans	7,9'-epoxylignans
3,3',4,4',9-Pentahydroxy-7,9'-epoxylignan_3,3'-Di-Me_ether,_9-O-(4-hydroxy-3-methoxy-E-cinnamoyl)	NNFCVTSCCNBWCZ-IZZDOVSWSA-N	Organic compounds	Lignans, neolignans and related compounds	Furanoid lignans	Tetrahydrofuran lignans	7,9'-epoxylignans
3,3',4,4',7,7'-Hexahydroxylignan-9,9'-olide_7-Ketone,_3,4:3',4'-bis(methylene)_ether,_7'-Ac	MBJMKBFKBQUJHA-UHFFFAOYSA-N	Organic compounds	Lignans, neolignans and related compounds	Furanoid lignans	Tetrahydrofuran lignans	9,9'-epoxylignans	Dibenzylbutyrolactone lignans
6-Hydroxyenterolactone	ZMNWDZAVQFERIQ-XJKSGUPXSA-N	Organic compounds	Lignans, neolignans and related compounds	Furanoid lignans	Tetrahydrofuran lignans	9,9'-epoxylignans	Dibenzylbutyrolactone lignans
3-(1,3-benzodioxol-5-ylmethyl)-4-[(3,4,5-trimethoxyphenyl)methyl]oxolan-2-one	HHRGVAZECZEYPH-UHFFFAOYSA-N	Organic compounds	Lignans, neolignans and related compounds	Furanoid lignans	Tetrahydrofuran lignans	9,9'-epoxylignans
(2R,3R,4S,5S,6R)-2-[[7-hydroxy-1-(4-hydroxy-3-methoxyphenyl)-3-(hydroxymethyl)-6-methoxy-1,2,3,4-tetrahydronaphthalen-2-yl]methoxy]-6-(hydroxymethyl)oxane-3,4,5-triol	AHYOMNWKYGMYMB-CIEFDVMPSA-N	Organic compounds	Lignans, neolignans and related compounds	Lignan glycosides		Lignan glycosides
Lyoniside	GWDZRGQRNHELQM-VEKSOEEBSA-N	Organic compounds	Lignans, neolignans and related compounds	Lignan glycosides		Lignan glycosides
3,3',4,4',8',9-Hexahydroxylignan-9',7-olide_3,3',4-Tri-Me_ether,_4'-O-(3-O-methyl-α-L-rhamnopyranoside)	PAYAQXMXCZZONW-UHFFFAOYSA-N	Organic compounds	Lignans, neolignans and related compounds	Lignan glycosides		Lignan glycosides
2-[[7-hydroxy-1-(4-hydroxy-3,5-dimethoxyphenyl)-3-(hydroxymethyl)-6,8-dimethoxy-1,2,3,4-tetrahydronaphthalen-2-yl]methoxy]oxane-3,4,5-triol	GWDZRGQRNHELQM-UHFFFAOYSA-N	Organic compounds	Lignans, neolignans and related compounds	Lignan glycosides		Lignan glycosides
2-[[7-hydroxy-3-(hydroxymethyl)-6,8-dimethoxy-1-(3,4,5-trimethoxyphenyl)-1,2,3,4-tetrahydronaphthalen-2-yl]methoxy]oxane-3,4,5-triol	MTUDWQZRYHBLQN-UHFFFAOYSA-N	Organic compounds	Lignans, neolignans and related compounds	Lignan glycosides		Lignan glycosides
Podophyllotoxone	ISCQYPPCSYRZOT-BKTGTZMESA-N	Organic compounds	Lignans, neolignans and related compounds	Lignan lactones		Lignan lactones
15-HEDE	ZTRWPEHMGCHTIT-QWAPPMFBSA-N	Organic compounds	Lipids and lipid-like molecules	Fatty Acyls	Eicosanoids	Other hydroxyeicosapolyenoic acids
9,11,15-Trihydroxyprost-13-enoic_acid_(8S,9S,11R,13E,15S)-form	DZUXGQBLFALXCR-OUKQBFOZSA-N	Organic compounds	Lipids and lipid-like molecules	Fatty Acyls	Eicosanoids	Prostaglandins and related compounds
7-[2-(3,7-dihydroxyoct-1-enyl)-3,5-dihydroxycyclopentyl]heptanoic acid	JRNZEGAFLBTZDT-UHFFFAOYSA-N	Organic compounds	Lipids and lipid-like molecules	Fatty Acyls	Eicosanoids	Prostaglandins and related compounds
2-heptylhexanedioic acid	RRDBPOFVSHXMRB-UHFFFAOYSA-N	Organic compounds	Lipids and lipid-like molecules	Fatty Acyls	Fatty acid esters	Fatty acid esters
Palmitic acid ethyl ester /ethyl hexadecanoate	XIRNKXNNONJFQO-UHFFFAOYSA-N	Organic compounds	Lipids and lipid-like molecules	Fatty Acyls	Fatty acid esters	Fatty acid esters
Methyl hexadecanoate	FLIACVVOZYBSBS-UHFFFAOYSA-N	Organic compounds	Lipids and lipid-like molecules	Fatty Acyls	Fatty acid esters	Fatty acid methyl esters
methyl 9-[(2R,3S,4S,5R)-3,4-dimethyl-5-pentyloxolan-2-yl]nonanoate	RVTUJFHXENKYMN-VNTMZGSJSA-N	Organic compounds	Lipids and lipid-like molecules	Fatty Acyls	Fatty acid esters	Fatty acid methyl esters
-_methyl_9,10-epoxy-12,15-octadecadienoate	WJRQEOOGBUSIOJ-OCJIRGAFSA-N	Organic compounds	Lipids and lipid-like molecules	Fatty Acyls	Fatty acid esters	Fatty acid methyl esters
15,16-Epoxy-9,12-octadecadiensaeure-methlester_(cis,cis)|15,16-epoxyoctadeca-9,12-dienoic_acid_methyl_ester|methyl_15,16-epoxy-9,12-octadecadienoate|methyl_ester_of_15,16-epoxy-9,12-octadecadienoic_acid	WXOURJJDULGFAF-BICMZETKSA-N	Organic compounds	Lipids and lipid-like molecules	Fatty Acyls	Fatty acid esters	Fatty acid methyl esters
methyl heptadecanoate	HUEBIMLTDXKIPR-UHFFFAOYSA-N	Organic compounds	Lipids and lipid-like molecules	Fatty Acyls	Fatty acid esters	Fatty acid methyl esters
methyl 14-(3-ethyloxiran-2-yl)tetradeca-9,12-dienoate	WXOURJJDULGFAF-UHFFFAOYSA-N	Organic compounds	Lipids and lipid-like molecules	Fatty Acyls	Fatty acid esters	Fatty acid methyl esters
Linolenyl_oleate_9Z,12Z,15Z-octadecatrienyl_9Z-octadecenoate	AGAGKLWHIZXMOT-MURDYDGNSA-N	Organic compounds	Lipids and lipid-like molecules	Fatty Acyls	Fatty acid esters	Wax esters	Wax monoesters
Retinol,_9CI,_BAN,_INN_Hexadecanoyl	VYGQUTWHTHXGQB-FFHKNEKCSA-N	Organic compounds	Lipids and lipid-like molecules	Fatty Acyls	Fatty acid esters	Wax esters	Wax monoesters
cetyl_arachidonate	WDZUHOOLQVWVLI-DCSOTDLTSA-N	Organic compounds	Lipids and lipid-like molecules	Fatty Acyls	Fatty acid esters	Wax esters	Wax monoesters
undecyl docos-13-enoate	CGTCNPNFGXLHPZ-UHFFFAOYSA-N	Organic compounds	Lipids and lipid-like molecules	Fatty Acyls	Fatty acid esters	Wax esters
docos-13-enyl tetradecanoate	KOBKKBXYQIERRY-UHFFFAOYSA-N	Organic compounds	Lipids and lipid-like molecules	Fatty Acyls	Fatty acid esters	Wax esters
icos-11-enyl hexadecanoate	RPHVJEYIXHNDEX-UHFFFAOYSA-N	Organic compounds	Lipids and lipid-like molecules	Fatty Acyls	Fatty acid esters	Wax esters
dodecyl docos-13-enoate	SRSSNDPGOIEUMV-UHFFFAOYSA-N	Organic compounds	Lipids and lipid-like molecules	Fatty Acyls	Fatty acid esters	Wax esters
5-Hexyl-2-furanoctanoic_acid_5-Hexyl-2-furanoctanoic_acid	SZNVIDWMWMWUCY-UHFFFAOYSA-N	Organic compounds	Lipids and lipid-like molecules	Fatty Acyls	Fatty acids and conjugates	Heterocyclic fatty acids	Furanoid fatty acids
5-Hexyl-2-furanoctanoic_acid_Me_ester	ZZSFTHVENQKCDJ-UHFFFAOYSA-N	Organic compounds	Lipids and lipid-like molecules	Fatty Acyls	Fatty acids and conjugates	Heterocyclic fatty acids	Furanoid fatty acids
2-Isopropylmalic acid	BITYXLXUCSKTJS-UHFFFAOYSA-N	Organic compounds	Lipids and lipid-like molecules	Fatty Acyls	Fatty acids and conjugates	Hydroxy fatty acids
13-Octadecene-9,11-diynoic_acid_(Z)-form	ACHMRCSARDWYGC-AATRIKPKSA-N	Organic compounds	Lipids and lipid-like molecules	Fatty Acyls	Fatty acids and conjugates	Long-chain fatty acids
11,14,17-Eicosatrienoic_acid	AHANXAKGNAKFSK-PDBXOOCHSA-N	Organic compounds	Lipids and lipid-like molecules	Fatty Acyls	Fatty acids and conjugates	Long-chain fatty acids
9-Hydroxy-10-octadecen-12-ynoic_acid,_8CI_9-Hydroxy-10-octadecen-12-ynoic_acid,_8CI	AUBZNAUZNGCKAN-SDNWHVSQSA-N	Organic compounds	Lipids and lipid-like molecules	Fatty Acyls	Fatty acids and conjugates	Long-chain fatty acids
8-Hydroxy-10,12-octadecadiynoic_acid_8-Hydroxy-10,12-octadecadiynoic_acid	BEXXCDTWFLMRDJ-UHFFFAOYSA-N	Organic compounds	Lipids and lipid-like molecules	Fatty Acyls	Fatty acids and conjugates	Long-chain fatty acids
-_9Z-Octadecene-12,14-diynoic_acid	FCCQJXSEMADYEB-KTKRTIGZSA-N	Organic compounds	Lipids and lipid-like molecules	Fatty Acyls	Fatty acids and conjugates	Long-chain fatty acids
-_4,9-octadecadiynoic_acid	GUABOZSBYLESTL-UHFFFAOYSA-N	Organic compounds	Lipids and lipid-like molecules	Fatty Acyls	Fatty acids and conjugates	Long-chain fatty acids
Tetradecanedioic acid	HQHCYKULIHKCEB-UHFFFAOYSA-N	Organic compounds	Lipids and lipid-like molecules	Fatty Acyls	Fatty acids and conjugates	Long-chain fatty acids
-_5,9-octadecadiynoic_acid	HWCVHTFNKLJJOX-UHFFFAOYSA-N	Organic compounds	Lipids and lipid-like molecules	Fatty Acyls	Fatty acids and conjugates	Long-chain fatty acids
Palmitic acid /hexadecanoic acid	IPCSVZSSVZVIGE-UHFFFAOYSA-N	Organic compounds	Lipids and lipid-like molecules	Fatty Acyls	Fatty acids and conjugates	Long-chain fatty acids
17-Octadecen-9-ynoic_acid_17-Octadecen-9-ynoic_acid	JSDJDUFIGGRVBJ-UHFFFAOYSA-N	Organic compounds	Lipids and lipid-like molecules	Fatty Acyls	Fatty acids and conjugates	Long-chain fatty acids
-_5,8,11-octadecatriynoic_acid	JZJQZDPGIZQSEA-UHFFFAOYSA-N	Organic compounds	Lipids and lipid-like molecules	Fatty Acyls	Fatty acids and conjugates	Long-chain fatty acids
9,12-Octadecadiynoic Acid	KDYILQLPKVZDGB-UHFFFAOYSA-N	Organic compounds	Lipids and lipid-like molecules	Fatty Acyls	Fatty acids and conjugates	Long-chain fatty acids
-_8,11,14-nonadecatriynoic_acid	KSWMOGCZSMSPAX-UHFFFAOYSA-N	Organic compounds	Lipids and lipid-like molecules	Fatty Acyls	Fatty acids and conjugates	Long-chain fatty acids
-_5,8,11-heptadecatriynoic_acid	NZSGEQZZLDDGIV-UHFFFAOYSA-N	Organic compounds	Lipids and lipid-like molecules	Fatty Acyls	Fatty acids and conjugates	Long-chain fatty acids
17-Octadecene-9,11-diynoic_acid_17-Octadecene-9,11-diynoic_acid	OASRDXXKKGHDJZ-UHFFFAOYSA-N	Organic compounds	Lipids and lipid-like molecules	Fatty Acyls	Fatty acids and conjugates	Long-chain fatty acids
3-Hydroxyoctadecanoic Acid	POMQYTSPMKEQNB-UHFFFAOYSA-N	Organic compounds	Lipids and lipid-like molecules	Fatty Acyls	Fatty acids and conjugates	Long-chain fatty acids
11,17-Octadecadien-9-ynoic_acid,_9CI_11,17-Octadecadien-9-ynoic_acid,_9CI	PVLHKMGYBLUVEL-BQYQJAHWSA-N	Organic compounds	Lipids and lipid-like molecules	Fatty Acyls	Fatty acids and conjugates	Long-chain fatty acids
-_6,9,12-octadecatriynoic_acid	QDRCSBBAKYSJAR-UHFFFAOYSA-N	Organic compounds	Lipids and lipid-like molecules	Fatty Acyls	Fatty acids and conjugates	Long-chain fatty acids
stearic acid /octadecanoic acid	QIQXTHQIDYTFRH-UHFFFAOYSA-N	Organic compounds	Lipids and lipid-like molecules	Fatty Acyls	Fatty acids and conjugates	Long-chain fatty acids
15-OxoEDE	QZCMHXPXGACWLJ-QWAPPMFBSA-N	Organic compounds	Lipids and lipid-like molecules	Fatty Acyls	Fatty acids and conjugates	Long-chain fatty acids
cis-9-Hexadecenoic acid	SECPZKHBENQXJG-FPLPWBNLSA-N	Organic compounds	Lipids and lipid-like molecules	Fatty Acyls	Fatty acids and conjugates	Long-chain fatty acids
8,9-Heptadecadiene-11,13-diynoic_acid_8,9-Heptadecadiene-11,13-diynoic_acid	VMBBTKBMFHKNCM-UHFFFAOYSA-N	Organic compounds	Lipids and lipid-like molecules	Fatty Acyls	Fatty acids and conjugates	Long-chain fatty acids
-_5,7-octadecadiynoic_acid	VTTZLZZKHKSOGQ-UHFFFAOYSA-N	Organic compounds	Lipids and lipid-like molecules	Fatty Acyls	Fatty acids and conjugates	Long-chain fatty acids
pentadecanoic acid	WQEPLUUGTLDZJY-UHFFFAOYSA-N	Organic compounds	Lipids and lipid-like molecules	Fatty Acyls	Fatty acids and conjugates	Long-chain fatty acids
9,10-Dihydroxy-12Z-octadecenoic acid	XEBKSQSGNGRGDW-YFHOEESVSA-N	Organic compounds	Lipids and lipid-like molecules	Fatty Acyls	Fatty acids and conjugates	Long-chain fatty acids
Myristoleic acid	YWWVWXASSLXJHU-WAYWQWQTSA-N	Organic compounds	Lipids and lipid-like molecules	Fatty Acyls	Fatty acids and conjugates	Long-chain fatty acids
Isomyristic acid /12-methyltridecanoic acid	YYVJAABUJYRQJO-UHFFFAOYSA-N	Organic compounds	Lipids and lipid-like molecules	Fatty Acyls	Fatty acids and conjugates	Long-chain fatty acids
12,13S-EOT_12,13S-epoxy-9Z,11,15Z-octadecatrienoic_acid	YZBZORUZOSCZRN-DSRRMRMISA-N	Organic compounds	Lipids and lipid-like molecules	Fatty Acyls	Fatty acids and conjugates	Long-chain fatty acids
14-methyl-Pentadecanoic acid	ZONJATNKKGGVSU-UHFFFAOYSA-N	Organic compounds	Lipids and lipid-like molecules	Fatty Acyls	Fatty acids and conjugates	Long-chain fatty acids
Elaidic acid	ZQPPMHVWECSIRJ-MDZDMXLPSA-N	Organic compounds	Lipids and lipid-like molecules	Fatty Acyls	Fatty acids and conjugates	Long-chain fatty acids
icosa-11,14,17-trienoic acid	AHANXAKGNAKFSK-UHFFFAOYSA-N	Organic compounds	Lipids and lipid-like molecules	Fatty Acyls	Fatty acids and conjugates	Long-chain fatty acids
10-oxooctadecanoic acid	BGKROBBCCGUUCF-UHFFFAOYSA-N	Organic compounds	Lipids and lipid-like molecules	Fatty Acyls	Fatty acids and conjugates	Long-chain fatty acids
icos-11-enoic acid	BITHHVVYSMSWAG-UHFFFAOYSA-N	Organic compounds	Lipids and lipid-like molecules	Fatty Acyls	Fatty acids and conjugates	Long-chain fatty acids
10-oxohexadec-15-ynoic acid	FMSFEXWIVXAPMU-UHFFFAOYSA-N	Organic compounds	Lipids and lipid-like molecules	Fatty Acyls	Fatty acids and conjugates	Long-chain fatty acids
icosa-8,11,14,17-tetraenoic acid	HQPCSDADVLFHHO-UHFFFAOYSA-N	Organic compounds	Lipids and lipid-like molecules	Fatty Acyls	Fatty acids and conjugates	Long-chain fatty acids
tetradeca-2,4-diynoic acid	IFGCFOLDJOQRNJ-UHFFFAOYSA-N	Organic compounds	Lipids and lipid-like molecules	Fatty Acyls	Fatty acids and conjugates	Long-chain fatty acids
tetradec-3-enedioic acid	JDRPNZKLOQLDAM-UHFFFAOYSA-N	Organic compounds	Lipids and lipid-like molecules	Fatty Acyls	Fatty acids and conjugates	Long-chain fatty acids
9-hydroxynonadecanedioic acid	LLGJFHBASDGYIW-UHFFFAOYSA-N	Organic compounds	Lipids and lipid-like molecules	Fatty Acyls	Fatty acids and conjugates	Long-chain fatty acids
tridec-3-enedioic acid	LMOIWZKKZPNVFW-UHFFFAOYSA-N	Organic compounds	Lipids and lipid-like molecules	Fatty Acyls	Fatty acids and conjugates	Long-chain fatty acids
9,12,13-trihydroxyoctadec-10-enoic acid	MDIUMSLCYIJBQC-UHFFFAOYSA-N	Organic compounds	Lipids and lipid-like molecules	Fatty Acyls	Fatty acids and conjugates	Long-chain fatty acids
7-oxotridecanedioic acid	OETDBDZZHBMHQQ-UHFFFAOYSA-N	Organic compounds	Lipids and lipid-like molecules	Fatty Acyls	Fatty acids and conjugates	Long-chain fatty acids
hexadec-9-enoic acid	SECPZKHBENQXJG-UHFFFAOYSA-N	Organic compounds	Lipids and lipid-like molecules	Fatty Acyls	Fatty acids and conjugates	Long-chain fatty acids
1,2-didodecyl-3,4,4a,5,6,7,8,8a-octahydro-2H-naphthalene-1-carboxylic acid	YAXFUGXYZKDQFU-UHFFFAOYSA-N	Organic compounds	Lipids and lipid-like molecules	Fatty Acyls	Fatty acids and conjugates	Long-chain fatty acids
octadeca-10,15-diynoic acid	ZDVFATDBKLNFCT-UHFFFAOYSA-N	Organic compounds	Lipids and lipid-like molecules	Fatty Acyls	Fatty acids and conjugates	Long-chain fatty acids
octadec-9-enoic acid	ZQPPMHVWECSIRJ-UHFFFAOYSA-N	Organic compounds	Lipids and lipid-like molecules	Fatty Acyls	Fatty acids and conjugates	Long-chain fatty acids
9,10-EOT;_9,10-Epoxyoctadecatrienoic_acid;_(9S)-(10E,12Z,15Z)-9,10-Epoxyoctadecatri-10,12,15-enoic_acid;_9,10-EOTrE	AAJODOMQIUQTFG-XAICKWAHSA-N	Organic compounds	Lipids and lipid-like molecules	Fatty Acyls	Fatty acids and conjugates	Medium-chain fatty acids
Azelaic acid	BDJRBEYXGGNYIS-UHFFFAOYSA-N	Organic compounds	Lipids and lipid-like molecules	Fatty Acyls	Fatty acids and conjugates	Medium-chain fatty acids
9(10)-EpOME	FBUKMFOXMZRGRB-SQGUUQMOSA-N	Organic compounds	Lipids and lipid-like molecules	Fatty Acyls	Fatty acids and conjugates	Medium-chain fatty acids
Nonanoic acid	FBUKVWPVBMHYJY-UHFFFAOYSA-N	Organic compounds	Lipids and lipid-like molecules	Fatty Acyls	Fatty acids and conjugates	Medium-chain fatty acids
-_6-[5]-ladderane-hexanoic_acid	FWADMOZVPHIBNO-UHFFFAOYSA-N	Organic compounds	Lipids and lipid-like molecules	Fatty Acyls	Fatty acids and conjugates	Medium-chain fatty acids
9,10-Epoxy-18-hydroxyoctadecanoic_acid_9,10-Epoxy-18-hydroxyoctadecanoic_acid	ITTPZDMHCNGAGQ-UHFFFAOYSA-N	Organic compounds	Lipids and lipid-like molecules	Fatty Acyls	Fatty acids and conjugates	Medium-chain fatty acids
2-Hydroxyoctanoic acid	JKRDADVRIYVCCY-UHFFFAOYSA-N	Organic compounds	Lipids and lipid-like molecules	Fatty Acyls	Fatty acids and conjugates	Medium-chain fatty acids
Traumatic Acid	MAZWDMBCPDUFDJ-VQHVLOKHSA-N	Organic compounds	Lipids and lipid-like molecules	Fatty Acyls	Fatty acids and conjugates	Medium-chain fatty acids
(Z)-2-octylpent-2-enedioic acid	NIXDINZDFZJZHG-LUAWRHEFSA-N	Organic compounds	Lipids and lipid-like molecules	Fatty Acyls	Fatty acids and conjugates	Medium-chain fatty acids
Suberic acid	TYFQFVWCELRYAO-UHFFFAOYSA-N	Organic compounds	Lipids and lipid-like molecules	Fatty Acyls	Fatty acids and conjugates	Medium-chain fatty acids
9,10-Epoxy-12-octadecynoic_acid_(9RS,10RS)-form	WBLXRDBPMRYRBK-UHFFFAOYSA-N	Organic compounds	Lipids and lipid-like molecules	Fatty Acyls	Fatty acids and conjugates	Medium-chain fatty acids
Adipic acid	WNLRTRBMVRJNCN-UHFFFAOYSA-N	Organic compounds	Lipids and lipid-like molecules	Fatty Acyls	Fatty acids and conjugates	Medium-chain fatty acids
Solwaric_acid_A	WQSRLGOQJXDJSY-UHFFFAOYSA-N	Organic compounds	Lipids and lipid-like molecules	Fatty Acyls	Fatty acids and conjugates	Medium-chain fatty acids
Rubrenoic_acid_A_Rubrenoic_acid_A	ZCIXNNKKTIYYPY-NSCUHMNNSA-N	Organic compounds	Lipids and lipid-like molecules	Fatty Acyls	Fatty acids and conjugates	Medium-chain fatty acids
dodeca-2,4-dienoic acid	HQSBWLQFLLMPKC-UHFFFAOYSA-N	Organic compounds	Lipids and lipid-like molecules	Fatty Acyls	Fatty acids and conjugates	Medium-chain fatty acids
2-octylpent-2-enedioic acid	NIXDINZDFZJZHG-UHFFFAOYSA-N	Organic compounds	Lipids and lipid-like molecules	Fatty Acyls	Fatty acids and conjugates	Medium-chain fatty acids
trideca-2,4,6,8-tetraenoic acid	BIHUGZGMYMREPL-UHFFFAOYSA-N	Organic compounds	Lipids and lipid-like molecules	Fatty Acyls	Fatty acids and conjugates	Straight chain fatty acids
30:6(12Z,15Z,18Z,21Z,24Z,27Z)_12Z,15Z,18Z,21Z,24Z,27Z-triacontahexaenoic_acid	BKFMERKCQDCYIE-KUBAVDMBSA-N	Organic compounds	Lipids and lipid-like molecules	Fatty Acyls	Fatty acids and conjugates	Very long-chain fatty acids
14,17,20,23,26-Dotriacontapentaenoic_acid_14,15-Dihydro	MJHWTWLEKCSGAR-CGRWFSSPSA-N	Organic compounds	Lipids and lipid-like molecules	Fatty Acyls	Fatty acids and conjugates	Very long-chain fatty acids
36:4(21Z,24Z,27Z,30Z)_21Z,24Z,27Z,30Z-hexatriacontatetraenoic_acid	PEMVOZOAPAFWKW-DOFZRALJSA-N	Organic compounds	Lipids and lipid-like molecules	Fatty Acyls	Fatty acids and conjugates	Very long-chain fatty acids
19-octyltriaconta-9,12-dienoic acid	GKPQCLPPNNQCNG-UHFFFAOYSA-N	Organic compounds	Lipids and lipid-like molecules	Fatty Acyls	Fatty acids and conjugates	Very long-chain fatty acids
8-methyltetratriacont-8-enoic acid	STKOZAUQQNDFBT-UHFFFAOYSA-N	Organic compounds	Lipids and lipid-like molecules	Fatty Acyls	Fatty acids and conjugates	Very long-chain fatty acids
1-(4-hydroxyphenyl)-3-[(2R,3R,4S,5S,6R)-3,4,5-trihydroxy-6-(hydroxymethyl)oxan-2-yl]oxypropan-1-one	NPAQHLFPEOMKAL-UXXRCYHCSA-N	Organic compounds	Lipids and lipid-like molecules	Fatty Acyls	Fatty acyl glycosides	Fatty acyl glycosides of mono- and disaccharides
Trans-Zeatin-o-glucoside	UUPDCCPAOMDMPT-HNVSNYHQSA-N	Organic compounds	Lipids and lipid-like molecules	Fatty Acyls	Fatty acyl glycosides	Fatty acyl glycosides of mono- and disaccharides
(21-acetyloxy-20-hydroxy-3-oxo-15-pentyl-2,16,18-trioxabicyclo[15.4.0]henicosan-19-yl)methyl acetate	IMMDMEPJWSAGPC-UHFFFAOYSA-N	Organic compounds	Lipids and lipid-like molecules	Fatty Acyls	Fatty acyl glycosides	Fatty acyl glycosides of mono- and disaccharides
4-hydroxy-3,5,5-trimethyl-4-[3-[3,4,5-trihydroxy-6-(hydroxymethyl)oxan-2-yl]oxybut-1-enyl]cyclohex-2-en-1-one	SWYRVCGNMNAFEK-UHFFFAOYSA-N	Organic compounds	Lipids and lipid-like molecules	Fatty Acyls	Fatty acyl glycosides	Fatty acyl glycosides of mono- and disaccharides
(3,4-diacetyloxy-6-hexadecoxy-5-hydroxyoxan-2-yl)methyl acetate	ZMEFIXFKDDRDQD-UHFFFAOYSA-N	Organic compounds	Lipids and lipid-like molecules	Fatty Acyls	Fatty acyl glycosides	Fatty acyl glycosides of mono- and disaccharides
icosan-9-yl 12-hydroxyoctadec-9-enoate	HQRJTRSKPWEIII-UHFFFAOYSA-N	Organic compounds	Lipids and lipid-like molecules	Fatty Acyls	Fatty alcohol esters	Fatty alcohol esters
9,10-Epoxy-18-hydroxy-12-octadecenoic_acid_(9R*,10S*,Z)-form	JGMIHDBBTJHADQ-XBXARRHUSA-N	Organic compounds	Lipids and lipid-like molecules	Fatty Acyls	Fatty alcohols	Fatty alcohols
12,13-Epoxy-11-hydroxy-9,15-octadecadienoic_acid_15,16-Dihydro,_Me_ester	KUCGUAVQKWTIDU-ACCUITESSA-N	Organic compounds	Lipids and lipid-like molecules	Fatty Acyls	Fatty alcohols	Fatty alcohols
-_6-[5]-ladderane-1-hexanol	MFSSFGRNGHJJLI-UHFFFAOYSA-N	Organic compounds	Lipids and lipid-like molecules	Fatty Acyls	Fatty alcohols	Fatty alcohols
-_6-[3]-ladderane-1-hexanol	OPEALXSBJSNYAZ-UHFFFAOYSA-N	Organic compounds	Lipids and lipid-like molecules	Fatty Acyls	Fatty alcohols	Fatty alcohols
1,9,11,14-Heptadecatetraen-8-ol_1,9,11,14-Heptadecatetraen-8-ol	XRQOZSDRIZPYNO-OAUNLGGYSA-N	Organic compounds	Lipids and lipid-like molecules	Fatty Acyls	Fatty alcohols	Fatty alcohols
9,11-Hexadecadien-1-ol_9,11-Hexadecadien-1-ol	HRIVJUSVELGFEH-BSWSSELBSA-N	Organic compounds	Lipids and lipid-like molecules	Fatty Acyls	Fatty alcohols	Long-chain fatty alcohols
-_9,12,15-Octadecatrien-1-ol	IKYKEVDKGZYRMQ-IUQGRGSQSA-N	Organic compounds	Lipids and lipid-like molecules	Fatty Acyls	Fatty alcohols	Long-chain fatty alcohols
-_9,12-Octadecadien-1-ol	JXNPEDYJTDQORS-AVQMFFATSA-N	Organic compounds	Lipids and lipid-like molecules	Fatty Acyls	Fatty alcohols	Long-chain fatty alcohols
1,2-dihydroxyheptadec-16-en-4-yl acetate	MFLWBVVCOWPUBA-UHFFFAOYSA-N	Organic compounds	Lipids and lipid-like molecules	Fatty Acyls	Fatty alcohols	Long-chain fatty alcohols
13-Hexadecen-11-yn-1-ol_13-Hexadecen-11-yn-1-ol	MUVIYYKFZAILBT-ONEGZZNKSA-N	Organic compounds	Lipids and lipid-like molecules	Fatty Acyls	Fatty alcohols	Long-chain fatty alcohols
1,2-dihydroxyheptadec-16-yn-4-yl acetate	FHGZOCAZNHYWAL-UHFFFAOYSA-N	Organic compounds	Lipids and lipid-like molecules	Fatty Acyls	Fatty alcohols	Long-chain fatty alcohols
icosan-10-yl 18-hydroxyoctadecanoate	GPRJVQAAUFGHIO-UHFFFAOYSA-N	Organic compounds	Lipids and lipid-like molecules	Fatty Acyls	Fatty alcohols	Long-chain fatty alcohols
octadeca-9,12,15-trien-1-ol	IKYKEVDKGZYRMQ-UHFFFAOYSA-N	Organic compounds	Lipids and lipid-like molecules	Fatty Acyls	Fatty alcohols	Long-chain fatty alcohols
octadeca-9,12-dien-1-ol	JXNPEDYJTDQORS-UHFFFAOYSA-N	Organic compounds	Lipids and lipid-like molecules	Fatty Acyls	Fatty alcohols	Long-chain fatty alcohols
methyl 9,10,13-trihydroxyoctadec-11-enoate	QGWDHSLORIPFKF-UHFFFAOYSA-N	Organic compounds	Lipids and lipid-like molecules	Fatty Acyls	Fatty alcohols	Long-chain fatty alcohols
9,12,15-Octadecatrienal_9,12,15-Octadecatrienal	TUCMDDWTBVMRTP-IUQGRGSQSA-N	Organic compounds	Lipids and lipid-like molecules	Fatty Acyls	Fatty aldehydes	Fatty aldehydes
(Z)-9-Octadecenamide	FATBGEAMYMYZAF-KTKRTIGZSA-N	Organic compounds	Lipids and lipid-like molecules	Fatty Acyls	Fatty amides	Fatty amides
Palmitamide	HSEMFIZWXHQJAE-UHFFFAOYSA-N	Organic compounds	Lipids and lipid-like molecules	Fatty Acyls	Fatty amides	Fatty amides
(Z)-13-Docosenamide	UAUDZVJPLUQNMU-KTKRTIGZSA-N	Organic compounds	Lipids and lipid-like molecules	Fatty Acyls	Fatty amides	Fatty amides
octadec-9-enamide	FATBGEAMYMYZAF-UHFFFAOYSA-N	Organic compounds	Lipids and lipid-like molecules	Fatty Acyls	Fatty amides	Fatty amides
docos-13-enamide	UAUDZVJPLUQNMU-UHFFFAOYSA-N	Organic compounds	Lipids and lipid-like molecules	Fatty Acyls	Fatty amides	Fatty amides
N-[3-(Dimethylamino)propyl]dodecanamide	TWMFGCHRALXDAR-UHFFFAOYSA-N	Organic compounds	Lipids and lipid-like molecules	Fatty Acyls	Fatty amides	N-acyl amines
2-(3-oxo-2-pent-2-enylcyclopentyl)propanoic acid	QMWJPFSOWLKUJD-UHFFFAOYSA-N	Organic compounds	Lipids and lipid-like molecules	Fatty Acyls	Lineolic acids and derivatives	Jasmonic acids
9-OxoOTrE	ACHDMUPTZYZIGR-CUHSZNQNSA-N	Organic compounds	Lipids and lipid-like molecules	Fatty Acyls	Lineolic acids and derivatives	Lineolic acids and derivatives
Linolenic acid	DTOSIQBPPRVQHS-PDBXOOCHSA-N	Organic compounds	Lipids and lipid-like molecules	Fatty Acyls	Lineolic acids and derivatives	Lineolic acids and derivatives
Monolinolenin	GGJRAQULURVTAJ-IUQGRGSQSA-N	Organic compounds	Lipids and lipid-like molecules	Fatty Acyls	Lineolic acids and derivatives	Lineolic acids and derivatives
Conjugated linoleic Acid (10E,12Z)	GKJZMAHZJGSBKD-BLHCBFLLSA-N	Organic compounds	Lipids and lipid-like molecules	Fatty Acyls	Lineolic acids and derivatives	Lineolic acids and derivatives
Pinolenic acid	HXQHFNIKBKZGRP-URPRIDOGSA-N	Organic compounds	Lipids and lipid-like molecules	Fatty Acyls	Lineolic acids and derivatives	Lineolic acids and derivatives
9,11,13,15-Octadecatetraenoic_acid_(9E,11E,13E,15E)-form	IJTNSXPMYKJZPR-BYFNFPHLSA-N	Organic compounds	Lipids and lipid-like molecules	Fatty Acyls	Lineolic acids and derivatives	Lineolic acids and derivatives
13-Keto-9Z,11E-octadecadienoic acid	JHXAZBBVQSRKJR-BSZOFBHHSA-N	Organic compounds	Lipids and lipid-like molecules	Fatty Acyls	Lineolic acids and derivatives	Lineolic acids and derivatives
13-HOTrE	KLLGGGQNRTVBSU-JDTPQGGVSA-N	Organic compounds	Lipids and lipid-like molecules	Fatty Acyls	Lineolic acids and derivatives	Lineolic acids and derivatives
(10E,15E)-9,12,13-trihydroxyoctadeca-10,15-dienoic acid	MKYUCBXUUSZMQB-NMABCHCUSA-N	Organic compounds	Lipids and lipid-like molecules	Fatty Acyls	Lineolic acids and derivatives	Lineolic acids and derivatives
9-hydroxy-10,12-octadecadienoic acid	NPDSHTNEKLQQIJ-SIGMCMEVSA-N	Organic compounds	Lipids and lipid-like molecules	Fatty Acyls	Lineolic acids and derivatives	Lineolic acids and derivatives
Linoleic_acid(d4)_9Z,12Z-octadecadienoic_acid(d4)	OYHQOLUKZRVURQ-GPTDOFLBSA-N	Organic compounds	Lipids and lipid-like molecules	Fatty Acyls	Lineolic acids and derivatives	Lineolic acids and derivatives
Linoleic acid	OYHQOLUKZRVURQ-HZJYTTRNSA-N	Organic compounds	Lipids and lipid-like molecules	Fatty Acyls	Lineolic acids and derivatives	Lineolic acids and derivatives
Stearidonic acid ethyl ester	RIDOSNBWMUADGT-AFSLFLIVSA-N	Organic compounds	Lipids and lipid-like molecules	Fatty Acyls	Lineolic acids and derivatives	Lineolic acids and derivatives
9S-Hydroxy-10E,12Z,15Z-octadecatrienoic acid	RIGGEAZDTKMXSI-MEBVTJQTSA-N	Organic compounds	Lipids and lipid-like molecules	Fatty Acyls	Lineolic acids and derivatives	Lineolic acids and derivatives
gamma-_12,13-DiHODE_(+/-)-12,13-dihydroxy-6Z,9Z-octadecadienoic_acid	RWCLXNAJJGASIW-YMVJEYMASA-N	Organic compounds	Lipids and lipid-like molecules	Fatty Acyls	Lineolic acids and derivatives	Lineolic acids and derivatives
9(S)-HpOTrE	RWKJTIHNYSIIHW-MEBVTJQTSA-N	Organic compounds	Lipids and lipid-like molecules	Fatty Acyls	Lineolic acids and derivatives	Lineolic acids and derivatives
9,11,13-Octadecatrienoic_acid_2,3-Dihydroxypropyl_ester	WABDDVFNZRATDQ-SUTYWZMXSA-N	Organic compounds	Lipids and lipid-like molecules	Fatty Acyls	Lineolic acids and derivatives	Lineolic acids and derivatives
1-Linoleoylglycerol	WECGLUPZRHILCT-KKFOGOCZSA-N	Organic compounds	Lipids and lipid-like molecules	Fatty Acyls	Lineolic acids and derivatives	Lineolic acids and derivatives
18-Hydroxy-9,11,13-octadecatrienoic_acid_18-Hydroxy-9,11,13-octadecatrienoic_acid	YPHQMIRXEFDOQM-KERFEQBRSA-N	Organic compounds	Lipids and lipid-like molecules	Fatty Acyls	Lineolic acids and derivatives	Lineolic acids and derivatives
9-oxooctadeca-10,12,15-trienoic acid	ACHDMUPTZYZIGR-UHFFFAOYSA-N	Organic compounds	Lipids and lipid-like molecules	Fatty Acyls	Lineolic acids and derivatives	Lineolic acids and derivatives
9,10,13-trihydroxyoctadeca-11,15-dienoic acid	ADHVWICOFLYDST-UHFFFAOYSA-N	Organic compounds	Lipids and lipid-like molecules	Fatty Acyls	Lineolic acids and derivatives	Lineolic acids and derivatives
octadeca-9,12,15-trienoic acid	DTOSIQBPPRVQHS-UHFFFAOYSA-N	Organic compounds	Lipids and lipid-like molecules	Fatty Acyls	Lineolic acids and derivatives	Lineolic acids and derivatives
2,3-dihydroxypropyl octadeca-9,12,15-trienoate	GGJRAQULURVTAJ-UHFFFAOYSA-N	Organic compounds	Lipids and lipid-like molecules	Fatty Acyls	Lineolic acids and derivatives	Lineolic acids and derivatives
8-(3-octyloxiran-2-yl)octanoic acid	IMYZYCNQZDBZBQ-UHFFFAOYSA-N	Organic compounds	Lipids and lipid-like molecules	Fatty Acyls	Lineolic acids and derivatives	Lineolic acids and derivatives
octadeca-9,11-dienoic acid	JBYXPOFIGCOSSB-UHFFFAOYSA-N	Organic compounds	Lipids and lipid-like molecules	Fatty Acyls	Lineolic acids and derivatives	Lineolic acids and derivatives
9-hydroperoxyoctadeca-10,12-dienoic acid	JGUNZIWGNMQSBM-UHFFFAOYSA-N	Organic compounds	Lipids and lipid-like molecules	Fatty Acyls	Lineolic acids and derivatives	Lineolic acids and derivatives
methyl octadeca-9,11,13,15-tetraenoate	JOSZZTLGHRSLOI-UHFFFAOYSA-N	Organic compounds	Lipids and lipid-like molecules	Fatty Acyls	Lineolic acids and derivatives	Lineolic acids and derivatives
9-hydroperoxyoctadeca-10,12,15-trienoic acid	RWKJTIHNYSIIHW-UHFFFAOYSA-N	Organic compounds	Lipids and lipid-like molecules	Fatty Acyls	Lineolic acids and derivatives	Lineolic acids and derivatives
2,3-dihydroxypropyl octadeca-9,12-dienoate	WECGLUPZRHILCT-UHFFFAOYSA-N	Organic compounds	Lipids and lipid-like molecules	Fatty Acyls	Lineolic acids and derivatives	Lineolic acids and derivatives
-_1-tetradecanyl-2-(8-[3]-ladderane-octanyl)-sn-glycerol	FGVARFOTCMJLMG-DDELDKIOSA-N	Organic compounds	Lipids and lipid-like molecules	Glycerolipids	Diradylglycerols	Dialkylglycerols
[2-hydroxy-3-[3,4,5-trihydroxy-6-(hydroxymethyl)oxan-2-yl]oxypropyl] octadeca-9,12,15-trienoate	HUSISCNTLUEZCN-UHFFFAOYSA-N	Organic compounds	Lipids and lipid-like molecules	Glycerolipids	Glycosylglycerols	Glycosylmonoradylglycerols
Monomyristin	DCBSHORRWZKAKO-UHFFFAOYSA-N	Organic compounds	Lipids and lipid-like molecules	Glycerolipids	Monoradylglycerols	Monoacylglycerols	1-monoacylglycerols
1-Hexadecanoyl-sn-glycerol	QHZLMUACJMDIAE-SFHVURJKSA-N	Organic compounds	Lipids and lipid-like molecules	Glycerolipids	Monoradylglycerols	Monoacylglycerols	1-monoacylglycerols
Monoolein	RZRNAYUHWVFMIP-KTKRTIGZSA-N	Organic compounds	Lipids and lipid-like molecules	Glycerolipids	Monoradylglycerols	Monoacylglycerols	1-monoacylglycerols
Monoelaidin	RZRNAYUHWVFMIP-MDZDMXLPSA-N	Organic compounds	Lipids and lipid-like molecules	Glycerolipids	Monoradylglycerols	Monoacylglycerols	1-monoacylglycerols
Monoerucin	ZXNAIPHYBVMMPY-KTKRTIGZSA-N	Organic compounds	Lipids and lipid-like molecules	Glycerolipids	Monoradylglycerols	Monoacylglycerols	1-monoacylglycerols
2,3-dihydroxypropyl hexadecanoate	QHZLMUACJMDIAE-UHFFFAOYSA-N	Organic compounds	Lipids and lipid-like molecules	Glycerolipids	Monoradylglycerols	Monoacylglycerols
2,3-dihydroxypropyl octadec-9-enoate	RZRNAYUHWVFMIP-UHFFFAOYSA-N	Organic compounds	Lipids and lipid-like molecules	Glycerolipids	Monoradylglycerols	Monoacylglycerols
DGTS 16:0	JSJQJWOVNQSKAA-VBQVODCQSA-N	Organic compounds	Lipids and lipid-like molecules	Glycerolipids	Triradylcglycerols	Alkyldiacylglycerols
TG(22:6(4Z,7Z,10Z,13Z,16Z,19Z)/14:0/o-18:0)	XDPVMVYSQWUPDI-QGXQTMHYSA-N	Organic compounds	Lipids and lipid-like molecules	Glycerolipids	Triradylcglycerols	Alkyldiacylglycerols
TG(17:2(9Z,12Z)/20:5(5Z,8Z,11Z,14Z,17Z)/20:5(5Z,8Z,11Z,14Z,17Z))[iso3]_1-(9Z,12Z-heptadecadienoyl)-2,3-di-(5Z,8Z,11Z,14Z,17Z-eicosapentaenoyl)-sn-glycerol	NYMRZWUQHNJQQE-SOEWTXBGSA-N	Organic compounds	Lipids and lipid-like molecules	Glycerolipids	Triradylcglycerols	Triacylglycerols
TG(13:0/22:6(4Z,7Z,10Z,13Z,16Z,19Z)/22:6(4Z,7Z,10Z,13Z,16Z,19Z))[iso3]_1-tridecanoyl-2,3-di-(4Z,7Z,10Z,13Z,16Z,19Z-docosahexaenoyl)-sn-glycerol	QIONPPQWKSAPOZ-YPWTWJMKSA-N	Organic compounds	Lipids and lipid-like molecules	Glycerolipids	Triradylcglycerols	Triacylglycerols
PA(18:3(9Z,12Z,15Z)/0:0)_1-(9Z,12Z,15Z-octadecatrienoyl)-glycero-3-phosphate	DVNZKWQUAXJYGB-LVTNFWOSSA-N	Organic compounds	Lipids and lipid-like molecules	Glycerophospholipids	Glycerophosphates	Monoacylglycerophosphates	Lysophosphatidic acids	1-acylglycerol-3-phosphates
1-Oleoyl-L-.alpha.-lysophosphatidic acid	WRGQSWVCFNIUNZ-GDCKJWNLSA-N	Organic compounds	Lipids and lipid-like molecules	Glycerophospholipids	Glycerophosphates	Monoacylglycerophosphates	Lysophosphatidic acids	1-acylglycerol-3-phosphates
(2-hydroxy-3-phosphonooxypropyl) octadeca-9,12,15-trienoate	DVNZKWQUAXJYGB-UHFFFAOYSA-N	Organic compounds	Lipids and lipid-like molecules	Glycerophospholipids	Glycerophosphates	Monoacylglycerophosphates
Lyso-PC(16:0)	ASWBNKHCZGQVJV-HSZRJFAPSA-N	Organic compounds	Lipids and lipid-like molecules	Glycerophospholipids	Glycerophosphocholines	Lysophosphatidylcholines	1-acyl-sn-glycero-3-phosphocholines
PC(18:2/0:0)	MRTUWVDDQVMUCR-ACHCNROVSA-N	Organic compounds	Lipids and lipid-like molecules	Glycerophospholipids	Glycerophosphocholines	Lysophosphatidylcholines	1-acyl-sn-glycero-3-phosphocholines
1-(9Z,12Z-Octadecadienoyl-2-hydroxy-sn-glycero-3-phosphocholine	SPJFYYJXNPEZDW-FTJOPAKQSA-N	Organic compounds	Lipids and lipid-like molecules	Glycerophospholipids	Glycerophosphocholines	Lysophosphatidylcholines	1-acyl-sn-glycero-3-phosphocholines
PC(18:3/0:0)	WKQNRCYKYCKESD-YVHLTTHBSA-N	Organic compounds	Lipids and lipid-like molecules	Glycerophospholipids	Glycerophosphocholines	Lysophosphatidylcholines	1-acyl-sn-glycero-3-phosphocholines
1-(9Z-Octadecenoyl)-sn-glycero-3-phosphocholine (LPC 18:1)	YAMUFBLWGFFICM-PTGWMXDISA-N	Organic compounds	Lipids and lipid-like molecules	Glycerophospholipids	Glycerophosphocholines	Lysophosphatidylcholines	1-acyl-sn-glycero-3-phosphocholines
PC(0:0/18:1)	SULIDBRAXVDKBU-PTGWMXDISA-N	Organic compounds	Lipids and lipid-like molecules	Glycerophospholipids	Glycerophosphocholines	Lysophosphatidylcholines	2-acyl-sn-glycero-3-phosphocholines
2-[(3-hexadecanoyloxy-2-hydroxypropoxy)-hydroxyphosphoryl]oxyethyl-trimethylazanium	ASWBNKHCZGQVJV-UHFFFAOYSA-O	Organic compounds	Lipids and lipid-like molecules	Glycerophospholipids	Glycerophosphocholines	Lysophosphatidylcholines
2-[hydroxy-(3-hydroxy-2-octadeca-9,12-dienoyloxypropoxy)phosphoryl]oxyethyl-trimethylazanium	LSUXCWJOIAWGOU-UHFFFAOYSA-O	Organic compounds	Lipids and lipid-like molecules	Glycerophospholipids	Glycerophosphocholines	Lysophosphatidylcholines
2-[hydroxy-(2-hydroxy-3-octadeca-9,12,15-trienoyloxypropoxy)phosphoryl]oxyethyl-trimethylazanium	WKQNRCYKYCKESD-UHFFFAOYSA-O	Organic compounds	Lipids and lipid-like molecules	Glycerophospholipids	Glycerophosphocholines	Lysophosphatidylcholines
2-[hydroxy-(2-hydroxy-3-octadec-9-enoyloxypropoxy)phosphoryl]oxyethyl-trimethylazanium	YAMUFBLWGFFICM-UHFFFAOYSA-O	Organic compounds	Lipids and lipid-like molecules	Glycerophospholipids	Glycerophosphocholines	Lysophosphatidylcholines
PE(18:2/0:0)	DBHKHNGBVGWQJE-USWSLJGRSA-N	Organic compounds	Lipids and lipid-like molecules	Glycerophospholipids	Glycerophosphoethanolamines	Lysophosphatidylethanolamines	1-acyl-sn-glycero-3-phosphoethanolamines
1-(9Z-Octadecenoyl)-sn-glycero-3-phosphoethanolamine	PYVRVRFVLRNJLY-MZMPXXGTSA-N	Organic compounds	Lipids and lipid-like molecules	Glycerophospholipids	Glycerophosphoethanolamines	Lysophosphatidylethanolamines	1-acyl-sn-glycero-3-phosphoethanolamines
PE(18:3/0:0)	QULMFYLWLOKODU-JOCHJYFZSA-N	Organic compounds	Lipids and lipid-like molecules	Glycerophospholipids	Glycerophosphoethanolamines	Lysophosphatidylethanolamines	1-acyl-sn-glycero-3-phosphoethanolamines
1-Palmitoyl-2-hydroxy-sn-glycero-3-phosphoethanolamine	YVYMBNSKXOXSKW-HXUWFJFHSA-N	Organic compounds	Lipids and lipid-like molecules	Glycerophospholipids	Glycerophosphoethanolamines	Lysophosphatidylethanolamines	1-acyl-sn-glycero-3-phosphoethanolamines
2-azaniumylethyl (2-hydroxy-3-octadec-9-enoyloxypropyl) phosphate	PYVRVRFVLRNJLY-UHFFFAOYSA-N	Organic compounds	Lipids and lipid-like molecules	Glycerophospholipids	Glycerophosphoethanolamines	Lysophosphatidylethanolamines
PG(18:3(6Z,9Z,12Z)/0:0)_1-(6Z,9Z,12Z-octadecatrienoyl)-glycero-3-phospho-(1'-sn-glycerol)	CHLDMFKKCLAWKZ-CZWGOAJPSA-N	Organic compounds	Lipids and lipid-like molecules	Glycerophospholipids	Glycerophosphoglycerols	Lysophosphatidylglycerols
Acetylbrowniine	BQMFTYVYHRJVMQ-VEUWJJFUSA-N	Organic compounds	Lipids and lipid-like molecules	Prenol lipids	Diterpenoids	Aconitane-type diterpenoid alkaloids
Deltaline	DTTPWCNKTMQMTE-DZZCPBQSSA-N	Organic compounds	Lipids and lipid-like molecules	Prenol lipids	Diterpenoids	Aconitane-type diterpenoid alkaloids
6,10,14-trimethylpentadeca-5,9,13-trien-2-one	LTUMRKDLVGQMJU-UHFFFAOYSA-N	Organic compounds	Lipids and lipid-like molecules	Prenol lipids	Diterpenoids	Acyclic diterpenoids
sinuflexibilin_C	KOTDQMNBCSVOMW-ZVDOUQERSA-N	Organic compounds	Lipids and lipid-like molecules	Prenol lipids	Diterpenoids	Cembrane diterpenoids
6,8(14),15-Isopimaratrien-18-oic_acid_6,8(14),15-Isopimaratrien-18-oic_acid	BLSLSNAFNSAQBI-UHFFFAOYSA-N	Organic compounds	Lipids and lipid-like molecules	Prenol lipids	Diterpenoids	Diterpenoids
6,8,15-Labdanetriol_6-Me_ether	CZKGVMNZYSYJDS-UHFFFAOYSA-N	Organic compounds	Lipids and lipid-like molecules	Prenol lipids	Diterpenoids	Diterpenoids
ent-Copalyl_diphosphate	JCAIWDXKLCEQEO-RVDMUPIBSA-N	Organic compounds	Lipids and lipid-like molecules	Prenol lipids	Diterpenoids	Diterpenoids
8-Abietene-7,13-diol_8-Abietene-7,13-diol	NEEOTTWPJHYJMS-UHFFFAOYSA-N	Organic compounds	Lipids and lipid-like molecules	Prenol lipids	Diterpenoids	Diterpenoids
decahydro-2-hydroxy-gamma,2,5,5,8a-pentamethyl-, alpha-acetate 1-Naphthalenepentanol	QIGZPEOYCIWRBG-UHFFFAOYSA-N	Organic compounds	Lipids and lipid-like molecules	Prenol lipids	Diterpenoids	Diterpenoids
13-Methyl-8,11,13-podocarpatriene-3,12-diol_13-Methyl-8,11,13-podocarpatriene-3,12-diol	ULORBDMEFAYHRJ-UHFFFAOYSA-N	Organic compounds	Lipids and lipid-like molecules	Prenol lipids	Diterpenoids	Diterpenoids
19-Nor-4(18),8,11,13-abietatetraene_19-Nor-4(18),8,11,13-abietatetraene	ZPQHNIHJSIZREW-UHFFFAOYSA-N	Organic compounds	Lipids and lipid-like molecules	Prenol lipids	Diterpenoids	Diterpenoids
4-hydroxy-2-[2-[6-hydroxy-5-(hydroxymethyl)-5,8a-dimethyl-2-methylidene-3,4,4a,6,7,8-hexahydro-1H-naphthalen-1-yl]ethyl]but-2-enoic acid	SSCXIOHKJCIXKI-UHFFFAOYSA-N	Organic compounds	Lipids and lipid-like molecules	Prenol lipids	Diterpenoids	Diterpenoids
Gibberellin A51	HHDWSDSMWJQURA-NKHCVNPESA-N	Organic compounds	Lipids and lipid-like molecules	Prenol lipids	Diterpenoids	Gibberellins	C19-gibberellins	C19-gibberellin 6-carboxylic acids
Gibberellin A51-catabolite	JBJGOHHQQSPYTO-BLMVKCSQSA-N	Organic compounds	Lipids and lipid-like molecules	Prenol lipids	Diterpenoids	Gibberellins	C19-gibberellins	C19-gibberellin 6-carboxylic acids
Gibberellin A1	JLJLRLWOEMWYQK-OBDJNFEBSA-N	Organic compounds	Lipids and lipid-like molecules	Prenol lipids	Diterpenoids	Gibberellins	C19-gibberellins	C19-gibberellin 6-carboxylic acids
Gibberellin A20	OXFPYCSNYOFUCH-KQBHUUJHSA-N	Organic compounds	Lipids and lipid-like molecules	Prenol lipids	Diterpenoids	Gibberellins	C19-gibberellins	C19-gibberellin 6-carboxylic acids
Gibberellin A4	RSQSQJNRHICNNH-NFMPGMCNSA-N	Organic compounds	Lipids and lipid-like molecules	Prenol lipids	Diterpenoids	Gibberellins	C19-gibberellins	C19-gibberellin 6-carboxylic acids
Gibberellin A12 7-aldehyde	ZCTUNYRXJKLWPY-LLCOKINKSA-N	Organic compounds	Lipids and lipid-like molecules	Prenol lipids	Diterpenoids	Gibberellins	C20-gibberellins
Gibberellin A12	UJFQJDAESQJXTG-UFUZVNNQSA-N	Organic compounds	Lipids and lipid-like molecules	Prenol lipids	Diterpenoids	Gibberellins	C20-gibberellins	C20-gibberellin 6-carboxylic acids
Gibberellin A19	VNCQCPQAMDQEBY-YTJHIPEWSA-N	Organic compounds	Lipids and lipid-like molecules	Prenol lipids	Diterpenoids	Gibberellins	C20-gibberellins	C20-gibberellin 6-carboxylic acids
ent-7alpha-Hydroxykaur-16-en-19-oic acid	KMLXVEXJZSTMBV-YDIYEOSVSA-N	Organic compounds	Lipids and lipid-like molecules	Prenol lipids	Diterpenoids	Kaurane diterpenoids
(ent-6alpha,7alpha)-6,7-Dihydroxy-16-kauren-19-oic acid	MXCZWKLLVGCJTB-UHFFFAOYSA-N	Organic compounds	Lipids and lipid-like molecules	Prenol lipids	Diterpenoids	Kaurane diterpenoids
ent-Kaurene	ONVABDHFQKWOSV-HPUSYDDDSA-N	Organic compounds	Lipids and lipid-like molecules	Prenol lipids	Diterpenoids	Kaurane diterpenoids
19-Trachylobanoic_acid_Thujyl_ester	PLICBZQBAQRVRT-UHFFFAOYSA-N	Organic compounds	Lipids and lipid-like molecules	Prenol lipids	Diterpenoids	Kaurane diterpenoids
3,10(18)-Pachydictyadiene-6,14,15-triol_3,10(18)-Pachydictyadiene-6,14,15-triol	BPNLNTWFSQALTE-UHFFFAOYSA-N	Organic compounds	Lipids and lipid-like molecules	Prenol lipids	Diterpenoids	Pachydictyane and cneorubin diterpenoids
Daphnetoxin	LGEROVMQYFTBDI-FFIGBMOQSA-N	Organic compounds	Lipids and lipid-like molecules	Prenol lipids	Diterpenoids	Rhamnofolane and daphnane diterpenoids
3-Hydroxy-22(29)-hopen-23-oic_acid_3-Hydroxy-22(29)-hopen-23-oic_acid	YAEIPGASNIIPBB-UHFFFAOYSA-N	Organic compounds	Lipids and lipid-like molecules	Prenol lipids	Hopanoids	Hopanoids
5,9-dimethylundeca-1,4,6,8,10-pentaen-3-one	IDFHEGZMXYGZAT-UHFFFAOYSA-N	Organic compounds	Lipids and lipid-like molecules	Prenol lipids	Monoterpenoids	Acyclic monoterpenoids
cuminyl alcohol	OIGWAXDAPKFNCQ-UHFFFAOYSA-N	Organic compounds	Lipids and lipid-like molecules	Prenol lipids	Monoterpenoids	Aromatic monoterpenoids
3,7-Dimethyl-1,6-octadien-3-ol_Phenylacetyl	RROUXOOIXJRTOM-UHFFFAOYSA-N	Organic compounds	Lipids and lipid-like molecules	Prenol lipids	Monoterpenoids	Aromatic monoterpenoids
Bakuchiol_3-Hydroxy	ZHKCOGVKHHAUBK-ZRDIBKRKSA-N	Organic compounds	Lipids and lipid-like molecules	Prenol lipids	Monoterpenoids	Aromatic monoterpenoids
alpha-Pinene	GRWFGVWFFZKLTI-UHFFFAOYSA-N	Organic compounds	Lipids and lipid-like molecules	Prenol lipids	Monoterpenoids	Bicyclic monoterpenoids
caulerprenylol_B	JAAABDADPJRGCF-COXVUDFISA-N	Organic compounds	Lipids and lipid-like molecules	Prenol lipids	Monoterpenoids	Bicyclic monoterpenoids
(1R)-(-)-Nopol	ROKSAUSPJGWCSM-AXDSSHIGSA-N	Organic compounds	Lipids and lipid-like molecules	Prenol lipids	Monoterpenoids	Bicyclic monoterpenoids
Lansiolic_acid_Lansiolic_acid	VEQOUQWWEZDGIO-UHFFFAOYSA-N	Organic compounds	Lipids and lipid-like molecules	Prenol lipids	Monoterpenoids	Bicyclic monoterpenoids
Lansiolic_acid_3-Ketone	ZBUMNLRXRGVNIJ-UHFFFAOYSA-N	Organic compounds	Lipids and lipid-like molecules	Prenol lipids	Monoterpenoids	Bicyclic monoterpenoids
Genipin	AZKVWQKMDGGDSV-BCMRRPTOSA-N	Organic compounds	Lipids and lipid-like molecules	Prenol lipids	Monoterpenoids	Iridoids and derivatives
Valtratum	BDIAUFOIMFAIPU-KVJIRVJXSA-N	Organic compounds	Lipids and lipid-like molecules	Prenol lipids	Monoterpenoids	Iridoids and derivatives
Perillic acid	CDSMSBUVCWHORP-UHFFFAOYSA-N	Organic compounds	Lipids and lipid-like molecules	Prenol lipids	Monoterpenoids	Menthane monoterpenoids
(+)-Pulegone	NZGWDASTMWDZIW-MRVPVSSYSA-N	Organic compounds	Lipids and lipid-like molecules	Prenol lipids	Monoterpenoids	Menthane monoterpenoids
Perillyl aldehyde	RUMOYJJNUMEFDD-UHFFFAOYSA-N	Organic compounds	Lipids and lipid-like molecules	Prenol lipids	Monoterpenoids	Menthane monoterpenoids
p-Mentha-1,3,8-triene_p-Mentha-1,3,8-triene	XNMPFDIYAMOYRM-UHFFFAOYSA-N	Organic compounds	Lipids and lipid-like molecules	Prenol lipids	Monoterpenoids	Menthane monoterpenoids
2-(1,1-Dimethyl-2-propenyl)-5-(3-methyl-2-butenyl)-1,4-benzoquinone_2-(1,1-Dimethyl-2-propenyl)-5-(3-methyl-2-butenyl)-1,4-benzoquinone	IXIJAOCIIZYSQJ-UHFFFAOYSA-N	Organic compounds	Lipids and lipid-like molecules	Prenol lipids	Quinone and hydroquinone lipids	Prenylquinones
13-(6-hydroxy-2,5,7,8-tetramethyl-3,4-dihydrochromen-2-yl)-2,6,10-trimethyltridecanoic acid	NJIUWSABAIXPGI-UHFFFAOYSA-N	Organic compounds	Lipids and lipid-like molecules	Prenol lipids	Quinone and hydroquinone lipids	Vitamin E compounds
Retinol	FPIPGXGPPPQFEQ-OVSJKPMPSA-N	Organic compounds	Lipids and lipid-like molecules	Prenol lipids	Retinoids	Retinoids
Bisconicasterone_Bisconicasterone	PGBNJFFPSSDTCU-UHFFFAOYSA-N	Organic compounds	Lipids and lipid-like molecules	Prenol lipids	Sesquaterpenoids	Sesquaterpenoids
Abscisic acid	JLIDBLDQVAYHNE-LXGGSRJLSA-N	Organic compounds	Lipids and lipid-like molecules	Prenol lipids	Sesquiterpenoids	Abscisic acids and derivatives
5-(1-hydroxy-2,6,6-trimethyl-4-oxocyclohex-2-en-1-yl)-3-methylpenta-2,4-dienoic acid	JLIDBLDQVAYHNE-UHFFFAOYSA-N	Organic compounds	Lipids and lipid-like molecules	Prenol lipids	Sesquiterpenoids	Abscisic acids and derivatives
(+)-Nootkatone	WTOYNNBCKUYIKC-JMSVASOKSA-N	Organic compounds	Lipids and lipid-like molecules	Prenol lipids	Sesquiterpenoids	Eremophilane, 8,9-secoeremophilane and furoeremophilane sesquiterpenoids
2-[(2S,4aR,8aS)-2-hydroxy-4a-methyl-8-methylidene-3,4,5,6,7,8a-hexahydro-1H-naphthalen-2-yl]prop-2-enoic acid	WQMBCGHXXVLQTE-CFVMTHIKSA-N	Organic compounds	Lipids and lipid-like molecules	Prenol lipids	Sesquiterpenoids	Eudesmane, isoeudesmane or cycloeudesmane sesquiterpenoids
Periplanone_C	WZFNHPHAMLEQAE-MVDPNNGESA-N	Organic compounds	Lipids and lipid-like molecules	Prenol lipids	Sesquiterpenoids	Germacrane sesquiterpenoids
1-methyl-4-methylidene-7-(propan-2-yl)-1,2,3,3a,4,5,6,8a-octahydroazulen-1-ol	BUPJOLXWQXEJSQ-QLFBSQMISA-N	Organic compounds	Lipids and lipid-like molecules	Prenol lipids	Sesquiterpenoids	Guaianes
7,11-Epoxy-3,10(14)-guaiadien-6-ol_Ac	ZQBCZOCGILEUBO-UHFFFAOYSA-N	Organic compounds	Lipids and lipid-like molecules	Prenol lipids	Sesquiterpenoids	Guaianes
Farnesol	CRDAMVZIKSXKFV-YFVJMOTDSA-N	Organic compounds	Lipids and lipid-like molecules	Prenol lipids	Sesquiterpenoids	Sesquiterpenoids
Dictyotetraene_Dictyotetraene	IEYBSGDVFXPYDV-UHFFFAOYSA-N	Organic compounds	Lipids and lipid-like molecules	Prenol lipids	Sesquiterpenoids	Sesquiterpenoids
4-(2,6,6-trimethyl-2-cyclohexen-1-yl)-2-Butanone	JHJCHCSUEGPIGE-UHFFFAOYSA-N	Organic compounds	Lipids and lipid-like molecules	Prenol lipids	Sesquiterpenoids	Sesquiterpenoids
3-Hydroxy-1(10),11-spirovetivadien-2-one_Ac	MBYMPIVTBYFYFY-UHFFFAOYSA-N	Organic compounds	Lipids and lipid-like molecules	Prenol lipids	Sesquiterpenoids	Sesquiterpenoids
4,7-Megastigmadiene-3,9-diol_3-Ketone	MDCGEAGEQVMWPE-AATRIKPKSA-N	Organic compounds	Lipids and lipid-like molecules	Prenol lipids	Sesquiterpenoids	Sesquiterpenoids
9,10-Dihydroxy-4,7-megastigmadien-3-one_9,10-Dihydroxy-4,7-megastigmadien-3-one	QNFGCJUWVHQNGF-SNAWJCMRSA-N	Organic compounds	Lipids and lipid-like molecules	Prenol lipids	Sesquiterpenoids	Sesquiterpenoids
5,6-cis-5'-epi-puliscabrin	QNWUKAPRXIAXCS-BMGGDWHBSA-N	Organic compounds	Lipids and lipid-like molecules	Prenol lipids	Sesquiterpenoids	Sesquiterpenoids
(+)-Thujopsene	WXQGPFZDVCRBME-BPLDGKMQSA-N	Organic compounds	Lipids and lipid-like molecules	Prenol lipids	Sesquiterpenoids	Sesquiterpenoids
2-trans,6-trans-Farnesal	YHRUHBBTQZKMEX-YFVJMOTDSA-N	Organic compounds	Lipids and lipid-like molecules	Prenol lipids	Sesquiterpenoids	Sesquiterpenoids
6,10,14-trimethylpentadeca-5,9,13-trien-1-yne	CHOZHHKCNAKMFO-UHFFFAOYSA-N	Organic compounds	Lipids and lipid-like molecules	Prenol lipids	Sesquiterpenoids	Sesquiterpenoids
2-(4-cyclobutylphenyl)cyclohexane-1-carboxylic acid	CLJATBRJCSASRS-UHFFFAOYSA-N	Organic compounds	Lipids and lipid-like molecules	Prenol lipids	Sesquiterpenoids	Sesquiterpenoids
11-(6-hydroxy-2,5,7,8-tetramethyl-3,4-dihydrochromen-2-yl)-4,8-dimethylundecanoic acid	FKTCHXAVPYGOSM-UHFFFAOYSA-N	Organic compounds	Lipids and lipid-like molecules	Prenol lipids	Sesquiterpenoids	Sesquiterpenoids
4-hydroxy-4-(3-hydroxybut-1-enyl)-3,5,5-trimethylcyclohex-2-en-1-one	KPQMCAKZRXOZLB-UHFFFAOYSA-N	Organic compounds	Lipids and lipid-like molecules	Prenol lipids	Sesquiterpenoids	Sesquiterpenoids
11-hydroxy-1,2,5-trimethylspiro[8-oxatricyclo[7.2.1.02,7]dodec-5-ene-12,2'-oxirane]-4-one	BURHPZJXARNGQY-UHFFFAOYSA-N	Organic compounds	Lipids and lipid-like molecules	Prenol lipids	Sesquiterpenoids	Trichothecenes
(4aS,6aR,6aS,6bS,14aR,14bS)-4,4,6a,6a,9,10,14b-heptamethyl-1,2,3,4a,5,6,6b,7,8,13,14,14a-dodecahydropicene	MIAGNFRYAGKKJV-PUCNUSNTSA-N	Organic compounds	Lipids and lipid-like molecules	Prenol lipids	Sesterterpenoids	Scalarane sesterterpenoids
3-[(1R,2S,3S,6Z)-3-hydroxy-2,3-dimethyl-6-(1-oxopropan-2-ylidene)-2-[(3E,7E)-4,8,12-trimethyltrideca-3,7,11-trienyl]cyclohexyl]propyl decanoate	IXRANGUGSVRSRI-MVNXMOOBSA-N	Organic compounds	Lipids and lipid-like molecules	Prenol lipids	Sesterterpenoids	Sesterterpenoids
2-[2-[4,9-dihydroxy-6-(hydroxymethyl)-3a,12a-dimethyl-10-methylidene-2,3,4,7,8,9,11,12-octahydro-1H-cyclopenta[11]annulen-1-yl]-2-methylpropoxy]-6-(hydroxymethyl)oxane-3,4,5-triol	WPCOUSAJELDJIP-UHFFFAOYSA-N	Organic compounds	Lipids and lipid-like molecules	Prenol lipids	Terpene glycosides	Diterpene glycosides
Monotropein_8-Epimer,_10-carboxylic_acid,_di-Me_ester	HHRLQMQDBHPIOK-UHFFFAOYSA-N	Organic compounds	Lipids and lipid-like molecules	Prenol lipids	Terpene glycosides	Iridoid O-glycosides
Buddlejoside B	LNWDBCZJPZTNQI-QGPCSWCTSA-N	Organic compounds	Lipids and lipid-like molecules	Prenol lipids	Terpene glycosides	Iridoid O-glycosides
Geniposidic acid	ZJDOESGVOWAULF-OGJQONSISA-N	Organic compounds	Lipids and lipid-like molecules	Prenol lipids	Terpene glycosides	Iridoid O-glycosides
[5-hydroxy-1-[3,4,5-trihydroxy-6-(hydroxymethyl)oxan-2-yl]oxy-1,4a,5,7a-tetrahydrocyclopenta[c]pyran-7-yl]methyl 3,4-dihydroxybenzoate	LNWDBCZJPZTNQI-UHFFFAOYSA-N	Organic compounds	Lipids and lipid-like molecules	Prenol lipids	Terpene glycosides	Iridoid O-glycosides
[6-[(4a,5-dihydroxy-7-methyl-5,7a-dihydro-1H-cyclopenta[c]pyran-1-yl)oxy]-3,4,5-trihydroxyoxan-2-yl]methyl 3,4,5-trihydroxybenzoate	NLLSXIMBFCAVJD-UHFFFAOYSA-N	Organic compounds	Lipids and lipid-like molecules	Prenol lipids	Terpene glycosides	Iridoid O-glycosides
Secologanin	CSKKDSFETGLMSB-NRZPKYKESA-N	Organic compounds	Lipids and lipid-like molecules	Prenol lipids	Terpene glycosides	Terpene glycosides
p-Menth-3-ene-1,2-diol_2-O-(6-O-Malonyl-β-D-glucopyranoside)	WJCBCORBKKAWBG-UHFFFAOYSA-N	Organic compounds	Lipids and lipid-like molecules	Prenol lipids	Terpene glycosides	Terpene glycosides
3-alpha(S)-Strictosidine	XBAMJZTXGWPTRM-NTXHKPOFSA-N	Organic compounds	Lipids and lipid-like molecules	Prenol lipids	Terpene glycosides	Terpene glycosides
[6-hydroxy-8-methyl-3-[3,4,5-trihydroxy-6-(hydroxymethyl)oxan-2-yl]oxy-9,10-dioxatetracyclo[4.3.1.02,5.03,8]decan-2-yl]methyl 4-hydroxybenzoate	FCHVXNVDFYXLIL-UHFFFAOYSA-N	Organic compounds	Lipids and lipid-like molecules	Prenol lipids	Terpene glycosides	Terpene glycosides
Coronarin_F_Coronarin_F	NVXZTFOIBLZABD-UHFFFAOYSA-N	Organic compounds	Lipids and lipid-like molecules	Prenol lipids	Terpene lactones	Diterpene lactones
3alpha-isopimaryloxi-4alpha,4aalpha,7alpha,7aalpha-dihydronepetalactone	YJNGTOCZBIVAGW-JDRWFIJOSA-N	Organic compounds	Lipids and lipid-like molecules	Prenol lipids	Terpene lactones	Diterpene lactones
Chaparrin	SYRCAVSNPCUQCQ-ZKNGBWAJSA-N	Organic compounds	Lipids and lipid-like molecules	Prenol lipids	Terpene lactones	Quassinoids
7beta-(1S,5-dimethyl-4-hexenyl)-3'aalpha,5',6',7',8',8'a,9',9'aalpha-octahydro-5,5'beta,8'abeta-trimethylspiro(bicyclo[2.2.2]oct-5-en-2,3'(2'H)-naphtho[2,3-b]furan)-2'-on|7beta-(1S,5-dimethyl-4-hexenyl)-3'aalpha,5',6',7',8',8'a,9',9'aalpha-octahydro-5,5'beta,8'abeta-trimethylspiro<bicyclo<2.2.2>oct-5-en-2,3'(2'H)-naphtho<2,3-b>furan>-2'-on	CMXCLTFHXRTSPB-WIXFNSMHSA-N	Organic compounds	Lipids and lipid-like molecules	Prenol lipids	Terpene lactones	Sesquiterpene lactones	Eudesmanolides, secoeudesmanolides, and derivatives
Alantolactone	PXOYOCNNSUAQNS-AGNJHWRGSA-N	Organic compounds	Lipids and lipid-like molecules	Prenol lipids	Terpene lactones	Sesquiterpene lactones	Eudesmanolides, secoeudesmanolides, and derivatives
Chromolaenide	FOCCASNSHDSZLN-CGZYOCHMSA-N	Organic compounds	Lipids and lipid-like molecules	Prenol lipids	Terpene lactones	Sesquiterpene lactones	Germacranolides and derivatives
(3aS,6aR,8S,9aR,9bS)-8-methyl-3,6,9-trimethylidene-3a,4,5,6a,7,8,9a,9b-octahydroazuleno[4,5-b]furan-2-one	BTSWHLURRDXRKW-IRKCQTEASA-N	Organic compounds	Lipids and lipid-like molecules	Prenol lipids	Terpene lactones	Sesquiterpene lactones	Guaianolides and derivatives
Archangelolide	VIFTUZUHQDHAIL-RDSILWCTSA-N	Organic compounds	Lipids and lipid-like molecules	Prenol lipids	Terpene lactones	Sesquiterpene lactones	Guaianolides and derivatives
Deoxyelephantopin	JMUOPRSXUVOHFE-GZZMZBIISA-N	Organic compounds	Lipids and lipid-like molecules	Prenol lipids	Terpene lactones	Terpene lactones
Glaucolide B	JNLNEIIZZQABDP-ZBWGKUOUSA-N	Organic compounds	Lipids and lipid-like molecules	Prenol lipids	Terpene lactones	Terpene lactones
Xerantholide	UQNONRHPSCIIJO-BNYHBGRESA-N	Organic compounds	Lipids and lipid-like molecules	Prenol lipids	Terpene lactones	Terpene lactones
Niveusin C	WGVJNQGTZSPMCY-BZHZVRAUSA-N	Organic compounds	Lipids and lipid-like molecules	Prenol lipids	Terpene lactones	Terpene lactones
Lutein	KBPHJBAIARWVSC-RGZFRNHPSA-N	Organic compounds	Lipids and lipid-like molecules	Prenol lipids	Tetraterpenoids	Carotenoids	Xanthophylls
12beta-Hydroxycarbomethoxyacetyl-quercinsaeure-methylester	BOTLTXUQXQSVAD-ZWVHVWQESA-N	Organic compounds	Lipids and lipid-like molecules	Prenol lipids	Triterpenoids	Triterpenoids
20(29)-Lupene-3,27-diol_27-Carboxylic_acid	CLOUCVRNYSHRCF-UHFFFAOYSA-N	Organic compounds	Lipids and lipid-like molecules	Prenol lipids	Triterpenoids	Triterpenoids
alpha-Amyrin	FSLPMRQHCOLESF-SFMCKYFRSA-N	Organic compounds	Lipids and lipid-like molecules	Prenol lipids	Triterpenoids	Triterpenoids
Betulin	FVWJYYTZTCVBKE-ROUWMTJPSA-N	Organic compounds	Lipids and lipid-like molecules	Prenol lipids	Triterpenoids	Triterpenoids
Smilagenin	GMBQZIIUCVWOCD-UQHLGXRBSA-N	Organic compounds	Lipids and lipid-like molecules	Prenol lipids	Triterpenoids	Triterpenoids
Lupenone	GRBHNQFQFHLCHO-BHMAJAPKSA-N	Organic compounds	Lipids and lipid-like molecules	Prenol lipids	Triterpenoids	Triterpenoids
Glucosol	HFGSQOYIOKBQOW-ZSDYHTTISA-N	Organic compounds	Lipids and lipid-like molecules	Prenol lipids	Triterpenoids	Triterpenoids
5,12,20(30)-Taraxastatrien-3-ol_3-Ketone	JPUAKFAZBBXKGI-UHFFFAOYSA-N	Organic compounds	Lipids and lipid-like molecules	Prenol lipids	Triterpenoids	Triterpenoids
lup-12,20(29)-dien-3beta-ol-26-oic_acid|moruslupenoic_acid_B	KJMHTEHAOONPNU-RRARVEBWSA-N	Organic compounds	Lipids and lipid-like molecules	Prenol lipids	Triterpenoids	Triterpenoids
Sumaresinolic acid	KLHSKTMVSOWVLD-CIDOKVMISA-N	Organic compounds	Lipids and lipid-like molecules	Prenol lipids	Triterpenoids	Triterpenoids
Propapyriogenin A2	LJMPUEBWSQXCRU-LJHQDYJOSA-N	Organic compounds	Lipids and lipid-like molecules	Prenol lipids	Triterpenoids	Triterpenoids
Oleanolic acid	MIJYXULNPSFWEK-GTOFXWBISA-N	Organic compounds	Lipids and lipid-like molecules	Prenol lipids	Triterpenoids	Triterpenoids
12,20(29)-Lupadien-3-ol_12,20(29)-Lupadien-3-ol	NHXFTAGREZWYPK-UHFFFAOYSA-N	Organic compounds	Lipids and lipid-like molecules	Prenol lipids	Triterpenoids	Triterpenoids
lupenone	ONLWBSUVTLKLAP-MOOWCSRSSA-N	Organic compounds	Lipids and lipid-like molecules	Prenol lipids	Triterpenoids	Triterpenoids
Betulinic acid	QGJZLNKBHJESQX-FZFNOLFKSA-N	Organic compounds	Lipids and lipid-like molecules	Prenol lipids	Triterpenoids	Triterpenoids
Saikogenin D	QGNVMEXLLPGQEV-IULQVHCXSA-N	Organic compounds	Lipids and lipid-like molecules	Prenol lipids	Triterpenoids	Triterpenoids
oleanolic_acid	QLPGHFWZYCONNA-SGFJBZENSA-N	Organic compounds	Lipids and lipid-like molecules	Prenol lipids	Triterpenoids	Triterpenoids
Betulonic Acid	SLJTWDNVZKIDAU-SVAFSPIFSA-N	Organic compounds	Lipids and lipid-like molecules	Prenol lipids	Triterpenoids	Triterpenoids
3-Hydroxy-20(29)-lupen-28-oic_acid_3-Ketone	SLJTWDNVZKIDAU-UHFFFAOYSA-N	Organic compounds	Lipids and lipid-like molecules	Prenol lipids	Triterpenoids	Triterpenoids
Diospyric Acid B	UIEGOKVPCRANSU-NASGHRROSA-N	Organic compounds	Lipids and lipid-like molecules	Prenol lipids	Triterpenoids	Triterpenoids
3-Hydroxy-12,19(29)-ursadien-28-oic_acid_3-Hydroxy-12,19(29)-ursadien-28-oic_acid	VPMTUSRUIJFRMW-UHFFFAOYSA-N	Organic compounds	Lipids and lipid-like molecules	Prenol lipids	Triterpenoids	Triterpenoids
Ursolic acid	WCGUUGGRBIKTOS-GPOJBZKASA-N	Organic compounds	Lipids and lipid-like molecules	Prenol lipids	Triterpenoids	Triterpenoids
Adiantutirucallene_A_Adiantutirucallene_A	WYTLLMBHUGAQFP-UHFFFAOYSA-N	Organic compounds	Lipids and lipid-like molecules	Prenol lipids	Triterpenoids	Triterpenoids
3a,5a,5b,8,8,11a-hexamethyl-1-prop-1-en-2-yl-1,4,5,6,7,7a,9,10,11,11b,12,13,13a,13b-tetradecahydrocyclopenta[a]chrysen-9-ol	AEIPVOSDIYYPJI-UHFFFAOYSA-N	Organic compounds	Lipids and lipid-like molecules	Prenol lipids	Triterpenoids	Triterpenoids
3a-(hydroxymethyl)-5a,5b,8,8,11a-pentamethyl-1-prop-1-en-2-yl-1,2,3,4,5,6,7,7a,9,10,11,11b,12,13,13a,13b-hexadecahydrocyclopenta[a]chrysen-9-ol	FVWJYYTZTCVBKE-UHFFFAOYSA-N	Organic compounds	Lipids and lipid-like molecules	Prenol lipids	Triterpenoids	Triterpenoids
10,11-dihydroxy-1,2,6a,6b,9,9,12a-heptamethyl-2,3,4,5,6,6a,7,8,8a,10,11,12,13,14b-tetradecahydro-1H-picene-4a-carboxylic acid	HFGSQOYIOKBQOW-UHFFFAOYSA-N	Organic compounds	Lipids and lipid-like molecules	Prenol lipids	Triterpenoids	Triterpenoids
5a,5b,8,8,11a-pentamethyl-9-oxo-1-prop-1-en-2-yl-2,3,4,5,6,7,7a,10,11,11b,12,13,13a,13b-tetradecahydro-1H-cyclopenta[a]chrysene-3a-carbaldehyde	MHAVMNJPXLZEIG-UHFFFAOYSA-N	Organic compounds	Lipids and lipid-like molecules	Prenol lipids	Triterpenoids	Triterpenoids
10-hydroxy-2,2,6a,6b,9,9,12a-heptamethyl-1,3,4,5,6,6a,7,8,8a,10,11,12,13,14b-tetradecahydropicene-4a-carboxylic acid	MIJYXULNPSFWEK-UHFFFAOYSA-N	Organic compounds	Lipids and lipid-like molecules	Prenol lipids	Triterpenoids	Triterpenoids
10-hydroxy-1,2,6a,6b,9,9,12a-heptamethyl-2,3,4,5,6,6a,7,8,8a,10,11,12,13,14b-tetradecahydro-1H-picene-4a-carboxylic acid	WCGUUGGRBIKTOS-UHFFFAOYSA-N	Organic compounds	Lipids and lipid-like molecules	Prenol lipids	Triterpenoids	Triterpenoids
4a-(hydroxymethyl)-2,2,6a,6b,9,9,12a-heptamethyl-1,3,4,5,6,6a,7,8,8a,10,11,12,13,14b-tetradecahydropicene-1,10-diol	WZHLSMFDYHSZLL-UHFFFAOYSA-N	Organic compounds	Lipids and lipid-like molecules	Prenol lipids	Triterpenoids	Triterpenoids
acetoxyabeo-ergosta-tetren-3B-ol	CDIFLIYDTJYBDO-JZDBMQJNSA-N	Organic compounds	Lipids and lipid-like molecules	Steroids and steroid derivatives	Cholestane steroids	Cholestane steroids
3,5-cholestadiene|cholest-3,5-diene|Cholesta-3,5-dien|cholesta-3,5-diene|Cholestadien-(3.5)|Delta-3,5-cholestadiene	RLHIRZFWJBOHHD-HKQCOZBKSA-N	Organic compounds	Lipids and lipid-like molecules	Steroids and steroid derivatives	Cholestane steroids	Cholestane steroids
24,24-dimethyl-5alpha-cholesta-7,25-dien-22-yn-3beta-ol	DVYXTXNYAJSGGQ-OCFIBWRFSA-N	Organic compounds	Lipids and lipid-like molecules	Steroids and steroid derivatives	Cholestane steroids	Cholesterols and derivatives
Cholesterol	HVYWMOMLDIMFJA-DPAQBDIFSA-N	Organic compounds	Lipids and lipid-like molecules	Steroids and steroid derivatives	Cholestane steroids	Cholesterols and derivatives
10,13-dimethyl-17-(6-methylheptan-2-yl)-2,3,4,7,8,9,11,12,14,15,16,17-dodecahydro-1H-cyclopenta[a]phenanthren-3-ol	HVYWMOMLDIMFJA-UHFFFAOYSA-N	Organic compounds	Lipids and lipid-like molecules	Steroids and steroid derivatives	Cholestane steroids	Cholesterols and derivatives
14α-Methyl-5α-ergosta-9(11),24(28)-dien-3β-ol|4-Methyl-7-ergosta-8,24(28)-diene	AFAORUFDEOMGAB-JREOFADTSA-N	Organic compounds	Lipids and lipid-like molecules	Steroids and steroid derivatives	Ergostane steroids	Ergostane steroids
Phenolic_steroid	HJKVPZJVBHWFCQ-UHFFFAOYSA-N	Organic compounds	Lipids and lipid-like molecules	Steroids and steroid derivatives	Estrane steroids	Estrogens and derivatives
3a-(hydroxymethyl)-5a,5b,8,11a-tetramethyl-1-prop-1-en-2-yl-2,3,4,5,6,7,7a,8,9,10,11,11b,12,13,13a,13b-hexadecahydro-1H-cyclopenta[a]chrysen-9-ol	YWCFPEXIWZLSIA-UHFFFAOYSA-N	Organic compounds	Lipids and lipid-like molecules	Steroids and steroid derivatives	Hydroxysteroids	18-hydroxysteroids
[(3R,5S,9R,10S,13S,14R,17S)-10,13-dimethyl-17-[(E,2S)-6-methyl-5-methylidenehept-3-en-2-yl]-2,3,4,5,6,9,11,12,14,15,16,17-dodecahydro-1H-cyclopenta[a]phenanthren-3-yl] acetate	MKNJPGLHIWWFOQ-COVNCQIGSA-N	Organic compounds	Lipids and lipid-like molecules	Steroids and steroid derivatives	Steroid esters	Steroid esters
Brassinolide	IXVMHGVQKLDRKH-KNBKMWSGSA-N	Organic compounds	Lipids and lipid-like molecules	Steroids and steroid derivatives	Steroid lactones	Brassinolides and derivatives
Musaroside	TYVPUZUDLFQZOP-CROJTKMBSA-N	Organic compounds	Lipids and lipid-like molecules	Steroids and steroid derivatives	Steroid lactones	Cardenolides and derivatives	Cardenolide glycosides and derivatives
Bergenin_4-O-(3,4,5-Trihydroxybenzoyl)	QKSHSFQTWCKTFV-UHFFFAOYSA-N	Organic compounds	Lipids and lipid-like molecules	Steroids and steroid derivatives	Steroid lactones	Steroid lactones
Bergenin_O-De-Me,_4-O-(3,4,5-trihydroxybenzoyl)	SYWMLYSEFOKNQT-UHFFFAOYSA-N	Organic compounds	Lipids and lipid-like molecules	Steroids and steroid derivatives	Steroid lactones	Steroid lactones
Bergenin_O-De-Me,_4-O-(4-hydroxy-3,5-dimethoxybenzoyl)	UMIIKEROLULCCZ-UHFFFAOYSA-N	Organic compounds	Lipids and lipid-like molecules	Steroids and steroid derivatives	Steroid lactones	Steroid lactones
Stigmasta-7,16,25-trien-3-ol_Stigmasta-7,16,25-trien-3-ol	DKSHBTRJYGOZLX-UHFFFAOYSA-N	Organic compounds	Lipids and lipid-like molecules	Steroids and steroid derivatives	Stigmastanes and derivatives	Stigmastanes and derivatives
Stigmasta-7,22,25-trien-3-ol_Stigmasta-7,22,25-trien-3-ol	IMWBKGMKWXIXEQ-CMDGGOBGSA-N	Organic compounds	Lipids and lipid-like molecules	Steroids and steroid derivatives	Stigmastanes and derivatives	Stigmastanes and derivatives
Delta7-Avenasterol	MCWVPSBQQXUCTB-OQTIOYDCSA-N	Organic compounds	Lipids and lipid-like molecules	Steroids and steroid derivatives	Stigmastanes and derivatives	Stigmastanes and derivatives
Stigmasteroltrimethylsilylether|Trimethylsilylderivat_v._Stigmasterol	SZLWSWKRZSAHBC-VGLSAWSOSA-N	Organic compounds	Lipids and lipid-like molecules	Steroids and steroid derivatives	Stigmastanes and derivatives	Stigmastanes and derivatives
stigmasta-5,7,22,25-tetraene-3beta-ol	ZQGUFZGRZKDSPC-LBIQKRHWSA-N	Organic compounds	Lipids and lipid-like molecules	Steroids and steroid derivatives	Stigmastanes and derivatives	Stigmastanes and derivatives
Stigmasta-5,22,25-trien-3-ol_Stigmasta-5,22,25-trien-3-ol	ZTJFINKUHDHOSM-CMDGGOBGSA-N	Organic compounds	Lipids and lipid-like molecules	Steroids and steroid derivatives	Stigmastanes and derivatives	Stigmastanes and derivatives
3-Deoxyvitamin_D3_(5Z,7E)-9,10-seco-5,7,10(19)-cholestatriene	FXKMDILIEQILCA-VDVRBEGSSA-N	Organic compounds	Lipids and lipid-like molecules	Steroids and steroid derivatives	Vitamin D and derivatives	Vitamin D and derivatives
5'-Deoxy-5'-(methylsulfinyl)adenosine	WXOJULRVRHWMGT-JLQSGANNSA-N	Organic compounds	Nucleosides, nucleotides, and analogues	5'-deoxyribonucleosides		5'-deoxyribonucleosides
Adenosine	OIRDTQYFTABQOQ-KQYNXXCUSA-N	Organic compounds	Nucleosides, nucleotides, and analogues	Purine nucleosides		Purine nucleosides
Succinoadenosine	VKGZCEJTCKHMRL-VWJPMABRSA-N	Organic compounds	Nucleosides, nucleotides, and analogues	Purine nucleosides		Purine nucleosides
Adenosine monophosphate	UDMBCSSLTHHNCD-KQYNXXCUSA-N	Organic compounds	Nucleosides, nucleotides, and analogues	Purine nucleotides	Purine ribonucleotides	Purine ribonucleoside monophosphates
Palmitoyl ethanolamide	HXYVTAGFYLMHSO-UHFFFAOYSA-N	Organic compounds	Organic acids and derivatives	Carboximidic acids and derivatives	Carboximidic acids	Carboximidic acids
Pyroglutamic acid	ODHCTXKNWHHXJC-VKHMYHEASA-N	Organic compounds	Organic acids and derivatives	Carboxylic acids and derivatives	Amino acids, peptides, and analogues	Amino acids and derivatives	Alpha amino acids and derivatives
Lauramidopropyl betaine	MRUAUOIMASANKQ-UHFFFAOYSA-N	Organic compounds	Organic acids and derivatives	Carboxylic acids and derivatives	Amino acids, peptides, and analogues	Amino acids and derivatives	Alpha amino acids and derivatives	Alpha amino acids
Myristamidopropyl betaine	QGCUAFIULMNFPJ-UHFFFAOYSA-N	Organic compounds	Organic acids and derivatives	Carboxylic acids and derivatives	Amino acids, peptides, and analogues	Amino acids and derivatives	Alpha amino acids and derivatives	Alpha amino acids
5-Hydroxy-2-piperidinecarboxylic_acid_(2RS,5SR)-form	RKEYKDXXZCICFZ-UHFFFAOYSA-N	Organic compounds	Organic acids and derivatives	Carboxylic acids and derivatives	Amino acids, peptides, and analogues	Amino acids and derivatives	Alpha amino acids and derivatives	Alpha amino acids
l-Pipecolic acid	HXEACLLIILLPRG-YFKPBYRVSA-N	Organic compounds	Organic acids and derivatives	Carboxylic acids and derivatives	Amino acids, peptides, and analogues	Amino acids and derivatives	Alpha amino acids and derivatives	Alpha amino acids	L-alpha-amino acids
L-Arogenic acid	MIEILDYWGANZNH-DSQUFTABSA-N	Organic compounds	Organic acids and derivatives	Carboxylic acids and derivatives	Amino acids, peptides, and analogues	Amino acids and derivatives	Alpha amino acids and derivatives	Alpha amino acids	L-alpha-amino acids
Arginine	ODKSFYDXXFIFQN-BYPYZUCNSA-N	Organic compounds	Organic acids and derivatives	Carboxylic acids and derivatives	Amino acids, peptides, and analogues	Amino acids and derivatives	Alpha amino acids and derivatives	Alpha amino acids	L-alpha-amino acids
Citrulline	RHGKLRLOHDJJDR-BYPYZUCNSA-N	Organic compounds	Organic acids and derivatives	Carboxylic acids and derivatives	Amino acids, peptides, and analogues	Amino acids and derivatives	Alpha amino acids and derivatives	Alpha amino acids	L-alpha-amino acids
NEPSILON,NEPSILON,NEPSILON-TRIMETHYLLYSINE	ZKIJKCHCMFGMCM-QRPNPIFTSA-N	Organic compounds	Organic acids and derivatives	Carboxylic acids and derivatives	Amino acids, peptides, and analogues	Amino acids and derivatives	Alpha amino acids and derivatives	Alpha amino acids	L-alpha-amino acids
Jasmonoyl-S-Isoleucine	IBZYPBGPOGJMBF-QRHMYKSGSA-N	Organic compounds	Organic acids and derivatives	Carboxylic acids and derivatives	Amino acids, peptides, and analogues	Amino acids and derivatives	Alpha amino acids and derivatives	Isoleucine and derivatives
N-Jasmonoyl_amino_acids_N-Jasmonoylisoleucine	IBZYPBGPOGJMBF-VOTSOKGWSA-N	Organic compounds	Organic acids and derivatives	Carboxylic acids and derivatives	Amino acids, peptides, and analogues	Amino acids and derivatives	Alpha amino acids and derivatives	Isoleucine and derivatives
2-Amino-6-oxohexanoic_acid_N-Ac	CRVYRJLIQHSUOQ-UHFFFAOYSA-N	Organic compounds	Organic acids and derivatives	Carboxylic acids and derivatives	Amino acids, peptides, and analogues	Amino acids and derivatives	Alpha amino acids and derivatives	N-acyl-alpha amino acids and derivatives	N-acyl-alpha amino acids
N-Acetyl-L-phenylalanine	CBQJSKKFNMDLON-JTQLQIEISA-N	Organic compounds	Organic acids and derivatives	Carboxylic acids and derivatives	Amino acids, peptides, and analogues	Amino acids and derivatives	Alpha amino acids and derivatives	Phenylalanine and derivatives
Phenylalanine	COLNVLDHVKWLRT-QMMMGPOBSA-N	Organic compounds	Organic acids and derivatives	Carboxylic acids and derivatives	Amino acids, peptides, and analogues	Amino acids and derivatives	Alpha amino acids and derivatives	Phenylalanine and derivatives
Glutamylphenylalanine	XHHOHZPNYFQJKL-QWRGUYRKSA-N	Organic compounds	Organic acids and derivatives	Carboxylic acids and derivatives	Amino acids, peptides, and analogues	Amino acids and derivatives	Alpha amino acids and derivatives	Phenylalanine and derivatives
Stachydrine	CMUNUTVVOOHQPW-LURJTMIESA-N	Organic compounds	Organic acids and derivatives	Carboxylic acids and derivatives	Amino acids, peptides, and analogues	Amino acids and derivatives	Alpha amino acids and derivatives	Proline and derivatives
3-Hydroxystachydrine	DJMIFDZBCUUQJN-GDVGLLTNSA-N	Organic compounds	Organic acids and derivatives	Carboxylic acids and derivatives	Amino acids, peptides, and analogues	Amino acids and derivatives	Alpha amino acids and derivatives	Proline and derivatives
(S)-1-carbamoylpyrrolidine-2-carboxylic acid	RTNFBJXLYMERBB-BYPYZUCNSA-N	Organic compounds	Organic acids and derivatives	Carboxylic acids and derivatives	Amino acids, peptides, and analogues	Amino acids and derivatives	Alpha amino acids and derivatives	Proline and derivatives
N-Fructosyl pyroglutamate	VMOJEEZNLOLYBG-UHFFFAOYSA-N	Organic compounds	Organic acids and derivatives	Carboxylic acids and derivatives	Amino acids, peptides, and analogues	Amino acids and derivatives	Alpha amino acids and derivatives	Proline and derivatives
L-Dopa	WTDRDQBEARUVNC-LURJTMIESA-N	Organic compounds	Organic acids and derivatives	Carboxylic acids and derivatives	Amino acids, peptides, and analogues	Amino acids and derivatives	Alpha amino acids and derivatives	Tyrosine and derivatives
L-Valine	KZSNJWFQEVHDMF-BYPYZUCNSA-N	Organic compounds	Organic acids and derivatives	Carboxylic acids and derivatives	Amino acids, peptides, and analogues	Amino acids and derivatives	Alpha amino acids and derivatives	Valine and derivatives
Pantothenic_acid,_BAN_Pantothenic_acid,_BAN	GHOKWGTUZJEAQD-UHFFFAOYSA-N	Organic compounds	Organic acids and derivatives	Carboxylic acids and derivatives	Amino acids, peptides, and analogues	Amino acids and derivatives	Beta amino acids and derivatives
D-1-[(3-Carboxypropyl)amino]-1-deoxyfructose	HUEOABWGBTXQNF-SFKDOBOXSA-N	Organic compounds	Organic acids and derivatives	Carboxylic acids and derivatives	Amino acids, peptides, and analogues	Amino acids and derivatives	Gamma amino acids and derivatives
4-Guanidinobutanoate	TUHVEAJXIMEOSA-UHFFFAOYSA-N	Organic compounds	Organic acids and derivatives	Carboxylic acids and derivatives	Amino acids, peptides, and analogues	Amino acids and derivatives	Gamma amino acids and derivatives
2-(heptadecanoylamino)acetic acid	AEKJBHKVBQSNGN-UHFFFAOYSA-N	Organic compounds	Organic acids and derivatives	Carboxylic acids and derivatives	Amino acids, peptides, and analogues	Amino acids and derivatives
2-[[1,3-dihydroxy-2-(hydroxymethyl)propan-2-yl]amino]-N-(2-methoxyethyl)propanamide	OMUBIZUQXXSOJY-UHFFFAOYSA-N	Organic compounds	Organic acids and derivatives	Carboxylic acids and derivatives	Amino acids, peptides, and analogues	Amino acids and derivatives
2,11-Dunniadien-15-oic_acid_2,11-Dunniadien-15-oic_acid	BLGAJKOXJDHQAR-UHFFFAOYSA-N	Organic compounds	Organic acids and derivatives	Carboxylic acids and derivatives	Carboxylic acids	Carboxylic acids
Apiosporic_acid_Apiosporic_acid	LQQYYLGWHXPFKQ-UHFFFAOYSA-N	Organic compounds	Organic acids and derivatives	Carboxylic acids and derivatives	Carboxylic acids	Carboxylic acids
Succinate	KDYFGRWQOYBRFD-UHFFFAOYSA-L	Organic compounds	Organic acids and derivatives	Carboxylic acids and derivatives	Dicarboxylic acids and derivatives	Dicarboxylic acids and derivatives
Oxalic acid	MUBZPKHOEPUJKR-UHFFFAOYSA-N	Organic compounds	Organic acids and derivatives	Carboxylic acids and derivatives	Dicarboxylic acids and derivatives	Dicarboxylic acids and derivatives
Chorismate	WTFXTQVDAKGDEY-HTQZYQBOSA-N	Organic compounds	Organic acids and derivatives	Carboxylic acids and derivatives	Dicarboxylic acids and derivatives	Dicarboxylic acids and derivatives
acetyl 3,4,5,6-tetraacetyloxyoxane-2-carboxylate	YNBCGXJMJUZYCN-UHFFFAOYSA-N	Organic compounds	Organic acids and derivatives	Carboxylic acids and derivatives	Hexacarboxylic acids and derivatives	Hexacarboxylic acids and derivatives
Hainangranatumin_E_Hainangranatumin_E	ONJBBHAOJHGINK-UHFFFAOYSA-N	Organic compounds	Organic acids and derivatives	Carboxylic acids and derivatives	Tetracarboxylic acids and derivatives	Tetracarboxylic acids and derivatives
cis-Aconitate	GTZCVFVGUGFEME-IWQZZHSRSA-N	Organic compounds	Organic acids and derivatives	Carboxylic acids and derivatives	Tricarboxylic acids and derivatives	Tricarboxylic acids and derivatives
Citrate	KRKNYBCHXYNGOX-UHFFFAOYSA-K	Organic compounds	Organic acids and derivatives	Carboxylic acids and derivatives	Tricarboxylic acids and derivatives	Tricarboxylic acids and derivatives
Isocitrate	ODBLHEXUDAPZAU-UHFFFAOYSA-N	Organic compounds	Organic acids and derivatives	Carboxylic acids and derivatives	Tricarboxylic acids and derivatives	Tricarboxylic acids and derivatives
2-methylcitric acid	YNOXCRMFGMSKIJ-UHFFFAOYSA-N	Organic compounds	Organic acids and derivatives	Carboxylic acids and derivatives	Tricarboxylic acids and derivatives	Tricarboxylic acids and derivatives
3-Hydroxypropanoate	ALRHLSYJTWAHJZ-UHFFFAOYSA-M	Organic compounds	Organic acids and derivatives	Hydroxy acids and derivatives	Beta hydroxy acids and derivatives	Beta hydroxy acids and derivatives
Malic acid	BJEPYKJPYRNKOW-UHFFFAOYSA-N	Organic compounds	Organic acids and derivatives	Hydroxy acids and derivatives	Beta hydroxy acids and derivatives	Beta hydroxy acids and derivatives
Daucic acid	KUKCUROTFRBUNU-GMSGWIQWSA-N	Organic compounds	Organic acids and derivatives	Hydroxy acids and derivatives	Beta hydroxy acids and derivatives	Beta hydroxy acids and derivatives
Peniciginseng_B	ADGNIITUSSHJDU-BBWFWOEESA-N	Organic compounds	Organic acids and derivatives	Hydroxy acids and derivatives	Medium-chain hydroxy acids and derivatives	Medium-chain hydroxy acids and derivatives
Gluconate	RGHNJXZEOKUKBD-SQOUGZDYSA-M	Organic compounds	Organic acids and derivatives	Hydroxy acids and derivatives	Medium-chain hydroxy acids and derivatives	Medium-chain hydroxy acids and derivatives
Bovidic_acids_16-Bovidic_acid	WMVCHLVKLLYQFB-UHFFFAOYSA-N	Organic compounds	Organic acids and derivatives	Hydroxy acids and derivatives	Medium-chain hydroxy acids and derivatives	Medium-chain hydroxy acids and derivatives
12-Hydroxydodecanoic acid	ZDHCZVWCTKTBRY-UHFFFAOYSA-N	Organic compounds	Organic acids and derivatives	Hydroxy acids and derivatives	Medium-chain hydroxy acids and derivatives	Medium-chain hydroxy acids and derivatives
2-Oxobutanoate	TYEYBOSBBBHJIV-UHFFFAOYSA-M	Organic compounds	Organic acids and derivatives	Keto acids and derivatives	Short-chain keto acids and derivatives	Short-chain keto acids and derivatives
1,3-Dicyclohexylurea	ADFXKUOMJKEIND-UHFFFAOYSA-N	Organic compounds	Organic acids and derivatives	Organic carbonic acids and derivatives	Ureas	Ureas
Tris(2-butoxyethyl) phosphate	WTLBZVNBAKMVDP-UHFFFAOYSA-N	Organic compounds	Organic acids and derivatives	Organic phosphoric acids and derivatives	Phosphate esters	Alkyl phosphates	Trialkyl phosphates
Diphenylphosphate	ASMQGLCHMVWBQR-UHFFFAOYSA-N	Organic compounds	Organic acids and derivatives	Organic phosphoric acids and derivatives	Phosphate esters	Aryl phosphates	Aryl phosphodiesters
Lauryldiethanolamine	NKFNBVMJTSYZDV-UHFFFAOYSA-N	Organic compounds	Organic nitrogen compounds	Organonitrogen compounds	Amines	Alkanolamines	1,2-aminoalcohols
Sphinganine	OTKJDMGTUTTYMP-ZWKOTPCHSA-N	Organic compounds	Organic nitrogen compounds	Organonitrogen compounds	Amines	Alkanolamines	1,2-aminoalcohols
N-Oleoylethanolamine	BOWVQLFMWHZBEF-KTKRTIGZSA-N	Organic compounds	Organic nitrogen compounds	Organonitrogen compounds	Amines	Alkanolamines	1,2-aminoalcohols	N-acylethanolamines
Linoleoyl ethanolamide	KQXDGUVSAAQARU-HZJYTTRNSA-N	Organic compounds	Organic nitrogen compounds	Organonitrogen compounds	Amines	Alkanolamines	1,2-aminoalcohols	N-acylethanolamines
Phytosphingosine	AERBNCYCJBRYDG-KSZLIROESA-N	Organic compounds	Organic nitrogen compounds	Organonitrogen compounds	Amines	Alkanolamines	1,3-aminoalcohols
N-(2-hydroxyethyl)icosa-11,14-dienamide	MWQCBVWCBTUPDQ-UHFFFAOYSA-N	Organic compounds	Organic nitrogen compounds	Organonitrogen compounds	Amines	Alkanolamines
3,5-Dimethyladamantan-1-amine	BUGYDGFZZOZRHP-UHFFFAOYSA-N	Organic compounds	Organic nitrogen compounds	Organonitrogen compounds	Amines	Primary amines	Monoalkylamines
Tetradecylamine	PLZVEHJLHYMBBY-UHFFFAOYSA-N	Organic compounds	Organic nitrogen compounds	Organonitrogen compounds	Amines	Primary amines	Monoalkylamines
N,N-Dimethyl-1,4-phenylenediamine	BZORFPDSXLZWJF-UHFFFAOYSA-N	Organic compounds	Organic nitrogen compounds	Organonitrogen compounds	Amines	Tertiary amines	Tertiary alkylarylamines	Dialkylarylamines
N,N-dibutyl-1-Butanamine	IMFACGCPASFAPR-UHFFFAOYSA-N	Organic compounds	Organic nitrogen compounds	Organonitrogen compounds	Amines	Tertiary amines	Trialkylamines
L-Carnitine	PHIQHXFUZVPYII-ZCFIWIBFSA-N	Organic compounds	Organic nitrogen compounds	Organonitrogen compounds	Quaternary ammonium salts	Carnitines
Choline	OEYIOHPDSNJKLS-UHFFFAOYSA-N	Organic compounds	Organic nitrogen compounds	Organonitrogen compounds	Quaternary ammonium salts	Cholines
Eujavanoic_acid_B_Eujavanoic_acid_B	YUHUSHVXKVKLRF-UHFFFAOYSA-N	Organic compounds	Organic oxygen compounds	Organooxygen compounds	Alcohols and polyols	Cyclic alcohols and derivatives
(1S,3R,4S,5R)-1,3,4,5-tetrahydroxycyclohexane-1-carboxylic acid	AAWZDTNXLSGCEK-LNVDRNJUSA-N	Organic compounds	Organic oxygen compounds	Organooxygen compounds	Alcohols and polyols	Cyclic alcohols and derivatives	Cyclitols and derivatives	Quinic acids and derivatives
Chlorogenate	CWVRJTMFETXNAD-JUHZACGLSA-N	Organic compounds	Organic oxygen compounds	Organooxygen compounds	Alcohols and polyols	Cyclic alcohols and derivatives	Cyclitols and derivatives	Quinic acids and derivatives
(1S,3R,4S,5R)-1,3,5-Trihydroxy-4-{[(2E)-3-(4-hydroxyphenyl)-2-propenoyl]oxy}cyclohexanecarboxylic acid	XWRHBGVVCOSNKO-OPGYGNEESA-N	Organic compounds	Organic oxygen compounds	Organooxygen compounds	Alcohols and polyols	Cyclic alcohols and derivatives	Cyclitols and derivatives	Quinic acids and derivatives
Coumaroyl quinic acid	XWRHBGVVCOSNKO-ZZXKWVIFSA-N	Organic compounds	Organic oxygen compounds	Organooxygen compounds	Alcohols and polyols	Cyclic alcohols and derivatives	Cyclitols and derivatives	Quinic acids and derivatives
Quinic_acid_1,4-Bis-O-(3,4,5-trihydroxybenzoyl)	UTNZIIOILCFURH-UHFFFAOYSA-N	Organic compounds	Organic oxygen compounds	Organooxygen compounds	Alcohols and polyols	Cyclic alcohols and derivatives	Cyclitols and derivatives	Quinic acids and derivatives	O-galloylquinic acids and derivatives
14,15-Dinor-4(18)-cleroden-13-one_13ξ-Alcohol	FARISRBLIXKVBH-UHFFFAOYSA-N	Organic compounds	Organic oxygen compounds	Organooxygen compounds	Alcohols and polyols	Secondary alcohols
D-pantothenic acid/Panthothenate	GHOKWGTUZJEAQD-ZETCQYMHSA-N	Organic compounds	Organic oxygen compounds	Organooxygen compounds	Alcohols and polyols	Secondary alcohols
trans-4-Hydroxycyclohexanecarboxylic acid	HCFRWBBJISAZNK-UHFFFAOYSA-N	Organic compounds	Organic oxygen compounds	Organooxygen compounds	Alcohols and polyols	Secondary alcohols	Cyclohexanols
12-(2,3-Dihydroxycyclopentyl)-2-dodecanone	VOFBBQZXUQXUQN-UHFFFAOYSA-N	Organic compounds	Organic oxygen compounds	Organooxygen compounds	Alcohols and polyols	Secondary alcohols	Cyclopentanols
cyclohexane-1,2,3,4,5,6-hexol	CDAISMWEOUEBRE-UHFFFAOYSA-N	Organic compounds	Organic oxygen compounds	Organooxygen compounds	Alcohols and polyols	Secondary alcohols
Raphanatin	HTDHRCLVWUEXIS-HNVSNYHQSA-N	Organic compounds	Organic oxygen compounds	Organooxygen compounds	Carbohydrates and carbohydrate conjugates	Glycosyl compounds	Glycosylamines
Sucrose	CZMRCDWAGMRECN-UGDNZRGBSA-N	Organic compounds	Organic oxygen compounds	Organooxygen compounds	Carbohydrates and carbohydrate conjugates	Glycosyl compounds	O-glycosyl compounds
Melibiose	DLRVVLDZNNYCBX-ABXHMFFYSA-N	Organic compounds	Organic oxygen compounds	Organooxygen compounds	Carbohydrates and carbohydrate conjugates	Glycosyl compounds	O-glycosyl compounds
alpha,alpha-Trehalose	HDTRYLNUVZCQOY-LIZSDCNHSA-N	Organic compounds	Organic oxygen compounds	Organooxygen compounds	Carbohydrates and carbohydrate conjugates	Glycosyl compounds	O-glycosyl compounds
Hexose + C4H5N3O2	JJWYIMQKLTVAGZ-UHFFFAOYSA-N	Organic compounds	Organic oxygen compounds	Organooxygen compounds	Carbohydrates and carbohydrate conjugates	Glycosyl compounds	O-glycosyl compounds
Sweroside_6'-O-(2,3-Dihydroxybenzoyl)	JMJYZUZXYVEGII-UHFFFAOYSA-N	Organic compounds	Organic oxygen compounds	Organooxygen compounds	Carbohydrates and carbohydrate conjugates	Glycosyl compounds	O-glycosyl compounds
4-Hydroxy-6-(hydroxymethyl)-2H-pyran-2-one_4-Me_ether,_1'-O-β-D-glucopyranoside	OQVZJGGNKYGQLT-UHFFFAOYSA-N	Organic compounds	Organic oxygen compounds	Organooxygen compounds	Carbohydrates and carbohydrate conjugates	Glycosyl compounds	O-glycosyl compounds
Palatinose	PVXPPJIGRGXGCY-DJHAAKORSA-N	Organic compounds	Organic oxygen compounds	Organooxygen compounds	Carbohydrates and carbohydrate conjugates	Glycosyl compounds	O-glycosyl compounds
(2R,3R,4S,5S,6R)-2-[3-hydroxy-2-(4-hydroxy-3-methoxyphenyl)propoxy]-6-(hydroxymethyl)oxane-3,4,5-triol	REHZVRNVHQFBAF-YLHHEPAUSA-N	Organic compounds	Organic oxygen compounds	Organooxygen compounds	Carbohydrates and carbohydrate conjugates	Glycosyl compounds	O-glycosyl compounds
3-(beta-D-glucopyranosyloxy)-2-methyl-4H-Pyran-4-one	YGSIRXHFAUFUEJ-GPTQDWHKSA-N	Organic compounds	Organic oxygen compounds	Organooxygen compounds	Carbohydrates and carbohydrate conjugates	Glycosyl compounds	O-glycosyl compounds
3'-Glucosyl-2',4',6'-trihydroxyacetophenone_2''-O-(3,4,5-Trihydroxybenzoyl)	ABXKUABLJLHDAO-UHFFFAOYSA-N	Organic compounds	Organic oxygen compounds	Organooxygen compounds	Carbohydrates and carbohydrate conjugates	Glycosyl compounds	Phenolic glycosides
2-hydroxy-5-[(3,4,5-trihydroxyoxan-2-yl) oxy]benzoic acid (Benzoic acid + 2O, O-Hex)	CBTFERBMQQAROP-UHFFFAOYSA-N	Organic compounds	Organic oxygen compounds	Organooxygen compounds	Carbohydrates and carbohydrate conjugates	Glycosyl compounds	Phenolic glycosides
2,5-Dihydroxybenzyl_alcohol,_8CI_1'-O-(2-Hydroxy-6-methoxybenzoyl),_2-O-β-D-glucopyranoside	DIZYHORWVKHYCQ-UHFFFAOYSA-N	Organic compounds	Organic oxygen compounds	Organooxygen compounds	Carbohydrates and carbohydrate conjugates	Glycosyl compounds	Phenolic glycosides
2-(3,4-Dihydroxyphenyl)-1-propanol_3'-Me_ether,_4'-O-[3,4,5-trihydroxybenzoyl-(→6)-β-D-glucopyranoside]	GDYHXYVZYNLODJ-UHFFFAOYSA-N	Organic compounds	Organic oxygen compounds	Organooxygen compounds	Carbohydrates and carbohydrate conjugates	Glycosyl compounds	Phenolic glycosides
3,4-Dihydro-4,5,8-trihydroxy-1(2H)-naphthalenone_5-O-[(3,4,5-Trihydroxybenzoyl)-(→6)-β-D-glucopyranoside]	GFYUFBXKWIZMRP-UHFFFAOYSA-N	Organic compounds	Organic oxygen compounds	Organooxygen compounds	Carbohydrates and carbohydrate conjugates	Glycosyl compounds	Phenolic glycosides
4-[3-(beta-D-glucopyranosyloxy)-4-hydroxy-2,6,6-trimethyl-1-cyclohexen-1-yl]-2-Butanone	LMPCSMHAJDXHSV-IBEHDNSVSA-N	Organic compounds	Organic oxygen compounds	Organooxygen compounds	Carbohydrates and carbohydrate conjugates	Glycosyl compounds	Phenolic glycosides
Caffeic acid 4-O-beta-D-glucopyranoside	OHEYCHKLBCPRLZ-TVKJYDDYSA-N	Organic compounds	Organic oxygen compounds	Organooxygen compounds	Carbohydrates and carbohydrate conjugates	Glycosyl compounds	Phenolic glycosides
(2S,3R,4S,5S,6R)-2-[4-(3-hydroxybutyl)phenoxy]-6-(hydroxymethyl)oxane-3,4,5-triol	SCUSKAVTYFDOEU-YLHHEPAUSA-N	Organic compounds	Organic oxygen compounds	Organooxygen compounds	Carbohydrates and carbohydrate conjugates	Glycosyl compounds	Phenolic glycosides
2-(3-hydroxy-5-methoxyphenoxy)-6-(hydroxymethyl)oxane-3,4,5-triol	SJBWDSQCMPAGHA-UHFFFAOYSA-N	Organic compounds	Organic oxygen compounds	Organooxygen compounds	Carbohydrates and carbohydrate conjugates	Glycosyl compounds	Phenolic glycosides
2',6,6'-Trihydroxybenzophenone-2,4-dicarboxylic_acid_2'-O-β-D-Glucopyranoside	WGJHPDSSDQSAFA-UHFFFAOYSA-N	Organic compounds	Organic oxygen compounds	Organooxygen compounds	Carbohydrates and carbohydrate conjugates	Glycosyl compounds	Phenolic glycosides
Biflorin	XTZWWMZDVUKEDJ-SPEJKDPOSA-N	Organic compounds	Organic oxygen compounds	Organooxygen compounds	Carbohydrates and carbohydrate conjugates	Glycosyl compounds	Phenolic glycosides
4-(2-hydroxyethyl)-2-methoxyphenyl-beta-D-Glucopyranoside	ZZDVZVBAZHPHLY-UXXRCYHCSA-N	Organic compounds	Organic oxygen compounds	Organooxygen compounds	Carbohydrates and carbohydrate conjugates	Glycosyl compounds	Phenolic glycosides
[3,4,5-trihydroxy-6-[(3,4,5-trihydroxy-6-methyloxan-2-yl)oxymethyl]oxan-2-yl] 4-hydroxybenzoate	AMBDNEPFBLXMFJ-UHFFFAOYSA-N	Organic compounds	Organic oxygen compounds	Organooxygen compounds	Carbohydrates and carbohydrate conjugates	Glycosyl compounds
[6-(2-acetyl-3,5-dihydroxyphenoxy)-3,4,5-trihydroxyoxan-2-yl]methyl 3,4,5-trihydroxybenzoate	GXHABJFCOYOIBY-UHFFFAOYSA-N	Organic compounds	Organic oxygen compounds	Organooxygen compounds	Carbohydrates and carbohydrate conjugates	Glycosyl compounds
2-[3,5-dihydroxy-2-[2-(4-hydroxy-3-methoxyphenyl)ethoxy]-6-(hydroxymethyl)oxan-4-yl]oxy-6-methyloxane-3,4,5-triol	KNVLNWLGXNQJNJ-UHFFFAOYSA-N	Organic compounds	Organic oxygen compounds	Organooxygen compounds	Carbohydrates and carbohydrate conjugates	Glycosyl compounds
2-(hydroxymethyl)-6-[(3,4,5-trihydroxy-6-phenylmethoxyoxan-2-yl)methoxy]oxane-3,4,5-triol	LLEMMFPELBNINR-UHFFFAOYSA-N	Organic compounds	Organic oxygen compounds	Organooxygen compounds	Carbohydrates and carbohydrate conjugates	Glycosyl compounds
[6-[6-(acetyloxymethyl)-3,4,5-trihydroxyoxan-2-yl]oxy-3,4,5-trihydroxyoxan-2-yl]methyl acetate	NLJRZENVSOSKIO-UHFFFAOYSA-N	Organic compounds	Organic oxygen compounds	Organooxygen compounds	Carbohydrates and carbohydrate conjugates	Glycosyl compounds
4,4-dimethyl-7-[[3,4,5-trihydroxy-6-(hydroxymethyl)oxan-2-yl]oxymethyl]-3,4a,5,6-tetrahydronaphthalen-2-one	VAXHELKDGGSASL-UHFFFAOYSA-N	Organic compounds	Organic oxygen compounds	Organooxygen compounds	Carbohydrates and carbohydrate conjugates	Glycosyl compounds
2-[4,5-dihydroxy-6-(hydroxymethyl)-2-phenylmethoxyoxan-3-yl]oxy-6-(hydroxymethyl)oxane-3,4,5-triol	WKXRKKUZTXIFJY-UHFFFAOYSA-N	Organic compounds	Organic oxygen compounds	Organooxygen compounds	Carbohydrates and carbohydrate conjugates	Glycosyl compounds
Raffinose	MUPFEKGTMRGPLJ-ZQSKZDJDSA-N	Organic compounds	Organic oxygen compounds	Organooxygen compounds	Carbohydrates and carbohydrate conjugates	Oligosaccharides
4-O-((S)-1-Carboxyethyl)-D-glucuronsaeure|4-O-<(S)-1-Carboxyethyl>-D-glucuronsaeure	GUQMPPLWSUOXAK-MOPMGFJHSA-N	Organic compounds	Organic oxygen compounds	Organooxygen compounds	Carbohydrates and carbohydrate conjugates	Sugar acids and derivatives	Glucuronic acid derivatives
3-O-α-D-Glucopyranuronosyl-D-xylose,_9CI_4'-Me	SGGXYVAZDMKGLH-UHFFFAOYSA-N	Organic compounds	Organic oxygen compounds	Organooxygen compounds	Carbohydrates and carbohydrate conjugates	Sugar acids and derivatives	Glucuronic acid derivatives	Glucuronides	O-glucuronides
L-arabitol	HEBKCHPVOIAQTA-IMJSIDKUSA-N	Organic compounds	Organic oxygen compounds	Organooxygen compounds	Carbohydrates and carbohydrate conjugates	Sugar alcohols
Adonitol	HEBKCHPVOIAQTA-NGQZWQHPSA-N	Organic compounds	Organic oxygen compounds	Organooxygen compounds	Carbohydrates and carbohydrate conjugates	Sugar alcohols
Salicylaldehyde	SMQUZDBALVYZAC-UHFFFAOYSA-N	Organic compounds	Organic oxygen compounds	Organooxygen compounds	Carbonyl compounds	Aldehydes	Aryl-aldehydes	Benzaldehydes	Hydroxybenzaldehydes
2,6-Decadien-4-ynal,_8CI_2,6-Decadien-4-ynal,_8CI	RPRDZOKGILIXOC-KQWYESAVSA-N	Organic compounds	Organic oxygen compounds	Organooxygen compounds	Carbonyl compounds	Aldehydes	Medium-chain aldehydes
2,4,6-Nonatrienal,_9CI_2,4,6-Nonatrienal,_9CI	XHDSWFFUGPJMMN-ARQDATDDSA-N	Organic compounds	Organic oxygen compounds	Organooxygen compounds	Carbonyl compounds	Aldehydes	Medium-chain aldehydes
2,3,5-triethyl-4-methylhexa-2,4-dienedial	QMPIBHMPJDTESW-UHFFFAOYSA-N	Organic compounds	Organic oxygen compounds	Organooxygen compounds	Carbonyl compounds	Aldehydes
dodec-2-enal	SSNZFFBDIMUILS-UHFFFAOYSA-N	Organic compounds	Organic oxygen compounds	Organooxygen compounds	Carbonyl compounds	Aldehydes
2,4,7,9-Tetramethyl-5-decyne-4,7-diol	LXOFYPKXCSULTL-UHFFFAOYSA-N	Organic compounds	Organic oxygen compounds	Organooxygen compounds	Carbonyl compounds	Alpha,beta-unsaturated carbonyl compounds	Alpha,beta-unsaturated ketones	Ynones
Cyclosulfoxicurvularin	XBYWGNYCVAOWKJ-UKHBRHBRSA-N	Organic compounds	Organic oxygen compounds	Organooxygen compounds	Carbonyl compounds	Ketones	Aryl ketones	Aryl alkyl ketones
3-(4,5-dimethylthiazol-2-yl)-2,5-diphenyltetrazolium_bromide|formazan|renifolin_D	BOLDJAUMGUJJKM-LSDHHAIUSA-N	Organic compounds	Organic oxygen compounds	Organooxygen compounds	Carbonyl compounds	Ketones	Aryl ketones	Phenylketones	Alkyl-phenylketones
Tomentoside_I_Tomentoside_I	BOPNBEMHPYANDR-UHFFFAOYSA-N	Organic compounds	Organic oxygen compounds	Organooxygen compounds	Carbonyl compounds	Ketones	Aryl ketones	Phenylketones	Alkyl-phenylketones
Mephedrone	YELGFTGWJGBAQU-UHFFFAOYSA-N	Organic compounds	Organic oxygen compounds	Organooxygen compounds	Carbonyl compounds	Ketones	Aryl ketones	Phenylketones	Alkyl-phenylketones
renifolin_E	YUFRMAIFQLLTCL-JKSUJKDBSA-N	Organic compounds	Organic oxygen compounds	Organooxygen compounds	Carbonyl compounds	Ketones	Aryl ketones	Phenylketones	Alkyl-phenylketones
2-Methylene-3-oxocyclopentanecarboxylic_acid,_8CI,_9CI_(R)-form	ILFPCMXTASDZKM-UHFFFAOYSA-N	Organic compounds	Organic oxygen compounds	Organooxygen compounds	Carbonyl compounds	Ketones	Cyclic ketones
Methylenomycin_B_Methylenomycin_B	YDXIEAHUYZKJOH-UHFFFAOYSA-N	Organic compounds	Organic oxygen compounds	Organooxygen compounds	Carbonyl compounds	Ketones	Cyclic ketones
Glutinosone_Glutinosone	AUWWCTMETLOZSD-UHFFFAOYSA-N	Organic compounds	Organic oxygen compounds	Organooxygen compounds	Carbonyl compounds	Ketones	Cyclic ketones	Cyclohexenones
Tricholomenyne_A_Tricholomenyne_A	UDBAGMPPKFTSPW-UHFFFAOYSA-N	Organic compounds	Organic oxygen compounds	Organooxygen compounds	Carbonyl compounds	Ketones	Cyclic ketones	Cyclohexenones
Epoformin_Epoformin	WCZPXJJNPSYRIV-UHFFFAOYSA-N	Organic compounds	Organic oxygen compounds	Organooxygen compounds	Carbonyl compounds	Ketones	Cyclic ketones	Cyclohexenones
Coibanole_A_Coibanole_A	XXEZBUQSFPDVPL-UHFFFAOYSA-N	Organic compounds	Organic oxygen compounds	Organooxygen compounds	Carbonyl compounds	Ketones	Cyclic ketones	Cyclohexenones
Rosigenin_Rosigenin	YIOIHYRGWULMRJ-UHFFFAOYSA-N	Organic compounds	Organic oxygen compounds	Organooxygen compounds	Carbonyl compounds	Ketones	Cyclic ketones	Cyclohexenones
3-buta-1,3-dienyl-2,4,4-trimethylcyclohex-2-en-1-one	NSFWSHKUSWODJO-UHFFFAOYSA-N	Organic compounds	Organic oxygen compounds	Organooxygen compounds	Carbonyl compounds	Ketones
2,3-dihydroxy-1-(4-hydroxy-3-methoxyphenyl)propan-1-one	UTXNRISXYKZJTH-UHFFFAOYSA-N	Organic compounds	Organic oxygen compounds	Organooxygen compounds	Carbonyl compounds	Ketones
Arnebinol_Arnebinol	BSXTWYDVYNXVHH-BTWHZWODSA-N	Organic compounds	Organic oxygen compounds	Organooxygen compounds	Ethers	Alkyl aryl ethers
3,6,9,12-Tetraoxatetracosan-1-ol	WPMWEFXCIYCJSA-UHFFFAOYSA-N	Organic compounds	Organic oxygen compounds	Organooxygen compounds	Ethers	Dialkyl ethers	Polyethylene glycols
Penicillide_3'-Hydroxy,_1'-deoxy,_1',2'-didehydro	CDCIKAPGWWMGGE-BQYQJAHWSA-N	Organic compounds	Organic oxygen compounds	Organooxygen compounds	Ethers	Diarylethers
Thiazole	FZWLAAWBMGSTSO-UHFFFAOYSA-N	Organic compounds	Organoheterocyclic compounds	Azoles	Thiazoles	Thiazoles
Americanin_B	VDIFGESBHJLSFS-OWOJBTEDSA-N	Organic compounds	Organoheterocyclic compounds	Benzodioxanes	Phenylbenzodioxanes	Phenylbenzo-1,4-dioxanes
Cannabifolactone_A_Cannabifolactone_A	UXGXNGFCQCNOPY-SDQBBNPISA-N	Organic compounds	Organoheterocyclic compounds	Benzofurans		Benzofurans
Cryphonectric_acid_5-Deoxy	YOZKJTUVRJOTKE-UHFFFAOYSA-N	Organic compounds	Organoheterocyclic compounds	Benzofurans	Benzofuranones	Benzofuranones
5-methyl-2-benzofuran-1,3-dione	ZOXBWJMCXHTKNU-UHFFFAOYSA-N	Organic compounds	Organoheterocyclic compounds	Benzofurans	Benzofuranones	Phthalic anhydrides
3,7-Dihydroxy-1,9-dimethyl-2-dibenzofurancarboxylic_acid_15-Hydroxy	SKMSPRLCPQGHNI-UHFFFAOYSA-N	Organic compounds	Organoheterocyclic compounds	Benzofurans	Dibenzofurans	Dibenzofurans
3,7-Dihydroxy-1,9-dimethyl-2-dibenzofurancarboxylic_acid_15-Oxo	WOXOGUFWLMGMQG-UHFFFAOYSA-N	Organic compounds	Organoheterocyclic compounds	Benzofurans	Dibenzofurans	Dibenzofurans
2,6,7-Trihydroxy-9-methyl-4-dibenzofurancarboxylic_acid_2-Me_ether	ZCQTZTJLYWJXFU-UHFFFAOYSA-N	Organic compounds	Organoheterocyclic compounds	Benzofurans	Dibenzofurans	Dibenzofurans
Pratenol_B_Pratenol_B	WKBLWDNPQQYILN-WZUFQYTHSA-N	Organic compounds	Organoheterocyclic compounds	Benzopyrans	1-benzopyrans	1-benzopyrans
3,6-Dimethylchromone	CNWMARIMEBTYMR-UHFFFAOYSA-N	Organic compounds	Organoheterocyclic compounds	Benzopyrans	1-benzopyrans	Chromones
Oxalicumone_A_Oxalicumone_A	ICIIHDQGIKEFTE-UHFFFAOYSA-N	Organic compounds	Organoheterocyclic compounds	Benzopyrans	1-benzopyrans	Chromones
remisporine_A	IOTIRDPSAAECEK-OAHLLOKOSA-N	Organic compounds	Organoheterocyclic compounds	Benzopyrans	1-benzopyrans	Chromones
2-Alkyl-5,7-dihydroxy-4H-1-benzopyran-4-ones_7-Me_ether	JNHVWACAXZPGJO-UHFFFAOYSA-N	Organic compounds	Organoheterocyclic compounds	Benzopyrans	1-benzopyrans	Chromones
2-(2-Phenylethyl)-4H-1-benzopyran-4-one_7-Methoxy,_6-hydroxy	KDCNUGSRRSQXCW-UHFFFAOYSA-N	Organic compounds	Organoheterocyclic compounds	Benzopyrans	1-benzopyrans	Chromones
2,8-Dihydroxy-6-methylxanthone-1-carboxylic_acid_2,8-Dihydroxy-6-methylxanthone-1-carboxylic_acid	ASAUXYYQDCDORO-UHFFFAOYSA-N	Organic compounds	Organoheterocyclic compounds	Benzopyrans	1-benzopyrans	Dibenzopyrans	Xanthenes	Xanthones
2,8-Dihydroxy-9-oxo-9H-xanthene-1-carbox	GIDUHUXAHQRKSD-UHFFFAOYSA-N	Organic compounds	Organoheterocyclic compounds	Benzopyrans	1-benzopyrans	Dibenzopyrans	Xanthenes	Xanthones
8-carboxymethyl-1,5,6-trihydroxy-3-methoxyxanthone	VDFOHPZYWVBCGL-UHFFFAOYSA-N	Organic compounds	Organoheterocyclic compounds	Benzopyrans	1-benzopyrans	Dibenzopyrans	Xanthenes	Xanthones
Gartanin	OJXQLGQIDIPMTE-UHFFFAOYSA-N	Organic compounds	Organoheterocyclic compounds	Benzopyrans	1-benzopyrans	Dibenzopyrans	Xanthenes	Xanthones	4-prenylated xanthones
1,3,6-trihydroxy-8-methylxanthen-9-one	AQZHBCDRWFMXIN-UHFFFAOYSA-N	Organic compounds	Organoheterocyclic compounds	Benzopyrans	1-benzopyrans	Dibenzopyrans
3-(3,4-Dihydroxyphenyl)-3,4-dihydro-8-hydroxyisocoumarin_3-(3,4-Dihydroxyphenyl)-3,4-dihydro-8-hydroxyisocoumarin	RQDGXYMBVTZQNF-UHFFFAOYSA-N	Organic compounds	Organoheterocyclic compounds	Benzopyrans	2-benzopyrans	2-benzopyrans
phellibaumin_B	ZWCIXZKNLVQESJ-SFHVURJKSA-N	Organic compounds	Organoheterocyclic compounds	Benzopyrans	2-benzopyrans	2-benzopyrans
Pyocyanin	YNCMLFHHXWETLD-UHFFFAOYSA-N	Organic compounds	Organoheterocyclic compounds	Diazanaphthalenes	Benzodiazines	Quinoxalines	Phenazines and derivatives
Kyanmethin	BJJDXAFKCKSLTE-UHFFFAOYSA-N	Organic compounds	Organoheterocyclic compounds	Diazines	Pyrimidines and pyrimidine derivatives	Aminopyrimidines and derivatives
Andrographolactone_Andrographolactone	AZVREFBOZWOSCN-UHFFFAOYSA-N	Organic compounds	Organoheterocyclic compounds	Dihydrofurans	Furanones	Butenolides
5-(2-Hydroxyethylidene)-2(5H)-furanone_5-(2-Hydroxyethylidene)-2(5H)-furanone	QGILFERGBZSEHB-HYXAFXHYSA-N	Organic compounds	Organoheterocyclic compounds	Dihydrofurans	Furanones	Butenolides
Harzianolide_2'-Deoxy,_1',2'-didehydro(E-)	RGFKQPHWBMCPEB-CCPOWDLISA-N	Organic compounds	Organoheterocyclic compounds	Dihydrofurans	Furanones	Butenolides
2-(2-Octenyl)-3-octyloxirane,_9CI_2-(2-Octenyl)-3-octyloxirane,_9CI	SSDARUDDPOHEKG-ACCUITESSA-N	Organic compounds	Organoheterocyclic compounds	Epoxides		Epoxides
9,10-Epoxy-3,6-octadecadiene_(3Z,6Z,9S,10R)-form	ZKCKHRAPIWMJMM-KNVWVLGRSA-N	Organic compounds	Organoheterocyclic compounds	Epoxides		Epoxides
4-[5-(4-hydroxy-3-methoxyphenyl)-3,4-dimethylfuran-2-yl]-2-methoxyphenol	OIXPKFRMEUTHOG-UHFFFAOYSA-N	Organic compounds	Organoheterocyclic compounds	Furans	Diphenylfurans	2,5-diphenylfurans
2-Pentylfuran_2-Pentylfuran	YVBAUDVGOFCUSG-UHFFFAOYSA-N	Organic compounds	Organoheterocyclic compounds	Heteroaromatic compounds		Heteroaromatic compounds
5-Hydroxyindoleacetaldehyde	OBFAPCIUSYHFIE-UHFFFAOYSA-N	Organic compounds	Organoheterocyclic compounds	Indoles and derivatives	Hydroxyindoles	Hydroxyindoles
Isatin	JXDYKVIHCLTXOP-UHFFFAOYSA-N	Organic compounds	Organoheterocyclic compounds	Indoles and derivatives	Indolines	Indolines
Indoleacetic acid	SEOVTRFCIGRIMH-UHFFFAOYSA-N	Organic compounds	Organoheterocyclic compounds	Indoles and derivatives	Indolyl carboxylic acids and derivatives	Indole-3-acetic acid derivatives
L-Tryptophan	QIVBCDIJIAJPQS-VIFPVBQESA-N	Organic compounds	Organoheterocyclic compounds	Indoles and derivatives	Indolyl carboxylic acids and derivatives	Indolyl carboxylic acids and derivatives
4-Hydroxy-1(3H)-isobenzofuranone_4-Hydroxy-1(3H)-isobenzofuranone	ZSCIMKFWMUXNBS-UHFFFAOYSA-N	Organic compounds	Organoheterocyclic compounds	Isocoumarans	Isobenzofuranones	Phthalides
Triflusal_(INN)	AYDXAULLCROVIT-UHFFFAOYSA-N	Organic compounds	Organoheterocyclic compounds	Isoindoles and derivatives	Isoindolines	Isoindolones
(R)-1-(3,4-dihydroxybenzyl)-1,2,3,4-tetrahydroisoquinoline-6,7-diol	GGGSEBXTKMTNBW-UHFFFAOYSA-N	Organic compounds	Organoheterocyclic compounds	Isoquinolines and derivatives	Benzylisoquinolines	Benzylisoquinolines
Ancistrotectorine	BHQAJMGEYYHIGV-JKSUJKDBSA-N	Organic compounds	Organoheterocyclic compounds	Isoquinolines and derivatives	Naphthylisoquinolines	Naphthylisoquinolines
Plakolide_A_Plakolide_A	CIUVHSRFRVWPDP-LDHFCIDVSA-N	Organic compounds	Organoheterocyclic compounds	Lactones	Gamma butyrolactones	Gamma butyrolactones
3-Hydroxy-4,15-dinor-1(5)-xanthen-12,8-olide_3-Hydroxy-4,15-dinor-1(5)-xanthen-12,8-olide	MOXJTUNOIGNZKZ-UHFFFAOYSA-N	Organic compounds	Organoheterocyclic compounds	Lactones	Gamma butyrolactones	Gamma butyrolactones
Tetrahydro-5-oxo-3-furanacetic_acid,_9CI_Tetrahydro-5-oxo-3-furanacetic_acid,_9CI	OLUFKMOMLQRPFO-UHFFFAOYSA-N	Organic compounds	Organoheterocyclic compounds	Lactones	Gamma butyrolactones	Gamma butyrolactones
Dihydromuronic acid	SPGPUDJMXMJNCU-JLAWEPINSA-N	Organic compounds	Organoheterocyclic compounds	Lactones	Gamma butyrolactones	Gamma butyrolactones
Tetrahydro-4-methyl-5-oxo-3-furancarboxylic_acid_Tetrahydro-4-methyl-5-oxo-3-furancarboxylic_acid	WXUISPWOIMGQAO-UHFFFAOYSA-N	Organic compounds	Organoheterocyclic compounds	Lactones	Gamma butyrolactones	Gamma butyrolactones
5-(6-oxoheptyl)oxolan-2-one	JOYVBUCCSHJIOH-UHFFFAOYSA-N	Organic compounds	Organoheterocyclic compounds	Lactones	Gamma butyrolactones	Gamma butyrolactones
Biatriosporin_D	JYJMGFYTRPKCHQ-UHFFFAOYSA-N	Organic compounds	Organoheterocyclic compounds	Naphthofurans		Naphthofurans
2-Acetylnaphtho[2,3-b]furan-4,9-dione,_9CI_7-Methoxy,_8-hydroxy	ZXDOJBNMPXLBNY-UHFFFAOYSA-N	Organic compounds	Organoheterocyclic compounds	Naphthofurans		Naphthofurans
Deoxymiroestrol	AZKZPXFWTQSDET-ZMNKABNMSA-N	Organic compounds	Organoheterocyclic compounds	Naphthopyrans		Naphthopyrans
Palmatoside G	YROXDMYKXGMKSM-YUOSKFACSA-N	Organic compounds	Organoheterocyclic compounds	Naphthopyrans	Naphthopyranones	Naphthopyranone glycosides
(1S,2S,6R,7R,9R)-6-methyl-10,12-dioxatricyclo[7.2.1.0<2,7>]dodec-4-en-8-one	AQERSWBBCICMMF-WNIYITNYSA-N	Organic compounds	Organoheterocyclic compounds	Oxepanes		Oxepanes
Baccharin	GTHQOPUWLHFKFZ-DKPADXJRSA-N	Organic compounds	Organoheterocyclic compounds	Oxepanes		Oxepanes
Deacylantibiotic_NF_00659_A_12-Deoxy,_3-(6-methyl-2,4-octadienoyl)(E,E)	ZUXBGHRWQYVZRH-PHEQNACWSA-N	Organic compounds	Organoheterocyclic compounds	Oxepanes		Oxepanes
2-(1,3-Butadienyl)tetrahydro-4-(1,3-pentadienyl)-3-furanol,_8CI_2-(1,3-Butadienyl)tetrahydro-4-(1,3-pentadienyl)-3-furanol,_8CI	DTLKTHCXEMHTIQ-ULHKCZBESA-N	Organic compounds	Organoheterocyclic compounds	Oxolanes		Oxolanes
N-Methylpelletierine	TYHJMEIBGDDCPA-SECBINFHSA-N	Organic compounds	Organoheterocyclic compounds	Piperidines		Piperidines
4-Methylpelletierine	TYHJMEIBGDDCPA-UHFFFAOYSA-N	Organic compounds	Organoheterocyclic compounds	Piperidines		Piperidines
5-(2,4-Hexadienylidene)-2-oxo-6H-pyran-3-propanoic_acid_5-(2,4-Hexadienylidene)-2-oxo-6H-pyran-3-propanoic_acid	ACFXHMLFZGREFW-FOZCRLHDSA-N	Organic compounds	Organoheterocyclic compounds	Pyrans	Pyranones and derivatives	Dihydropyranones
Halomadurone_B	AEFPQCAIXWXPSX-BZNITXMSSA-N	Organic compounds	Organoheterocyclic compounds	Pyrans	Pyranones and derivatives	Pyranones and derivatives
Cladobotrin_III_Cladobotrin_III	AOUIWFQBPLFLEE-SNAWJCMRSA-N	Organic compounds	Organoheterocyclic compounds	Pyrans	Pyranones and derivatives	Pyranones and derivatives
6-Pentyl-2H-pyran-2-one_1',2'E-Didehydro	GVUAFSNSBZBVES-GQCTYLIASA-N	Organic compounds	Organoheterocyclic compounds	Pyrans	Pyranones and derivatives	Pyranones and derivatives
Fulvoplumierin_Fulvoplumierin	RFUJEBHESHKXKW-BEHOXYOFSA-N	Organic compounds	Organoheterocyclic compounds	Pyrans	Pyranones and derivatives	Pyranones and derivatives
2-(hydroxymethyl)-5-methoxy-4H-pyran-4-one	RLWWKLWEBQOOAB-UHFFFAOYSA-N	Organic compounds	Organoheterocyclic compounds	Pyrans	Pyranones and derivatives	Pyranones and derivatives
Ethyl_maltol	YIKYNHJUKRTCJL-UHFFFAOYSA-N	Organic compounds	Organoheterocyclic compounds	Pyrans	Pyranones and derivatives	Pyranones and derivatives
6-Oxo-1,4,5,6-tetrahydronicotinate;_1,4,5,6-Tetrahydro-6-oxonicotinate;_1,4,5,6-Tetrahydro-6-oxonicotinic_acid	SDKCWSUZEUBWLP-UHFFFAOYSA-N	Organic compounds	Organoheterocyclic compounds	Pyridines and derivatives	Hydropyridines	Tetrahydropyridines
Nicotinamide	DFPAKSUCGFBDDF-UHFFFAOYSA-N	Organic compounds	Organoheterocyclic compounds	Pyridines and derivatives	Pyridinecarboxylic acids and derivatives	Pyridinecarboxamides	Nicotinamides
Nicotinic acid	PVNIIMVLHYAWGP-UHFFFAOYSA-N	Organic compounds	Organoheterocyclic compounds	Pyridines and derivatives	Pyridinecarboxylic acids and derivatives	Pyridinecarboxylic acids
Pyridoxine + O-Hex	MDLTWTOQCHCLSZ-UHFFFAOYSA-N	Organic compounds	Organoheterocyclic compounds	Pyridines and derivatives	Pyridoxines	Pyridoxines
Palmitic_acid_(NF)	VOMKSBFLAZZBOW-UUWRZZSWSA-N	Organic compounds	Organoheterocyclic compounds	Pyridopyrimidines		Pyridopyrimidines
Arborinine	ATBZZQPALSPNMF-UHFFFAOYSA-N	Organic compounds	Organoheterocyclic compounds	Quinolines and derivatives	Benzoquinolines	Acridines	Acridones
Lemobiline	BXTFNWWMVUHWQA-UHFFFAOYSA-N	Organic compounds	Organoheterocyclic compounds	Quinolines and derivatives	Dihydrofuranoquinolines	Dihydrofuranoquinolines
Xanthurenic acid	FBZONXHGGPHHIY-UHFFFAOYSA-N	Organic compounds	Organoheterocyclic compounds	Quinolines and derivatives	Quinoline carboxylic acids	Quinoline carboxylic acids
Kynurenic acid (Kynurenate)	HCZHHEIFKROPDY-UHFFFAOYSA-N	Organic compounds	Organoheterocyclic compounds	Quinolines and derivatives	Quinoline carboxylic acids	Quinoline carboxylic acids
2-nonyloxy-5-pentyltetrahydrofuran	GGWCSXQLDGOTLY-QZTJIDSGSA-N	Organic compounds	Organoheterocyclic compounds	Tetrahydrofurans		Tetrahydrofurans
Salsolinol	IBRKLUSXDYATLG-LURJTMIESA-N	Organic compounds	Organoheterocyclic compounds	Tetrahydroisoquinolines		Tetrahydroisoquinolines
1-methyl-6,7-dihydroxy-1,2,3,4-tetrahydroisoquinoline	IBRKLUSXDYATLG-UHFFFAOYSA-N	Organic compounds	Organoheterocyclic compounds	Tetrahydroisoquinolines		Tetrahydroisoquinolines
Pheophorbide a	RKEBXTALJSALNU-LDCXZXNSSA-N	Organic compounds	Organoheterocyclic compounds	Tetrapyrroles and derivatives		Tetrapyrroles and derivatives
Alphitonin_4-Deoxy	LCHNFNNYVOUXRN-UHFFFAOYSA-N	Organic compounds	Phenylpropanoids and polyketides	Aurone flavonoids	Auronols	Auronols
Maesopsin	LOFYFDPXORJJEE-UHFFFAOYSA-N	Organic compounds	Phenylpropanoids and polyketides	Aurone flavonoids	Auronols	Auronols
3-(3-methoxy-4-prop-2-enoxyphenyl)prop-2-enal	RKOJDTTXNIHDBO-UHFFFAOYSA-N	Organic compounds	Phenylpropanoids and polyketides	Cinnamaldehydes		Cinnamaldehydes
3-(2-Methylphenyl)-2-propenoic_acid,_9CI_3-(2-Methylphenyl)-2-propenoic_acid,_9CI	RSWBWHPZXKLUEX-VOTSOKGWSA-N	Organic compounds	Phenylpropanoids and polyketides	Cinnamic acids and derivatives	Cinnamic acids	Cinnamic acids
3-Methyl-3-buten-1-ol_3,4-Dihydroxy-E-cinnamoyl	APFXJJMDUXKKAG-GQCTYLIASA-N	Organic compounds	Phenylpropanoids and polyketides	Cinnamic acids and derivatives	Hydroxycinnamic acids and derivatives	Coumaric acids and derivatives
(E)-cinnamyl_(E)-3,4-dimethoxycinnamate|(E)-cinnamyl_(E)-O,O'-dimethyl-caffeate|(E)-cinnamyl-(E)-O,O-dimethyl_caffeate|cinnamyl_3,4-dimethoxycinnamate	LBOIOHBTBLUNML-PDEGXQQQSA-N	Organic compounds	Phenylpropanoids and polyketides	Cinnamic acids and derivatives	Hydroxycinnamic acids and derivatives	Coumaric acids and derivatives
1-O-Sinapoyl-beta-D-glucose	XRKBRPFTFKKHEF-DGDBGZAXSA-N	Organic compounds	Phenylpropanoids and polyketides	Cinnamic acids and derivatives	Hydroxycinnamic acids and derivatives	Hydroxycinnamic acid esters	Hydroxycinnamic acid glycosides
3-Coumaric Acid	KKSDGJDHHZEWEP-SNAWJCMRSA-N	Organic compounds	Phenylpropanoids and polyketides	Cinnamic acids and derivatives	Hydroxycinnamic acids and derivatives	Hydroxycinnamic acids
p-Coumaric Acid	NGSWKAQJJWESNS-ZZXKWVIFSA-N	Organic compounds	Phenylpropanoids and polyketides	Cinnamic acids and derivatives	Hydroxycinnamic acids and derivatives	Hydroxycinnamic acids
Caffeate/Caffeic acid	QAIPRVGONGVQAS-DUXPYHPUSA-N	Organic compounds	Phenylpropanoids and polyketides	Cinnamic acids and derivatives	Hydroxycinnamic acids and derivatives	Hydroxycinnamic acids
3-Hydroxy-4-methoxycinnamic acid	QURCVMIEKCOAJU-HWKANZROSA-N	Organic compounds	Phenylpropanoids and polyketides	Cinnamic acids and derivatives	Hydroxycinnamic acids and derivatives	Hydroxycinnamic acids
p-Coumaroyltriacetic_acid_lactone	ZUILKEWVWUKSAO-ZZXKWVIFSA-N	Organic compounds	Phenylpropanoids and polyketides	Cinnamic acids and derivatives	Hydroxycinnamic acids and derivatives	Hydroxycinnamic acids and derivatives
9-[(2,3-Dihydro-6-hydroxy-2-(hydroxymethyl)-3-benzofuranyl)oxy]-3,10-dihydroxy-6H-dibenzo[b,d]pyran-6-one_9-[(2,3-Dihydro-6-hydroxy-2-(hydroxymethyl)-3-benzofuranyl)oxy]-3,10-dihydroxy-6H-dibenzo[b,d]pyran-6-one	FAURSMOHIVWLRP-UHFFFAOYSA-N	Organic compounds	Phenylpropanoids and polyketides	Coumarins and derivatives		Coumarins and derivatives
3-(1,1-dimethyl-allyl)-7-methoxy-2-oxo-2H-chromene-6-carbaldehyde|3-(1,1-Dimethylallyl)-6-formyl-7-methoxy-cumarin	FDEDPYZLNYHMQZ-UHFFFAOYSA-N	Organic compounds	Phenylpropanoids and polyketides	Coumarins and derivatives		Coumarins and derivatives
6-Methylcoumarin	FXFYOPQLGGEACP-UHFFFAOYSA-N	Organic compounds	Phenylpropanoids and polyketides	Coumarins and derivatives		Coumarins and derivatives
9-[(2,3-Dihydro-6-hydroxy-2-(hydroxymethyl)-3-benzofuranyl)oxy]-3,10-dihydroxy-6H-dibenzo[b,d]pyran-6-one_5'-Hydroxy	PGJFWTULZXINTJ-UHFFFAOYSA-N	Organic compounds	Phenylpropanoids and polyketides	Coumarins and derivatives		Coumarins and derivatives
4,5-dihydroxy-7-(4-hydroxyphenyl)chromen-2-one	UMEUPGNISCZDFG-UHFFFAOYSA-N	Organic compounds	Phenylpropanoids and polyketides	Coumarins and derivatives	Hydroxycoumarins	4-hydroxycoumarins
7-Hydroxy-3-[(4-hydroxyphenyl)methyl]-2H-1-benzopyran-2-one_7-Hydroxy-3-[(4-hydroxyphenyl)methyl]-2H-1-benzopyran-2-one	LFZKQNNCOZCLAK-UHFFFAOYSA-N	Organic compounds	Phenylpropanoids and polyketides	Coumarins and derivatives	Hydroxycoumarins	7-hydroxycoumarins
7-hydroxy-coumarin	ORHBXUUXSCNDEV-UHFFFAOYSA-N	Organic compounds	Phenylpropanoids and polyketides	Coumarins and derivatives	Hydroxycoumarins	7-hydroxycoumarins
4-(7-Hydroxy-2-oxo-2H-1-benzopyran-6-yl)-2-methyl-2-butenoic_acid_4-(7-Hydroxy-2-oxo-2H-1-benzopyran-6-yl)-2-methyl-2-butenoic_acid	XUJMUOILFKRGOM-WAPJZHGLSA-N	Organic compounds	Phenylpropanoids and polyketides	Coumarins and derivatives	Hydroxycoumarins	7-hydroxycoumarins
1-[3-[[2,4-dihydroxy-3-[3-(4-hydroxyphenyl)propanoyl]-6-methoxyphenyl]methyl]-2,6-dihydroxy-4-methoxyphenyl]-3-(4-hydroxyphenyl)propan-1-one	FLBZSYKHHHOVLP-UHFFFAOYSA-N	Organic compounds	Phenylpropanoids and polyketides	Diarylheptanoids	Linear diarylheptanoids	Curcuminoids
1,7-Bis(4-hydroxyphenyl)-2-heptene_4'-Me_ether	KKEWIPFKFMKFHF-GQCTYLIASA-N	Organic compounds	Phenylpropanoids and polyketides	Diarylheptanoids	Linear diarylheptanoids	Linear diarylheptanoids
3,3',4',7-Tetrahydroxyflavan-(4→8)-3,3',4',5,7-pentahydroxyflavan_(2R,2'R,3R,3'S,4α)-form	CVPALQKJIJFGCD-UHFFFAOYSA-N	Organic compounds	Phenylpropanoids and polyketides	Flavonoids	Biflavonoids and polyflavonoids	Biflavonoids and polyflavonoids
Morelloflavone_2,3-Diepimer,_3''-hydroxy	DNHKAECUBJUWGK-UHFFFAOYSA-N	Organic compounds	Phenylpropanoids and polyketides	Flavonoids	Biflavonoids and polyflavonoids	Biflavonoids and polyflavonoids
Galluflavanone_Galluflavanone	IDDFUPQGTOMEGV-UHFFFAOYSA-N	Organic compounds	Phenylpropanoids and polyketides	Flavonoids	Biflavonoids and polyflavonoids	Biflavonoids and polyflavonoids
Gambiriin C	KUODBSWFMJMVJV-UKWJTHFESA-N	Organic compounds	Phenylpropanoids and polyketides	Flavonoids	Biflavonoids and polyflavonoids	Biflavonoids and polyflavonoids
3,3',4',7-Tetrahydroxyflavan-(4→6)-3,3',4',5,7-pentahydroxyflavanone_3,3',4',7-Tetrahydroxyflavan-(4→6)-3,3',4',5,7-pentahydroxyflavanone	KVTRZVUKZWIKEO-UHFFFAOYSA-N	Organic compounds	Phenylpropanoids and polyketides	Flavonoids	Biflavonoids and polyflavonoids	Biflavonoids and polyflavonoids
cassiatannin_A	MIKRORKCMXNOCX-IATHEQPCSA-N	Organic compounds	Phenylpropanoids and polyketides	Flavonoids	Biflavonoids and polyflavonoids	Biflavonoids and polyflavonoids
Parameritannin_A1_Parameritannin_A1	MIKRORKCMXNOCX-UHFFFAOYSA-N	Organic compounds	Phenylpropanoids and polyketides	Flavonoids	Biflavonoids and polyflavonoids	Biflavonoids and polyflavonoids
3',4',5,7-Tetrahydroxyflavan-(4→8)-3,3',4',5,7-pentahydroxyflavan_2β,3β-Epoxide	MSVVDBMAVSBGAQ-UHFFFAOYSA-N	Organic compounds	Phenylpropanoids and polyketides	Flavonoids	Biflavonoids and polyflavonoids	Biflavonoids and polyflavonoids
Proanthocyanidin A2	NSEWTSAADLNHNH-LSBOWGMISA-N	Organic compounds	Phenylpropanoids and polyketides	Flavonoids	Biflavonoids and polyflavonoids	Biflavonoids and polyflavonoids
Procyanidin_A_Procyanidin_A1	NSEWTSAADLNHNH-UHFFFAOYSA-N	Organic compounds	Phenylpropanoids and polyketides	Flavonoids	Biflavonoids and polyflavonoids	Biflavonoids and polyflavonoids
Morelloflavone	RNYOQMDJABJCNL-DGYBNRFQSA-N	Organic compounds	Phenylpropanoids and polyketides	Flavonoids	Biflavonoids and polyflavonoids	Biflavonoids and polyflavonoids
Proanthocyanidin B2 (Procyanidin B2)	XFZJEEAOWLFHDH-NFJBMHMQSA-N	Organic compounds	Phenylpropanoids and polyketides	Flavonoids	Biflavonoids and polyflavonoids	Biflavonoids and polyflavonoids
Procyanidin B1	XFZJEEAOWLFHDH-UKWJTHFESA-N	Organic compounds	Phenylpropanoids and polyketides	Flavonoids	Biflavonoids and polyflavonoids	Biflavonoids and polyflavonoids
Amentoflavone_2,3-Dihydro,_3-hydroxy	XJMRNYKDISDZQB-UHFFFAOYSA-N	Organic compounds	Phenylpropanoids and polyketides	Flavonoids	Biflavonoids and polyflavonoids	Biflavonoids and polyflavonoids
3,3',4',5',7-Pentahydroxyflavan-(4→8)-3,3',4',5,5',7-hexahydroxyflavan_5'''-Deoxy	XTVOPCAOTUZWHN-UHFFFAOYSA-N	Organic compounds	Phenylpropanoids and polyketides	Flavonoids	Biflavonoids and polyflavonoids	Biflavonoids and polyflavonoids
3,3',4',7-Tetrahydroxyflavan-(4→6)-3,3',4',5,7-pentahydroxyflavan_5'''-Hydroxy	ZUAQDESYZRTAMM-UHFFFAOYSA-N	Organic compounds	Phenylpropanoids and polyketides	Flavonoids	Biflavonoids and polyflavonoids	Biflavonoids and polyflavonoids
8-[2-(3,4-dihydroxyphenyl)-3,5,7-trihydroxy-3,4-dihydro-2H-chromen-4-yl]-2-(4-hydroxyphenyl)-3,4-dihydro-2H-chromene-3,5,7-triol	MTCFYYIJIXJCPF-UHFFFAOYSA-N	Organic compounds	Phenylpropanoids and polyketides	Flavonoids	Biflavonoids and polyflavonoids	Biflavonoids and polyflavonoids
Endotelon/ 2-(3,4-dihydroxyphenyl)-8-[2-(3,4-dihydroxyphenyl)-3,5,7-trihydroxy-3,4-dihydro-2H-chromen-4-yl]-3,4-dihydro-2H-chromene-3,5,7-triol	XFZJEEAOWLFHDH-UHFFFAOYSA-N	Organic compounds	Phenylpropanoids and polyketides	Flavonoids	Biflavonoids and polyflavonoids	Biflavonoids and polyflavonoids
3,5,7-Trihydroxy-6-prenylflavanone_3-Ac	PBDWJKUJWZPHNK-UHFFFAOYSA-N	Organic compounds	Phenylpropanoids and polyketides	Flavonoids	Flavans	6-prenylated flavans	6-prenylated flavanones
6-(3,4-Dihydroxyphenyl)-6a,12b-dihydro-3,10,11,12-tetrahydroxy[2]benzopyrano[3,4-c][1]benzopyran-8(6H)-one,_9CI_5'-Hydroxy	FDVGUFRMRNGBAK-UHFFFAOYSA-N	Organic compounds	Phenylpropanoids and polyketides	Flavonoids	Flavans	Flavan-3-ols
Gambiriin_A1	AAOPKIFUFWCDQZ-UHFFFAOYSA-N	Organic compounds	Phenylpropanoids and polyketides	Flavonoids	Flavans	Flavan-3-ols	Catechins
Cinchonain_Ia_Cinchonain_Ia	LKCOZWLUAKSRQM-UHFFFAOYSA-N	Organic compounds	Phenylpropanoids and polyketides	Flavonoids	Flavans	Flavan-3-ols	Catechins
(+)-Catechin	PFTAWBLQPZVEMU-DZGCQCFKSA-N	Organic compounds	Phenylpropanoids and polyketides	Flavonoids	Flavans	Flavan-3-ols	Catechins
(-)-Epicatechin	PFTAWBLQPZVEMU-UKRRQHHQSA-N	Organic compounds	Phenylpropanoids and polyketides	Flavonoids	Flavans	Flavan-3-ols	Catechins
3,3',4',5,7-Pentahydroxyflavan-(2'→2')-3,3',4',5,7-pentahydroxyflavanone_3,3',4',5,7-Pentahydroxyflavan-(2'→2')-3,3',4',5,7-pentahydroxyflavanone	PWKAVSCALZMWDV-UHFFFAOYSA-N	Organic compounds	Phenylpropanoids and polyketides	Flavonoids	Flavans	Flavan-3-ols	Catechins
Leucocyanidin	SBZWTSHAFILOTE-UHFFFAOYSA-N	Organic compounds	Phenylpropanoids and polyketides	Flavonoids	Flavans	Flavan-3-ols	Catechins
(-)-Catechin gallate	LSHVYAFMTMFKBA-CTNGQTDRSA-N	Organic compounds	Phenylpropanoids and polyketides	Flavonoids	Flavans	Flavan-3-ols	Catechins	Catechin gallates
Epicatechin gallate	LSHVYAFMTMFKBA-TZIWHRDSSA-N	Organic compounds	Phenylpropanoids and polyketides	Flavonoids	Flavans	Flavan-3-ols	Catechins	Catechin gallates
3,3',4',5,7-Pentahydroxyflavan_3-O-(3,4,5-Trihydroxybenzoyl)	LSHVYAFMTMFKBA-UHFFFAOYSA-N	Organic compounds	Phenylpropanoids and polyketides	Flavonoids	Flavans	Flavan-3-ols	Catechins	Catechin gallates
(-)-Epicatechin-3-(3''-O-methylgallate)	OLGMRGVAQLEBHE-VGOFRKELSA-N	Organic compounds	Phenylpropanoids and polyketides	Flavonoids	Flavans	Flavan-3-ols	Catechins	Catechin gallates
(-)-Epigallocatechin gallate	WMBWREPUVVBILR-WIYYLYMNSA-N	Organic compounds	Phenylpropanoids and polyketides	Flavonoids	Flavans	Flavan-3-ols	Catechins	Catechin gallates
Epicatechin 3-O-(3'-O-Methylgallate)	XGTBMCGGGJLOPS-IFMALSPDSA-N	Organic compounds	Phenylpropanoids and polyketides	Flavonoids	Flavans	Flavan-3-ols	Catechins	Catechin gallates
3,3',4',5,7-Pentahydroxyflavan_3-O-(3,4-Dihydroxy-5-methoxybenzoyl)	XGTBMCGGGJLOPS-UHFFFAOYSA-N	Organic compounds	Phenylpropanoids and polyketides	Flavonoids	Flavans	Flavan-3-ols	Catechins	Catechin gallates
Dihydromyricetin	KJXSIXMJHKAJOD-LSDHHAIUSA-N	Organic compounds	Phenylpropanoids and polyketides	Flavonoids	Flavans	Flavan-3-ols	Catechins	Epigallocatechins
(-)-Epigallocatechin	XMOCLSLCDHWDHP-IUODEOHRSA-N	Organic compounds	Phenylpropanoids and polyketides	Flavonoids	Flavans	Flavan-3-ols	Catechins	Epigallocatechins
Gallocatechin	XMOCLSLCDHWDHP-SWLSCSKDSA-N	Organic compounds	Phenylpropanoids and polyketides	Flavonoids	Flavans	Flavan-3-ols	Catechins	Epigallocatechins
Leucodelphinidin	ZEACOKJOQLAYTD-UHFFFAOYSA-N	Organic compounds	Phenylpropanoids and polyketides	Flavonoids	Flavans	Flavan-3-ols	Catechins	Epigallocatechins
[2-(3,4-dihydroxy-5-methylphenyl)-5,7-dihydroxy-3,4-dihydro-2H-chromen-3-yl] 3,4,5-trihydroxybenzoate	FYQFGPXCVPNXLM-UHFFFAOYSA-N	Organic compounds	Phenylpropanoids and polyketides	Flavonoids	Flavans	Flavan-3-ols
[5,7-dihydroxy-2-(3,4,5-trihydroxyphenyl)-3,4-dihydro-2H-chromen-3-yl] 4-hydroxybenzoate	KRGDXHCBNLBSJP-UHFFFAOYSA-N	Organic compounds	Phenylpropanoids and polyketides	Flavonoids	Flavans	Flavan-3-ols
5-[[2-(3,4-dihydroxyphenyl)-5,7-dihydroxy-3,4-dihydro-2H-chromen-3-yl]oxy-hydroxymethyl]benzene-1,2,3-triol	LNIQSFIGBRHUSN-UHFFFAOYSA-N	Organic compounds	Phenylpropanoids and polyketides	Flavonoids	Flavans	Flavan-3-ols
2-(3,4-dihydroxyphenyl)-3,4-dihydro-2H-chromene-3,5,7-triol	PFTAWBLQPZVEMU-UHFFFAOYSA-N	Organic compounds	Phenylpropanoids and polyketides	Flavonoids	Flavans	Flavan-3-ols
2-(3,4-dihydroxyphenyl)-8-[4-(3,4-dihydroxyphenyl)-3,5,7-trihydroxy-3,4-dihydro-2H-chromen-2-yl]-3,4-dihydro-2H-chromene-3,5,7-triol	SMJCCMLCSFFTSU-UHFFFAOYSA-N	Organic compounds	Phenylpropanoids and polyketides	Flavonoids	Flavans	Flavan-3-ols
2-(2,4,6-trihydroxyphenyl)-3,4-dihydro-2H-chromene-3,5,7-triol	TXWGJGFERVVNIT-UHFFFAOYSA-N	Organic compounds	Phenylpropanoids and polyketides	Flavonoids	Flavans	Flavan-3-ols
2-(2,4,5-trihydroxyphenyl)-3,4-dihydro-2H-chromene-3,5,7-triol	UVDNRKMZMPBBTJ-UHFFFAOYSA-N	Organic compounds	Phenylpropanoids and polyketides	Flavonoids	Flavans	Flavan-3-ols
2-(3,4,5-trihydroxyphenyl)-3,4-dihydro-2H-chromene-3,5,7-triol	XMOCLSLCDHWDHP-UHFFFAOYSA-N	Organic compounds	Phenylpropanoids and polyketides	Flavonoids	Flavans	Flavan-3-ols
Naringenin	FTVWIRXFELQLPI-ZDUSSCGKSA-N	Organic compounds	Phenylpropanoids and polyketides	Flavonoids	Flavans	Flavanones
Hemiphloin|Isohemiphloin	GUGYGPVEVIKMRU-IWUPOPMTSA-N	Organic compounds	Phenylpropanoids and polyketides	Flavonoids	Flavans	Flavanones
Hegoflavone_A_3'-Hydroxy	NLHJBTUWWLYCJZ-UHFFFAOYSA-N	Organic compounds	Phenylpropanoids and polyketides	Flavonoids	Flavans	Flavanones
3',4',5,7-Tetrahydroxyflavanone_(S)-form	SBHXYTNGIZCORC-UHFFFAOYSA-N	Organic compounds	Phenylpropanoids and polyketides	Flavonoids	Flavans	Flavanones
3',4',7,8-Tetrahydroxyflavanone_3',4',7,8-Tetrahydroxyflavanone	ZPVNWCMRCGXRJD-UHFFFAOYSA-N	Organic compounds	Phenylpropanoids and polyketides	Flavonoids	Flavans	Flavanones
hypnum_acid_methylester	AVHQURNAYUXRLX-VXKWHMMOSA-N	Organic compounds	Phenylpropanoids and polyketides	Flavonoids	Flavans	Flavanones	Flavanonols
(2R,3R)-form-3'-(3-Formyl-6-hydroxyphenyl)-3,4',5,7-tetrahydroxyflavanone	BGNQVVFWQJYTCP-FCHUYYIVSA-N	Organic compounds	Phenylpropanoids and polyketides	Flavonoids	Flavans	Flavanones	Flavanonols
3'-(3-Formyl-6-hydroxyphenyl)-3,4',5,7-tetrahydroxyflavanone_3'-(3-Formyl-6-hydroxyphenyl)-3,4',5,7-tetrahydroxyflavanone	BGNQVVFWQJYTCP-UHFFFAOYSA-N	Organic compounds	Phenylpropanoids and polyketides	Flavonoids	Flavans	Flavanones	Flavanonols
Taxifolin (Distylin)	CXQWRCVTCMQVQX-LSDHHAIUSA-N	Organic compounds	Phenylpropanoids and polyketides	Flavonoids	Flavans	Flavanones	Flavanonols
Hypnum_acid_Hypnum_acid	HPQHGBFQHWMBIV-UHFFFAOYSA-N	Organic compounds	Phenylpropanoids and polyketides	Flavonoids	Flavans	Flavanones	Flavanonols
Hypnumbiflavanoid_A_Hypnumbiflavanoid_A	KKFWUGTXANEERY-UHFFFAOYSA-N	Organic compounds	Phenylpropanoids and polyketides	Flavonoids	Flavans	Flavanones	Flavanonols
(2S,3S)-3,5,7-trihydroxy-2-(4-hydroxyphenyl)-2,3-dihydrochromen-4-one	PADQINQHPQKXNL-CABCVRRESA-N	Organic compounds	Phenylpropanoids and polyketides	Flavonoids	Flavans	Flavanones	Flavanonols
Katuranin	PADQINQHPQKXNL-LSDHHAIUSA-N	Organic compounds	Phenylpropanoids and polyketides	Flavonoids	Flavans	Flavanones	Flavanonols
3,3',4',7,8-Pentahydroxyflavan-(4→O→4)-3,4',7,8-tetrahydroxyflavan_3,3',4',7,8-Pentahydroxyflavan-(4→O→4)-3,4',7,8-tetrahydroxyflavan	JKYOAXJUOXSWNA-UHFFFAOYSA-N	Organic compounds	Phenylpropanoids and polyketides	Flavonoids	Flavans	Leucoanthocyanidins
2-[2,4-dihydroxy-6-[(4-hydroxy-6-oxopyran-2-yl)methyl]phenyl]-7-hydroxy-5-methylchromen-4-one	ABDNFURFWQZHGY-UHFFFAOYSA-N	Organic compounds	Phenylpropanoids and polyketides	Flavonoids	Flavones	Flavones
Luteolin	IQPNAANSBPBGFQ-UHFFFAOYSA-N	Organic compounds	Phenylpropanoids and polyketides	Flavonoids	Flavones	Flavones
2',5,6,7-Tetrahydroxyflavone_2',5,6,7-Tetrahydroxyflavone	JUNABCRYHWUBLN-UHFFFAOYSA-N	Organic compounds	Phenylpropanoids and polyketides	Flavonoids	Flavones	Flavones
Apigenin	KZNIFHPLKGYRTM-UHFFFAOYSA-N	Organic compounds	Phenylpropanoids and polyketides	Flavonoids	Flavones	Flavones
6-(5-Carboxy-2-hydroxyphenyl)-4',5,7-trihydroxyflavone_6-(5-Carboxy-2-hydroxyphenyl)-4',5,7-trihydroxyflavone	LZPNQSPLDCXMGW-UHFFFAOYSA-N	Organic compounds	Phenylpropanoids and polyketides	Flavonoids	Flavones	Flavones
uncinataflavone	NCPFCPIVGVKXSY-UHFFFAOYSA-N	Organic compounds	Phenylpropanoids and polyketides	Flavonoids	Flavones	Flavones
luteolin-6-C-fucopyranoside	OKAAUPHNLSGKJG-JUHPOPGZSA-N	Organic compounds	Phenylpropanoids and polyketides	Flavonoids	Flavones	Flavones
apigenin-7-O-beta-D-apiofuranosyl-(1->2)-beta-D-apiofuranoside	PGVIOISIJDCHSB-WUYMVFMYSA-N	Organic compounds	Phenylpropanoids and polyketides	Flavonoids	Flavones	Flavones
Bartramic_acid_Bartramic_acid	RNBYONBPFUKMEF-UHFFFAOYSA-N	Organic compounds	Phenylpropanoids and polyketides	Flavonoids	Flavones	Flavones
apigenin_7-(4-O-beta-glucosyl-trans-p-coumarate)	VHJGLEXCUXECKZ-ZZSHFKPLSA-N	Organic compounds	Phenylpropanoids and polyketides	Flavonoids	Flavones	Flavones
Cassiaoccidentalin_B_Cassiaoccidentalin_B	WGIMZJFXUGTVFX-UHFFFAOYSA-N	Organic compounds	Phenylpropanoids and polyketides	Flavonoids	Flavones	Flavones
Myricetin	IKMDFBPHZNJCSN-UHFFFAOYSA-N	Organic compounds	Phenylpropanoids and polyketides	Flavonoids	Flavones	Flavonols
Kaempferol	IYRMWMYZSQPJKC-UHFFFAOYSA-N	Organic compounds	Phenylpropanoids and polyketides	Flavonoids	Flavones	Flavonols
Quercetin	REFJWTPEDVJJIY-UHFFFAOYSA-N	Organic compounds	Phenylpropanoids and polyketides	Flavonoids	Flavones	Flavonols
Fisetin (3,3',4',7-Tetrahydroxyflavone_3,3',4',7-Tetrahydroxyflavone)	XHEFDIBZLJXQHF-UHFFFAOYSA-N	Organic compounds	Phenylpropanoids and polyketides	Flavonoids	Flavones	Flavonols
6-C-β-D-Glucopyranosyl-3,3',4',5,7-pentahydroxyflavanone_4'-Me_ether	WZJUIALLVYPJHP-UHFFFAOYSA-N	Organic compounds	Phenylpropanoids and polyketides	Flavonoids	Flavonoid glycosides	Flavonoid C-glycosides
8-C-β-D-Glucopyranosyl-4',5,7-trihydroxyflavone_2''-O-(4-Hydroxy-E-cinnamoyl)	FJGOEBQRHWKKJH-XCVCLJGOSA-N	Organic compounds	Phenylpropanoids and polyketides	Flavonoids	Flavonoid glycosides	Flavonoid C-glycosides	Flavonoid 8-C-glycosides
3-(3,4-Dihydroxyphenyl)-1-(2,4,6-trihydroxyphenyl)-1-propanone_2'-O-β-D-Glucopyranoside	AONTYURQWYQJNQ-UHFFFAOYSA-N	Organic compounds	Phenylpropanoids and polyketides	Flavonoids	Flavonoid glycosides	Flavonoid O-glycosides
Kaempferol-4'-glucoside	AUCGRWHWAGXNQS-HMGRVEAOSA-N	Organic compounds	Phenylpropanoids and polyketides	Flavonoids	Flavonoid glycosides	Flavonoid O-glycosides
apigenin-4'-(6-O-(p-(Z)-coumaroyl)-beta-D-glucopyranoside)	HIVMDOSHUCWOJU-SVZMWWRJSA-N	Organic compounds	Phenylpropanoids and polyketides	Flavonoids	Flavonoid glycosides	Flavonoid O-glycosides
Phlorhizin	IOUVKUPGCMBWBT-QNDFHXLGSA-N	Organic compounds	Phenylpropanoids and polyketides	Flavonoids	Flavonoid glycosides	Flavonoid O-glycosides
2',3,4,4',5,6'-Hexahydroxychalcone_2'-O-β-D-Glucopyranoside	IPOCUOWOUDPGQK-OWOJBTEDSA-N	Organic compounds	Phenylpropanoids and polyketides	Flavonoids	Flavonoid glycosides	Flavonoid O-glycosides
3',4',5,7-Tetrahydroxyflavanone_3'-O-β-D-Glucopyranoside	KTDWFYOXQQWERW-UHFFFAOYSA-N	Organic compounds	Phenylpropanoids and polyketides	Flavonoids	Flavonoid glycosides	Flavonoid O-glycosides
(2S)-naringenin_4'-O-beta-D-glucopyranoside	ZKMIRYADZQAFFT-SFTVRKLSSA-N	Organic compounds	Phenylpropanoids and polyketides	Flavonoids	Flavonoid glycosides	Flavonoid O-glycosides
Cyanidin 3-O-beta-D-sambubioside	ZPPQIOUITZSYAO-AOBOYTTNSA-O	Organic compounds	Phenylpropanoids and polyketides	Flavonoids	Flavonoid glycosides	Flavonoid O-glycosides	Anthocyanins	Anthocyanidin-3-O-glycosides
4'-Methyl-(-)-epigallocatechin_3'-glucuronide	DAQFRQALPPBZDR-QVHNSLLPSA-N	Organic compounds	Phenylpropanoids and polyketides	Flavonoids	Flavonoid glycosides	Flavonoid O-glycosides	Flavonoid O-glucuronides
3,3',4',5,7-Pentahydroxyflavanone_3-O-β-D-Glucopyranoside	FVQOMEDMFUMIMO-UHFFFAOYSA-N	Organic compounds	Phenylpropanoids and polyketides	Flavonoids	Flavonoid glycosides	Flavonoid O-glycosides	Flavonoid-3-O-glycosides
Kaempferol-3-O-glucoside (Astragalin)	JPUKWEQWGBDDQB-QSOFNFLRSA-N	Organic compounds	Phenylpropanoids and polyketides	Flavonoids	Flavonoid glycosides	Flavonoid O-glycosides	Flavonoid-3-O-glycosides
CCG-208508	OPJZLUXFQFQYAI-ZPDRBGRCSA-N	Organic compounds	Phenylpropanoids and polyketides	Flavonoids	Flavonoid glycosides	Flavonoid O-glycosides	Flavonoid-3-O-glycosides
Isoquercitin	OVSQVDMCBVZWGM-LQSBFMDOSA-N	Organic compounds	Phenylpropanoids and polyketides	Flavonoids	Flavonoid glycosides	Flavonoid O-glycosides	Flavonoid-3-O-glycosides
Quercetin 3-glucoside	OVSQVDMCBVZWGM-QSOFNFLRSA-N	Organic compounds	Phenylpropanoids and polyketides	Flavonoids	Flavonoid glycosides	Flavonoid O-glycosides	Flavonoid-3-O-glycosides
Quercitrin	OXGUCUVFOIWWQJ-HQBVPOQASA-N	Organic compounds	Phenylpropanoids and polyketides	Flavonoids	Flavonoid glycosides	Flavonoid O-glycosides	Flavonoid-3-O-glycosides
Afzelin	SOSLMHZOJATCCP-AEIZVZFYSA-N	Organic compounds	Phenylpropanoids and polyketides	Flavonoids	Flavonoid glycosides	Flavonoid O-glycosides	Flavonoid-3-O-glycosides
[6-[5,7-dihydroxy-2-(4-hydroxyphenyl)-4-oxochromen-3-yl]oxy-3,4,5-trihydroxyoxan-2-yl]methyl 3,4,5-trihydroxybenzoate	STMNAPXMGWBZSF-UHFFFAOYSA-N	Organic compounds	Phenylpropanoids and polyketides	Flavonoids	Flavonoid glycosides	Flavonoid O-glycosides	Flavonoid-3-O-glycosides
Engeletin	VQUPQWGKORWZII-WDPYGAQVSA-N	Organic compounds	Phenylpropanoids and polyketides	Flavonoids	Flavonoid glycosides	Flavonoid O-glycosides	Flavonoid-3-O-glycosides
-_Catechin-4-ol_3-O-beta-D-galactopyranoside	XVCDTACMJMYHGB-XMAWOQQISA-N	Organic compounds	Phenylpropanoids and polyketides	Flavonoids	Flavonoid glycosides	Flavonoid O-glycosides	Flavonoid-3-O-glycosides
(2R,3R,4S,5S,6R)-2-[[2-(3,4-dihydroxyphenyl)-5,7-dihydroxy-3,4-dihydro-2H-chromen-3-yl]oxy]-6-(hydroxymethyl)oxane-3,4,5-triol	YOVYWMDLYSJYPO-ANWIJZKESA-N	Organic compounds	Phenylpropanoids and polyketides	Flavonoids	Flavonoid glycosides	Flavonoid O-glycosides	Flavonoid-3-O-glycosides
Catechin 3-O-Beta-D-Glucopyranoside	YOVYWMDLYSJYPO-PREBVXMUSA-N	Organic compounds	Phenylpropanoids and polyketides	Flavonoids	Flavonoid glycosides	Flavonoid O-glycosides	Flavonoid-3-O-glycosides
Astilbin	ZROGCCBNZBKLEL-MPRHSVQHSA-N	Organic compounds	Phenylpropanoids and polyketides	Flavonoids	Flavonoid glycosides	Flavonoid O-glycosides	Flavonoid-3-O-glycosides
3',4',5,7,8-Pentahydroxyflavone_7-O-β-D-Glucopyranoside	BIPHTXZNUUXTIC-UHFFFAOYSA-N	Organic compounds	Phenylpropanoids and polyketides	Flavonoids	Flavonoid glycosides	Flavonoid O-glycosides	Flavonoid-7-O-glycosides
Cosmosiine	KMOUJOKENFFTPU-QNDFHXLGSA-N	Organic compounds	Phenylpropanoids and polyketides	Flavonoids	Flavonoid glycosides	Flavonoid O-glycosides	Flavonoid-7-O-glycosides
3',4',5,7-Tetrahydroxyflavanone_7-O-β-D-Glucopyranoside	RAFHNDRXYHOLSH-UHFFFAOYSA-N	Organic compounds	Phenylpropanoids and polyketides	Flavonoids	Flavonoid glycosides	Flavonoid O-glycosides	Flavonoid-7-O-glycosides
3,5-dihydroxy-2-(4-hydroxyphenyl)-7-[3,4,5-trihydroxy-6-(hydroxymethyl)oxan-2-yl]oxy-2,3-dihydrochromen-4-one	UDIXYHJHYVDNOG-UHFFFAOYSA-N	Organic compounds	Phenylpropanoids and polyketides	Flavonoids	Flavonoid glycosides	Flavonoid O-glycosides	Flavonoid-7-O-glycosides
Quercetin 7-(6''-Acetylglucoside)	VCENEKCOSRMNSZ-DKAYPGPQSA-N	Organic compounds	Phenylpropanoids and polyketides	Flavonoids	Flavonoid glycosides	Flavonoid O-glycosides	Flavonoid-7-O-glycosides
kaempferol_7-O-(2-E-p-coumaroyl-alpha-L-rhamnoside)	XUUODWXANHZAFB-OKOXDJDNSA-N	Organic compounds	Phenylpropanoids and polyketides	Flavonoids	Flavonoid glycosides	Flavonoid O-glycosides	Flavonoid-7-O-glycosides
luteolin_7-O-(6''-trans-cinnamoyl)-beta-D-glucopyranoside	YTLURODYRFUIDY-VIJJZNROSA-N	Organic compounds	Phenylpropanoids and polyketides	Flavonoids	Flavonoid glycosides	Flavonoid O-glycosides	Flavonoid-7-O-glycosides
3,4',5,7,8-Pentahydroxyflavanone_8-O-β-D-Glucopyranoside	OKZBQVBKBLCUKP-UHFFFAOYSA-N	Organic compounds	Phenylpropanoids and polyketides	Flavonoids	Flavonoid glycosides	Flavonoid O-glycosides	Flavonoid-8-O-glycosides
2-[[2-(3,4-dihydroxyphenyl)-3,5-dihydroxy-3,4-dihydro-2H-chromen-7-yl]oxy]-6-(hydroxymethyl)oxane-3,4,5-triol	VLFIBROLAXKPQK-UHFFFAOYSA-N	Organic compounds	Phenylpropanoids and polyketides	Flavonoids	Flavonoid glycosides	Flavonoid O-glycosides
2-[[2-(3,4-dihydroxyphenyl)-5,7-dihydroxy-3,4-dihydro-2H-chromen-3-yl]oxy]-6-(hydroxymethyl)oxane-3,4,5-triol	YOVYWMDLYSJYPO-UHFFFAOYSA-N	Organic compounds	Phenylpropanoids and polyketides	Flavonoids	Flavonoid glycosides	Flavonoid O-glycosides
Methylophiopogonanone A	BXTNNJIQILYHJB-GFCCVEGCSA-N	Organic compounds	Phenylpropanoids and polyketides	Homoisoflavonoids	Homoisoflavans	Homoisoflavanones
7-Hydroxy-3-(4-hydroxybenzyl)-4-chromone_7-Hydroxy-3-(4-hydroxybenzyl)-4-chromone	FFIVSEXPYVNBHF-UHFFFAOYSA-N	Organic compounds	Phenylpropanoids and polyketides	Homoisoflavonoids	Homoisoflavones	Homoisoflavones
Xanthomegnin_3,4-Didehydro	FWPNUDGFIYCCNI-UHFFFAOYSA-N	Organic compounds	Phenylpropanoids and polyketides	Isochromanequinones		Isochromanequinones
3,9-Dihydroxypterocarpan	ODMIEGVTNZNSLD-WFASDCNBSA-N	Organic compounds	Phenylpropanoids and polyketides	Isoflavonoids	Furanoisoflavonoids	Pterocarpans
Cristacarpin	ZHPYEBFYLDGZKF-LEWJYISDSA-N	Organic compounds	Phenylpropanoids and polyketides	Isoflavonoids	Furanoisoflavonoids	Pterocarpans
2',5,7-Trihydroxy-6-methylisoflavone_2'-Me_ether	MNTFQBBYPKFUJE-UHFFFAOYSA-N	Organic compounds	Phenylpropanoids and polyketides	Isoflavonoids	Isoflav-2-enes	Isoflavones
5,7-dihydroxy-3-(4-hydroxyphenyl)chromen-4-one	TZBJGXHYKVUXJN-UHFFFAOYSA-N	Organic compounds	Phenylpropanoids and polyketides	Isoflavonoids	Isoflav-2-enes	Isoflavones
3',4',5,7-Tetrahydroxyisoflavanone_3',4',5,7-Tetrahydroxyisoflavanone	DYLLIDCIKLUGBZ-UHFFFAOYSA-N	Organic compounds	Phenylpropanoids and polyketides	Isoflavonoids	Isoflavans	Isoflavanones
(+-)-Dalbergioidin	WNHXBLZBOWXNQO-UHFFFAOYSA-N	Organic compounds	Phenylpropanoids and polyketides	Isoflavonoids	Isoflavans	Isoflavanones
Biochanin_A_7-(6-malonylglucoside)	VRCBYTZZZFFKEN-UHFFFAOYSA-N	Organic compounds	Phenylpropanoids and polyketides	Isoflavonoids	Isoflavonoid O-glycosides	Isoflavonoid O-glycosides
3',4',6,7-Tetrahydroxy-8-prenylisoflavone_3',4',6-Tri-Me_ether	GDLITRARWXLOEC-UHFFFAOYSA-N	Organic compounds	Phenylpropanoids and polyketides	Isoflavonoids	O-methylated isoflavonoids	4'-O-methylated isoflavonoids	4'-O-methylisoflavones
3',4',5,7-Tetrahydroxyisoflavone_7-Me_ether,_tri-Ac	NHURGQFBJLKYMQ-UHFFFAOYSA-N	Organic compounds	Phenylpropanoids and polyketides	Isoflavonoids	O-methylated isoflavonoids	7-O-methylated isoflavonoids	7-O-methylisoflavones
2-(4-Ethylphenyl)-4-phenyl-1-butene_2-(4-Ethylphenyl)-4-phenyl-1-butene	FTCRCFQRXWXBRN-UHFFFAOYSA-N	Organic compounds	Phenylpropanoids and polyketides	Linear 1,3-diarylpropanoids		Linear 1,3-diarylpropanoids
2,4-Bis(4-ethylphenyl)-1-butene_2,4-Bis(4-ethylphenyl)-1-butene	FZGFYHCMCCLVNQ-UHFFFAOYSA-N	Organic compounds	Phenylpropanoids and polyketides	Linear 1,3-diarylpropanoids		Linear 1,3-diarylpropanoids
3-Hydroxyphloretin	CNABJBYLQABXJR-UHFFFAOYSA-N	Organic compounds	Phenylpropanoids and polyketides	Linear 1,3-diarylpropanoids	Chalcones and dihydrochalcones	2'-Hydroxy-dihydrochalcones
Nubigenol_Nubigenol	NPOVZMYHKXTUAS-UHFFFAOYSA-N	Organic compounds	Phenylpropanoids and polyketides	Linear 1,3-diarylpropanoids	Chalcones and dihydrochalcones	2'-Hydroxy-dihydrochalcones
(+)-(alphaR)-alpha-methoxy-2?,4?-dihydroxydihydrochalcone	SIYLPNUUUAYXMM-OAHLLOKOSA-N	Organic compounds	Phenylpropanoids and polyketides	Linear 1,3-diarylpropanoids	Chalcones and dihydrochalcones	2'-Hydroxy-dihydrochalcones
3'-C-β-D-Glucopyranosyl-2',3,4,4',6'-pentahydroxydihydrochalcone_3'-C-β-D-Glucopyranosyl-2',3,4,4',6'-pentahydroxydihydrochalcone	VCPUQYKWJRESOC-UHFFFAOYSA-N	Organic compounds	Phenylpropanoids and polyketides	Linear 1,3-diarylpropanoids	Chalcones and dihydrochalcones	2'-Hydroxy-dihydrochalcones
β,2',4,4',6'-Pentahydroxydihydrochalcone_β,2',4,4',6'-Pentahydroxydihydrochalcone	XDCJQFHZQCBRQL-UHFFFAOYSA-N	Organic compounds	Phenylpropanoids and polyketides	Linear 1,3-diarylpropanoids	Chalcones and dihydrochalcones	2'-Hydroxy-dihydrochalcones
calythropsin	JIXOYGPEWODAPR-NSCUHMNNSA-N	Organic compounds	Phenylpropanoids and polyketides	Linear 1,3-diarylpropanoids	Cinnamylphenols	Cinnamylphenols
Obtustyrene_Obtustyrene	ZAGLUIIUOWEVEN-VMPITWQZSA-N	Organic compounds	Phenylpropanoids and polyketides	Linear 1,3-diarylpropanoids	Cinnamylphenols	Cinnamylphenols
Ecklonialactone_A_Ecklonialactone_A	GZNRNQVZDUCYFB-FJMRRMLCSA-N	Organic compounds	Phenylpropanoids and polyketides	Macrolides and analogues		Macrolides and analogues
Cyclothiocurvularin_B_methyl_ester	HAKAZKJHADHNAJ-RJXQIVMGSA-N	Organic compounds	Phenylpropanoids and polyketides	Macrolides and analogues		Macrolides and analogues
(7Z,10Z,13Z)-hexadecatrien-16-olide|7Z,10Z,13Z-cyclohexadecatrien-16-olide	HFYIXBSONTUQFE-YVPQVEMHSA-N	Organic compounds	Phenylpropanoids and polyketides	Macrolides and analogues		Macrolides and analogues
tetratriacontanolide	IJBPPMVGIJMAMA-UHFFFAOYSA-N	Organic compounds	Phenylpropanoids and polyketides	Macrolides and analogues		Macrolides and analogues
Aspicilin_Aspicilin	KECCBFYFEOTIBV-OUKQBFOZSA-N	Organic compounds	Phenylpropanoids and polyketides	Macrolides and analogues		Macrolides and analogues
Brefeldin_A_Brefeldin_A	KQNZDYYTLMIZCT-GFGVWQOPSA-N	Organic compounds	Phenylpropanoids and polyketides	Macrolides and analogues		Macrolides and analogues
(4S,6E,10E)-18-hydroxy-4-methyl-3-oxabicyclo[12.4.0]octadeca-1(14),6,10,15,17-pentaene-2,12-dione	LSIFWWADIGESKN-UIWFPMPVSA-N	Organic compounds	Phenylpropanoids and polyketides	Macrolides and analogues		Macrolides and analogues
Tanikolide_dimer_Tanikolide_dimer	OTCVHAIYZWVNGN-UHFFFAOYSA-N	Organic compounds	Phenylpropanoids and polyketides	Macrolides and analogues		Macrolides and analogues
Pyrenophorol	RBQNDQOKFICJGL-UTBFYLPBSA-N	Organic compounds	Phenylpropanoids and polyketides	Macrolides and analogues		Macrolides and analogues
Berkeleylactone_B	YSXYCGBWEPKTNJ-OQIJWPOYSA-N	Organic compounds	Phenylpropanoids and polyketides	Macrolides and analogues		Macrolides and analogues
Me_ether,Me_ester-3-(4-Hydroxy-2-vinylphenyl)propanoic_acid	AOBHSJIRXKFHEN-UHFFFAOYSA-N	Organic compounds	Phenylpropanoids and polyketides	Phenylpropanoic acids		Phenylpropanoic acids
Tragopogonic_acid_4-Deoxy,_3'-hydroxy	FIXMXSICQFRCLX-UHFFFAOYSA-N	Organic compounds	Phenylpropanoids and polyketides	Stilbenes		Stilbenes
tragopogonic_acid	LNNHADLJQPXYGH-UHFFFAOYSA-N	Organic compounds	Phenylpropanoids and polyketides	Stilbenes		Stilbenes
Resveratrol	LUKBXSAWLPMMSZ-OWOJBTEDSA-N	Organic compounds	Phenylpropanoids and polyketides	Stilbenes		Stilbenes
2-[2-(3-methoxyphenyl)ethyl]phenol	HGQQRAXOBYWKDV-UHFFFAOYSA-N	Organic compounds	Phenylpropanoids and polyketides	Stilbenes		Stilbenes
[3,4,5-trihydroxy-6-(3,4,5-trihydroxybenzoyl)oxyoxan-2-yl]methyl 3,4,5-trihydroxybenzoate	LYGRISUQIZNHGM-UHFFFAOYSA-N	Organic compounds	Phenylpropanoids and polyketides	Tannins		Tannins
3,4-dihydroxy-5-[(2S,3R,4S,5S,6R)-3,4,5-trihydroxy-6-[[4-(2-hydroxypropan-2-yl)cyclohexene-1-carbonyl]oxymethyl]oxan-2-yl]oxybenzoic acid	QIYRQEHCCPTEPY-KRWUGMCISA-N	Organic compounds	Phenylpropanoids and polyketides	Tannins	Hydrolyzable tannins	Hydrolyzable tannins
4,6-(S)-HHDP-D-glucose|4,6-O-((S)-4,4',5,5',6,6'-hexahydroxydiphenoyl)-D-glucose|4,6-O-<(S)-4,4',5,5',6,6'-hexahydroxydiphenoyl>-D-glucose	XXKIOEWKOLIUDE-NIJZGISVSA-N	Organic compounds	Phenylpropanoids and polyketides	Tannins	Hydrolyzable tannins	Hydrolyzable tannins

## Sheet: combinationofall
Compounds	InChIKey	Kingdom	Superclass	Class	Subclass	Parent Level 1	Parent Level 2	Parent Level 3	Parent Level 4		Kingdom	Count	Percentage		Kingdom	Superclass	Class	Count	Sum of each superclass	Percentage of each class
Chelidonine	GHKISGDRQRSCII-ZOCIIQOWSA-N	Organic compounds	Alkaloids and derivatives	Benzophenanthridine alkaloids	Hexahydrobenzophenanthridine alkaloids	Hexahydrobenzophenanthridine alkaloids					Organic Compounds	847	100		Organic compounds	Alkaloids and derivatives		5	5
Cinchonidine	KMPWYEUPVWOPIM-KODHJQJWSA-N	Organic compounds	Alkaloids and derivatives	Cinchona alkaloids		Cinchona alkaloids					Superclass					Benzenoids	Anthracenes	6	116	5.17241
Trigonelline	WWNNZCOKKKDOPX-UHFFFAOYSA-N	Organic compounds	Alkaloids and derivatives	Other		Alkaloids and derivatives					Alkaloids and derivatives	5	0.590319				Benzene and substituted derivatives	64		55.1724
Capnoidine	IYGYMKDQCDOMRE-QZTJIDSGSA-N	Organic compounds	Alkaloids and derivatives	Phthalide isoquinolines		Phthalide isoquinolines					Benzenoids	116	13.6954				Indanes	3		2.58621
Anisodamine	WTQYWNWRJNXDEG-RBZJEDDUSA-N	Organic compounds	Alkaloids and derivatives	Tropane alkaloids		Tropane alkaloids					Lignans, neolignans and related compounds	20	2.36128				Naphthacenes	1		0.862069
(2S,3R)-3-[(1S,3R,4S)-3,4-dihydroxy-1-methoxy-2-oxopentyl]-5-[(2R,4R,5S,6R)-4,5-dihydroxy-6-methyloxan-2-yl]-2,6,8,9-tetrahydroxy-7-methyl-3,4-dihydro-2H-anthracen-1-one	INSZQYKHOMSSDG-ZRQRRQJASA-N	Organic compounds	Benzenoids	Anthracenes		Anthracenes					Lipids and lipid-like molecules	321	37.8985				Naphthalenes	2		1.72414
9,10-Dihydro-4,5-dihydroxy-10-oxo-2-anthracenecarboxylic_acid	OZFQHULMMDWMIV-UHFFFAOYSA-N	Organic compounds	Benzenoids	Anthracenes	Anthracenecarboxylic acids and derivatives	Anthracenecarboxylic acids					Nucleosides, nucleotides, and analogues	4	0.472255				Phenanthrenes and derivatives	2		1.72414
Didyronic_acid	XEYFCWHNHOCBDK-UHFFFAOYSA-N	Organic compounds	Benzenoids	Anthracenes	Anthracenecarboxylic acids and derivatives	Anthracenecarboxylic acids					Organic acids and derivatives	49	5.78512				Phenol esters	3		2.58621
Anthragallol	AHKDJQYHVWSRLT-UHFFFAOYSA-N	Organic compounds	Benzenoids	Anthracenes	Anthraquinones	Hydroxyanthraquinones					Organoheterocyclic compounds	74	8.73672				Phenol ethers	2		1.72414
1,5,6-trihydroxy-3-methyl-anthraquinone-8-alpha-L-glucoside|4-O-beta-D-Glucopyranoside-1,2,4,5-Tetrahydroxy-7-methylanthraquinone	NBPDUGVDRCAERP-GCFICBGYSA-N	Organic compounds	Benzenoids	Anthracenes	Anthraquinones	Hydroxyanthraquinones					Phenylpropanoids and polyketides	169	19.9528				Phenols	22		18.9655
Emodin	RHMXXJGYXNZAPX-UHFFFAOYSA-N	Organic compounds	Benzenoids	Anthracenes	Anthraquinones	Hydroxyanthraquinones					Organic oxygen compounds	68	8.02834				Tetralins	11		9.48276
5,9-Dimethyl-5-vinyl-1-phenyldecane_5,9-Dimethyl-5-vinyl-1-phenyldecane	BFHGGELFDKNKHU-UHFFFAOYSA-N	Organic compounds	Benzenoids	Benzene and substituted derivatives		Benzene and substituted derivatives					Organic nitrogen compounds	12	1.41677			Phenylpropanoids and polyketides	Aurone flavonoids	2	169	1.18343
Fenethylline_hydrochloride_(USAN)	CLMFEXDZPBGYQQ-UHFFFAOYSA-N	Organic compounds	Benzenoids	Benzene and substituted derivatives		Benzene and substituted derivatives					Hydrocarbons	9	1.06257				Cinnamaldehydes	1		0.591716
4-(undecan-5-yl)benzenesulfonic acid	FERBTPHUEYEGDN-UHFFFAOYSA-N	Organic compounds	Benzenoids	Benzene and substituted derivatives	Benzenesulfonic acids and derivatives	Benzenesulfonic acids and derivatives					Total	847	100				Cinnamic acids and derivatives	9		5.32544
Decylbenzenesulfonic acid	UASQKKHYUPBQJR-UHFFFAOYSA-N	Organic compounds	Benzenoids	Benzene and substituted derivatives	Benzenesulfonic acids and derivatives	Benzenesulfonic acids and derivatives											Coumarins and derivatives	8		4.73373
Dodecylbenzenesulfonic acid	WBIQQQGBSDOWNP-UHFFFAOYSA-N	Organic compounds	Benzenoids	Benzene and substituted derivatives	Benzenesulfonic acids and derivatives	Benzenesulfonic acids and derivatives											Diarylheptanoids	2		1.18343
[2-(4-ethoxycarbonylanilino)-2-oxoethyl] 3,4,5-trimethoxybenzoate	JEPMXRWMARBVQV-UHFFFAOYSA-N	Organic compounds	Benzenoids	Benzene and substituted derivatives	Benzoic acids and derivatives	Acylaminobenzoic acid and derivatives											Flavonoids	108		63.9053
3,4,5-trimethoxy-N-[(3,4,5-trimethoxyphenyl)methyl]benzamide	VTTWIQSJOCSVTP-UHFFFAOYSA-N	Organic compounds	Benzenoids	Benzene and substituted derivatives	Benzoic acids and derivatives	Benzamides											Homoisoflavonoids	2		1.18343
Ethylparaben	NUVBSKCKDOMJSU-UHFFFAOYSA-N	Organic compounds	Benzenoids	Benzene and substituted derivatives	Benzoic acids and derivatives	Benzoic acid esters	p-Hydroxybenzoic acid esters	p-Hydroxybenzoic acid alkyl esters									Isochromanequinones	1		0.591716
Atraric Acid	UUQHKWMIDYRWHH-UHFFFAOYSA-N	Organic compounds	Benzenoids	Benzene and substituted derivatives	Benzoic acids and derivatives	Benzoic acid esters	p-Hydroxybenzoic acid esters	p-Hydroxybenzoic acid alkyl esters									Isoflavonoids	9		5.32544
[(2R,3S,4S,5R,6S)-6-(3,4-dihydroxybenzoyl)oxy-3,4,5-trihydroxyoxan-2-yl]methyl 3,4-dihydroxybenzoate	VNQNUULCMPXFER-XDCWJTEKSA-N	Organic compounds	Benzenoids	Benzene and substituted derivatives	Benzoic acids and derivatives	Benzoic acid esters	p-Hydroxybenzoic acid esters	p-Hydroxybenzoic acid alkyl esters									Linear 1,3-diarylpropanoids	9		5.32544
Benzoic acid + 2O, O-Pen	VWQASRWQZBVNEI-UHFFFAOYSA-N	Organic compounds	Benzenoids	Benzene and substituted derivatives	Benzoic acids and derivatives	Benzoic acid esters	p-Hydroxybenzoic acid esters	p-Hydroxybenzoic acid alkyl esters									Macrolides and analogues	10		5.91716
ethyl 2,4-dihydroxy-6-methylbenzoate	UQSRXQMIXSZGLA-UHFFFAOYSA-N	Organic compounds	Benzenoids	Benzene and substituted derivatives	Benzoic acids and derivatives	Benzoic acid esters											Phenylpropanoic acids	1		0.591716
3-Ethoxybenzoic acid	DTFQMPQJMDEWKJ-UHFFFAOYSA-N	Organic compounds	Benzenoids	Benzene and substituted derivatives	Benzoic acids and derivatives	Benzoic acids											Stilbenes	4		2.36686
3,4-diMeC6H4COOH|3,4-dimethyl_benzoic_acid|3,4-Dimethyl-benzoesaeure|3,4-dimethyl-benzoic_acid|3,4-dimethylbenzene_carboxylic_acid|3,4-Dimethylbenzoic_acid|3,4-HDMBA	OPVAJFQBSDUNQA-UHFFFAOYSA-N	Organic compounds	Benzenoids	Benzene and substituted derivatives	Benzoic acids and derivatives	Benzoic acids											Tannins	3		1.77515
2,5-Dimethylbenzoic_acid,_8CI,_9CI_2,5-Dimethylbenzoic_acid,_8CI,_9CI	XZRHNAFEYMSXRG-UHFFFAOYSA-N	Organic compounds	Benzenoids	Benzene and substituted derivatives	Benzoic acids and derivatives	Benzoic acids										Lipids and lipid-like molecules	Fatty Acyls	146	321	45.4829
3-hydroxybenzoic acid	IJFXRHURBJZNAO-UHFFFAOYSA-N	Organic compounds	Benzenoids	Benzene and substituted derivatives	Benzoic acids and derivatives	Hydroxybenzoic acid derivatives											Glycerolipids	13		4.04984
Asperentin_B	VJAXQPIMLAFBFH-AEJSXWLSSA-N	Organic compounds	Benzenoids	Benzene and substituted derivatives	Benzoic acids and derivatives	Hydroxybenzoic acid derivatives											Glycerophospholipids	19		5.919
Gentisic acid	WXTMDXOMEHJXQO-UHFFFAOYSA-N	Organic compounds	Benzenoids	Benzene and substituted derivatives	Benzoic acids and derivatives	Hydroxybenzoic acid derivatives											Prenol lipids	122		38.0062
Scorzocreticin	YDKSIUTUSDFNRH-AWEZNQCLSA-N	Organic compounds	Benzenoids	Benzene and substituted derivatives	Benzoic acids and derivatives	Hydroxybenzoic acid derivatives											Steroids and steroid derivatives	21		6.54206
5-Hydroxyisovanillic acid	UBXDWYFLYYJQFR-UHFFFAOYSA-N	Organic compounds	Benzenoids	Benzene and substituted derivatives	Benzoic acids and derivatives	Hydroxybenzoic acid derivatives	Gallic acid and derivatives									Lignans, neolignans and related compounds		20	20
(3S,4S)-3-(beta-D-glucopyranosyloxymethyl)-3,4-dihydro-5,6,7-trihydroxy-4-(4'-hydroxy-3'-methoxyphenyl)-1H-[2]benzopyran-1-one	UHOPNSXEDGWYTB-VLMMQTNDSA-N	Organic compounds	Benzenoids	Benzene and substituted derivatives	Benzoic acids and derivatives	Hydroxybenzoic acid derivatives	Gallic acid and derivatives									Nucleosides, nucleotides, and analogues		4	4
Gallic acid (Gallate)	LNTHITQWFMADLM-UHFFFAOYSA-N	Organic compounds	Benzenoids	Benzene and substituted derivatives	Benzoic acids and derivatives	Hydroxybenzoic acid derivatives	Gallic acid and derivatives	Gallic acids								Organic acids and derivatives		49	49
6-O-galloylbergenin	CDRRULDABVKKHU-CVTSSLSISA-N	Organic compounds	Benzenoids	Benzene and substituted derivatives	Benzoic acids and derivatives	Hydroxybenzoic acid derivatives	Gallic acid and derivatives	Galloyl esters								Organoheterocyclic compounds		74	74
Bergenin_11-O-(3,4,5-Trihydroxybenzoyl)	CDRRULDABVKKHU-UHFFFAOYSA-N	Organic compounds	Benzenoids	Benzene and substituted derivatives	Benzoic acids and derivatives	Hydroxybenzoic acid derivatives	Gallic acid and derivatives	Galloyl esters								Organic oxygen compounds		68	68
Methyl gallate	FBSFWRHWHYMIOG-UHFFFAOYSA-N	Organic compounds	Benzenoids	Benzene and substituted derivatives	Benzoic acids and derivatives	Hydroxybenzoic acid derivatives	Gallic acid and derivatives	Galloyl esters								Organic nitrogen compounds		12	12
6-Galloylglucose_2-O-(4-Hydroxybenzoyl)	OQZUBZJEVMCTGO-UHFFFAOYSA-N	Organic compounds	Benzenoids	Benzene and substituted derivatives	Benzoic acids and derivatives	Hydroxybenzoic acid derivatives	Gallic acid and derivatives	Galloyl esters								Hydrocarbons		9	9
2,3-dihydroxybenzoic acid	GLDQAMYCGOIJDV-UHFFFAOYSA-N	Organic compounds	Benzenoids	Benzene and substituted derivatives	Benzoic acids and derivatives	Hydroxybenzoic acid derivatives	Salicylic acid and derivatives	Salicylic acids
2-Formyl-6-hydroxybenzoic_acid,_9CI_Acid-form	HBZPATAKQIDUTN-UHFFFAOYSA-N	Organic compounds	Benzenoids	Benzene and substituted derivatives	Benzoic acids and derivatives	Hydroxybenzoic acid derivatives	Salicylic acid and derivatives	Salicylic acids
Salicylic acid	YGSDEFSMJLZEOE-UHFFFAOYSA-N	Organic compounds	Benzenoids	Benzene and substituted derivatives	Benzoic acids and derivatives	Hydroxybenzoic acid derivatives	Salicylic acid and derivatives	Salicylic acids
[3,4,5-trihydroxy-6-(2-hydroxypropoxy)oxan-2-yl]methyl 3,4,5-trihydroxybenzoate	GOZMBEYOICLJFA-UHFFFAOYSA-N	Organic compounds	Benzenoids	Benzene and substituted derivatives	Benzoic acids and derivatives	Hydroxybenzoic acid derivatives
[3,4-dihydroxy-5-(3,4,5-trihydroxybenzoyl)oxyoxan-2-yl]methyl 3,4,5-trihydroxybenzoate	IGKWMHUOBKCUQU-UHFFFAOYSA-N	Organic compounds	Benzenoids	Benzene and substituted derivatives	Benzoic acids and derivatives	Hydroxybenzoic acid derivatives
ethyl 4-hydroxy-3,5-dimethoxybenzoate	WKUVKFZZCHINKG-UHFFFAOYSA-N	Organic compounds	Benzenoids	Benzene and substituted derivatives	Benzoic acids and derivatives	Hydroxybenzoic acid derivatives
methyl 4-hydroxy-3,5-dimethoxybenzoate	ZMXJAEGJWHJMGX-UHFFFAOYSA-N	Organic compounds	Benzenoids	Benzene and substituted derivatives	Benzoic acids and derivatives	Hydroxybenzoic acid derivatives
Alternarian_acid	DTWGKAWUEOJXKI-UHFFFAOYSA-N	Organic compounds	Benzenoids	Benzene and substituted derivatives	Benzoic acids and derivatives	Methoxybenzoic acids and derivatives	P-methoxybenzoic acids and derivatives
4-Methoxysalicylic acid	MRIXVKKOHPQOFK-UHFFFAOYSA-N	Organic compounds	Benzenoids	Benzene and substituted derivatives	Benzoic acids and derivatives	Methoxybenzoic acids and derivatives	P-methoxybenzoic acids and derivatives
2,4,4'-Trihydroxybenzophenone,_8CI_4-Me_ether	IIKRDUUGDIYQTL-UHFFFAOYSA-N	Organic compounds	Benzenoids	Benzene and substituted derivatives	Benzophenones	Benzophenones
Iso-monodictyphenone	KNTHDBSPDWUDHE-UHFFFAOYSA-N	Organic compounds	Benzenoids	Benzene and substituted derivatives	Benzophenones	Benzophenones
2',6,6'-Trihydroxy-4'-methylbenzophenone-2-carboxylic_acid_2',6,6'-Trihydroxy-4'-methylbenzophenone-2-carboxylic_acid	KNXAGUANLPVZSV-UHFFFAOYSA-N	Organic compounds	Benzenoids	Benzene and substituted derivatives	Benzophenones	Benzophenones
E'TW95a'	PFYRXVPFLPYTPK-UHFFFAOYSA-N	Organic compounds	Benzenoids	Benzene and substituted derivatives	Benzophenones	Benzophenones
Benzophenone	RWCCWEUUXYIKHB-UHFFFAOYSA-N	Organic compounds	Benzenoids	Benzene and substituted derivatives	Benzophenones	Benzophenones
2-(2,3-Dihydroxybenzoyl)-6-hydroxy-1,4-benzenedicarboxaldehyde_2-(2,3-Dihydroxybenzoyl)-6-hydroxy-1,4-benzenedicarboxaldehyde	SZNCPOMWHKSBFW-UHFFFAOYSA-N	Organic compounds	Benzenoids	Benzene and substituted derivatives	Benzophenones	Benzophenones
6-[2-(2,4-Dihydroxy-6-methylbenzoyl)-3-hydroxybenzyl]-4-hydroxy-2H-pyran-2-one_Analogue_(R_=_CH2COCH3)	WPBJHGJUOFHSBB-UHFFFAOYSA-N	Organic compounds	Benzenoids	Benzene and substituted derivatives	Benzophenones	Benzophenones
bis(2,4-dihydroxyphenyl)methanone	WXNRYSGJLQFHBR-UHFFFAOYSA-N	Organic compounds	Benzenoids	Benzene and substituted derivatives	Benzophenones	Benzophenones
Phenylglyoxylic acid	FAQJJMHZNSSFSM-UHFFFAOYSA-N	Organic compounds	Benzenoids	Benzene and substituted derivatives	Benzoyl derivatives	Benzoyl derivatives
2,3,4-Trimethylbenzaldehyde_2,3,4-Trimethylbenzaldehyde	RPZOPDOUASNMNP-UHFFFAOYSA-N	Organic compounds	Benzenoids	Benzene and substituted derivatives	Benzoyl derivatives	Benzoyl derivatives
3,4,5-Trimethylbenzaldehyde_3,4,5-Trimethylbenzaldehyde	SYBPMJLJCUCJGM-UHFFFAOYSA-N	Organic compounds	Benzenoids	Benzene and substituted derivatives	Benzoyl derivatives	Benzoyl derivatives
3-Isopropylphenol_3-Isopropylphenol	VLJSLTNSFSOYQR-UHFFFAOYSA-N	Organic compounds	Benzenoids	Benzene and substituted derivatives	Cumenes	Cumenes
3-(2-Carboxyphenoxy)-4-hydroxybenzoic_acid_1-Me_ester	UFORFGYZNZDNQC-UHFFFAOYSA-N	Organic compounds	Benzenoids	Benzene and substituted derivatives	Diphenylethers	Diphenylethers
[3,5-dimethoxy-4-[2-(2-methoxyethoxy)ethoxy]phenyl]methanol	GPBNSMFXPSTVPS-UHFFFAOYSA-N	Organic compounds	Benzenoids	Benzene and substituted derivatives	Methoxybenzenes	Dimethoxybenzenes
2-[4-(3-hydroxypropyl)-2,6-dimethoxyphenoxy]propane-1,3-diol	HZVNCUIVVVAJLV-UHFFFAOYSA-N	Organic compounds	Benzenoids	Benzene and substituted derivatives	Methoxybenzenes	Dimethoxybenzenes
2,3-dimethoxybenzaldehyde	JIVGSHFYXPRRSZ-UHFFFAOYSA-N	Organic compounds	Benzenoids	Benzene and substituted derivatives	Methoxybenzenes	Dimethoxybenzenes
Tyramine	DZGWFCGJZKJUFP-UHFFFAOYSA-N	Organic compounds	Benzenoids	Benzene and substituted derivatives	Phenethylamines	Phenethylamines
2-(4-Hydroxyphenyl)-2-oxoacetaldehyde_2-(4-Hydroxyphenyl)-2-oxoacetaldehyde	MTMONFVFAYLRSG-UHFFFAOYSA-N	Organic compounds	Benzenoids	Benzene and substituted derivatives	Phenylacetaldehydes	Phenylacetaldehydes
Benzyldodecyldimethylammonium	CYDRXTMLKJDRQH-UHFFFAOYSA-N	Organic compounds	Benzenoids	Benzene and substituted derivatives	Phenylmethylamines	Phenylmethylamines
2-Methyl-2-phenylpentadecane,_8CI_2-Methyl-2-phenylpentadecane,_8CI	MMEVGUGVEZBRNH-UHFFFAOYSA-N	Organic compounds	Benzenoids	Benzene and substituted derivatives	Phenylpropanes	Phenylpropanes
3-Propylphenol,_9CI_3-Propylphenol,_9CI	MPWGZBWDLMDIHO-UHFFFAOYSA-N	Organic compounds	Benzenoids	Benzene and substituted derivatives	Phenylpropanes	Phenylpropanes
1-Methyl-2-propylbenzene,_9CI_1-Methyl-2-propylbenzene,_9CI	YQZBFMJOASEONC-UHFFFAOYSA-N	Organic compounds	Benzenoids	Benzene and substituted derivatives	Phenylpropanes	Phenylpropanes
p-Mentha-1,3,5,8-tetraen-2-ol_p-Mentha-1,3,5,8-tetraen-2-ol	HHTWOMMSBMNRKP-UHFFFAOYSA-N	Organic compounds	Benzenoids	Benzene and substituted derivatives	Phenylpropenes	Phenylpropenes
p-Mentha-1,3,5,8-tetraene_p-Mentha-1,3,5,8-tetraene	MMSLOZQEMPDGPI-UHFFFAOYSA-N	Organic compounds	Benzenoids	Benzene and substituted derivatives	Phenylpropenes	Phenylpropenes
alpha-Methylstyrene	XYLMUPLGERFSHI-UHFFFAOYSA-N	Organic compounds	Benzenoids	Benzene and substituted derivatives	Phenylpropenes	Phenylpropenes
Rubrenoic_acid_A_1',2'-Didehydro(E-)	XLDYJIUEUAFBNR-XPQLPGEHSA-N	Organic compounds	Benzenoids	Benzene and substituted derivatives	Styrenes	Styrenes
5-(4-hydroxyphenyl)-2-methylpenta-2,4-dienoic acid	GVOMDIIXCHPGNR-UHFFFAOYSA-N	Organic compounds	Benzenoids	Benzene and substituted derivatives	Styrenes	Styrenes
N,N-Diethyl-m-toluamide	MMOXZBCLCQITDF-UHFFFAOYSA-N	Organic compounds	Benzenoids	Benzene and substituted derivatives	Toluenes	Toluamides	m-Toluamides	N,N-dialkyl-m-toluamides
1-(4-Methylphenyl)ethanol_1-(4-Methylphenyl)ethanol	JESIHYIJKKUWIS-UHFFFAOYSA-N	Organic compounds	Benzenoids	Benzene and substituted derivatives	Toluenes	Toluenes
1-Methyl-5-hydroxy-indan|1-Methyl-indan-5-ol|1-Methyl-indanol-(5)|1-Methylindanol-(5)|5-Hydroxy-2-methylindan	QQXFYUUHGOSPMF-ZETCQYMHSA-N	Organic compounds	Benzenoids	Indanes		Indanes
(1R)-1-undecyl-2,3-dihydro-1H-indene	SIEIPZDQYCQHCC-GOSISDBHSA-N	Organic compounds	Benzenoids	Indanes		Indanes
Pterosin_C_Ac	KBPAOKSMUDDOIN-UHFFFAOYSA-N	Organic compounds	Benzenoids	Indanes	Indanones	Indanones
Tetracenomycin_D3_3,8-Di-Me_ether	UBGPMJPFKHUCCA-UHFFFAOYSA-N	Organic compounds	Benzenoids	Naphthacenes	Tetracenequinones	Tetracenequinones
Juglomycin_Z_Juglomycin_Z	MIJQQLCPVSCPSU-UHFFFAOYSA-N	Organic compounds	Benzenoids	Naphthalenes	Naphthoquinones	Naphthoquinones
3,5-Dihydroxy-2-methyl-1,4-naphthoquinone_Di-Ac	ZRCCLSWNPWWIEW-UHFFFAOYSA-N	Organic compounds	Benzenoids	Naphthalenes	Naphthoquinones	Naphthoquinones
(4aS,6aS,6aR,6bR,14aR,14bS)-10-ethyl-4,4,6a,6b,14b-pentamethyl-1,2,3,4a,5,6,6a,7,8,13,14,14a-dodecahydropicene	QAHGWBXHJADPOM-VPXWAITBSA-N	Organic compounds	Benzenoids	Phenanthrenes and derivatives		Phenanthrenes and derivatives
3,4,7,12-Tetrahydro-7,8,12-trihydroxy-12-(hydroxymethyl)-3-methylbenz[a]anthracen-1(2H)-one,_9CI_3,4,7,12-Tetrahydro-7,8,12-trihydroxy-12-(hydroxymethyl)-3-methylbenz[a]anthracen-1(2H)-one,_9CI	JIRKVANAXCAFJP-UHFFFAOYSA-N	Organic compounds	Benzenoids	Phenanthrenes and derivatives	Phenanthrols	Phenanthrols
Vanillin acetate	PZSJOBKRSVRODF-UHFFFAOYSA-N	Organic compounds	Benzenoids	Phenol esters		Phenol esters
3-(4-acetyloxyphenyl)propyl acetate	BVFVKQUGHGXIHQ-UHFFFAOYSA-N	Organic compounds	Benzenoids	Phenol esters		Phenol esters
(2-methoxy-4-prop-1-enylphenyl) acetate	IUSBVFZKQJGVEP-UHFFFAOYSA-N	Organic compounds	Benzenoids	Phenol esters		Phenol esters
5-(3,4,5-trimethoxyphenyl)penta-2,4-dienal	LEFZYNPDRAZFDI-UHFFFAOYSA-N	Organic compounds	Benzenoids	Phenol ethers	Anisoles	Anisoles
2-[4-(3-hydroxypropyl)-2-methoxyphenoxy]propane-1,3-diol	WAPGRPJEBCULTQ-UHFFFAOYSA-N	Organic compounds	Benzenoids	Phenol ethers	Anisoles	Anisoles
4-(3,5-Dodecadienyl)phenol_4-(3,5-Dodecadienyl)phenol	FGPOGAUCGOZVPS-XBLVEGMJSA-N	Organic compounds	Benzenoids	Phenols	1-hydroxy-2-unsubstituted benzenoids	1-hydroxy-2-unsubstituted benzenoids
Merocyclophane_D	CGYZQENMSDXRIW-BIYDSLDMSA-N	Organic compounds	Benzenoids	Phenols	1-hydroxy-4-unsubstituted benzenoids	1-hydroxy-4-unsubstituted benzenoids
3-Ethylphenol,_9CI_3-Ethylphenol,_9CI	HMNKTRSOROOSPP-UHFFFAOYSA-N	Organic compounds	Benzenoids	Phenols	1-hydroxy-4-unsubstituted benzenoids	1-hydroxy-4-unsubstituted benzenoids
Dumortin_A_7,8-Dihydro	FQGMUXCYVIDQST-UHFFFAOYSA-N	Organic compounds	Benzenoids	Phenols	Benzenediols	Catechols
6-[2-(3,4-Dihydroxyphenyl)ethenyl]-4-hydroxy-2H-pyran-2-one,_9CI_6-[2-(3,4-Dihydroxyphenyl)ethenyl]-4-hydroxy-2H-pyran-2-one,_9CI	SGJNQVTUYXCBKH-HNQUOIGGSA-N	Organic compounds	Benzenoids	Phenols	Benzenediols	Catechols
Catechol	YCIMNLLNPGFGHC-UHFFFAOYSA-N	Organic compounds	Benzenoids	Phenols	Benzenediols	Catechols
Pyrogallol	WQGWDDDVZFFDIG-UHFFFAOYSA-N	Organic compounds	Benzenoids	Phenols	Benzenetriols and derivatives	Pyrogallols and derivatives	5-unsubstituted pyrrogallols
2-Ethyl-5-methylphenol_2-Ethyl-5-methylphenol	LTRVUFFOMIUCPJ-UHFFFAOYSA-N	Organic compounds	Benzenoids	Phenols	Cresols	Meta cresols
3-Methyl-2-vinylphenol_3-Methyl-2-vinylphenol	MCBGBITUMUAJMT-UHFFFAOYSA-N	Organic compounds	Benzenoids	Phenols	Cresols	Meta cresols
4-Ethyl-2-methylphenol_4-Ethyl-2-methylphenol	QDQMEHXIUFCIGR-UHFFFAOYSA-N	Organic compounds	Benzenoids	Phenols	Cresols	Ortho cresols
Coniferyl aldehyde	DKZBBWMURDFHNE-NSCUHMNNSA-N	Organic compounds	Benzenoids	Phenols	Methoxyphenols	Methoxyphenols
Vanylglycol	FBWPWWWZWKPJFL-UHFFFAOYSA-N	Organic compounds	Benzenoids	Phenols	Methoxyphenols	Methoxyphenols
4-Allyl-2,6-dimethoxyphenol	FWMPKHMKIJDEMJ-UHFFFAOYSA-N	Organic compounds	Benzenoids	Phenols	Methoxyphenols	Methoxyphenols
5-Hydroxyconiferaldehyde	IEHPLRVWOHZKCS-NSCUHMNNSA-N	Organic compounds	Benzenoids	Phenols	Methoxyphenols	Methoxyphenols
Coniferyl Alcohol	JMFRWRFFLBVWSI-NSCUHMNNSA-N	Organic compounds	Benzenoids	Phenols	Methoxyphenols	Methoxyphenols
5-Hydroxyconiferyl alcohol	NPNAJGCZQBQWQZ-NSCUHMNNSA-N	Organic compounds	Benzenoids	Phenols	Methoxyphenols	Methoxyphenols
3-(3,4-Dihydroxyphenyl)-2-hydroxypropanoic_acid_3'-Me_ether,_Me_ester	RFIWMQUCNNVHDA-UHFFFAOYSA-N	Organic compounds	Benzenoids	Phenols	Methoxyphenols	Methoxyphenols
3,4,5-Trimethoxyphenol	VTCDZPUMZAZMSB-UHFFFAOYSA-N	Organic compounds	Benzenoids	Phenols	Methoxyphenols	Methoxyphenols
Homovanillyl alcohol	XHUBSJRBOQIZNI-UHFFFAOYSA-N	Organic compounds	Benzenoids	Phenols	Methoxyphenols	Methoxyphenols
4-(2-hydroxyethyl)-2,6-dimethoxyphenol	BZMWVTKTSDHGBF-UHFFFAOYSA-N	Organic compounds	Benzenoids	Phenols	Methoxyphenols	Methoxyphenols
4-(3-hydroxypropyl)-2,6-dimethoxyphenol	PHOPGVYKZWPIGA-UHFFFAOYSA-N	Organic compounds	Benzenoids	Phenols	Methoxyphenols	Methoxyphenols
aspergillol_A	RKYHJRSSOFOYEO-UHFFFAOYSA-N	Organic compounds	Benzenoids	Phenols	Tyrosols and derivatives	Tyrosols and derivatives
(2R)-2-heptyl-5-methyl-1,2,3,4-tetrahydronaphthalene	ANXXLYLESOSAJS-MRXNPFEDSA-N	Organic compounds	Benzenoids	Tetralins		Tetralins
15,20-Dinor-5,7,9-labdatrien-19-ol_15,20-Dinor-5,7,9-labdatrien-19-ol	DKAXYJLPBDVEHE-UHFFFAOYSA-N	Organic compounds	Benzenoids	Tetralins		Tetralins
Liguhodgsonal_Liguhodgsonal	DOXGAJNACWJRHA-UHFFFAOYSA-N	Organic compounds	Benzenoids	Tetralins		Tetralins
Olivacene_Olivacene	FDUPERODPBGYFM-UHFFFAOYSA-N	Organic compounds	Benzenoids	Tetralins		Tetralins
1,2,3,4-tetrahydro-6-methyl-naphthalene|1,2,3,4-tetrahydro-6-methylnaphthalene|2-methyl-5,6,7,8-tetrahydronaphthalene|5,6,7,8-tetrahydro-2-methylnaphthalene|6-methyl-1,2,3,4-tetrahydronaphthalene|6-methyltetralin|7-methyl-1,2,3,4-tetrahydronaphthalene	IVIDJLLPQYHHLM-UHFFFAOYSA-N	Organic compounds	Benzenoids	Tetralins		Tetralins
Not_named	ORRJCKOUJFMYON-SOAGJPPSSA-N	Organic compounds	Benzenoids	Tetralins		Tetralins
6-methyl-1,3,4-trihydronaphthalen-2-one|6-Methyl-2-tetralone|6-methyl-3,4-dihydro-1H-naphthalen-2-one|6-Methyl-3,4-dihydro-1H-naphthalin-2-on|6-methyl-beta-tetralone|6-Methyl-tetralon-(2)	POHSCURLLMFLQU-UHFFFAOYSA-N	Organic compounds	Benzenoids	Tetralins		Tetralins
1,2,3,4-Tetrahydro-2-isopropenyl-8-methyl-1-naphthol_1,2,3,4-Tetrahydro-2-isopropenyl-8-methyl-1-naphthol	SAGKFAOXPVOFGU-UHFFFAOYSA-N	Organic compounds	Benzenoids	Tetralins		Tetralins
2,3-Seco-1,8,11,13-abietatetraen-3-oic_acid_2,3-Seco-1,8,11,13-abietatetraen-3-oic_acid	UFKWIFCLDSXXCE-UHFFFAOYSA-N	Organic compounds	Benzenoids	Tetralins		Tetralins
3,4-Seco-4(18),8,11,13-abietatetraen-3-oic_acid_Me_ester	UWAOFNCBECRACO-UHFFFAOYSA-N	Organic compounds	Benzenoids	Tetralins		Tetralins
Lambertellol_A_Lambertellol_A	WKHWQWGTSSQIRF-UHFFFAOYSA-N	Organic compounds	Benzenoids	Tetralins		Tetralins
(all-E)-9,15-Heptadecadiene-11,13-diyn-8-ol	SFWBXRQSSSNYDN-XMBHXTIMSA-N	Organic compounds	Hydrocarbons	Unsaturated hydrocarbons	Acetylenes	Acyclic acetylenes	Alkatriynes
5,5-dimethyl-1-ethyl-1,3-cyclopentadiene	BMLYRJOYQDJMOR-UHFFFAOYSA-N	Organic compounds	Hydrocarbons	Unsaturated hydrocarbons	Branched unsaturated hydrocarbons	Branched unsaturated hydrocarbons
Car-3(10)-ene_Car-3(10)-ene	LCWMKIHBLJLORW-UHFFFAOYSA-N	Organic compounds	Hydrocarbons	Unsaturated hydrocarbons	Branched unsaturated hydrocarbons	Branched unsaturated hydrocarbons
(+)-alpha-Barbatene	RMKQBFUAKZOVPQ-APIJFGDWSA-N	Organic compounds	Hydrocarbons	Unsaturated hydrocarbons	Branched unsaturated hydrocarbons	Branched unsaturated hydrocarbons
5,9,9-trimethyl-2-methylidenebicyclo[6.2.0]dec-4-ene	INOSMXBKABLUIL-UHFFFAOYSA-N	Organic compounds	Hydrocarbons	Unsaturated hydrocarbons	Branched unsaturated hydrocarbons	Branched unsaturated hydrocarbons
1-ethyl-2,4,6-trimethylcyclohepta-1,3,5-triene	XBMLYHAYWGTIML-UHFFFAOYSA-N	Organic compounds	Hydrocarbons	Unsaturated hydrocarbons	Branched unsaturated hydrocarbons	Branched unsaturated hydrocarbons
3,10,19-Docosatriene-1,8,21-triyne_3,10,19-Docosatriene-1,8,21-triyne	SNOQQKJRUJUFGR-LHUOGLBJSA-N	Organic compounds	Hydrocarbons	Unsaturated hydrocarbons	Enynes	Enynes
3-Docosene-1,8,21-triyne_3-Docosene-1,8,21-triyne	YBFDEMZEWRINKR-FNORWQNLSA-N	Organic compounds	Hydrocarbons	Unsaturated hydrocarbons	Enynes	Enynes
1-(1,3-Hexadienyl)-2-vinylcyclopropane_1-(1,3-Hexadienyl)-2-vinylcyclopropane	IUJUNEVKAIOLIM-BSWSSELBSA-N	Organic compounds	Hydrocarbons	Unsaturated hydrocarbons	Olefins	Cyclic olefins
2-(2,6-dimethoxy-4-prop-2-enylphenoxy)-1-(3,4,5-trimethoxyphenyl)propan-1-ol	KKEKLEUWEJUCRA-UHFFFAOYSA-N	Organic compounds	Lignans, neolignans and related compounds	Other		Lignans, neolignans and related compounds
Marchantin A	LLMFFOXSSQHNFR-UHFFFAOYSA-N	Organic compounds	Lignans, neolignans and related compounds	Other		Lignans, neolignans and related compounds
1-(4-hydroxy-3-methoxyphenyl)-6-methoxy-2,3-dimethyl-3,4-dihydro-1H-naphthalene-2,7-diol	XQAQIFDOJYUBEV-UHFFFAOYSA-N	Organic compounds	Lignans, neolignans and related compounds	Aryltetralin lignans		Aryltetralin lignans
3',4,4',5-Tetrahydroxy-2,7'-cyclolignan_4,5-Methylene,_3'-Me_ether	ZTNZPWXCSNAVLW-UHFFFAOYSA-N	Organic compounds	Lignans, neolignans and related compounds	Aryltetralin lignans		Aryltetralin lignans
Nordihydroguaiaretic acid	HCZKYJDFEPMADG-UHFFFAOYSA-N	Organic compounds	Lignans, neolignans and related compounds	Dibenzylbutane lignans		Dibenzylbutane lignans
2,3-bis[(4-hydroxy-3-methoxyphenyl)methyl]butane-1,4-diol	PUETUDUXMCLALY-UHFFFAOYSA-N	Organic compounds	Lignans, neolignans and related compounds	Dibenzylbutane lignans	Dibenzylbutanediol lignans	Dibenzylbutanediol lignans
(-)-Pinoresinol	HGXBRUKMWQGOIE-NSMLZSOPSA-N	Organic compounds	Lignans, neolignans and related compounds	Furanoid lignans		Furanoid lignans
5-[6-(3-hydroxy-4-methoxyphenyl)-1,3,3a,4,6,6a-hexahydrofuro[3,4-c]furan-3-yl]-2-methoxyphenol	VRHZMFGDDGFRLP-UHFFFAOYSA-N	Organic compounds	Lignans, neolignans and related compounds	Furanoid lignans		Furanoid lignans
4-[5-(4-hydroxy-3-methoxyphenyl)-3,4-dimethyloxolan-2-yl]-2-methoxyphenol	GMXMKSFJQLFOSO-UHFFFAOYSA-N	Organic compounds	Lignans, neolignans and related compounds	Furanoid lignans	Tetrahydrofuran lignans	7,7'-epoxylignans
(-)-Lariciresinol	MHXCIKYXNYCMHY-SXGZJXTBSA-N	Organic compounds	Lignans, neolignans and related compounds	Furanoid lignans	Tetrahydrofuran lignans	7,9'-epoxylignans
3,3',4,4',9-Pentahydroxy-7,9'-epoxylignan_3,3'-Di-Me_ether,_9-O-(4-hydroxy-3-methoxy-E-cinnamoyl)	NNFCVTSCCNBWCZ-IZZDOVSWSA-N	Organic compounds	Lignans, neolignans and related compounds	Furanoid lignans	Tetrahydrofuran lignans	7,9'-epoxylignans
3,3',4,4',7,7'-Hexahydroxylignan-9,9'-olide_7-Ketone,_3,4:3',4'-bis(methylene)_ether,_7'-Ac	MBJMKBFKBQUJHA-UHFFFAOYSA-N	Organic compounds	Lignans, neolignans and related compounds	Furanoid lignans	Tetrahydrofuran lignans	9,9'-epoxylignans	Dibenzylbutyrolactone lignans
6-Hydroxyenterolactone	ZMNWDZAVQFERIQ-XJKSGUPXSA-N	Organic compounds	Lignans, neolignans and related compounds	Furanoid lignans	Tetrahydrofuran lignans	9,9'-epoxylignans	Dibenzylbutyrolactone lignans
3-(1,3-benzodioxol-5-ylmethyl)-4-[(3,4,5-trimethoxyphenyl)methyl]oxolan-2-one	HHRGVAZECZEYPH-UHFFFAOYSA-N	Organic compounds	Lignans, neolignans and related compounds	Furanoid lignans	Tetrahydrofuran lignans	9,9'-epoxylignans
(2R,3R,4S,5S,6R)-2-[[7-hydroxy-1-(4-hydroxy-3-methoxyphenyl)-3-(hydroxymethyl)-6-methoxy-1,2,3,4-tetrahydronaphthalen-2-yl]methoxy]-6-(hydroxymethyl)oxane-3,4,5-triol	AHYOMNWKYGMYMB-CIEFDVMPSA-N	Organic compounds	Lignans, neolignans and related compounds	Lignan glycosides		Lignan glycosides
Lyoniside	GWDZRGQRNHELQM-VEKSOEEBSA-N	Organic compounds	Lignans, neolignans and related compounds	Lignan glycosides		Lignan glycosides
3,3',4,4',8',9-Hexahydroxylignan-9',7-olide_3,3',4-Tri-Me_ether,_4'-O-(3-O-methyl-α-L-rhamnopyranoside)	PAYAQXMXCZZONW-UHFFFAOYSA-N	Organic compounds	Lignans, neolignans and related compounds	Lignan glycosides		Lignan glycosides
2-[[7-hydroxy-1-(4-hydroxy-3,5-dimethoxyphenyl)-3-(hydroxymethyl)-6,8-dimethoxy-1,2,3,4-tetrahydronaphthalen-2-yl]methoxy]oxane-3,4,5-triol	GWDZRGQRNHELQM-UHFFFAOYSA-N	Organic compounds	Lignans, neolignans and related compounds	Lignan glycosides		Lignan glycosides
2-[[7-hydroxy-3-(hydroxymethyl)-6,8-dimethoxy-1-(3,4,5-trimethoxyphenyl)-1,2,3,4-tetrahydronaphthalen-2-yl]methoxy]oxane-3,4,5-triol	MTUDWQZRYHBLQN-UHFFFAOYSA-N	Organic compounds	Lignans, neolignans and related compounds	Lignan glycosides		Lignan glycosides
Podophyllotoxone	ISCQYPPCSYRZOT-BKTGTZMESA-N	Organic compounds	Lignans, neolignans and related compounds	Lignan lactones		Lignan lactones
15-HEDE	ZTRWPEHMGCHTIT-QWAPPMFBSA-N	Organic compounds	Lipids and lipid-like molecules	Fatty Acyls	Eicosanoids	Other hydroxyeicosapolyenoic acids
9,11,15-Trihydroxyprost-13-enoic_acid_(8S,9S,11R,13E,15S)-form	DZUXGQBLFALXCR-OUKQBFOZSA-N	Organic compounds	Lipids and lipid-like molecules	Fatty Acyls	Eicosanoids	Prostaglandins and related compounds
7-[2-(3,7-dihydroxyoct-1-enyl)-3,5-dihydroxycyclopentyl]heptanoic acid	JRNZEGAFLBTZDT-UHFFFAOYSA-N	Organic compounds	Lipids and lipid-like molecules	Fatty Acyls	Eicosanoids	Prostaglandins and related compounds
2-heptylhexanedioic acid	RRDBPOFVSHXMRB-UHFFFAOYSA-N	Organic compounds	Lipids and lipid-like molecules	Fatty Acyls	Fatty acid esters	Fatty acid esters
Palmitic acid ethyl ester /ethyl hexadecanoate	XIRNKXNNONJFQO-UHFFFAOYSA-N	Organic compounds	Lipids and lipid-like molecules	Fatty Acyls	Fatty acid esters	Fatty acid esters
Methyl hexadecanoate	FLIACVVOZYBSBS-UHFFFAOYSA-N	Organic compounds	Lipids and lipid-like molecules	Fatty Acyls	Fatty acid esters	Fatty acid methyl esters
methyl 9-[(2R,3S,4S,5R)-3,4-dimethyl-5-pentyloxolan-2-yl]nonanoate	RVTUJFHXENKYMN-VNTMZGSJSA-N	Organic compounds	Lipids and lipid-like molecules	Fatty Acyls	Fatty acid esters	Fatty acid methyl esters
-_methyl_9,10-epoxy-12,15-octadecadienoate	WJRQEOOGBUSIOJ-OCJIRGAFSA-N	Organic compounds	Lipids and lipid-like molecules	Fatty Acyls	Fatty acid esters	Fatty acid methyl esters
15,16-Epoxy-9,12-octadecadiensaeure-methlester_(cis,cis)|15,16-epoxyoctadeca-9,12-dienoic_acid_methyl_ester|methyl_15,16-epoxy-9,12-octadecadienoate|methyl_ester_of_15,16-epoxy-9,12-octadecadienoic_acid	WXOURJJDULGFAF-BICMZETKSA-N	Organic compounds	Lipids and lipid-like molecules	Fatty Acyls	Fatty acid esters	Fatty acid methyl esters
methyl heptadecanoate	HUEBIMLTDXKIPR-UHFFFAOYSA-N	Organic compounds	Lipids and lipid-like molecules	Fatty Acyls	Fatty acid esters	Fatty acid methyl esters
methyl 14-(3-ethyloxiran-2-yl)tetradeca-9,12-dienoate	WXOURJJDULGFAF-UHFFFAOYSA-N	Organic compounds	Lipids and lipid-like molecules	Fatty Acyls	Fatty acid esters	Fatty acid methyl esters
Linolenyl_oleate_9Z,12Z,15Z-octadecatrienyl_9Z-octadecenoate	AGAGKLWHIZXMOT-MURDYDGNSA-N	Organic compounds	Lipids and lipid-like molecules	Fatty Acyls	Fatty acid esters	Wax esters	Wax monoesters
Retinol,_9CI,_BAN,_INN_Hexadecanoyl	VYGQUTWHTHXGQB-FFHKNEKCSA-N	Organic compounds	Lipids and lipid-like molecules	Fatty Acyls	Fatty acid esters	Wax esters	Wax monoesters
cetyl_arachidonate	WDZUHOOLQVWVLI-DCSOTDLTSA-N	Organic compounds	Lipids and lipid-like molecules	Fatty Acyls	Fatty acid esters	Wax esters	Wax monoesters
undecyl docos-13-enoate	CGTCNPNFGXLHPZ-UHFFFAOYSA-N	Organic compounds	Lipids and lipid-like molecules	Fatty Acyls	Fatty acid esters	Wax esters
docos-13-enyl tetradecanoate	KOBKKBXYQIERRY-UHFFFAOYSA-N	Organic compounds	Lipids and lipid-like molecules	Fatty Acyls	Fatty acid esters	Wax esters
icos-11-enyl hexadecanoate	RPHVJEYIXHNDEX-UHFFFAOYSA-N	Organic compounds	Lipids and lipid-like molecules	Fatty Acyls	Fatty acid esters	Wax esters
dodecyl docos-13-enoate	SRSSNDPGOIEUMV-UHFFFAOYSA-N	Organic compounds	Lipids and lipid-like molecules	Fatty Acyls	Fatty acid esters	Wax esters
5-Hexyl-2-furanoctanoic_acid_5-Hexyl-2-furanoctanoic_acid	SZNVIDWMWMWUCY-UHFFFAOYSA-N	Organic compounds	Lipids and lipid-like molecules	Fatty Acyls	Fatty acids and conjugates	Heterocyclic fatty acids	Furanoid fatty acids
5-Hexyl-2-furanoctanoic_acid_Me_ester	ZZSFTHVENQKCDJ-UHFFFAOYSA-N	Organic compounds	Lipids and lipid-like molecules	Fatty Acyls	Fatty acids and conjugates	Heterocyclic fatty acids	Furanoid fatty acids
2-Isopropylmalic acid	BITYXLXUCSKTJS-UHFFFAOYSA-N	Organic compounds	Lipids and lipid-like molecules	Fatty Acyls	Fatty acids and conjugates	Hydroxy fatty acids
13-Octadecene-9,11-diynoic_acid_(Z)-form	ACHMRCSARDWYGC-AATRIKPKSA-N	Organic compounds	Lipids and lipid-like molecules	Fatty Acyls	Fatty acids and conjugates	Long-chain fatty acids
11,14,17-Eicosatrienoic_acid	AHANXAKGNAKFSK-PDBXOOCHSA-N	Organic compounds	Lipids and lipid-like molecules	Fatty Acyls	Fatty acids and conjugates	Long-chain fatty acids
9-Hydroxy-10-octadecen-12-ynoic_acid,_8CI_9-Hydroxy-10-octadecen-12-ynoic_acid,_8CI	AUBZNAUZNGCKAN-SDNWHVSQSA-N	Organic compounds	Lipids and lipid-like molecules	Fatty Acyls	Fatty acids and conjugates	Long-chain fatty acids
8-Hydroxy-10,12-octadecadiynoic_acid_8-Hydroxy-10,12-octadecadiynoic_acid	BEXXCDTWFLMRDJ-UHFFFAOYSA-N	Organic compounds	Lipids and lipid-like molecules	Fatty Acyls	Fatty acids and conjugates	Long-chain fatty acids
-_9Z-Octadecene-12,14-diynoic_acid	FCCQJXSEMADYEB-KTKRTIGZSA-N	Organic compounds	Lipids and lipid-like molecules	Fatty Acyls	Fatty acids and conjugates	Long-chain fatty acids
-_4,9-octadecadiynoic_acid	GUABOZSBYLESTL-UHFFFAOYSA-N	Organic compounds	Lipids and lipid-like molecules	Fatty Acyls	Fatty acids and conjugates	Long-chain fatty acids
Tetradecanedioic acid	HQHCYKULIHKCEB-UHFFFAOYSA-N	Organic compounds	Lipids and lipid-like molecules	Fatty Acyls	Fatty acids and conjugates	Long-chain fatty acids
-_5,9-octadecadiynoic_acid	HWCVHTFNKLJJOX-UHFFFAOYSA-N	Organic compounds	Lipids and lipid-like molecules	Fatty Acyls	Fatty acids and conjugates	Long-chain fatty acids
Palmitic acid /hexadecanoic acid	IPCSVZSSVZVIGE-UHFFFAOYSA-N	Organic compounds	Lipids and lipid-like molecules	Fatty Acyls	Fatty acids and conjugates	Long-chain fatty acids
17-Octadecen-9-ynoic_acid_17-Octadecen-9-ynoic_acid	JSDJDUFIGGRVBJ-UHFFFAOYSA-N	Organic compounds	Lipids and lipid-like molecules	Fatty Acyls	Fatty acids and conjugates	Long-chain fatty acids
-_5,8,11-octadecatriynoic_acid	JZJQZDPGIZQSEA-UHFFFAOYSA-N	Organic compounds	Lipids and lipid-like molecules	Fatty Acyls	Fatty acids and conjugates	Long-chain fatty acids
9,12-Octadecadiynoic Acid	KDYILQLPKVZDGB-UHFFFAOYSA-N	Organic compounds	Lipids and lipid-like molecules	Fatty Acyls	Fatty acids and conjugates	Long-chain fatty acids
-_8,11,14-nonadecatriynoic_acid	KSWMOGCZSMSPAX-UHFFFAOYSA-N	Organic compounds	Lipids and lipid-like molecules	Fatty Acyls	Fatty acids and conjugates	Long-chain fatty acids
-_5,8,11-heptadecatriynoic_acid	NZSGEQZZLDDGIV-UHFFFAOYSA-N	Organic compounds	Lipids and lipid-like molecules	Fatty Acyls	Fatty acids and conjugates	Long-chain fatty acids
17-Octadecene-9,11-diynoic_acid_17-Octadecene-9,11-diynoic_acid	OASRDXXKKGHDJZ-UHFFFAOYSA-N	Organic compounds	Lipids and lipid-like molecules	Fatty Acyls	Fatty acids and conjugates	Long-chain fatty acids
3-Hydroxyoctadecanoic Acid	POMQYTSPMKEQNB-UHFFFAOYSA-N	Organic compounds	Lipids and lipid-like molecules	Fatty Acyls	Fatty acids and conjugates	Long-chain fatty acids
11,17-Octadecadien-9-ynoic_acid,_9CI_11,17-Octadecadien-9-ynoic_acid,_9CI	PVLHKMGYBLUVEL-BQYQJAHWSA-N	Organic compounds	Lipids and lipid-like molecules	Fatty Acyls	Fatty acids and conjugates	Long-chain fatty acids
-_6,9,12-octadecatriynoic_acid	QDRCSBBAKYSJAR-UHFFFAOYSA-N	Organic compounds	Lipids and lipid-like molecules	Fatty Acyls	Fatty acids and conjugates	Long-chain fatty acids
stearic acid /octadecanoic acid	QIQXTHQIDYTFRH-UHFFFAOYSA-N	Organic compounds	Lipids and lipid-like molecules	Fatty Acyls	Fatty acids and conjugates	Long-chain fatty acids
15-OxoEDE	QZCMHXPXGACWLJ-QWAPPMFBSA-N	Organic compounds	Lipids and lipid-like molecules	Fatty Acyls	Fatty acids and conjugates	Long-chain fatty acids
cis-9-Hexadecenoic acid	SECPZKHBENQXJG-FPLPWBNLSA-N	Organic compounds	Lipids and lipid-like molecules	Fatty Acyls	Fatty acids and conjugates	Long-chain fatty acids
8,9-Heptadecadiene-11,13-diynoic_acid_8,9-Heptadecadiene-11,13-diynoic_acid	VMBBTKBMFHKNCM-UHFFFAOYSA-N	Organic compounds	Lipids and lipid-like molecules	Fatty Acyls	Fatty acids and conjugates	Long-chain fatty acids
-_5,7-octadecadiynoic_acid	VTTZLZZKHKSOGQ-UHFFFAOYSA-N	Organic compounds	Lipids and lipid-like molecules	Fatty Acyls	Fatty acids and conjugates	Long-chain fatty acids
pentadecanoic acid	WQEPLUUGTLDZJY-UHFFFAOYSA-N	Organic compounds	Lipids and lipid-like molecules	Fatty Acyls	Fatty acids and conjugates	Long-chain fatty acids
9,10-Dihydroxy-12Z-octadecenoic acid	XEBKSQSGNGRGDW-YFHOEESVSA-N	Organic compounds	Lipids and lipid-like molecules	Fatty Acyls	Fatty acids and conjugates	Long-chain fatty acids
Myristoleic acid	YWWVWXASSLXJHU-WAYWQWQTSA-N	Organic compounds	Lipids and lipid-like molecules	Fatty Acyls	Fatty acids and conjugates	Long-chain fatty acids
Isomyristic acid /12-methyltridecanoic acid	YYVJAABUJYRQJO-UHFFFAOYSA-N	Organic compounds	Lipids and lipid-like molecules	Fatty Acyls	Fatty acids and conjugates	Long-chain fatty acids
12,13S-EOT_12,13S-epoxy-9Z,11,15Z-octadecatrienoic_acid	YZBZORUZOSCZRN-DSRRMRMISA-N	Organic compounds	Lipids and lipid-like molecules	Fatty Acyls	Fatty acids and conjugates	Long-chain fatty acids
14-methyl-Pentadecanoic acid	ZONJATNKKGGVSU-UHFFFAOYSA-N	Organic compounds	Lipids and lipid-like molecules	Fatty Acyls	Fatty acids and conjugates	Long-chain fatty acids
Elaidic acid	ZQPPMHVWECSIRJ-MDZDMXLPSA-N	Organic compounds	Lipids and lipid-like molecules	Fatty Acyls	Fatty acids and conjugates	Long-chain fatty acids
icosa-11,14,17-trienoic acid	AHANXAKGNAKFSK-UHFFFAOYSA-N	Organic compounds	Lipids and lipid-like molecules	Fatty Acyls	Fatty acids and conjugates	Long-chain fatty acids
10-oxooctadecanoic acid	BGKROBBCCGUUCF-UHFFFAOYSA-N	Organic compounds	Lipids and lipid-like molecules	Fatty Acyls	Fatty acids and conjugates	Long-chain fatty acids
icos-11-enoic acid	BITHHVVYSMSWAG-UHFFFAOYSA-N	Organic compounds	Lipids and lipid-like molecules	Fatty Acyls	Fatty acids and conjugates	Long-chain fatty acids
10-oxohexadec-15-ynoic acid	FMSFEXWIVXAPMU-UHFFFAOYSA-N	Organic compounds	Lipids and lipid-like molecules	Fatty Acyls	Fatty acids and conjugates	Long-chain fatty acids
icosa-8,11,14,17-tetraenoic acid	HQPCSDADVLFHHO-UHFFFAOYSA-N	Organic compounds	Lipids and lipid-like molecules	Fatty Acyls	Fatty acids and conjugates	Long-chain fatty acids
tetradeca-2,4-diynoic acid	IFGCFOLDJOQRNJ-UHFFFAOYSA-N	Organic compounds	Lipids and lipid-like molecules	Fatty Acyls	Fatty acids and conjugates	Long-chain fatty acids
tetradec-3-enedioic acid	JDRPNZKLOQLDAM-UHFFFAOYSA-N	Organic compounds	Lipids and lipid-like molecules	Fatty Acyls	Fatty acids and conjugates	Long-chain fatty acids
9-hydroxynonadecanedioic acid	LLGJFHBASDGYIW-UHFFFAOYSA-N	Organic compounds	Lipids and lipid-like molecules	Fatty Acyls	Fatty acids and conjugates	Long-chain fatty acids
tridec-3-enedioic acid	LMOIWZKKZPNVFW-UHFFFAOYSA-N	Organic compounds	Lipids and lipid-like molecules	Fatty Acyls	Fatty acids and conjugates	Long-chain fatty acids
9,12,13-trihydroxyoctadec-10-enoic acid	MDIUMSLCYIJBQC-UHFFFAOYSA-N	Organic compounds	Lipids and lipid-like molecules	Fatty Acyls	Fatty acids and conjugates	Long-chain fatty acids
7-oxotridecanedioic acid	OETDBDZZHBMHQQ-UHFFFAOYSA-N	Organic compounds	Lipids and lipid-like molecules	Fatty Acyls	Fatty acids and conjugates	Long-chain fatty acids
hexadec-9-enoic acid	SECPZKHBENQXJG-UHFFFAOYSA-N	Organic compounds	Lipids and lipid-like molecules	Fatty Acyls	Fatty acids and conjugates	Long-chain fatty acids
1,2-didodecyl-3,4,4a,5,6,7,8,8a-octahydro-2H-naphthalene-1-carboxylic acid	YAXFUGXYZKDQFU-UHFFFAOYSA-N	Organic compounds	Lipids and lipid-like molecules	Fatty Acyls	Fatty acids and conjugates	Long-chain fatty acids
octadeca-10,15-diynoic acid	ZDVFATDBKLNFCT-UHFFFAOYSA-N	Organic compounds	Lipids and lipid-like molecules	Fatty Acyls	Fatty acids and conjugates	Long-chain fatty acids
octadec-9-enoic acid	ZQPPMHVWECSIRJ-UHFFFAOYSA-N	Organic compounds	Lipids and lipid-like molecules	Fatty Acyls	Fatty acids and conjugates	Long-chain fatty acids
9,10-EOT;_9,10-Epoxyoctadecatrienoic_acid;_(9S)-(10E,12Z,15Z)-9,10-Epoxyoctadecatri-10,12,15-enoic_acid;_9,10-EOTrE	AAJODOMQIUQTFG-XAICKWAHSA-N	Organic compounds	Lipids and lipid-like molecules	Fatty Acyls	Fatty acids and conjugates	Medium-chain fatty acids
Azelaic acid	BDJRBEYXGGNYIS-UHFFFAOYSA-N	Organic compounds	Lipids and lipid-like molecules	Fatty Acyls	Fatty acids and conjugates	Medium-chain fatty acids
9(10)-EpOME	FBUKMFOXMZRGRB-SQGUUQMOSA-N	Organic compounds	Lipids and lipid-like molecules	Fatty Acyls	Fatty acids and conjugates	Medium-chain fatty acids
Nonanoic acid	FBUKVWPVBMHYJY-UHFFFAOYSA-N	Organic compounds	Lipids and lipid-like molecules	Fatty Acyls	Fatty acids and conjugates	Medium-chain fatty acids
-_6-[5]-ladderane-hexanoic_acid	FWADMOZVPHIBNO-UHFFFAOYSA-N	Organic compounds	Lipids and lipid-like molecules	Fatty Acyls	Fatty acids and conjugates	Medium-chain fatty acids
9,10-Epoxy-18-hydroxyoctadecanoic_acid_9,10-Epoxy-18-hydroxyoctadecanoic_acid	ITTPZDMHCNGAGQ-UHFFFAOYSA-N	Organic compounds	Lipids and lipid-like molecules	Fatty Acyls	Fatty acids and conjugates	Medium-chain fatty acids
2-Hydroxyoctanoic acid	JKRDADVRIYVCCY-UHFFFAOYSA-N	Organic compounds	Lipids and lipid-like molecules	Fatty Acyls	Fatty acids and conjugates	Medium-chain fatty acids
Traumatic Acid	MAZWDMBCPDUFDJ-VQHVLOKHSA-N	Organic compounds	Lipids and lipid-like molecules	Fatty Acyls	Fatty acids and conjugates	Medium-chain fatty acids
(Z)-2-octylpent-2-enedioic acid	NIXDINZDFZJZHG-LUAWRHEFSA-N	Organic compounds	Lipids and lipid-like molecules	Fatty Acyls	Fatty acids and conjugates	Medium-chain fatty acids
Suberic acid	TYFQFVWCELRYAO-UHFFFAOYSA-N	Organic compounds	Lipids and lipid-like molecules	Fatty Acyls	Fatty acids and conjugates	Medium-chain fatty acids
9,10-Epoxy-12-octadecynoic_acid_(9RS,10RS)-form	WBLXRDBPMRYRBK-UHFFFAOYSA-N	Organic compounds	Lipids and lipid-like molecules	Fatty Acyls	Fatty acids and conjugates	Medium-chain fatty acids
Adipic acid	WNLRTRBMVRJNCN-UHFFFAOYSA-N	Organic compounds	Lipids and lipid-like molecules	Fatty Acyls	Fatty acids and conjugates	Medium-chain fatty acids
Solwaric_acid_A	WQSRLGOQJXDJSY-UHFFFAOYSA-N	Organic compounds	Lipids and lipid-like molecules	Fatty Acyls	Fatty acids and conjugates	Medium-chain fatty acids
Rubrenoic_acid_A_Rubrenoic_acid_A	ZCIXNNKKTIYYPY-NSCUHMNNSA-N	Organic compounds	Lipids and lipid-like molecules	Fatty Acyls	Fatty acids and conjugates	Medium-chain fatty acids
dodeca-2,4-dienoic acid	HQSBWLQFLLMPKC-UHFFFAOYSA-N	Organic compounds	Lipids and lipid-like molecules	Fatty Acyls	Fatty acids and conjugates	Medium-chain fatty acids
2-octylpent-2-enedioic acid	NIXDINZDFZJZHG-UHFFFAOYSA-N	Organic compounds	Lipids and lipid-like molecules	Fatty Acyls	Fatty acids and conjugates	Medium-chain fatty acids
trideca-2,4,6,8-tetraenoic acid	BIHUGZGMYMREPL-UHFFFAOYSA-N	Organic compounds	Lipids and lipid-like molecules	Fatty Acyls	Fatty acids and conjugates	Straight chain fatty acids
30:6(12Z,15Z,18Z,21Z,24Z,27Z)_12Z,15Z,18Z,21Z,24Z,27Z-triacontahexaenoic_acid	BKFMERKCQDCYIE-KUBAVDMBSA-N	Organic compounds	Lipids and lipid-like molecules	Fatty Acyls	Fatty acids and conjugates	Very long-chain fatty acids
14,17,20,23,26-Dotriacontapentaenoic_acid_14,15-Dihydro	MJHWTWLEKCSGAR-CGRWFSSPSA-N	Organic compounds	Lipids and lipid-like molecules	Fatty Acyls	Fatty acids and conjugates	Very long-chain fatty acids
36:4(21Z,24Z,27Z,30Z)_21Z,24Z,27Z,30Z-hexatriacontatetraenoic_acid	PEMVOZOAPAFWKW-DOFZRALJSA-N	Organic compounds	Lipids and lipid-like molecules	Fatty Acyls	Fatty acids and conjugates	Very long-chain fatty acids
19-octyltriaconta-9,12-dienoic acid	GKPQCLPPNNQCNG-UHFFFAOYSA-N	Organic compounds	Lipids and lipid-like molecules	Fatty Acyls	Fatty acids and conjugates	Very long-chain fatty acids
8-methyltetratriacont-8-enoic acid	STKOZAUQQNDFBT-UHFFFAOYSA-N	Organic compounds	Lipids and lipid-like molecules	Fatty Acyls	Fatty acids and conjugates	Very long-chain fatty acids
1-(4-hydroxyphenyl)-3-[(2R,3R,4S,5S,6R)-3,4,5-trihydroxy-6-(hydroxymethyl)oxan-2-yl]oxypropan-1-one	NPAQHLFPEOMKAL-UXXRCYHCSA-N	Organic compounds	Lipids and lipid-like molecules	Fatty Acyls	Fatty acyl glycosides	Fatty acyl glycosides of mono- and disaccharides
Trans-Zeatin-o-glucoside	UUPDCCPAOMDMPT-HNVSNYHQSA-N	Organic compounds	Lipids and lipid-like molecules	Fatty Acyls	Fatty acyl glycosides	Fatty acyl glycosides of mono- and disaccharides
(21-acetyloxy-20-hydroxy-3-oxo-15-pentyl-2,16,18-trioxabicyclo[15.4.0]henicosan-19-yl)methyl acetate	IMMDMEPJWSAGPC-UHFFFAOYSA-N	Organic compounds	Lipids and lipid-like molecules	Fatty Acyls	Fatty acyl glycosides	Fatty acyl glycosides of mono- and disaccharides
4-hydroxy-3,5,5-trimethyl-4-[3-[3,4,5-trihydroxy-6-(hydroxymethyl)oxan-2-yl]oxybut-1-enyl]cyclohex-2-en-1-one	SWYRVCGNMNAFEK-UHFFFAOYSA-N	Organic compounds	Lipids and lipid-like molecules	Fatty Acyls	Fatty acyl glycosides	Fatty acyl glycosides of mono- and disaccharides
(3,4-diacetyloxy-6-hexadecoxy-5-hydroxyoxan-2-yl)methyl acetate	ZMEFIXFKDDRDQD-UHFFFAOYSA-N	Organic compounds	Lipids and lipid-like molecules	Fatty Acyls	Fatty acyl glycosides	Fatty acyl glycosides of mono- and disaccharides
icosan-9-yl 12-hydroxyoctadec-9-enoate	HQRJTRSKPWEIII-UHFFFAOYSA-N	Organic compounds	Lipids and lipid-like molecules	Fatty Acyls	Fatty alcohol esters	Fatty alcohol esters
9,10-Epoxy-18-hydroxy-12-octadecenoic_acid_(9R*,10S*,Z)-form	JGMIHDBBTJHADQ-XBXARRHUSA-N	Organic compounds	Lipids and lipid-like molecules	Fatty Acyls	Fatty alcohols	Fatty alcohols
12,13-Epoxy-11-hydroxy-9,15-octadecadienoic_acid_15,16-Dihydro,_Me_ester	KUCGUAVQKWTIDU-ACCUITESSA-N	Organic compounds	Lipids and lipid-like molecules	Fatty Acyls	Fatty alcohols	Fatty alcohols
-_6-[5]-ladderane-1-hexanol	MFSSFGRNGHJJLI-UHFFFAOYSA-N	Organic compounds	Lipids and lipid-like molecules	Fatty Acyls	Fatty alcohols	Fatty alcohols
-_6-[3]-ladderane-1-hexanol	OPEALXSBJSNYAZ-UHFFFAOYSA-N	Organic compounds	Lipids and lipid-like molecules	Fatty Acyls	Fatty alcohols	Fatty alcohols
1,9,11,14-Heptadecatetraen-8-ol_1,9,11,14-Heptadecatetraen-8-ol	XRQOZSDRIZPYNO-OAUNLGGYSA-N	Organic compounds	Lipids and lipid-like molecules	Fatty Acyls	Fatty alcohols	Fatty alcohols
9,11-Hexadecadien-1-ol_9,11-Hexadecadien-1-ol	HRIVJUSVELGFEH-BSWSSELBSA-N	Organic compounds	Lipids and lipid-like molecules	Fatty Acyls	Fatty alcohols	Long-chain fatty alcohols
-_9,12,15-Octadecatrien-1-ol	IKYKEVDKGZYRMQ-IUQGRGSQSA-N	Organic compounds	Lipids and lipid-like molecules	Fatty Acyls	Fatty alcohols	Long-chain fatty alcohols
-_9,12-Octadecadien-1-ol	JXNPEDYJTDQORS-AVQMFFATSA-N	Organic compounds	Lipids and lipid-like molecules	Fatty Acyls	Fatty alcohols	Long-chain fatty alcohols
1,2-dihydroxyheptadec-16-en-4-yl acetate	MFLWBVVCOWPUBA-UHFFFAOYSA-N	Organic compounds	Lipids and lipid-like molecules	Fatty Acyls	Fatty alcohols	Long-chain fatty alcohols
13-Hexadecen-11-yn-1-ol_13-Hexadecen-11-yn-1-ol	MUVIYYKFZAILBT-ONEGZZNKSA-N	Organic compounds	Lipids and lipid-like molecules	Fatty Acyls	Fatty alcohols	Long-chain fatty alcohols
1,2-dihydroxyheptadec-16-yn-4-yl acetate	FHGZOCAZNHYWAL-UHFFFAOYSA-N	Organic compounds	Lipids and lipid-like molecules	Fatty Acyls	Fatty alcohols	Long-chain fatty alcohols
icosan-10-yl 18-hydroxyoctadecanoate	GPRJVQAAUFGHIO-UHFFFAOYSA-N	Organic compounds	Lipids and lipid-like molecules	Fatty Acyls	Fatty alcohols	Long-chain fatty alcohols
octadeca-9,12,15-trien-1-ol	IKYKEVDKGZYRMQ-UHFFFAOYSA-N	Organic compounds	Lipids and lipid-like molecules	Fatty Acyls	Fatty alcohols	Long-chain fatty alcohols
octadeca-9,12-dien-1-ol	JXNPEDYJTDQORS-UHFFFAOYSA-N	Organic compounds	Lipids and lipid-like molecules	Fatty Acyls	Fatty alcohols	Long-chain fatty alcohols
methyl 9,10,13-trihydroxyoctadec-11-enoate	QGWDHSLORIPFKF-UHFFFAOYSA-N	Organic compounds	Lipids and lipid-like molecules	Fatty Acyls	Fatty alcohols	Long-chain fatty alcohols
9,12,15-Octadecatrienal_9,12,15-Octadecatrienal	TUCMDDWTBVMRTP-IUQGRGSQSA-N	Organic compounds	Lipids and lipid-like molecules	Fatty Acyls	Fatty aldehydes	Fatty aldehydes
(Z)-9-Octadecenamide	FATBGEAMYMYZAF-KTKRTIGZSA-N	Organic compounds	Lipids and lipid-like molecules	Fatty Acyls	Fatty amides	Fatty amides
Palmitamide	HSEMFIZWXHQJAE-UHFFFAOYSA-N	Organic compounds	Lipids and lipid-like molecules	Fatty Acyls	Fatty amides	Fatty amides
(Z)-13-Docosenamide	UAUDZVJPLUQNMU-KTKRTIGZSA-N	Organic compounds	Lipids and lipid-like molecules	Fatty Acyls	Fatty amides	Fatty amides
octadec-9-enamide	FATBGEAMYMYZAF-UHFFFAOYSA-N	Organic compounds	Lipids and lipid-like molecules	Fatty Acyls	Fatty amides	Fatty amides
docos-13-enamide	UAUDZVJPLUQNMU-UHFFFAOYSA-N	Organic compounds	Lipids and lipid-like molecules	Fatty Acyls	Fatty amides	Fatty amides
N-[3-(Dimethylamino)propyl]dodecanamide	TWMFGCHRALXDAR-UHFFFAOYSA-N	Organic compounds	Lipids and lipid-like molecules	Fatty Acyls	Fatty amides	N-acyl amines
2-(3-oxo-2-pent-2-enylcyclopentyl)propanoic acid	QMWJPFSOWLKUJD-UHFFFAOYSA-N	Organic compounds	Lipids and lipid-like molecules	Fatty Acyls	Lineolic acids and derivatives	Jasmonic acids
9-OxoOTrE	ACHDMUPTZYZIGR-CUHSZNQNSA-N	Organic compounds	Lipids and lipid-like molecules	Fatty Acyls	Lineolic acids and derivatives	Lineolic acids and derivatives
Linolenic acid	DTOSIQBPPRVQHS-PDBXOOCHSA-N	Organic compounds	Lipids and lipid-like molecules	Fatty Acyls	Lineolic acids and derivatives	Lineolic acids and derivatives
Monolinolenin	GGJRAQULURVTAJ-IUQGRGSQSA-N	Organic compounds	Lipids and lipid-like molecules	Fatty Acyls	Lineolic acids and derivatives	Lineolic acids and derivatives
Conjugated linoleic Acid (10E,12Z)	GKJZMAHZJGSBKD-BLHCBFLLSA-N	Organic compounds	Lipids and lipid-like molecules	Fatty Acyls	Lineolic acids and derivatives	Lineolic acids and derivatives
Pinolenic acid	HXQHFNIKBKZGRP-URPRIDOGSA-N	Organic compounds	Lipids and lipid-like molecules	Fatty Acyls	Lineolic acids and derivatives	Lineolic acids and derivatives
9,11,13,15-Octadecatetraenoic_acid_(9E,11E,13E,15E)-form	IJTNSXPMYKJZPR-BYFNFPHLSA-N	Organic compounds	Lipids and lipid-like molecules	Fatty Acyls	Lineolic acids and derivatives	Lineolic acids and derivatives
13-Keto-9Z,11E-octadecadienoic acid	JHXAZBBVQSRKJR-BSZOFBHHSA-N	Organic compounds	Lipids and lipid-like molecules	Fatty Acyls	Lineolic acids and derivatives	Lineolic acids and derivatives
13-HOTrE	KLLGGGQNRTVBSU-JDTPQGGVSA-N	Organic compounds	Lipids and lipid-like molecules	Fatty Acyls	Lineolic acids and derivatives	Lineolic acids and derivatives
(10E,15E)-9,12,13-trihydroxyoctadeca-10,15-dienoic acid	MKYUCBXUUSZMQB-NMABCHCUSA-N	Organic compounds	Lipids and lipid-like molecules	Fatty Acyls	Lineolic acids and derivatives	Lineolic acids and derivatives
9-hydroxy-10,12-octadecadienoic acid	NPDSHTNEKLQQIJ-SIGMCMEVSA-N	Organic compounds	Lipids and lipid-like molecules	Fatty Acyls	Lineolic acids and derivatives	Lineolic acids and derivatives
Linoleic_acid(d4)_9Z,12Z-octadecadienoic_acid(d4)	OYHQOLUKZRVURQ-GPTDOFLBSA-N	Organic compounds	Lipids and lipid-like molecules	Fatty Acyls	Lineolic acids and derivatives	Lineolic acids and derivatives
Linoleic acid	OYHQOLUKZRVURQ-HZJYTTRNSA-N	Organic compounds	Lipids and lipid-like molecules	Fatty Acyls	Lineolic acids and derivatives	Lineolic acids and derivatives
Stearidonic acid ethyl ester	RIDOSNBWMUADGT-AFSLFLIVSA-N	Organic compounds	Lipids and lipid-like molecules	Fatty Acyls	Lineolic acids and derivatives	Lineolic acids and derivatives
9S-Hydroxy-10E,12Z,15Z-octadecatrienoic acid	RIGGEAZDTKMXSI-MEBVTJQTSA-N	Organic compounds	Lipids and lipid-like molecules	Fatty Acyls	Lineolic acids and derivatives	Lineolic acids and derivatives
gamma-_12,13-DiHODE_(+/-)-12,13-dihydroxy-6Z,9Z-octadecadienoic_acid	RWCLXNAJJGASIW-YMVJEYMASA-N	Organic compounds	Lipids and lipid-like molecules	Fatty Acyls	Lineolic acids and derivatives	Lineolic acids and derivatives
9(S)-HpOTrE	RWKJTIHNYSIIHW-MEBVTJQTSA-N	Organic compounds	Lipids and lipid-like molecules	Fatty Acyls	Lineolic acids and derivatives	Lineolic acids and derivatives
9,11,13-Octadecatrienoic_acid_2,3-Dihydroxypropyl_ester	WABDDVFNZRATDQ-SUTYWZMXSA-N	Organic compounds	Lipids and lipid-like molecules	Fatty Acyls	Lineolic acids and derivatives	Lineolic acids and derivatives
1-Linoleoylglycerol	WECGLUPZRHILCT-KKFOGOCZSA-N	Organic compounds	Lipids and lipid-like molecules	Fatty Acyls	Lineolic acids and derivatives	Lineolic acids and derivatives
18-Hydroxy-9,11,13-octadecatrienoic_acid_18-Hydroxy-9,11,13-octadecatrienoic_acid	YPHQMIRXEFDOQM-KERFEQBRSA-N	Organic compounds	Lipids and lipid-like molecules	Fatty Acyls	Lineolic acids and derivatives	Lineolic acids and derivatives
9-oxooctadeca-10,12,15-trienoic acid	ACHDMUPTZYZIGR-UHFFFAOYSA-N	Organic compounds	Lipids and lipid-like molecules	Fatty Acyls	Lineolic acids and derivatives	Lineolic acids and derivatives
9,10,13-trihydroxyoctadeca-11,15-dienoic acid	ADHVWICOFLYDST-UHFFFAOYSA-N	Organic compounds	Lipids and lipid-like molecules	Fatty Acyls	Lineolic acids and derivatives	Lineolic acids and derivatives
octadeca-9,12,15-trienoic acid	DTOSIQBPPRVQHS-UHFFFAOYSA-N	Organic compounds	Lipids and lipid-like molecules	Fatty Acyls	Lineolic acids and derivatives	Lineolic acids and derivatives
2,3-dihydroxypropyl octadeca-9,12,15-trienoate	GGJRAQULURVTAJ-UHFFFAOYSA-N	Organic compounds	Lipids and lipid-like molecules	Fatty Acyls	Lineolic acids and derivatives	Lineolic acids and derivatives
8-(3-octyloxiran-2-yl)octanoic acid	IMYZYCNQZDBZBQ-UHFFFAOYSA-N	Organic compounds	Lipids and lipid-like molecules	Fatty Acyls	Lineolic acids and derivatives	Lineolic acids and derivatives
octadeca-9,11-dienoic acid	JBYXPOFIGCOSSB-UHFFFAOYSA-N	Organic compounds	Lipids and lipid-like molecules	Fatty Acyls	Lineolic acids and derivatives	Lineolic acids and derivatives
9-hydroperoxyoctadeca-10,12-dienoic acid	JGUNZIWGNMQSBM-UHFFFAOYSA-N	Organic compounds	Lipids and lipid-like molecules	Fatty Acyls	Lineolic acids and derivatives	Lineolic acids and derivatives
methyl octadeca-9,11,13,15-tetraenoate	JOSZZTLGHRSLOI-UHFFFAOYSA-N	Organic compounds	Lipids and lipid-like molecules	Fatty Acyls	Lineolic acids and derivatives	Lineolic acids and derivatives
9-hydroperoxyoctadeca-10,12,15-trienoic acid	RWKJTIHNYSIIHW-UHFFFAOYSA-N	Organic compounds	Lipids and lipid-like molecules	Fatty Acyls	Lineolic acids and derivatives	Lineolic acids and derivatives
2,3-dihydroxypropyl octadeca-9,12-dienoate	WECGLUPZRHILCT-UHFFFAOYSA-N	Organic compounds	Lipids and lipid-like molecules	Fatty Acyls	Lineolic acids and derivatives	Lineolic acids and derivatives
-_1-tetradecanyl-2-(8-[3]-ladderane-octanyl)-sn-glycerol	FGVARFOTCMJLMG-DDELDKIOSA-N	Organic compounds	Lipids and lipid-like molecules	Glycerolipids	Diradylglycerols	Dialkylglycerols
[2-hydroxy-3-[3,4,5-trihydroxy-6-(hydroxymethyl)oxan-2-yl]oxypropyl] octadeca-9,12,15-trienoate	HUSISCNTLUEZCN-UHFFFAOYSA-N	Organic compounds	Lipids and lipid-like molecules	Glycerolipids	Glycosylglycerols	Glycosylmonoradylglycerols
Monomyristin	DCBSHORRWZKAKO-UHFFFAOYSA-N	Organic compounds	Lipids and lipid-like molecules	Glycerolipids	Monoradylglycerols	Monoacylglycerols	1-monoacylglycerols
1-Hexadecanoyl-sn-glycerol	QHZLMUACJMDIAE-SFHVURJKSA-N	Organic compounds	Lipids and lipid-like molecules	Glycerolipids	Monoradylglycerols	Monoacylglycerols	1-monoacylglycerols
Monoolein	RZRNAYUHWVFMIP-KTKRTIGZSA-N	Organic compounds	Lipids and lipid-like molecules	Glycerolipids	Monoradylglycerols	Monoacylglycerols	1-monoacylglycerols
Monoelaidin	RZRNAYUHWVFMIP-MDZDMXLPSA-N	Organic compounds	Lipids and lipid-like molecules	Glycerolipids	Monoradylglycerols	Monoacylglycerols	1-monoacylglycerols
Monoerucin	ZXNAIPHYBVMMPY-KTKRTIGZSA-N	Organic compounds	Lipids and lipid-like molecules	Glycerolipids	Monoradylglycerols	Monoacylglycerols	1-monoacylglycerols
2,3-dihydroxypropyl hexadecanoate	QHZLMUACJMDIAE-UHFFFAOYSA-N	Organic compounds	Lipids and lipid-like molecules	Glycerolipids	Monoradylglycerols	Monoacylglycerols
2,3-dihydroxypropyl octadec-9-enoate	RZRNAYUHWVFMIP-UHFFFAOYSA-N	Organic compounds	Lipids and lipid-like molecules	Glycerolipids	Monoradylglycerols	Monoacylglycerols
DGTS 16:0	JSJQJWOVNQSKAA-VBQVODCQSA-N	Organic compounds	Lipids and lipid-like molecules	Glycerolipids	Triradylcglycerols	Alkyldiacylglycerols
TG(22:6(4Z,7Z,10Z,13Z,16Z,19Z)/14:0/o-18:0)	XDPVMVYSQWUPDI-QGXQTMHYSA-N	Organic compounds	Lipids and lipid-like molecules	Glycerolipids	Triradylcglycerols	Alkyldiacylglycerols
TG(17:2(9Z,12Z)/20:5(5Z,8Z,11Z,14Z,17Z)/20:5(5Z,8Z,11Z,14Z,17Z))[iso3]_1-(9Z,12Z-heptadecadienoyl)-2,3-di-(5Z,8Z,11Z,14Z,17Z-eicosapentaenoyl)-sn-glycerol	NYMRZWUQHNJQQE-SOEWTXBGSA-N	Organic compounds	Lipids and lipid-like molecules	Glycerolipids	Triradylcglycerols	Triacylglycerols
TG(13:0/22:6(4Z,7Z,10Z,13Z,16Z,19Z)/22:6(4Z,7Z,10Z,13Z,16Z,19Z))[iso3]_1-tridecanoyl-2,3-di-(4Z,7Z,10Z,13Z,16Z,19Z-docosahexaenoyl)-sn-glycerol	QIONPPQWKSAPOZ-YPWTWJMKSA-N	Organic compounds	Lipids and lipid-like molecules	Glycerolipids	Triradylcglycerols	Triacylglycerols
PA(18:3(9Z,12Z,15Z)/0:0)_1-(9Z,12Z,15Z-octadecatrienoyl)-glycero-3-phosphate	DVNZKWQUAXJYGB-LVTNFWOSSA-N	Organic compounds	Lipids and lipid-like molecules	Glycerophospholipids	Glycerophosphates	Monoacylglycerophosphates	Lysophosphatidic acids	1-acylglycerol-3-phosphates
1-Oleoyl-L-.alpha.-lysophosphatidic acid	WRGQSWVCFNIUNZ-GDCKJWNLSA-N	Organic compounds	Lipids and lipid-like molecules	Glycerophospholipids	Glycerophosphates	Monoacylglycerophosphates	Lysophosphatidic acids	1-acylglycerol-3-phosphates
(2-hydroxy-3-phosphonooxypropyl) octadeca-9,12,15-trienoate	DVNZKWQUAXJYGB-UHFFFAOYSA-N	Organic compounds	Lipids and lipid-like molecules	Glycerophospholipids	Glycerophosphates	Monoacylglycerophosphates
Lyso-PC(16:0)	ASWBNKHCZGQVJV-HSZRJFAPSA-N	Organic compounds	Lipids and lipid-like molecules	Glycerophospholipids	Glycerophosphocholines	Lysophosphatidylcholines	1-acyl-sn-glycero-3-phosphocholines
PC(18:2/0:0)	MRTUWVDDQVMUCR-ACHCNROVSA-N	Organic compounds	Lipids and lipid-like molecules	Glycerophospholipids	Glycerophosphocholines	Lysophosphatidylcholines	1-acyl-sn-glycero-3-phosphocholines
1-(9Z,12Z-Octadecadienoyl-2-hydroxy-sn-glycero-3-phosphocholine	SPJFYYJXNPEZDW-FTJOPAKQSA-N	Organic compounds	Lipids and lipid-like molecules	Glycerophospholipids	Glycerophosphocholines	Lysophosphatidylcholines	1-acyl-sn-glycero-3-phosphocholines
PC(18:3/0:0)	WKQNRCYKYCKESD-YVHLTTHBSA-N	Organic compounds	Lipids and lipid-like molecules	Glycerophospholipids	Glycerophosphocholines	Lysophosphatidylcholines	1-acyl-sn-glycero-3-phosphocholines
1-(9Z-Octadecenoyl)-sn-glycero-3-phosphocholine (LPC 18:1)	YAMUFBLWGFFICM-PTGWMXDISA-N	Organic compounds	Lipids and lipid-like molecules	Glycerophospholipids	Glycerophosphocholines	Lysophosphatidylcholines	1-acyl-sn-glycero-3-phosphocholines
PC(0:0/18:1)	SULIDBRAXVDKBU-PTGWMXDISA-N	Organic compounds	Lipids and lipid-like molecules	Glycerophospholipids	Glycerophosphocholines	Lysophosphatidylcholines	2-acyl-sn-glycero-3-phosphocholines
2-[(3-hexadecanoyloxy-2-hydroxypropoxy)-hydroxyphosphoryl]oxyethyl-trimethylazanium	ASWBNKHCZGQVJV-UHFFFAOYSA-O	Organic compounds	Lipids and lipid-like molecules	Glycerophospholipids	Glycerophosphocholines	Lysophosphatidylcholines
2-[hydroxy-(3-hydroxy-2-octadeca-9,12-dienoyloxypropoxy)phosphoryl]oxyethyl-trimethylazanium	LSUXCWJOIAWGOU-UHFFFAOYSA-O	Organic compounds	Lipids and lipid-like molecules	Glycerophospholipids	Glycerophosphocholines	Lysophosphatidylcholines
2-[hydroxy-(2-hydroxy-3-octadeca-9,12,15-trienoyloxypropoxy)phosphoryl]oxyethyl-trimethylazanium	WKQNRCYKYCKESD-UHFFFAOYSA-O	Organic compounds	Lipids and lipid-like molecules	Glycerophospholipids	Glycerophosphocholines	Lysophosphatidylcholines
2-[hydroxy-(2-hydroxy-3-octadec-9-enoyloxypropoxy)phosphoryl]oxyethyl-trimethylazanium	YAMUFBLWGFFICM-UHFFFAOYSA-O	Organic compounds	Lipids and lipid-like molecules	Glycerophospholipids	Glycerophosphocholines	Lysophosphatidylcholines
PE(18:2/0:0)	DBHKHNGBVGWQJE-USWSLJGRSA-N	Organic compounds	Lipids and lipid-like molecules	Glycerophospholipids	Glycerophosphoethanolamines	Lysophosphatidylethanolamines	1-acyl-sn-glycero-3-phosphoethanolamines
1-(9Z-Octadecenoyl)-sn-glycero-3-phosphoethanolamine	PYVRVRFVLRNJLY-MZMPXXGTSA-N	Organic compounds	Lipids and lipid-like molecules	Glycerophospholipids	Glycerophosphoethanolamines	Lysophosphatidylethanolamines	1-acyl-sn-glycero-3-phosphoethanolamines
PE(18:3/0:0)	QULMFYLWLOKODU-JOCHJYFZSA-N	Organic compounds	Lipids and lipid-like molecules	Glycerophospholipids	Glycerophosphoethanolamines	Lysophosphatidylethanolamines	1-acyl-sn-glycero-3-phosphoethanolamines
1-Palmitoyl-2-hydroxy-sn-glycero-3-phosphoethanolamine	YVYMBNSKXOXSKW-HXUWFJFHSA-N	Organic compounds	Lipids and lipid-like molecules	Glycerophospholipids	Glycerophosphoethanolamines	Lysophosphatidylethanolamines	1-acyl-sn-glycero-3-phosphoethanolamines
2-azaniumylethyl (2-hydroxy-3-octadec-9-enoyloxypropyl) phosphate	PYVRVRFVLRNJLY-UHFFFAOYSA-N	Organic compounds	Lipids and lipid-like molecules	Glycerophospholipids	Glycerophosphoethanolamines	Lysophosphatidylethanolamines
PG(18:3(6Z,9Z,12Z)/0:0)_1-(6Z,9Z,12Z-octadecatrienoyl)-glycero-3-phospho-(1'-sn-glycerol)	CHLDMFKKCLAWKZ-CZWGOAJPSA-N	Organic compounds	Lipids and lipid-like molecules	Glycerophospholipids	Glycerophosphoglycerols	Lysophosphatidylglycerols
Acetylbrowniine	BQMFTYVYHRJVMQ-VEUWJJFUSA-N	Organic compounds	Lipids and lipid-like molecules	Prenol lipids	Diterpenoids	Aconitane-type diterpenoid alkaloids
Deltaline	DTTPWCNKTMQMTE-DZZCPBQSSA-N	Organic compounds	Lipids and lipid-like molecules	Prenol lipids	Diterpenoids	Aconitane-type diterpenoid alkaloids
6,10,14-trimethylpentadeca-5,9,13-trien-2-one	LTUMRKDLVGQMJU-UHFFFAOYSA-N	Organic compounds	Lipids and lipid-like molecules	Prenol lipids	Diterpenoids	Acyclic diterpenoids
sinuflexibilin_C	KOTDQMNBCSVOMW-ZVDOUQERSA-N	Organic compounds	Lipids and lipid-like molecules	Prenol lipids	Diterpenoids	Cembrane diterpenoids
6,8(14),15-Isopimaratrien-18-oic_acid_6,8(14),15-Isopimaratrien-18-oic_acid	BLSLSNAFNSAQBI-UHFFFAOYSA-N	Organic compounds	Lipids and lipid-like molecules	Prenol lipids	Diterpenoids	Diterpenoids
6,8,15-Labdanetriol_6-Me_ether	CZKGVMNZYSYJDS-UHFFFAOYSA-N	Organic compounds	Lipids and lipid-like molecules	Prenol lipids	Diterpenoids	Diterpenoids
ent-Copalyl_diphosphate	JCAIWDXKLCEQEO-RVDMUPIBSA-N	Organic compounds	Lipids and lipid-like molecules	Prenol lipids	Diterpenoids	Diterpenoids
8-Abietene-7,13-diol_8-Abietene-7,13-diol	NEEOTTWPJHYJMS-UHFFFAOYSA-N	Organic compounds	Lipids and lipid-like molecules	Prenol lipids	Diterpenoids	Diterpenoids
decahydro-2-hydroxy-gamma,2,5,5,8a-pentamethyl-, alpha-acetate 1-Naphthalenepentanol	QIGZPEOYCIWRBG-UHFFFAOYSA-N	Organic compounds	Lipids and lipid-like molecules	Prenol lipids	Diterpenoids	Diterpenoids
13-Methyl-8,11,13-podocarpatriene-3,12-diol_13-Methyl-8,11,13-podocarpatriene-3,12-diol	ULORBDMEFAYHRJ-UHFFFAOYSA-N	Organic compounds	Lipids and lipid-like molecules	Prenol lipids	Diterpenoids	Diterpenoids
19-Nor-4(18),8,11,13-abietatetraene_19-Nor-4(18),8,11,13-abietatetraene	ZPQHNIHJSIZREW-UHFFFAOYSA-N	Organic compounds	Lipids and lipid-like molecules	Prenol lipids	Diterpenoids	Diterpenoids
4-hydroxy-2-[2-[6-hydroxy-5-(hydroxymethyl)-5,8a-dimethyl-2-methylidene-3,4,4a,6,7,8-hexahydro-1H-naphthalen-1-yl]ethyl]but-2-enoic acid	SSCXIOHKJCIXKI-UHFFFAOYSA-N	Organic compounds	Lipids and lipid-like molecules	Prenol lipids	Diterpenoids	Diterpenoids
Gibberellin A51	HHDWSDSMWJQURA-NKHCVNPESA-N	Organic compounds	Lipids and lipid-like molecules	Prenol lipids	Diterpenoids	Gibberellins	C19-gibberellins	C19-gibberellin 6-carboxylic acids
Gibberellin A51-catabolite	JBJGOHHQQSPYTO-BLMVKCSQSA-N	Organic compounds	Lipids and lipid-like molecules	Prenol lipids	Diterpenoids	Gibberellins	C19-gibberellins	C19-gibberellin 6-carboxylic acids
Gibberellin A1	JLJLRLWOEMWYQK-OBDJNFEBSA-N	Organic compounds	Lipids and lipid-like molecules	Prenol lipids	Diterpenoids	Gibberellins	C19-gibberellins	C19-gibberellin 6-carboxylic acids
Gibberellin A20	OXFPYCSNYOFUCH-KQBHUUJHSA-N	Organic compounds	Lipids and lipid-like molecules	Prenol lipids	Diterpenoids	Gibberellins	C19-gibberellins	C19-gibberellin 6-carboxylic acids
Gibberellin A4	RSQSQJNRHICNNH-NFMPGMCNSA-N	Organic compounds	Lipids and lipid-like molecules	Prenol lipids	Diterpenoids	Gibberellins	C19-gibberellins	C19-gibberellin 6-carboxylic acids
Gibberellin A12 7-aldehyde	ZCTUNYRXJKLWPY-LLCOKINKSA-N	Organic compounds	Lipids and lipid-like molecules	Prenol lipids	Diterpenoids	Gibberellins	C20-gibberellins
Gibberellin A12	UJFQJDAESQJXTG-UFUZVNNQSA-N	Organic compounds	Lipids and lipid-like molecules	Prenol lipids	Diterpenoids	Gibberellins	C20-gibberellins	C20-gibberellin 6-carboxylic acids
Gibberellin A19	VNCQCPQAMDQEBY-YTJHIPEWSA-N	Organic compounds	Lipids and lipid-like molecules	Prenol lipids	Diterpenoids	Gibberellins	C20-gibberellins	C20-gibberellin 6-carboxylic acids
ent-7alpha-Hydroxykaur-16-en-19-oic acid	KMLXVEXJZSTMBV-YDIYEOSVSA-N	Organic compounds	Lipids and lipid-like molecules	Prenol lipids	Diterpenoids	Kaurane diterpenoids
(ent-6alpha,7alpha)-6,7-Dihydroxy-16-kauren-19-oic acid	MXCZWKLLVGCJTB-UHFFFAOYSA-N	Organic compounds	Lipids and lipid-like molecules	Prenol lipids	Diterpenoids	Kaurane diterpenoids
ent-Kaurene	ONVABDHFQKWOSV-HPUSYDDDSA-N	Organic compounds	Lipids and lipid-like molecules	Prenol lipids	Diterpenoids	Kaurane diterpenoids
19-Trachylobanoic_acid_Thujyl_ester	PLICBZQBAQRVRT-UHFFFAOYSA-N	Organic compounds	Lipids and lipid-like molecules	Prenol lipids	Diterpenoids	Kaurane diterpenoids
3,10(18)-Pachydictyadiene-6,14,15-triol_3,10(18)-Pachydictyadiene-6,14,15-triol	BPNLNTWFSQALTE-UHFFFAOYSA-N	Organic compounds	Lipids and lipid-like molecules	Prenol lipids	Diterpenoids	Pachydictyane and cneorubin diterpenoids
Daphnetoxin	LGEROVMQYFTBDI-FFIGBMOQSA-N	Organic compounds	Lipids and lipid-like molecules	Prenol lipids	Diterpenoids	Rhamnofolane and daphnane diterpenoids
3-Hydroxy-22(29)-hopen-23-oic_acid_3-Hydroxy-22(29)-hopen-23-oic_acid	YAEIPGASNIIPBB-UHFFFAOYSA-N	Organic compounds	Lipids and lipid-like molecules	Prenol lipids	Hopanoids	Hopanoids
5,9-dimethylundeca-1,4,6,8,10-pentaen-3-one	IDFHEGZMXYGZAT-UHFFFAOYSA-N	Organic compounds	Lipids and lipid-like molecules	Prenol lipids	Monoterpenoids	Acyclic monoterpenoids
cuminyl alcohol	OIGWAXDAPKFNCQ-UHFFFAOYSA-N	Organic compounds	Lipids and lipid-like molecules	Prenol lipids	Monoterpenoids	Aromatic monoterpenoids
3,7-Dimethyl-1,6-octadien-3-ol_Phenylacetyl	RROUXOOIXJRTOM-UHFFFAOYSA-N	Organic compounds	Lipids and lipid-like molecules	Prenol lipids	Monoterpenoids	Aromatic monoterpenoids
Bakuchiol_3-Hydroxy	ZHKCOGVKHHAUBK-ZRDIBKRKSA-N	Organic compounds	Lipids and lipid-like molecules	Prenol lipids	Monoterpenoids	Aromatic monoterpenoids
alpha-Pinene	GRWFGVWFFZKLTI-UHFFFAOYSA-N	Organic compounds	Lipids and lipid-like molecules	Prenol lipids	Monoterpenoids	Bicyclic monoterpenoids
caulerprenylol_B	JAAABDADPJRGCF-COXVUDFISA-N	Organic compounds	Lipids and lipid-like molecules	Prenol lipids	Monoterpenoids	Bicyclic monoterpenoids
[truncated: 486 more rows]
