# Supplementary material for: Unlocking Potentially Therapeutic Phytochemicals in Capadulla (Doliocarpus dentatus) from Guyana Using Untargeted Mass Spectrometry-Based Metabolomics
Source: Metabolites. 2023 Oct 3;13(10):1050. doi: 10.3390/metabo13101050 (PMC10608729; doi:10.3390/metabo13101050)
Supplement: Supplementary file 1 [file metabolites-13-01050-s001.zip › capadulla neg mode MS DIAL.xlsx]

## Sheet: neg mode
Alignment ID	Average Rt(min)	Average Mz	Metabolite name	Adduct type	Post curation result	Fill %	MS/MS assigned	Reference RT	Reference m/z	Formula	Ontology	INCHIKEY	SMILES	Annotation tag (VS1.0)	RT matched	m/z matched	MS/MS matched	Comment	Manually modified for quantification	Manually modified for annotation	Isotope tracking parent ID	Isotope tracking weight number	RT similarity	m/z similarity	Simple dot product	Weighted dot product	Reverse dot product	Matched peaks count	Matched peaks percentage	Total score	S/N average	Spectrum reference file name	MS1 isotopic spectrum	MS/MS spectrum	QCRCDDMSNEG	QCWCDDMS2NEG
68	4.359	109.029	Catechol	[M-H]-	null	0.5	TRUE	1.228	109.028	C6H6O2	Catechols	YCIMNLLNPGFGHC-UHFFFAOYSA-N	OC=1C=CC=CC1O	430	FALSE	TRUE	TRUE	Normalized unit: Intensity; Annotation method: MSMS_Public_EXP_NEG_VS17_2	FALSE	FALSE	68	0	0	0.99	0.96	0.86	0.86	4	1	1.86	28751.3	QCWCDDMS2NEG	109.02930:2141530 109.03795:17915 109.04045:158787 109.72567:17098 110.03263:105730 110.74803:19341 110.74886:92753 110.98613:32824 111.00852:793238 111.01987:79627 111.04501:24533	52.91585:1358 57.16209:1203 67.03006:8911 67.56620:1669 81.03441:11809 82.02930:2079 91.01868:8308 103.83265:1672 108.02142:62089 109.02913:864916	TRUE	TRUE
69	4.128	109.029	Catechol	[M-H]-	null	0.5	TRUE	1.228	109.028	C6H6O2	Catechols	YCIMNLLNPGFGHC-UHFFFAOYSA-N	OC=1C=CC=CC1O	430	FALSE	TRUE	TRUE	Normalized unit: Intensity; Annotation method: MSMS_Public_EXP_NEG_VS17_2	FALSE	FALSE	69	0	0	0.99	0.96	0.87	0.86	4	1	1.87	45018.5	QCRCDDMSNEG	109.02493:26273 109.02935:3714407 109.04057:83245 110.02457:19930 110.03265:241838 110.74885:23988 111.00860:1186038 111.01984:36751 111.03359:18401 111.04504:25297	51.18839:1217 53.18603:1358 56.07909:1552 56.52283:1333 67.03005:8663 68.16608:1777 81.03435:22097 82.02957:2587 85.19764:1647 85.71134:1937 91.01889:10298 108.02139:83324 109.02914:1123174	TRUE	TRUE
70	4.948	109.029	Catechol	[M-H]-	null	0.5	TRUE	1.228	109.028	C6H6O2	Catechols	YCIMNLLNPGFGHC-UHFFFAOYSA-N	OC=1C=CC=CC1O	430	FALSE	TRUE	TRUE	Normalized unit: Intensity; Annotation method: MSMS_Public_EXP_NEG_VS17_2	FALSE	FALSE	70	0	0	0.99	0.89	0.82	0.86	4	1	1.8	38868.4	QCRCDDMSNEG	109.02932:2646975 109.04052:855740 109.04189:21340 109.06564:24200 110.02447:97235 110.03261:133929 110.03572:145159 110.04389:16866 111.00858:1074936 111.01979:78629 111.04495:20114 111.05607:12511 111.08131:12912	51.47316:1363 58.02942:1943 61.05548:1295 65.01438:1857 67.03013:72373 68.01400:4071 81.03451:15866 81.04538:1670 82.02971:31050 91.01891:8086 108.02147:72332 109.02927:876711 109.04002:76843	TRUE	TRUE
72	2.725	109.029	Catechol	[M-H]-	null	0.5	TRUE	1.228	109.028	C6H6O2	Catechols	YCIMNLLNPGFGHC-UHFFFAOYSA-N	OC=1C=CC=CC1O	430	FALSE	TRUE	TRUE	Normalized unit: Intensity; Annotation method: MSMS_Public_EXP_NEG_VS17_2	FALSE	FALSE	72	0	0	0.99	0.96	0.86	0.85	4	1	1.86	27740.5	QCWCDDMS2NEG	109.02945:3486336 109.04153:11869 109.06583:18375 109.53328:7781 110.02464:18285 110.03275:156618 110.47572:9229 110.96987:8759 111.00871:939007 111.01994:16008 111.04518:61368 111.08142:18850	61.13612:1861 62.16666:1408 70.91076:1638 72.47765:1282 80.72099:1548 81.03446:13777 91.01866:2699 95.83971:1790 108.02137:48267 109.02917:828321	TRUE	TRUE
73	1.058	109.03	Catechol	[M-H]-	null	1	TRUE	1.228	109.028	C6H6O2	Catechols	YCIMNLLNPGFGHC-UHFFFAOYSA-N	OC=1C=CC=CC1O	430	FALSE	TRUE	TRUE	Normalized unit: Intensity; Annotation method: MSMS_Public_EXP_NEG_VS17_2	FALSE	FALSE	73	0	0	0.99	0.98	0.87	0.87	4	1	1.88	42735.4	QCRCDDMSNEG	109.02952:3091150 109.04072:51274 109.04177:9330 109.06590:12221 109.35819:8387 109.72533:10759 109.72630:8280 110.02468:24124 110.03278:213236 110.99660:15267 111.00881:4324554 111.01994:49383 111.02146:16579 111.04512:56102 111.08154:10112	58.73609:1481 63.75602:1577 65.03973:1516 81.03444:13368 89.54456:1339 91.01885:7656 94.82767:1836 108.02160:67942 109.02937:810083	TRUE	TRUE
74	9.809	109.03	Catechol	[M-H]-	null	1	TRUE	1.228	109.028	C6H6O2	Catechols	YCIMNLLNPGFGHC-UHFFFAOYSA-N	OC=1C=CC=CC1O	430	FALSE	TRUE	TRUE	Normalized unit: Intensity; Annotation method: MSMS_Public_EXP_NEG_VS17_2	FALSE	FALSE	74	0	0	0.99	0.97	0.87	0.88	4	1	1.88	84445.2	QCRCDDMSNEG	109.02935:5731392 109.04053:159708 109.04138:21414 109.06573:17359 110.02457:27215 110.03269:274879 110.50711:17796 111.00861:798606 111.01977:17926 111.04494:35955 111.08169:16395	51.59033:1462 52.39694:1321 55.34107:1490 56.63461:1339 56.70223:1641 58.36666:1343 62.99141:1521 65.00318:1702 65.01449:1649 67.03006:26966 68.99523:1525 70.55280:1527 81.03442:40676 82.02970:8848 91.01881:25819 108.02152:238581 108.85968:1690 109.02929:1928564 110.04942:2399 113.49606:1523	TRUE	TRUE
75	0.58	109.03	Catechol	[M-H]-	null	1	TRUE	1.228	109.028	C6H6O2	Catechols	YCIMNLLNPGFGHC-UHFFFAOYSA-N	OC=1C=CC=CC1O	430	FALSE	TRUE	TRUE	Normalized unit: Intensity; Annotation method: MSMS_Public_EXP_NEG_VS17_2	FALSE	FALSE	75	0	0	0.99	0.98	0.87	0.87	4	1	1.87	69125.2	QCRCDDMSNEG	109.02958:3608702 110.03299:224949 110.63078:32740 111.00888:6622601 111.02003:54066	54.31584:1286 56.35231:1355 73.23443:1299 73.90472:1393 81.02991:1520 81.03444:13824 91.01890:9410 95.24728:1415 108.02158:69259 109.02935:838538	TRUE	TRUE
92	0.831	111.009	Uracil	[M-H]-	null	1	TRUE	-1	111	C4H4N2O2	Pyrimidones	ISAKRJDGNUQOIC-UHFFFAOYSA-N	O=C(C=1)NC(=O)NC1	430	FALSE	TRUE	TRUE	Normalized unit: Intensity; Annotation method: MSMS_Public_EXP_NEG_VS17_2	FALSE	FALSE	92	0	0	0.68	0.7	0.92	0.81	3	0.67	1.53	248257	QCWCDDMS2NEG	111.00871:14822085 111.01935:16847 111.02122:94332 111.02349:16154 111.63621:12620 112.01204:624514 112.04028:17989 112.06976:14060 112.62616:13091 112.98792:18521 112.99915:19525 113.01292:80594 113.02435:878382 113.06087:27549	66.00005:1515 67.01881:179533 76.99845:1509 78.76466:1497 83.01360:10153 83.05007:2308 88.66538:1322 96.52338:1722 96.71651:1729 97.99373:1522 111.00851:571465 111.04463:7298	TRUE	TRUE
129	9.872	115.004	FUMARATE	[M-H]-	null	1	TRUE	-1	115.003	C4H4O4	Dicarboxylic acids and derivatives	VZCYOOQTPOCHFL-UHFFFAOYSA-N	C(=CC(=O)O)C(=O)O	430	FALSE	TRUE	TRUE	Normalized unit: Intensity; Annotation method: MSMS_Public_EXP_NEG_VS17_2	FALSE	FALSE	129	0	0	1	0.95	0.91	0.89	9	0.56	1.82	18820.3	QCWCDDMS2NEG	115.00362:950210 115.04002:199494 115.53020:12343 115.67727:10953 115.92053:122428 116.00703:22267 116.02522:14194 116.03532:57326 116.92848:1023069 116.93458:15089 117.01924:383323 117.05561:83967	71.01382:27389 71.05028:7077 97.93088:5745 114.93454:25416 115.00330:8686 115.03995:3638	TRUE	TRUE
165	1.007	117.019	Succinic acid	[M-H]-	null	1	TRUE	-1	117.019	C4H6O4	Dicarboxylic acids and derivatives	KDYFGRWQOYBRFD-UHFFFAOYSA-N	OC(=O)CCC(O)=O	430	FALSE	TRUE	TRUE	Normalized unit: Intensity; Annotation method: MSMS_Public_EXP_NEG_VS17_2	FALSE	FALSE	165	0	0	1	0.97	0.97	0.97	5	1	1.96	485928	QCRCDDMSNEG	117.01936:24209218 117.03142:20054 117.03226:79664 117.03339:54747 117.03625:19284 117.05346:19040 117.05576:153160 117.92862:146516 118.02267:958636 118.02573:21978 118.99847:113694 119.02354:212735 119.02460:18064 119.03496:164109 119.05019:110645	50.38706:4197 57.04210:3591 71.08785:4361 72.98354:3696 73.02950:3478192 77.23837:4074 85.21402:4433 99.00880:397168 99.92583:105046 116.92849:597442 117.01929:1122926	TRUE	TRUE
218	3.822	123.045	3-(Hydroxymethyl)phenol	[M-H]-	null	1	TRUE	2.29	123.044	C7H8O2	Benzyl alcohols	OKVJCVWFVRATSG-UHFFFAOYSA-N	OC1=CC=CC(=C1)CO	430	FALSE	TRUE	TRUE	Normalized unit: Intensity; Annotation method: MSMS_Public_EXP_NEG_VS17_2	FALSE	FALSE	218	0	0	1	0.88	0.86	0.85	11	0.91	1.81	93919.5	QCRCDDMSNEG	123.04477:9755148 123.05583:13680 123.05871:31417 123.05973:23156 124.01170:151842 124.01611:1523810 124.04801:565975 124.05122:13912 125.00494:14784 125.00911:79416 125.01041:16271 125.02399:12931262 125.03526:16642 125.03822:53350 125.03946:25148 125.04897:13376 125.06034:57770 125.06165:16273 125.11867:14018	50.25340:1306 67.01871:3376 68.99805:2290 77.03952:2767 80.02638:1729 81.03427:7381 92.36942:3881 93.03439:20700 95.01369:296529 95.05002:35424 105.03410:7494 108.02152:20459 108.98292:1880 121.02920:26050 121.09227:1771 122.03707:46350 123.00854:267164 123.04488:591774	TRUE	TRUE
326	4.359	133.014	D-(+)-Malic acid	[M-H]-	null	0.5	TRUE	-1	133.014	C4H6O5	Beta hydroxy acids and derivatives	BJEPYKJPYRNKOW-UWTATZPHSA-N	OC(=O)C[C@H](O)C(O)=O	430	FALSE	TRUE	TRUE	Normalized unit: Intensity; Annotation method: MSMS_Public_EXP_NEG_VS17_2	FALSE	FALSE	326	0	0	1	0.97	0.96	0.96	5	1	1.96	79282.2	QCWCDDMS2NEG	133.01402:6860699 133.01546:467045 133.02917:118362 133.03087:25710 133.05038:40632 133.06557:43216 134.01730:166287 134.02473:20114 134.03574:83734 134.03711:35128 134.04692:97339 135.00853:30263 135.01825:29750 135.02966:26272 135.03111:25115 135.04488:276625 135.08154:18742	68.45280:1647 71.01365:137398 72.99290:31232 74.74703:1437 87.00861:4137 89.02424:32722 89.29909:1594 95.86810:1713 115.00323:490998 115.92024:3547 126.77701:1732 133.01384:195660 133.02933:9072 133.03998:3053 133.05052:7650 133.06567:1874	TRUE	TRUE
331	9.86	133.014	D-(+)-Malic acid	[M-H]-	null	1	TRUE	-1	133.014	C4H6O5	Beta hydroxy acids and derivatives	BJEPYKJPYRNKOW-UWTATZPHSA-N	OC(=O)C[C@H](O)C(O)=O	430	FALSE	TRUE	TRUE	Normalized unit: Intensity; Annotation method: MSMS_Public_EXP_NEG_VS17_2	FALSE	FALSE	331	0	0	1	0.93	0.91	0.96	5	1	1.9	130958	QCWCDDMS2NEG	133.01324:330675 133.01421:6902130 133.01567:381674 133.02937:70382 133.03081:21405 133.05055:151877 133.05182:25457 133.06586:17025 133.91002:119328 134.01752:239787 134.01929:19107 134.02455:15119 134.03279:15657 134.03595:122341 134.03723:25406 134.04715:162770 134.86488:848395 134.86597:501359 134.89445:19037 134.98799:20381 135.01843:45409 135.02971:20551 135.03111:13399 135.04521:174512 135…	51.53793:1409 71.01380:39602 72.99297:7209 75.48669:1426 80.79288:1515 87.00883:1648 87.07584:1651 89.02428:7706 115.00356:136876 115.92048:6765 133.01416:54570 133.02882:4020 133.05119:1940 133.06572:2864	TRUE	TRUE
348	4.745	135.045	Caffeic acid; LC-ESI-QTOF; MS2; CE	[M-H-CO2]-	null	0.5	TRUE	-1	135.045	C9H8O4	Hydroxycinnamic acids	QAIPRVGONGVQAS-RQOWECAXSA-N	OC(=O)\C=C/C1=CC(O)=C(O)C=C1	430	FALSE	TRUE	TRUE	Normalized unit: Intensity; Annotation method: MSMS-Neg-MassBank_4	FALSE	FALSE	348	0	0	1	0.9	0.86	0.83	6	0.5	1.74	10356.9	QCWCDDMS2NEG	135.04506:848433 135.04697:24327 135.08156:11462 136.01630:79118 136.04034:10049 136.04828:39045 136.05156:33015 136.53482:8772 136.98076:12702 137.00706:52834 137.02434:12183928 137.03893:15416 137.04091:48282 137.06738:12452 137.09703:60907	60.55941:1353 61.57196:1434 71.05355:1478 75.00867:1529 82.57840:1772 87.47924:1439 91.01867:1633 107.04988:2882 134.03731:10928 135.04497:228896	TRUE	TRUE
351	4.987	135.045	Caffeic acid; LC-ESI-QTOF; MS2; CE	[M-H-CO2]-	null	1	TRUE	-1	135.045	C9H8O4	Hydroxycinnamic acids	QAIPRVGONGVQAS-RQOWECAXSA-N	OC(=O)\C=C/C1=CC(O)=C(O)C=C1	430	FALSE	TRUE	TRUE	Normalized unit: Intensity; Annotation method: MSMS-Neg-MassBank_4	FALSE	FALSE	351	0	0	1	0.86	0.8	0.83	6	0.67	1.72	14679.9	QCWCDDMS2NEG	135.04521:1705183 135.04680:52057 136.00128:8793 136.01643:96981 136.04047:10839 136.04836:110525 136.05287:8736 136.86313:18041 137.00682:19511 137.00798:14401 137.02444:7460410 137.02548:380047 137.03552:13836 137.04149:38345 137.06082:14416 137.06801:9203 137.09718:59842	75.00864:1871 86.87277:1393 88.45808:1526 91.01881:1800 95.32251:1565 99.06587:1574 107.05009:7490 114.55289:1433 117.00814:2918 134.03693:16729 134.86531:28332 134.89449:6891 135.04503:461760	TRUE	TRUE
439	0.982	142.051	C6H9NO3; PlaSMA ID-80	[M-H]-	null	1	TRUE	1.88	142.05	C6H9NO3	Formula predicted	null	null	430	FALSE	TRUE	TRUE	Normalized unit: Intensity; Annotation method: BioMSMS-Neg-PlaSMA_1	FALSE	FALSE	439	0	0	1	0.85	0.88	0.81	4	0.75	1.59	41101.6	QCWCDDMS2NEG	142.05095:2956947 142.84744:17743 142.94385:15182 142.99861:82038 143.03497:1053022 143.05424:164396 143.07126:139794 144.03017:90072 144.03835:31513 144.04529:24263 144.06657:542924	63.63297:1308 69.23000:1463 98.06105:15681 100.04050:110450 107.91115:1794 125.71008:1670 137.79776:1805 142.02277:7855 142.05098:31123	TRUE	TRUE
460	4.091	144.045	4-Hydroxyquinoline	[M-H]-	null	1	TRUE	2.933	144.045	C9H7NO	Hydroquinolones	PMZDQRJGMBOQBF-UHFFFAOYSA-N	O=C1C=CNC2=CC=CC=C12	430	FALSE	TRUE	TRUE	Normalized unit: Intensity; Annotation method: MSMS_Public_EXP_NEG_VS17_2	FALSE	FALSE	460	0	0	1	0.8	0.94	0.82	3	0.67	1.75	40748.9	QCRCDDMSNEG	144.03796:48322 144.04518:3308501 144.06631:257614 145.01396:45429 145.02924:58896 145.04861:270084 145.05035:805623 145.08662:37721 146.02457:113157 146.05376:31258	50.24265:1324 52.44620:1280 53.58533:1838 55.71846:1513 61.30005:1909 79.49704:1618 82.02929:2251 85.27680:1424 100.07664:2374 102.05576:2360 144.04518:338417 146.13573:1668	TRUE	FALSE
466	1.201	144.067	4-ACETAMIDOBUTANOATE	[M-H]-	null	0.5	TRUE	-1	144.066	C6H11NO3	Gamma amino acids and derivatives	UZTFMUBKZQVKLK-UHFFFAOYSA-N	O=C(NCCCC(=O)O)C	430	FALSE	TRUE	TRUE	Normalized unit: Intensity; Annotation method: MSMS_Public_EXP_NEG_VS17_2	FALSE	FALSE	466	0	0	1	0.7	0.87	0.88	11	0.36	1.64	5261.75	QCRCDDMSNEG	144.06651:570498 144.15413:9048 144.92326:22227 144.94312:17750 144.95930:50830 145.01419:97828 145.02956:21048 145.04074:141767 145.05054:513084 145.06979:14462 145.08701:78882 145.93091:11215 146.02473:17156 146.04585:45439	52.23298:1289 68.05737:1555 72.00874:6491 73.12388:1488 73.55526:1343 83.05013:2695 100.07671:24307 102.05592:40655 106.30289:1681 126.05565:6486 126.54540:1924 144.06631:28815	TRUE	TRUE
467	1.271	144.067	4-ACETAMIDOBUTANOATE	[M-H]-	null	0.5	TRUE	-1	144.066	C6H11NO3	Gamma amino acids and derivatives	UZTFMUBKZQVKLK-UHFFFAOYSA-N	O=C(NCCCC(=O)O)C	430	FALSE	TRUE	TRUE	Normalized unit: Intensity; Annotation method: MSMS_Public_EXP_NEG_VS17_2	FALSE	FALSE	467	0	0	1	0.72	0.86	0.87	11	0.36	1.65	8121.16	QCWCDDMS2NEG	144.06654:719574 144.07462:12241 144.92316:47349 144.95898:12510 145.01419:91034 145.04066:62041 145.05054:1099778 145.06975:14832 145.08698:128475 145.93050:13632 146.02472:45237 146.04573:17683 146.05405:17699	57.93636:1432 71.55594:1448 89.01880:1413 100.07677:17594 102.05594:23371 108.48816:1449 126.05568:3460 128.10898:1565 144.06650:19122 147.76311:2138	TRUE	TRUE
474	3.771	145.05	2-Methylglutaric acid	[M-H]-	null	0.5	TRUE	-1	145.05	C6H10O4	Methyl-branched fatty acids	AQYCMVICBNBXNA-UHFFFAOYSA-N	OC(=O)CCC(C)C(O)=O	430	FALSE	TRUE	TRUE	Normalized unit: Intensity; Annotation method: MSMS_Public_EXP_NEG_VS17_2	FALSE	FALSE	474	0	0	1	0.71	0.7	0.86	3	1	1.66	6458.2	QCWCDDMS2NEG	145.05009:851894 145.08650:20543 145.93025:20991 146.02426:18473 146.03549:12490 146.04521:18920 146.05342:47849 146.93813:137014 147.00830:22630 147.02942:99008 147.04474:26393 147.06586:25116	52.87420:1689 59.11574:1367 64.60258:1713 81.37009:1775 83.04989:22374 90.46680:1716 99.08099:1993 100.93330:3731 101.06032:24264 130.41830:1758 139.71585:1880 145.04977:19204 145.08655:2026	TRUE	TRUE
475	9.923	145.05	2-Methylglutaric acid	[M-H]-	null	1	TRUE	2.246	145.051	C6H10O4	Methyl-branched fatty acids	AQYCMVICBNBXNA-UHFFFAOYSA-N	O=C(O)CCC(C(=O)O)C	430	FALSE	TRUE	TRUE	Normalized unit: Intensity; Annotation method: MSMS_Public_EXP_NEG_VS17_2	FALSE	FALSE	475	0	0	1	0.97	0.87	0.85	4	0.5	1.79	4571.9	QCWCDDMS2NEG	145.05038:724769 145.06966:15439 145.08676:129003 145.93044:26224 146.02451:50262 146.03555:21425 146.04561:25102 146.05394:16020 146.93835:193502 146.96101:19507 147.00870:19532 147.02956:112383 147.04491:56285 147.05612:14509 147.06609:66308 147.08136:15990	83.05009:5267 101.06063:8688	FALSE	TRUE
478	1.071	145.051	2-Methylglutaric acid	[M-H]-	null	1	TRUE	2.246	145.051	C6H10O4	Methyl-branched fatty acids	AQYCMVICBNBXNA-UHFFFAOYSA-N	O=C(O)CCC(C(=O)O)C	430	FALSE	TRUE	TRUE	Normalized unit: Intensity; Annotation method: MSMS_Public_EXP_NEG_VS17_2	FALSE	FALSE	478	0	0	1	0.93	0.84	0.82	4	0.5	1.74	11401.9	QCWCDDMS2NEG	145.04080:14695 145.05067:1044252 145.06989:20225 145.08688:137765 145.93109:22977 146.02467:69120 146.04576:50369 146.05402:61943 146.92357:18545 146.93871:220128 146.96140:22923 147.01991:17168 147.02992:1357444 147.04515:63565 147.06631:256766	83.05027:10203 101.06080:10791	TRUE	TRUE
533	4.359	151.04	Atranol	[M-H]-	null	0.5	TRUE	-1	151.04	C8H8O3	Hydroxybenzaldehydes	JASONGFGOLHLGB-UHFFFAOYSA-N	Cc1cc(c(c(c1)O)C=O)O	430	FALSE	TRUE	TRUE	Normalized unit: Intensity; Annotation method: MSMS_Public_EXP_NEG_VS17_2	FALSE	FALSE	533	0	0	1	0.74	0.88	0.84	6	1	1.75	214002	QCWCDDMS2NEG	151.03979:20046902 151.05869:49317 151.06090:97194 151.06467:19104 151.07616:45886 151.11232:18672 152.00873:24593 152.01120:220818 152.03506:105288 152.04317:1628531 152.99446:19311 152.99898:85997 153.01906:15403171 153.03026:36668 153.03975:33381 153.04410:93864 153.04640:37813 153.05539:178808 153.09169:178841	50.41865:1996 63.02391:1914 72.26793:1713 79.05540:1845 81.03445:8024 89.02427:2563 92.37563:3942 93.03456:4041 95.01390:4151 95.05029:14893 105.03458:22977 107.01382:8487 107.05000:11516 108.02166:22014 109.02936:16916 121.02927:8440 122.03704:226807 123.00998:13839 123.04487:1003571 133.02939:8956 136.01643:9269 139.03969:2217 149.02406:2873 151.03964:1943118	TRUE	TRUE
681	9.797	163.04	3-coumaric acid	[M-H]-	null	1	TRUE	9.5	163.04	C9H8O3	Hydroxycinnamic acids	KKSDGJDHHZEWEP-UHFFFAOYSA-N	O=C(O)C=Cc1cccc(O)c1	430	FALSE	TRUE	TRUE	Normalized unit: Intensity; Annotation method: MSMS_Public_EXP_NEG_VS17_2	FALSE	FALSE	681	0	0	1	0.87	0.8	0.82	3	0.67	1.72	11889.3	QCRCDDMSNEG	163.03557:30898 163.03996:795012 163.06120:72957 163.08598:60885 163.92879:41837 164.00659:22680 164.00735:29153 164.01152:76006 164.03531:74494 164.04332:73778 164.04630:71471 164.83620:334475 164.92734:130485 165.01930:6380215 165.05547:416386 165.07668:103755 165.09244:36822	91.01888:4098 119.04990:10937 163.00343:56487	TRUE	TRUE
889	2.725	178.999	Unknown (carbon number 8); PlaSMA ID-197	[M-H]-	null	0.5	TRUE	5.37	178.998	C8H4O5	Unknown	null	null	430	FALSE	TRUE	TRUE	Normalized unit: Intensity; Annotation method: BioMSMS-Neg-PlaSMA_1	FALSE	FALSE	889	0	0	1	0.62	0.75	0.84	3	0.67	1.41	15018.7	QCWCDDMS2NEG	178.99852:1715498 179.01244:17610 179.03488:595736 179.05594:761848 179.07133:79542 179.10782:13966 180.00163:135319 180.03815:33191 180.04253:14882 180.05951:40729 180.98932:19383 181.00287:17133 181.01418:344719 181.05057:212260 181.07161:144256 181.08707:94329	83.01374:9004 107.01376:16153 151.00336:40007	TRUE	TRUE
1069	4.103	191.02	Citric acid	[M-H]-	null	0.5	TRUE	9.252	191.019	C6H8O7	Tricarboxylic acids and derivatives	KRKNYBCHXYNGOX-UHFFFAOYSA-N	O=C(O)CC(O)(C(=O)O)CC(=O)O	430	FALSE	TRUE	TRUE	Normalized unit: Intensity; Annotation method: MSMS_Public_EXP_NEG_VS17_2	FALSE	FALSE	1069	0	0	1	0.75	0.75	0.85	9	0.67	1.64	17966.8	QCRCDDMSNEG	191.01939:1156088 191.03470:282419 191.05589:343588 192.02979:113046 192.04257:187228 192.06651:32916 193.01382:673193 193.03526:34159 193.05011:314260	51.29637:1389 54.25249:1478 58.00914:1842 59.01372:2091 76.34388:1692 80.02016:1538 81.01174:1784 85.02952:16917 87.00896:15392 102.94875:9060 111.00874:41764 129.01881:2148 147.00848:2297 147.04521:3030 163.00343:2948 175.17563:1788 191.01955:2537 191.03566:9846 191.05612:17357	TRUE	TRUE
1230	3.886	204.03	XANTHURENIC ACID	[M-H]-	null	1	TRUE	11.114	204.029	C10H7NO4	Quinoline carboxylic acids	FBZONXHGGPHHIY-UHFFFAOYSA-N	C1=CC2=C(C(=C1)O)NC(=CC2=O)C(=O)O	430	FALSE	TRUE	TRUE	Normalized unit: Intensity; Annotation method: MSMS_Public_EXP_NEG_VS17_2	FALSE	FALSE	1230	0	0	1	0.81	0.8	0.8	4	0.5	1.65	20385.5	QCWCDDMS2NEG	204.02969:1503768 205.01376:64017 205.03484:1703391 205.05000:82413 205.08641:222124 205.85822:12070 206.00873:21634 206.02173:14407 206.03395:15358 206.03807:118011 206.04526:14148 206.08179:14400	53.35613:1435 56.88992:1623 57.33273:1670 67.29129:1555 74.17776:1650 90.61174:1790 99.82816:1863 102.65520:1874 113.04021:2150 125.04279:1729 127.40995:1775 132.04501:4306 159.03198:21031 160.03973:344882 179.52579:1862 204.03040:7966	FALSE	TRUE
1261	4.435	206.082	AcetylPhenylalanine; PlaSMA ID-270	[M-H]-	null	1	TRUE	4.04	206.082	C11H13NO3	Amino acids	CBQJSKKFNMDLON-UHFFFAOYNA-N	O=C(O)C(NC(=O)C)CC1=CC=CC=C1	430	FALSE	TRUE	TRUE	Normalized unit: Intensity; Annotation method: BioMSMS-Neg-PlaSMA_1	FALSE	FALSE	1261	0	0	1	0.61	0.86	0.82	9	0.56	1.6	61694.7	QCWCDDMS2NEG	206.08195:5254718 206.08437:206497 206.99310:74664 207.01192:25157 207.02950:143194 207.03934:68426 207.05040:108468 207.06587:173565 207.08531:495129 207.08783:26614 208.06107:18218 208.06943:20487 208.07248:17695 208.08640:19927	58.02963:96467 61.81213:1915 69.93475:1669 70.02959:39766 72.00902:8008 72.99293:1956 73.12906:1883 76.68585:2001 82.03761:3205 91.05503:104478 103.05484:8966 125.02467:2634 126.02728:13155 147.04463:104272 150.11821:2065 162.09158:4005 164.07100:330709 190.74329:2257 206.01526:2276 206.03773:3729 206.08154:55739	TRUE	TRUE
1373	4.949	215.129	Undecanedioic acid	[M-H]-	null	1	TRUE	16.712	215.129	C11H20O4	Medium-chain fatty acids	LWBHHRRTOZQPDM-UHFFFAOYSA-N	OC(=O)CCCCCCCCCC(O)=O	430	FALSE	TRUE	TRUE	Normalized unit: Intensity; Annotation method: MSMS_Public_EXP_NEG_VS17_2	FALSE	FALSE	1373	0	0	1	0.77	0.73	0.93	4	1	1.73	12914.1	QCWCDDMS2NEG	215.12889:1391266 215.16521:192633 216.01320:12841 216.13219:132609 216.15973:19513 217.01440:63499 217.05061:267760 217.07164:18361 217.08716:59480 217.10820:22918	51.07708:1514 54.49107:1530 69.25907:1692 78.82578:1782 88.34574:2170 115.90046:1981 128.72249:1809 130.81158:1863 153.11732:3177 153.12856:51567 158.27708:1958 171.10252:2723 197.10014:3720 197.11827:86635 215.01007:33760 215.03285:5377 215.07080:3194 215.12868:47049 215.16507:10248	TRUE	TRUE
1783	6.303	249.15	2-[(2S 4aR 8aS)-2-hydroxy-4a-methyl-8-methylidene-3,4,5,6,7-8-hexahydro-1H-naphthalen-2-yl]prop-2-enoic acid	[M-H]-	null	1	TRUE	5.327	249.15	C15H22O3	Eudesmane, isoeudesmane or cycloeudesmane sesquiterpenoids	WQMBCGHXXVLQTE-CFVMTHIKSA-N	O=C(O)C(=C)C1(O)CCC2(C)CCCC(=C)C2C1	430	FALSE	TRUE	TRUE	Normalized unit: Intensity; Annotation method: MSMS_Public_EXP_NEG_VS17_2	FALSE	FALSE	1783	0	0	1	0.75	0.87	0.81	9	0.56	1.67	11742.7	QCWCDDMS2NEG	249.14951:1436197 249.15247:93413 249.16241:34423 249.18575:16576 249.22205:14832 249.57942:18857 250.09213:9922 250.10161:29747 250.10486:11280 250.14474:8637078 250.18607:43034 250.69493:9975 251.09227:36423 251.11333:34528 251.12877:16757 251.13196:10248 251.14813:1268738 251.16508:17725	58.01396:1708 60.60545:1620 64.02190:1719 67.13455:2019 79.95720:4323 92.37588:7865 96.86823:2076 123.70409:2116 184.50229:3035 185.00092:9626 205.15938:55288 248.58141:3705 249.07881:9578 249.14938:177036	FALSE	TRUE
1963	6.929	265.148	Dodecyl sulfate; PlaSMA ID-444	[M-H]-	null	1	TRUE	8.65	265.147	C12H26O4S	Sulfate containing metabolites	MOTZDAYCYVMXPC-UHFFFAOYSA-N	O=S(=O)(O)OCCCCCCCCCCCC	430	FALSE	TRUE	TRUE	Normalized unit: Intensity; Annotation method: BioMSMS-Neg-PlaSMA_1	FALSE	FALSE	1963	0	0	1	0.83	0.82	0.81	4	0.5	1.68	44743	QCWCDDMS2NEG	265.14783:2186751 265.16467:21674 265.18118:21560 266.14771:25537 266.15109:248860 267.07205:668812 267.08765:29479 267.12375:27925 267.14392:70104 267.15424:28020 267.16049:54884 267.19626:29557	57.29053:1985 65.72282:1750 70.27134:1572 74.57999:1905 84.52618:2338 92.37516:3533 96.95993:175898 119.08835:1957 265.14740:225606	TRUE	TRUE
2011	4.976	269.046	Emodin	[M-H]-	null	0.5	TRUE	5.698	269.046	C15H10O5	Hydroxyanthraquinones	RHMXXJGYXNZAPX-UHFFFAOYSA-N	O=C1C=2C=C(O)C=C(O)C2C(=O)C3=C(O)C=C(C=C13)C	430	FALSE	TRUE	TRUE	Normalized unit: Intensity; Annotation method: MSMS_Public_EXP_NEG_VS17_2	FALSE	FALSE	2011	0	0	1	0.7	0.67	0.86	3	1	1.64	9361.54	QCWCDDMS2NEG	269.04568:1026942 269.08218:63193 269.10333:12792 269.13971:131400 269.16040:11511 269.17603:98910 269.21231:227858 269.24844:15250 270.04898:124598 270.14294:14690 270.17120:63181 270.17908:13004 270.21606:13170 271.02487:220582 271.06140:3190762 271.09750:130452 271.11862:52203 271.15527:1398671	51.71609:1937 51.93065:1562 75.16735:1976 83.05009:3035 88.29506:1983 136.24524:2607 189.26009:2057 201.05658:3824 225.05655:10130 225.22305:4764 241.05032:9503 247.14925:2336 269.01431:3648 269.04559:74756 269.21170:12235	TRUE	TRUE
2320	6.608	293.179	Tetradecylsulfate	[M-H]-	null	0.5	TRUE	12.641	293.179	C14H30O4S	Sulfuric acid monoesters	URLJMZWTXZTZRR-UHFFFAOYSA-N	CCCCCCCCCCCCCCOS(O)(=O)=O	430	FALSE	TRUE	TRUE	Normalized unit: Intensity; Annotation method: MSMS_Public_EXP_NEG_VS17_2	FALSE	FALSE	2320	0	0	1	0.84	0.91	0.81	6	0.5	1.73	111283	QCRCDDMSNEG	293.17935:5885402 293.19562:475283 293.20685:112649 293.21231:514995 293.24893:13012 294.12747:24499 294.14655:21345 294.17856:28345 294.18250:627300 294.19897:77259 294.21509:91325 295.02448:10899 295.04584:15707 295.06711:59763 295.09476:47477 295.10300:73012 295.11835:11808 295.13718:439926 295.15543:11428 295.17496:215202 295.22781:391474 295.26443:18062	59.01356:3135 79.95701:11809 81.78261:1878 81.95261:9080 96.95989:189479 119.54452:2119 131.07094:4296 145.77042:2492 192.05713:2016 196.96645:2158 218.60760:2501 293.17773:235024	TRUE	TRUE
2358	6.277	295.228	FA 18:2+1O; PlaSMA ID-574	[M-H]-	null	1	TRUE	9.79	295.227	C18H32O3	Oxidized fatty acids	NPDSHTNEKLQQIJ-UHFFFAOYNA-N	O=C(O)CCCCCCCC(O)C=CC=CCCCCC	430	FALSE	TRUE	TRUE	Normalized unit: Intensity; Annotation method: BioMSMS-Neg-PlaSMA_1	FALSE	FALSE	2358	0	0	1	0.62	0.67	0.83	6	0.67	1.53	125588	QCWCDDMS2NEG	295.22485:519622 295.22821:10439328 295.26514:15977 295.28119:43181 295.36462:11207 295.53720:10205 296.14124:41613 296.22821:82842 296.23157:1860681 297.00055:10866 297.00421:114277 297.04108:13643 297.06189:50556 297.09790:14249 297.10162:9724 297.11996:118221 297.13431:47321 297.14981:194724 297.15332:3579351 297.20752:62460 297.23550:129706 297.24384:1540476	52.47514:1760 59.01375:4346 62.86393:1748 63.04306:1760 81.95302:9245 92.36943:2088 113.09691:4310 141.12874:3312 171.10242:43226 172.54967:2323 179.14471:2488 183.08864:2272 195.13870:53489 200.06219:2440 232.53555:2302 251.23601:4461 277.21680:108507 295.13763:72830 295.22757:169626	TRUE	TRUE
2395	7.2	297.244	FA 18:1+1O; PlaSMA ID-585	[M-H]-	null	0.5	TRUE	10.3	297.244	C18H34O3	Oxidized fatty acids	IMYZYCNQZDBZBQ-UHFFFAOYNA-N	O=C(O)CCCCCCCC1OC1(CCCCCCCC)	430	FALSE	TRUE	TRUE	Normalized unit: Intensity; Annotation method: BioMSMS-Neg-PlaSMA_1	FALSE	FALSE	2395	0	0	1	0.69	0.8	0.86	3	0.67	1.64	37541.7	QCWCDDMS2NEG	297.24377:2941869 297.28006:397008 297.28693:6442 297.29755:6563 298.01208:7602 298.04727:8491 298.12274:8520 298.21075:23695 298.24710:533298 298.28354:94464 299.01999:73037 299.02618:9171 299.04428:9955 299.05746:6786 299.07730:10952 299.09222:6862 299.11380:20476 299.12903:8859 299.15054:35447 299.18674:73923 299.22287:75840 299.25027:44597 299.25937:707516 299.28629:7573	50.15498:2004 59.01376:10307 75.67661:2527 83.05031:2587 92.43163:2100 164.33824:2373 173.56734:2774 175.98259:2239 253.25369:16634 261.24802:2250 261.89026:2050 265.18536:2173 279.23355:9753 297.24374:152669 297.27994:32744	TRUE	TRUE
2417	6.303	299.259	12(13)-EpOME-[d4]	[M-H]1-	null	1	TRUE	-1	299.253	C18H32O3	Long-chain fatty acids	CCPPLLJZDQAOHD-FLIBITNWSA-N	CCCCCC1OC1C\C=C/CCCCCCCC(O)=O	430	FALSE	TRUE	TRUE	Normalized unit: Intensity; Annotation method: MSMS_Public_EXP_NEG_VS17_2	FALSE	FALSE	2417	0	0	0.82	0.73	0.78	0.81	3	0.67	1.55	42978.5	QCRCDDMSNEG	299.25931:1993394 300.15323:11820 300.19043:11443 300.26263:399695 300.99930:87930 301.03555:584415 301.05658:19377 301.07196:59023 301.09296:172601 301.10553:14813 301.12201:12376 301.13000:13701 301.16562:21748 301.18433:17788 301.20233:44417 301.23862:52634 301.26633:22064	59.01377:2195 59.96315:1772 70.11987:2275 79.68226:2094 86.55030:2507 105.90324:2163 114.63074:1954 140.07433:2107 253.25356:2787 281.24896:2511 299.15335:4861 299.25916:109397	TRUE	TRUE
2736	6.914	325.184	Dodecylbenzenesulfonic acid	[M-H]-	null	0.5	TRUE	23.195	325.184	C18H30O3S	Benzenesulfonic acids and derivatives	KWXICGTUELOLSQ-UHFFFAOYSA-N	CCCCCCCCCCCCC1=CC=C(C=C1)S(O)(=O)=O	430	FALSE	TRUE	TRUE	Normalized unit: Intensity; Annotation method: MSMS_Public_EXP_NEG_VS17_2	FALSE	FALSE	2736	0	0	1	0.83	0.79	0.86	4	0.75	1.72	120067	QCRCDDMSNEG	325.18414:6461500 325.23819:68958 325.27469:36202 326.16422:152211 326.18756:1290290 327.15765:206729 327.18002:284709 327.18771:28376 327.21777:145977 327.25363:75625 327.29041:31622	52.69005:1730 71.16168:2023 72.84248:2228 79.95718:11302 101.67678:2160 111.49288:2490 173.60240:2971 183.01128:38473 184.01952:5324 224.94292:3001 289.18372:43953 314.87137:2589 325.18399:412584	TRUE	TRUE
2737	5.79	325.184	Dodecylbenzenesulfonic acid	[M-H]-	null	0.5	TRUE	23.195	325.184	C18H30O3S	Benzenesulfonic acids and derivatives	KWXICGTUELOLSQ-UHFFFAOYSA-N	CCCCCCCCCCCCC1=CC=C(C=C1)S(O)(=O)=O	430	FALSE	TRUE	TRUE	Normalized unit: Intensity; Annotation method: MSMS_Public_EXP_NEG_VS17_2	FALSE	FALSE	2737	0	0	1	0.95	0.87	0.86	4	0.75	1.82	166130	QCRCDDMSNEG	325.18448:9443183 325.20200:247529 325.23828:167420 325.24689:34327 325.27490:21886 326.18774:1749775 327.05084:32788 327.10751:19720 327.12988:37302 327.14056:31935 327.14508:31365 327.16342:83775 327.18021:372043 327.19159:170164 327.21774:457805 327.25403:36905	66.98169:2568 92.36977:3518 96.97126:2831 182.99594:2654 183.01184:79059 184.01982:4228 222.39966:2722 237.41757:2590 288.21204:2837 325.18436:657167	TRUE	TRUE
2738	6.38	325.184	Dodecylbenzenesulfonic acid	[M-H]-	null	1	TRUE	23.195	325.184	C18H30O3S	Benzenesulfonic acids and derivatives	KWXICGTUELOLSQ-UHFFFAOYSA-N	CCCCCCCCCCCCC1=CC=C(C=C1)S(O)(=O)=O	430	FALSE	TRUE	TRUE	Normalized unit: Intensity; Annotation method: MSMS_Public_EXP_NEG_VS17_2	FALSE	FALSE	2738	0	0	1	0.94	0.87	0.86	4	1	1.86	154707	QCWCDDMS2NEG	325.18420:6910432 325.23837:85869 325.24612:15427 325.27454:96850 326.18756:1251914 326.24185:13761 326.27008:15419 326.27817:31498 327.01456:16271 327.08725:11428 327.10815:16537 327.12976:13933 327.14493:56187 327.16330:33675 327.18005:284758 327.19113:95834 327.21750:159919 327.25391:234171 327.29053:42529	55.15461:2472 71.06186:2197 80.36501:2373 101.01663:2503 103.01157:2336 111.10925:2278 154.12863:2381 170.00356:4005 183.01166:80384 184.01956:5180 188.92989:2496 197.02762:5271 198.03412:3148 208.63713:2539 307.25528:3774 325.18378:862448	TRUE	TRUE
2739	9.738	325.184	Dodecylbenzenesulfonic acid	[M-H]-	null	1	TRUE	23.195	325.184	C18H30O3S	Benzenesulfonic acids and derivatives	KWXICGTUELOLSQ-UHFFFAOYSA-N	CCCCCCCCCCCCC1=CC=C(C=C1)S(O)(=O)=O	430	FALSE	TRUE	TRUE	Normalized unit: Intensity; Annotation method: MSMS_Public_EXP_NEG_VS17_2	FALSE	FALSE	2739	0	0	1	0.65	0.72	0.84	4	0.5	1.55	43517.5	QCRCDDMSNEG	325.18430:7548204 325.20172:91175 325.23825:37391 325.27441:32684 326.16443:154453 326.18768:1275923 327.09323:84433 327.12958:168426 327.15799:566111 327.17990:361520 327.19119:33348 327.21747:122276	50.41932:2250 54.39070:2027 72.23406:2694 91.78838:2760 115.54524:2174 121.02335:2176 143.62846:2402 164.44812:2235 183.01158:3443 215.57333:2238 259.66605:2114 289.18634:3308 325.18375:59879	TRUE	FALSE
2986	0.781	346.056	2'-DEOXYGUANOSINE 5'-MONOPHOSPHATE	[M-H]-	null	1	TRUE	-1	346.055	C10H14N5O7P	Purine 2'-deoxyribonucleoside monophosphates	LTFMZDNNPPEQNG-UHFFFAOYSA-N	C1C(C(OC1N2C=NC3=C2NC(=NC3=O)N)COP(=O)(O)O)O	430	FALSE	TRUE	TRUE	Normalized unit: Intensity; Annotation method: MSMS_Public_EXP_NEG_VS17_2	FALSE	FALSE	2986	0	0	0.99	0.91	0.84	0.89	8	0.88	1.81	19460.7	QCWCDDMS2NEG	346.04675:145973 346.05612:2332902 347.00223:41974 347.01120:37030 347.02350:980110 347.04318:654460 347.05899:179793 347.07565:29262 347.09909:185214 348.02710:158926 348.04688:84330	55.46960:1878 55.47959:2167 56.76182:2176 78.95889:181021 87.15344:2350 92.37036:2214 96.96948:62802 99.13229:2249 112.42177:2633 134.04680:33139 150.97998:10310 192.99046:3064 211.00082:3750 346.05612:4031 350.15652:2345	FALSE	TRUE
5347	5.639	559.312	NCGC00380867-01_C27H46O9_9,12,15-Octadecatrienoic acid, 3-(hexopyranosyloxy)-2-hydroxypropyl ester, (9Z,12Z,15Z)-	[M+FA-H]-	null	1	TRUE	-1	559.312	C27H46O9	Glycosylmonoacylglycerols	HUSISCNTLUEZCN-PDBXOOCHSA-N	CC\C=C/C/C=C\C\C=C/CCCCCCCC(=O)OCC(O)COC1OC(CO)C(O)C(O)C1O	430	FALSE	TRUE	TRUE	Normalized unit: Intensity; Annotation method: MSMS_Public_EXP_NEG_VS17_2	FALSE	FALSE	5347	0	0	1	0.7	0.7	0.83	3	0.67	1.59	36318.9	QCWCDDMS2NEG	559.31207:3141569 560.31561:850294 561.13989:233449 561.29138:22294 561.31787:131691 561.32941:26423	53.52983:2383 88.05231:2828 88.74397:2863 103.87153:3494 106.33569:3251 111.00224:3114 190.84344:2746 243.59399:3409 253.09178:4483 256.24689:3391 277.21652:107266 280.57022:3083 357.36948:3159 401.39749:3207	TRUE	TRUE
