# Supplementary material for: Unlocking Potentially Therapeutic Phytochemicals in Capadulla (Doliocarpus dentatus) from Guyana Using Untargeted Mass Spectrometry-Based Metabolomics
Source: Metabolites. 2023 Oct 3;13(10):1050. doi: 10.3390/metabo13101050 (PMC10608729; doi:10.3390/metabo13101050)
Supplement: Supplementary file 1 [file metabolites-13-01050-s001.zip › Capadulla pos mode MS DIAL.xlsx]

## Sheet: MsmsIncluded_0_2023_05_01_14_01
Average Rt(min)	Average Mz	Metabolite name	Adduct type	Post curation result	Fill %	MS/MS assigned	Reference RT	Reference m/z	Formula	Ontology	INCHIKEY	SMILES	Annotation tag (VS1.0)	RT matched	m/z matched	MS/MS matched	Comment	Manually modified for quantification	Manually modified for annotation	Isotope tracking parent ID	Isotope tracking weight number	RT similarity	m/z similarity	Simple dot product	Weighted dot product	Reverse dot product	Matched peaks count	Matched peaks percentage	Total score	S/N average	Spectrum reference file name	MS1 isotopic spectrum	MS/MS spectrum	QCRC-MS2POS	QCWC-MS2POS
0.594	104.107	Choline	[M]+	null	1	TRUE	-1	104.108	C5H14NO	Cholines	OEYIOHPDSNJKLS-UHFFFAOYSA-N	OCC[N+1](C)(C)C	430	FALSE	TRUE	TRUE	Normalized unit: Intensity; Annotation method: MSMS_Public_ExpBioInsilico_Pos_VS17_1	FALSE	FALSE	38	0	0	1	0.92	0.89	0.89	3	1	1.87	612662	QCRC-MS2POS	104.09796:30745 104.10697:61084756 104.11655:37706 104.11737:53299 104.11817:358898 104.12074:60451 104.13554:196704 104.52634:52639 104.90778:30767 105.00325:49772 105.02812:25306 105.03339:36054 105.03964:342867 105.10390:204872 105.11029:2927060 105.11311:126182 105.49199:35071 105.53098:26997 105.94473:29065 106.08609:65140 106.11114:48975 106.11393:34958	58.06541:1147282 59.07320:345158 60.08105:11243359 64.40484:8123 68.06441:9744 69.03369:56504 73.72922:10742 79.22045:10859 86.06012:23788 86.09642:48533 87.04409:180810 88.07526:22815 104.10699:64713168	TRUE	TRUE
6.843	118.065	Guanidinoacetic acid	[M+H]+	null	1	TRUE	8.162	118.061	C3H7N3O2	Alpha amino acids and derivatives	BPMFZUMJYQTVII-UHFFFAOYSA-N	O=C(O)CNC(=N)N	430	FALSE	TRUE	TRUE	Normalized unit: Intensity; Annotation method: MSMS_Public_ExpBioInsilico_Pos_VS17_1	FALSE	FALSE	192	0	0	0.94	0.78	0.83	0.83	13	0.62	1.65	45549.1	QCWC-MS2POS	118.06504:2177654 118.08617:177439 118.12262:115415 119.04929:30222 119.06842:150212 119.08551:1079319 119.26754:20681 120.08064:142198 120.08878:81300	51.02339:6995 53.03899:24149 53.94464:1601 58.06549:3989 59.07333:8055 63.12000:1582 72.08095:10361 74.09669:1744 77.03864:79238 77.63200:1786 80.97196:1473 86.09631:2090 95.04933:93336 100.11195:20465 105.04487:342872 110.34738:1715 116.05769:2158 117.06959:2165 118.06524:548264 118.08627:96003 118.12269:46340	TRUE	TRUE
3.893	118.065	Guanidinoacetic acid	[M+H]+	null	0.5	TRUE	8.162	118.061	C3H7N3O2	Alpha amino acids and derivatives	BPMFZUMJYQTVII-UHFFFAOYSA-N	O=C(O)CNC(=N)N	430	FALSE	TRUE	TRUE	Normalized unit: Intensity; Annotation method: MSMS_Public_ExpBioInsilico_Pos_VS17_1	FALSE	FALSE	195	0	0	0.93	0.8	0.87	0.85	13	0.62	1.69	38272.5	QCRC-MS2POS	118.06062:43305 118.06508:2461530 118.07304:9841 118.07827:7618 118.08614:169122 118.96719:7674 119.03418:8919 119.03523:95337 119.04910:229142 119.06844:164234 119.07018:13206 119.08549:350757 120.02351:83917 120.04444:44759 120.05240:15981 120.06541:14221 120.08066:59580 120.08891:31179 120.10186:6598	51.02337:3175 53.03916:12372 58.06551:1978 58.14631:1284 59.07327:2514 60.06430:1675 60.80700:1324 65.09588:1373 71.01444:1643 72.04469:2838 72.08084:3816 76.93312:3033 77.00547:2690 77.03871:45305 91.05434:6743 95.04944:45923 100.07555:2471 105.04498:170046 116.05832:1878 118.06538:322815 118.08640:50159 119.90353:1722	TRUE	TRUE
4.472	118.065	Guanidinoacetic acid	[M+H]+	null	1	TRUE	8.162	118.061	C3H7N3O2	Alpha amino acids and derivatives	BPMFZUMJYQTVII-UHFFFAOYSA-N	O=C(O)CNC(=N)N	430	FALSE	TRUE	TRUE	Normalized unit: Intensity; Annotation method: MSMS_Public_ExpBioInsilico_Pos_VS17_1	FALSE	FALSE	196	0	0	0.93	0.77	0.89	0.84	13	0.46	1.65	36630.7	QCWC-MS2POS	118.06510:4276580 118.07318:202391 118.07764:309684 118.08620:15854 118.97845:16013 119.04911:453823 119.06847:284588 119.07634:17380 119.08112:18752 119.08556:1814594 119.99513:17238 120.04445:24674 120.05706:30495 120.08093:177998 120.08886:151469	51.02330:3393 53.03904:18047 54.69392:1441 55.51865:1375 64.62382:1592 70.66258:1449 76.03738:1437 77.03864:57827 83.77060:1414 92.68709:1468 94.52161:1416 95.04935:72915 100.37661:1809 105.04492:232516 116.05785:2513 117.06992:13462 118.06530:375871 118.08611:28949 118.12299:2300	TRUE	TRUE
6.384	165.055	P-Coumaric acid	[M+H]+	null	1	TRUE	-1	165.055	C9H8O3	Hydroxycinnamic acids	NGSWKAQJJWESNS-ZZXKWVIFSA-N	C1=CC(=CC=C1C=CC(=O)O)O	430	FALSE	TRUE	TRUE	Normalized unit: Intensity; Annotation method: MSMS_Public_ExpBioInsilico_Pos_VS17_1	FALSE	FALSE	855	0	0	1	0.79	0.82	0.87	7	0.57	1.69	17346.5	QCRC-MS2POS	165.05460:1776341 165.06982:17506 165.09094:654718 165.12735:512341 165.16360:218082 165.35347:14217 165.98285:16989 166.04991:65598 166.05801:178178 166.08624:27612 166.09444:19363 166.13065:30332 166.16707:22599 167.01260:16331 167.03391:146638 167.05910:15292 167.07010:213417 167.08545:25128 167.10664:411381 167.14305:171258	67.05451:8200 81.07002:14070 91.05437:14880 95.08578:15807 119.04934:35306 147.04431:80224	TRUE	TRUE
4.294	165.055	P-Coumaric acid	[M+H]+	null	1	TRUE	-1	165.055	C9H8O3	Hydroxycinnamic acids	NGSWKAQJJWESNS-ZZXKWVIFSA-N	C1=CC(=CC=C1C=CC(=O)O)O	430	FALSE	TRUE	TRUE	Normalized unit: Intensity; Annotation method: MSMS_Public_ExpBioInsilico_Pos_VS17_1	FALSE	FALSE	856	0	0	1	0.84	0.86	0.89	7	0.43	1.72	181067	QCWC-MS2POS	165.05464:11276768 165.06979:45689 165.07681:38732 165.09100:1994941 165.10281:39679 165.12741:452405 166.04980:587936 166.05798:1081892 166.06262:36035 166.09433:166722 166.12280:27914 166.13068:49283 167.03384:1732893 167.05893:53831 167.07025:2390132 167.10666:2569658 167.14293:50197	55.01828:4646 67.05463:8776 79.05432:15685 91.05436:41627 105.07005:40881 119.04930:159735 147.04422:396664	TRUE	TRUE
1.969	166.086	Phenylalanine	[M+H]+	null	1	TRUE	81.926	166.086	C9H11NO2	Phenylalanine and derivatives	COLNVLDHVKWLRT-UHFFFAOYSA-N	C1=CC=C(C=C1)CC(C(=O)O)N	430	FALSE	TRUE	TRUE	Normalized unit: Intensity; Annotation method: MSMS_Public_ExpBioInsilico_Pos_VS17_1	FALSE	FALSE	874	0	0	1	0.91	0.83	0.87	4	1	1.83	40928.2	QCWC-MS2POS	166.08627:2814899 166.09412:27330 166.10838:7381 166.10994:4019 166.12265:7038 166.13092:4563 166.16713:4081 167.01257:7270 167.02736:30874 167.03386:511944 167.04501:5560 167.05527:39250 167.07021:365974 167.08150:18678 167.08580:5182 167.08958:213260 167.09763:3115 167.10660:369417 167.11769:14466 167.14296:171901 167.17923:5864 167.96300:4291 167.97156:4238 168.03729:32351 168.04167:4149 168.0…	54.86463:1539 58.41014:1535 75.76252:1546 75.77656:1657 79.05434:2235 93.06990:3063 103.05443:22362 105.04434:2064 106.07366:2056 107.04940:15152 120.08097:579264 127.77016:1712 131.04947:17748 138.05536:2972 142.96671:2936 148.03958:10750 149.06020:2522 164.15100:1875 166.04959:21887 166.07295:9968 166.08687:25438	TRUE	TRUE
4.66	186.222	Tributylamine	[M+H]+	null	0.5	TRUE	5.4	186.222	C12H27N	Trialkylamines	IMFACGCPASFAPR-UHFFFAOYSA-N	N(CCCC)(CCCC)CCCC	430	FALSE	TRUE	TRUE	Normalized unit: Intensity; Annotation method: MSMS_Public_ExpBioInsilico_Pos_VS17_1	FALSE	FALSE	1173	0	0	1	0.96	0.86	0.86	5	1	1.86	32056.8	QCRC-MS2POS	186.22153:2955085 186.97220:4180 187.03883:81988 187.07529:101619 187.09633:30678 187.11163:85863 187.13257:9928 187.14799:52703 187.15202:8664 187.22484:309958 188.04205:9863 188.04665:9666 188.05530:4922 188.07050:27464 188.07864:10391 188.09158:42688 188.10706:5410 188.12801:5518 188.14311:8577 188.22820:21351	51.95947:1546 57.07023:20160 57.52271:1691 62.62474:1573 74.09657:17124 82.41765:2052 86.09603:1837 92.39085:2114 95.82381:1566 117.56589:1685 128.14363:3743 130.15930:119470 186.22189:824561	TRUE	TRUE
4.115	190.05	Kynurenic acid	[M+H]+	null	1	TRUE	-1	190.049	C10H7NO3	Quinoline carboxylic acids	HCZHHEIFKROPDY-UHFFFAOYSA-N	C1=CC=C2C(=C1)C(=O)C=C(N2)C(=O)O	430	FALSE	TRUE	TRUE	Normalized unit: Intensity; Annotation method: MSMS_Public_ExpBioInsilico_Pos_VS17_1	FALSE	FALSE	1228	0	0	1	0.94	0.92	0.91	6	1	1.9	97864.2	QCWC-MS2POS	190.04988:5242538 190.05801:87569 190.08624:83344 190.09457:25638 190.12596:28329 190.13069:29570 191.03381:523672 191.05322:450188 191.05553:24117 191.07021:721531 191.09135:125226 191.10655:165714 191.14308:535757 191.17937:110168 192.03714:83437 192.05661:24534 192.06548:187835 192.07376:82209 192.10181:531790 192.10983:29537 192.13843:32578 192.14651:81011	63.63397:1918 89.03886:10990 89.82198:1877 116.04941:10652 120.08119:1976 120.49849:2241 131.04956:3435 144.04462:203285 149.02368:30503 149.04527:3275 150.06828:2004 162.05515:1210759 172.02539:2404 172.03944:56417 190.05009:551130 190.08475:32698 190.12833:11562 190.16702:2051	TRUE	TRUE
3.893	205.097	D-TRYPTOPHAN	[M+H]+	null	0.5	TRUE	3.284	205.097	C11H12N2O2	Indolyl carboxylic acids and derivatives	QIVBCDIJIAJPQS-SECBINFHSA-N	C1=CC=C2C(=C1)C(=CN2)C[C@H](C(=O)O)N	430	FALSE	TRUE	TRUE	Normalized unit: Intensity; Annotation method: MSMS_Public_ExpBioInsilico_Pos_VS17_1	FALSE	FALSE	1446	0	0	1	0.82	0.85	0.82	7	0.71	1.73	53909	QCRC-MS2POS	205.09718:3520591 205.12210:86649 205.14359:11286 205.19514:43781 205.54144:58630 205.55986:45023 206.00533:8602 206.01303:12939 206.04477:4046528 206.06693:12222 206.08102:228734 206.08920:39267 206.09229:10460 206.10043:388690 206.11748:16714 206.12045:8078 206.13861:16918 206.45476:7234 207.02846:67963 207.04805:351401 207.06509:508979 207.06889:16551 207.07678:11655 207.08003:9322 207.08429:1…	93.07021:5121 118.06536:8410 132.08084:7199 146.06055:56675 159.09245:8543 188.07120:39127	TRUE	TRUE
3.898	206.045	Xanthurenic Acid	[M+H]+	null	1	TRUE	-1	206.045	C10H7NO4	Quinoline carboxylic acids	FBZONXHGGPHHIY-UHFFFAOYSA-N	O=C(O)C=1N=C2C(O)=CC=CC2=C(O)C1	430	FALSE	TRUE	TRUE	Normalized unit: Intensity; Annotation method: MSMS-Pos-Vaniya-Fiehn_Natural_Products_Library_20200109_4	FALSE	FALSE	1459	0	0	1	0.77	0.75	0.8	3	0.67	1.64	108366	QCWC-MS2POS	206.04485:8772205 206.07654:37262 206.08115:204415 206.08415:13337 206.08914:37047 206.10040:48021 206.10245:12362 206.11780:11041 206.12080:16675 206.12479:7296 206.13873:16488 207.02879:65472 207.04167:36257 207.04816:801080 207.06517:289061 207.07645:14593 207.08463:30717 207.10162:95945 207.12280:9442 207.13791:261680 207.14143:11861 207.17401:49783 207.21074:9842 207.96332:7101 208.04909:475…	54.55991:1400 56.01622:2008 61.67939:1980 87.28454:2429 89.51672:1900 105.03420:2289 132.04495:4989 147.06386:4785 160.03961:144986 162.07829:2885 178.05023:990655 183.42613:2096 188.03442:44451 188.07039:21336 189.07492:4229 194.84531:2069 206.04524:306518 206.08241:9592	TRUE	TRUE
4.863	303.05	Quercetin	[M+H]+	null	1	TRUE	-1	303.05	C15H10O7	Flavonols	REFJWTPEDVJJIY-UHFFFAOYSA-N	Oc(c3)c(O)cc(c3)C(O1)=C(O)C(=O)c(c(O)2)c(cc(O)c2)1	430	FALSE	TRUE	TRUE	Normalized unit: Intensity; Annotation method: MSMS_Public_ExpBioInsilico_Pos_VS17_1	FALSE	FALSE	2814	0	0	1	0.72	0.79	0.91	4	1	1.72	14421.9	QCRC-MS2POS	303.04987:1294882 303.08636:140792 303.12228:60627 303.23181:45417 304.05338:244184 305.06589:195183	57.16167:2160 81.06995:2442 82.31934:1981 85.58913:1960 95.08527:2280 109.02901:2383 121.02835:3309 123.04435:18489 137.02379:13876 139.03925:5269 147.04449:14263 149.02385:4010 151.03912:33822 153.01849:12612 153.05409:2945 163.03915:2588 165.01851:14875 165.05513:4611 179.07028:2282 183.07950:2193 193.04956:3288 211.07436:2764 229.04877:18409 247.06212:9195 257.04510:16466 271.02417:2688 285.03…	TRUE	TRUE
0.62	365.105	Methylophiopogonanone A	[M+Na]+	null	1	TRUE	6.81	365.1	C19H18O6	Homoisoflavanones	BXTNNJIQILYHJB-GFCCVEGCSA-N	O=C1C=2C(O)=C(C(O)=C(C2OCC1CC3=CC=C4OCOC4=C3)C)C	430	FALSE	TRUE	TRUE	Normalized unit: Intensity; Annotation method: MSMS_Public_ExpBioInsilico_Pos_VS17_1	FALSE	FALSE	3674	0	0	0.87	0.97	0.92	0.92	3	1	1.85	1584478	QCRC-MS2POS	365.10522:89033328 365.17288:61348 365.17651:268754 365.18271:81736 365.19370:55397 365.19852:31689 365.29492:131628 365.59329:34759 366.04681:126607 366.08777:134622 366.10864:11664275 367.05475:375714 367.06226:39119 367.07166:95425 367.08292:40159 367.09058:108379 367.09995:2870370 367.10950:1771550 367.12073:4189305 367.17120:38184	63.56863:5593 64.42134:5661 66.99710:5005 85.02824:12936 99.35487:5071 113.02065:27124 119.60544:6243 128.98611:5225 143.01909:51147 143.03110:6487 155.01913:14517 185.04216:7421052 190.98509:7470 203.05275:20683598 223.82991:6649 237.91444:5786 244.08000:7616 245.04924:46987 275.07419:90726 305.08493:24967 347.09232:53066 365.10568:4220310	TRUE	TRUE
4.497	443.097	epicatechin gallate	[M+H]+	null	1	TRUE	-1	443.097	C22H18O10	Catechin gallates	LSHVYAFMTMFKBA-TZIWHRDSSA-N	O=C(OC1CC=2C(O)=CC(O)=CC2OC1C3=CC=C(O)C(O)=C3)C4=CC(O)=C(O)C(O)=C4	430	FALSE	TRUE	TRUE	Normalized unit: Intensity; Annotation method: MSMS-Pos-Vaniya-Fiehn_Natural_Products_Library_20200109_4	FALSE	FALSE	4792	0	0	1	0.81	0.92	0.81	9	0.44	1.71	358586	QCWC-MS2POS	443.09714:30788378 443.15442:221524 443.18918:42073 443.19623:95801 443.21939:17096 443.22775:17704 443.23892:19087 443.34857:33878 444.10056:7228275 444.15811:83296 444.19318:23530 444.20001:21337 444.22275:36559 444.25812:18060 445.10297:957121 445.18527:33618 445.20523:23295	79.01797:17715 111.00803:32468 123.04426:1313478 139.03925:1576435 153.01848:1083619 165.05489:166695 207.06570:56543	TRUE	TRUE
6.013	473.362	Saikogenin D	[M+H]+	null	1	TRUE	8.73	473.36	C30H48O4	Triterpenoids	QGNVMEXLLPGQEV-UHFFFAOYSA-N	OCC12C(=C3C=CC4C5(C)CCC(O)C(C)(CO)C5CCC4(C)C3(C)CC1O)CC(C)(C)CC2	430	FALSE	TRUE	TRUE	Normalized unit: Intensity; Annotation method: MSMS_Public_ExpBioInsilico_Pos_VS17_1	FALSE	FALSE	5214	0	0	0.97	0.86	0.88	0.84	3	0.33	1.69	20141.3	QCWC-MS2POS	473.36246:1520788 474.30624:127717 474.36646:528341 474.37878:2922093 475.26923:18606 475.30930:51749 475.32623:50562 475.34149:50885 475.36884:80000 475.38242:783675	54.05462:2900 55.49863:2494 57.30408:2223 60.27010:2852 63.54419:2470 69.23775:2727 81.06980:5652 95.08565:5780 109.10152:4694 119.08600:3884 121.10082:3465 161.84264:3024 163.60793:3013 299.98154:3228 473.34598:1938604	FALSE	TRUE
