# Supplementary material for: Unlocking Potentially Therapeutic Phytochemicals in Capadulla (Doliocarpus dentatus) from Guyana Using Untargeted Mass Spectrometry-Based Metabolomics
Source: Metabolites. 2023 Oct 3;13(10):1050. doi: 10.3390/metabo13101050 (PMC10608729; doi:10.3390/metabo13101050)
Supplement: Supplementary file 1 [file metabolites-13-01050-s001.zip › SIRIUS-QCs-negative ion mode - compound_identifications_adducts.tsv]

confidenceRank	structurePerIdRank	formulaRank	#adducts	#predictedFPs	ConfidenceScore	CSI:FingerIDScore	ZodiacScore	SiriusScore	molecularFormula	adduct	InChIkey2D	InChI	name	smiles	xlogp	pubchemids	links	dbflags	ionMass	retentionTimeInSeconds	id	featureId
1	1	2	1	4	0.9798292222189485	-251.23083392506024	0.029648241206030157	35.66902174012747	C24H28O17	[M - H]-	NKYKYQTUUOEKAZ	InChI=1S/C24H28O17/c25-4-10-15(30)17(32)19(34)24(39-10)41-21-11(5-26)40-23(20(35)18(21)33)38-9-3-6-1-7(22(36)37)2-8(27)13(28)12(6)16(31)14(9)29/h1-3,10-11,15,17-21,23-26,29-35H,4-5H2,(H,27,28)(H,36,37)	null	C1=C2C=C(C(=C(C2=C(C(=O)C=C1C(=O)O)O)O)O)OC3C(C(C(C(O3)CO)OC4C(C(C(C(O4)CO)O)O)O)O)O	-4.19999981	58275158;137121671	PubChem:(58275158 137121671)	2	587.1196899414062	289.318	422_doliocarpus-ecotype-neg-sirius_627	627
2	1	1	2	2	0.8200469503441771	-1.388208117714847	0.9999999999999999	30.976425054441606	C11H13NO3	[M - H]-	CBQJSKKFNMDLON	InChI=1S/C11H13NO3/c1-8(13)12-10(11(14)15)7-9-5-3-2-4-6-9/h2-6,10H,7H2,1H3,(H,12,13)(H,14,15)	Afalanina	CC(=O)NC(CC1=CC=CC=C1)C(=O)O	1.07665002	2000;74839;101184;3583502;6928499;6928500;9990691;11117289;11820424;10353033;10398191;18603700;25240402;25240583;25240916;25241362;49791919;49791920;49791921;49791922;101208073;101224435;101224436;101224437;101224438;100958377;100958378	HMDB:(512);SuperNatural:(SN00215784 SN00001115 SN00267742 SN00001114 SN00268315);ZINC bio:(ZINC00135391 ZINC00135392 ZINC70647120);additional;MeSH:(2000 74839);PubMed;NORMAN:(NS00014789);COCONUT:(CNP0244085 CNP0317748);Natural Products:(UNPD32098 UNPD52038);PubChem:(2000 74839 101184 3583502 6928499 6928500 9990691 11117289 11820424 10353033 10398191 18603700 25240402 25240583 25240916 25241362 4…	20834670	206.0820770263672	266.029	88_doliocarpus-ecotype-neg-sirius_113	113
N/A	2	1	2	2	N/A	-154.42609478880053	0.9999999999999999	30.976425054441606	C11H15NO4	[M - H2O - H]-	DWTUTKDAGAAWAC	InChI=1S/C11H15NO4/c1-3-8-4-5-9(16-8)6-10(11(14)15)12-7(2)13/h4-5,10H,3,6H2,1-2H3,(H,12,13)(H,14,15)	null	CCC1=CC=C(O1)CC(C(=O)O)NC(=O)C	1.10000002	64146211	PubChem:(64146211)	2	206.0820770263672	266.029	88_doliocarpus-ecotype-neg-sirius_113	113
3	1	1	2	4	N/A	-350.61366424285524	0.7256281407035176	53.496835898512494	C19H27NO14	[M - H2O - H]-	GQEHCOYFQXIFBK	InChI=1S/C19H27NO14/c1-9(21)29-8-16(31-11(3)23)18(33-13(5)25)19(34-14(6)26)17(32-12(4)24)15(7-20(27)28)30-10(2)22/h15-19H,7-8H2,1-6H3	null	CC(=O)OCC(C(C(C(C(C[N+](=O)[O-])OC(=O)C)OC(=O)C)OC(=O)C)OC(=O)C)OC(=O)C	-0.300000012	13873902;101928523;101928524;101928525;101928526;101928527;101928528;101928529;101928530	PubChem:(13873902 101928523 101928524 101928525 101928526 101928527 101928528 101928529 101928530)	2	474.12445068359375	227.742	271_doliocarpus-ecotype-neg-sirius_344	344
N/A	2	1	2	4	N/A	-404.5585227554012	0.7256281407035176	53.496835898512494	C19H25NO13	[M - H]-	AQDGADAMLJPYAF	InChI=1S/C19H25NO13/c1-8(21)29-6-11-13(22)15(24)17(26)19(32-11)33-12-7-30-18(16(25)14(12)23)31-10-4-2-9(3-5-10)20(27)28/h2-5,11-19,22-26H,6-7H2,1H3	null	CC(=O)OCC1C(C(C(C(O1)OC2COC(C(C2O)O)OC3=CC=C(C=C3)[N+](=O)[O-])O)O)O	-1.89999998	10983613	PubChem:(10983613)	2	474.12445068359375	227.742	271_doliocarpus-ecotype-neg-sirius_344	344
4	1	1	2	6	0.7281226837934464	-102.6238263288559	0.9396984924623115	45.28995365886933	C26H34O12	[M - H]-	CFHLLMJNDISYRP	InChI=1S/C26H34O12/c1-12-7-15(27)10-25(3,4)26(12,35)6-5-13(2)37-24-22(33)21(32)20(31)18(38-24)11-36-23(34)14-8-16(28)19(30)17(29)9-14/h5-9,13,18,20-22,24,28-33,35H,10-11H2,1-4H3	null	CC1=CC(=O)CC(C1(C=CC(C)OC2C(C(C(C(O2)COC(=O)C3=CC(=C(C(=C3)O)O)O)O)O)O)O)(C)C	-0.400000006	11156928;102192151	COCONUT:(CNP0122775);KNApSAcK:(31996);Natural Products:(UNPD6074 UNPD219349);PubChem:(11156928 102192151);SuperNatural:(SN00400098)	3178514	537.1975708007812	264.485	44_doliocarpus-ecotype-neg-sirius_61	61
N/A	2	1	2	6	N/A	-241.91773357990772	0.9396984924623115	45.28995365886933	C26H36O13	[M - H2O - H]-	HEQVMRVUDFTMKL	InChI=1S/C26H36O13/c1-13(27)21-8-7-19(10-33-14(2)28)9-20(21)11-35-26-25(38-18(6)32)24(37-17(5)31)23(36-16(4)30)22(39-26)12-34-15(3)29/h9,20-26H,7-8,10-12H2,1-6H3	null	CC(=O)C1CCC(=CC1COC2C(C(C(C(O2)COC(=O)C)OC(=O)C)OC(=O)C)OC(=O)C)COC(=O)C	-0.100000001	100985499	PubChem:(100985499)	2	537.1975708007812	264.485	44_doliocarpus-ecotype-neg-sirius_61	61
5	1	1	2	2	0.6825949312011247	-146.63533463005473	0.9879396984924624	81.48654996010472	C18H24O14	[M - H]-	XCJSGXFVYBFHAN	InChI=1S/C18H24O14/c19-4-18(28)5-30-17(14(18)25)29-3-9-11(22)12(23)13(24)16(32-9)31-8-2-6(15(26)27)1-7(20)10(8)21/h1-2,9,11-14,16-17,19-25,28H,3-5H2,(H,26,27)	3-[(2S,3R,4S,5S,6R)-6-[[(2R,3R,4R)-3,4-dihydroxy-4-(hydroxymethyl)oxolan-2-yl]oxymethyl]-3,4,5-trihydroxyoxan-2-yl]oxy-4,5-dihydroxybenzoic acid	C1C(C(C(O1)OCC2C(C(C(C(O2)OC3=CC(=CC(=C3O)O)C(=O)O)O)O)O)O)(CO)O	-3.20000005	10552073;21604164	COCONUT:(CNP0111246 CNP0202274);KNApSAcK:(49820);Natural Products:(UNPD65144);PubChem:(10552073 21604164);SuperNatural:(SN00161579 SN00399296);MeSH:(21604164);Training Set;PubMed	3194966	463.10986328125	210.825	127_doliocarpus-ecotype-neg-sirius_159	159
N/A	2	1	2	2	N/A	-317.1976233320569	0.9879396984924624	81.48654996010472	C18H26O15	[M - H2O - H]-	ZPFONASNGIEOPK	InChI=1S/C18H26O15/c1-17(15(23)24)28-4-6-10(32-17)7(19)8(20)14(30-6)31-12-9(21)11-5(29-13(12)22)3-27-18(2,33-11)16(25)26/h5-14,19-22H,3-4H2,1-2H3,(H,23,24)(H,25,26)	null	CC1(OCC2C(O1)C(C(C(O2)O)OC3C(C(C4C(O3)COC(O4)(C)C(=O)O)O)O)O)C(=O)O	-3.79999995	102456655	PubChem:(102456655)	2	463.10986328125	210.825	127_doliocarpus-ecotype-neg-sirius_159	159
6	1	1	2	4	N/A	-284.34266638364574	0.6733668341708543	43.13614632885747	C13H23NO13	[M - H2O - H]-	UXHJZKXNTGISMH	InChI=1S/C13H23NO13/c15-1-4-6(17)7(18)9(20)13(25-4)27-11-5(2-16)26-12(10(21)8(11)19)24-3-14(22)23/h4-13,15-21H,1-3H2	null	C(C1C(C(C(C(O1)OC2C(OC(C(C2O)O)OC[N+](=O)[O-])CO)O)O)O)O	-4.30000019	101341148	PubChem:(101341148)	2	382.09954833984375	229.357	59_doliocarpus-ecotype-neg-sirius_78	78
N/A	2	1	2	4	N/A	-303.306074472766	0.6733668341708543	43.13614632885747	C13H21NO12	[M - H]-	GEDVBEDQBIYFIW	InChI=1S/C13H21NO12/c15-1-4-11(8(19)9(20)12(22)24-4)26-13-10(21)7(18)6(17)5(25-13)2-23-14-3-16/h4-13,15,17-22H,1-2H2	(2S,3R,4R,5S,6R)-6-(hydroxymethyl)-5-[(2S,3R,4S,5R,6R)-3,4,5-trihydroxy-6-(isocyanatooxymethyl)oxan-2-yl]oxyoxane-2,3,4-triol	C(C1C(C(C(C(O1)O)O)O)OC2C(C(C(C(O2)CON=C=O)O)O)O)O	-3.4000001	21309506	PubChem:(21309506)	2	382.09954833984375	229.357	59_doliocarpus-ecotype-neg-sirius_78	78
7	1	1	2	2	0.5184120962457945	-72.7203057323348	0.9849246231155782	84.89055152695451	C23H28O14	[M - H2O - H]-	UGWAFWFSLCHCJD	InChI=1S/C23H28O14/c1-2-10-11(3-4-34-21(33)9-5-13(25)16(27)14(26)6-9)12(20(31)32)8-35-22(10)37-23-19(30)18(29)17(28)15(7-24)36-23/h2,5-6,8,10-11,15,17-19,22-30H,1,3-4,7H2,(H,31,32)	null	C=CC1C(C(=COC1OC2C(C(C(C(O2)CO)O)O)O)C(=O)O)CCOC(=O)C3=CC(=C(C(=C3)O)O)O	-0.5	24752794;45782997	COCONUT:(CNP0051321 CNP0257048);Natural Products:(UNPD194363);PubChem:(24752794 45782997);SuperNatural:(SN00163514 SN00388995 SN00040887 SN00040889 SN00040886 SN00040888);ZINC bio:(ZINC67912601 ZINC67912604 ZINC67912606 ZINC67912609);additional;Training Set	3727362	509.1292724609375	262.94	58_doliocarpus-ecotype-neg-sirius_77	77
N/A	2	1	2	2	N/A	-156.50991452096744	0.9849246231155782	84.89055152695451	C23H26O13	[M - H]-	VZZORQCDLWXFQF	InChI=1S/C23H26O13/c1-31-13-6-10(21(28)29)4-5-12(13)35-23-20(27)19(26)18(25)16(36-23)9-34-22(30)11-7-14(32-2)17(24)15(8-11)33-3/h4-8,16,18-20,23-27H,9H2,1-3H3,(H,28,29)	null	COC1=CC(=CC(=C1O)OC)C(=O)OCC2C(C(C(C(O2)OC3=C(C=C(C=C3)C(=O)O)OC)O)O)O	0.5	16203399	COCONUT:(CNP0025504 CNP0260540);Natural Products:(UNPD33771 UNPD136996);PubChem:(16203399);SuperNatural:(SN00390014 SN00162039 SN00336109)	3178498	509.1292724609375	262.94	58_doliocarpus-ecotype-neg-sirius_77	77
8	1	1	2	8	0.5160798812812812	-239.97005230575334	0.19648241206030154	28.172579171461866	C27H48O12S	[M - H2O - H]-	DILZCKOAJUMPHG	InChI=1S/C27H48O12S/c1-2-3-4-5-6-7-8-9-10-11-12-13-14-15-16-17-23(29)36-18-21(28)19-37-27-26(32)25(31)24(30)22(39-27)20-38-40(33,34)35/h6-7,9-10,21-22,24-28,30-32H,2-5,8,11-20H2,1H3,(H,33,34,35)	null	CCCCCC=CCC=CCCCCCCCC(=O)OCC(COC1C(C(C(C(O1)COS(=O)(=O)O)O)O)O)O	3.0999999	102418619	PubChem:(102418619)	2	577.268798828125	390.363	215_doliocarpus-ecotype-neg-sirius_269	269
N/A	2	1	2	8	N/A	-348.30185356004955	0.19648241206030154	28.172579171461866	C27H46O11S	[M - H]-	MYQGPPJRUCJALJ	InChI=1S/C27H46O11S/c1-2-3-4-5-6-7-8-9-10-11-12-13-14-15-16-17-23(30)38-26-24(31)22(20-39(33,34)35)37-27(25(26)32)36-19-21(29)18-28/h3-4,6-7,9-10,21-22,24-29,31-32H,2,5,8,11-20H2,1H3,(H,33,34,35)	null	CCC=CCC=CCC=CCCCCCCCC(=O)OC1C(C(OC(C1O)OCC(CO)O)CS(=O)(=O)O)O	2.29999995	86276013	PubChem:(86276013)	2	577.268798828125	390.363	215_doliocarpus-ecotype-neg-sirius_269	269
9	1	1	2	2	0.41251453995213	-79.07648715767867	0.993969849246231	56.187785005973744	C30H34O9	[M - H2O - H]-	YXLRFCDMMBITIW	InChI=1S/C30H34O9/c1-36-27-14-19(4-8-24(27)32)7-11-30(35)39-18-23(13-21-6-10-26(34)29(16-21)38-3)22(17-31)12-20-5-9-25(33)28(15-20)37-2/h4-11,14-16,22-23,31-34H,12-13,17-18H2,1-3H3	null	COC1=C(C=CC(=C1)CC(CO)C(CC2=CC(=C(C=C2)O)OC)COC(=O)C=CC3=CC(=C(C=C3)O)OC)O	4.80000019	25147697	COCONUT:(CNP0115787);Natural Products:(UNPD135590);PubChem:(25147697);SuperNatural:(SN00161193);MeSH:(25147697);PubMed	3178566	519.2015075683594	341.478	148_doliocarpus-ecotype-neg-sirius_184	184
N/A	2	1	2	2	N/A	-146.60637576811405	0.993969849246231	56.187785005973744	C30H32O8	[M - H]-	WUMFMXNTYLFVSJ	InChI=1S/C30H32O8/c1-34-27-14-19(4-8-24(27)31)7-11-30(33)38-26-10-6-21(16-29(26)36-3)13-23-18-37-17-22(23)12-20-5-9-25(32)28(15-20)35-2/h4-11,14-16,22-23,31-32H,12-13,17-18H2,1-3H3	null	COC1=C(C=CC(=C1)CC2COCC2CC3=CC(=C(C=C3)OC(=O)C=CC4=CC(=C(C=C4)O)OC)OC)O	5.30000019	131751291	COCONUT:(CNP0283952);HMDB:(32730);Natural Products:(UNPD88432);PubChem:(131751291);SuperNatural:(SN00238698);PubChem class - bio and metabolites	19955722	519.2015075683594	341.478	148_doliocarpus-ecotype-neg-sirius_184	184
10	1	1	1	1	0.3819629961511382	-145.90330044107148	0.0	51.54369684963926	C17H24O13	[M - H]-	RNMLUWYCXYPSJY	InChI=1S/C17H24O13/c1-3-7(18)26-5-6-9(20)10(21)12(23)15(27-6)29-17-14(25)11(22)13(24)16(30-17)28-8(19)4-2/h3-4,6,9-17,20-25H,1-2,5H2	null	C=CC(=O)OCC1C(C(C(C(O1)OC2C(C(C(C(O2)OC(=O)C=C)O)O)O)O)O)O	-2.9000001	90445493	PubChem:(90445493)	2	435.11473083496094	210.825	164_doliocarpus-ecotype-neg-sirius_201	201
11	1	1	1	1	0.3693731303921727	-424.05682129654156	0.0	60.606337413735105	C29H44N4O9	[M - H]-	DFJFWTTXKHYXQS	InChI=1S/C29H44N4O9/c1-9-17(2)23(27(38)40-8)33-25(36)18(3)30-26(37)21(15-22(34)41-16-20-13-11-10-12-14-20)32-24(35)19(4)31-28(39)42-29(5,6)7/h10-14,17-19,21,23H,9,15-16H2,1-8H3,(H,30,37)(H,31,39)(H,32,35)(H,33,36)	methyl 3-methyl-2-[2-[[2-[2-[(2-methylpropan-2-yl)oxycarbonylamino]propanoylamino]-4-oxo-4-phenylmethoxybutanoyl]amino]propanoylamino]pentanoate	CCC(C)C(C(=O)OC)NC(=O)C(C)NC(=O)C(CC(=O)OCC1=CC=CC=C1)NC(=O)C(C)NC(=O)OC(C)(C)C	2.79999995	3103078;98170728;124718665;124718666;124718667	PubChem:(3103078 98170728 124718665 124718666 124718667)	2	591.3029479980469	293.95	697_doliocarpus-ecotype-neg-sirius_1874	1874
12	1	1	2	2	0.3645423803726427	-142.59181323178657	0.9256281407035177	34.78970257799432	C23H32O13	[M - H]-	GEXHAYMOWSVCKE	InChI=1S/C23H32O13/c1-2-12-16(26)18(28)20(30)22(34-12)36-23-21(31)19(29)17(27)13(35-23)10-33-15(25)8-14(24)32-9-11-6-4-3-5-7-11/h3-7,12-13,16-23,26-31H,2,8-10H2,1H3	null	CCC1C(C(C(C(O1)OC2C(C(C(C(O2)COC(=O)CC(=O)OCC3=CC=CC=C3)O)O)O)O)O)O	-1.60000002	134335144	PubChem:(134335144)	2	515.1768798828125	258.313	87_doliocarpus-ecotype-neg-sirius_112	112
N/A	2	1	2	2	N/A	-181.82982284028876	0.9256281407035177	34.78970257799432	C23H34O14	[M - H2O - H]-	QFPBXNVGSCGTKA	InChI=1S/C23H34O14/c1-10(2)36-21-18(27)17(26)16(25)14(37-21)7-33-22-19(28)23(30,9-35-22)8-34-20(29)11-5-12(31-3)15(24)13(6-11)32-4/h5-6,10,14,16-19,21-22,24-28,30H,7-9H2,1-4H3	null	CC(C)OC1C(C(C(C(O1)COC2C(C(CO2)(COC(=O)C3=CC(=C(C(=C3)OC)O)OC)O)O)O)O)O	-1.79999995	46185078	COCONUT:(CNP0405477);Natural Products:(UNPD111728);PubChem:(46185078);SuperNatural:(SN00348677);PubMed	3178562	515.1768798828125	258.313	87_doliocarpus-ecotype-neg-sirius_112	112
13	1	1	2	2	0.34434648399496687	-203.3454443306005	0.9854271356783921	27.74470571300776	C24H26O14	[M - H]-	VIBUUUNJNGBAIX	InChI=1S/C24H26O14/c1-34-14-6-9(2-5-13(14)25)22(33)35-8-15-17(26)18(27)19(28)24(37-15)38-23-16-10(3-4-11(16)20(29)30)12(7-36-23)21(31)32/h2,4-7,10,15-19,23-28H,3,8H2,1H3,(H,29,30)(H,31,32)	Tarenninoside C	COC1=C(C=CC(=C1)C(=O)OCC2C(C(C(C(O2)OC3C4C(CC=C4C(=O)O)C(=CO3)C(=O)O)O)O)O)O	-0.800000012	11533931;44583818	COCONUT:(CNP0131264);Natural Products:(UNPD80405);PubChem:(11533931 44583818);SuperNatural:(SN00280387);PubMed	3178562	537.1252136230469	280.052	382_doliocarpus-ecotype-neg-sirius_533	533
N/A	2	1	2	2	N/A	-348.44673684234726	0.9854271356783921	27.74470571300776	C24H28O15	[M - H2O - H]-	BNJWNKOSKPAYIF	InChI=1S/C24H28O15/c25-5-15-17(28)18(29)19(30)24(38-15)39-23-16-8(1-2-9(16)12(7-37-23)21(33)34)6-36-22(35)11-4-13(26)10(20(31)32)3-14(11)27/h3-4,7-9,15-19,23-30H,1-2,5-6H2,(H,31,32)(H,33,34)	(1S,4aR,7S,7aR)-7-[(4-carboxy-2,5-dihydroxybenzoyl)oxymethyl]-1-[(2S,3R,4S,5S,6R)-3,4,5-trihydroxy-6-(hydroxymethyl)oxan-2-yl]oxy-1,4a,5,6,7,7a-hexahydrocyclopenta[c]pyran-4-carboxylic acid	C1CC2C(C1COC(=O)C3=C(C=C(C(=C3)O)C(=O)O)O)C(OC=C2C(=O)O)OC4C(C(C(C(O4)CO)O)O)O	0.400000006	10674327;21591677;101713568;101713569	COCONUT:(CNP0286646);Natural Products:(UNPD60760);PubChem:(10674327 21591677 101713568 101713569);SuperNatural:(SN00329953)	3178498	537.1252136230469	280.052	382_doliocarpus-ecotype-neg-sirius_533	533
14	1	1	2	2	0.33878936810091653	-139.94304334048272	0.9999999999999999	78.99299544968311	C16H22O14	[M - H2O - H]-	OLWYSOLYGFBLIL	InChI=1S/C16H22O14/c17-9(18)5-15(27,13(23)24)7-11(21)29-3-1-2-4-30-12(22)8-16(28,14(25)26)6-10(19)20/h27-28H,1-8H2,(H,17,18)(H,19,20)(H,23,24)(H,25,26)	null	C(CCOC(=O)CC(CC(=O)O)(C(=O)O)O)COC(=O)CC(CC(=O)O)(C(=O)O)O	-2.9000001	87105264	PubChem:(87105264)	2	419.0841064453125	52.363	96_doliocarpus-ecotype-neg-sirius_122	122
N/A	2	1	2	2	N/A	-368.6492599147768	0.9999999999999999	78.99299544968311	C16H20O13	[M - H]-	SOECGDGHFZMLKC	InChI=1S/C16H20O13/c1-2-3-8(17)14(27,5-11(21)22)16(29,7-13(25)26)15(28,6-12(23)24)9(18)4-10(19)20/h8,17,27-29H,4-7H2,1H3,(H,19,20)(H,21,22)(H,23,24)(H,25,26)	null	CC#CC(C(CC(=O)O)(C(CC(=O)O)(C(CC(=O)O)(C(=O)CC(=O)O)O)O)O)O	-4.30000019	87334205	PubChem:(87334205)	2	419.0841064453125	52.363	96_doliocarpus-ecotype-neg-sirius_122	122
15	1	1	2	12	0.33633379465535235	-117.08802732776915	0.914572864321608	44.76906431565491	C25H26O9	[M - H]-	DWYKXCOIJVRQKG	InChI=1S/C25H26O9/c1-31-13-7-21(32-2)15(22(8-13)33-3)9-14-18(27)11-23-16(24(14)30)10-20(29)25(34-23)12-4-5-17(26)19(28)6-12/h4-8,11,20,25-30H,9-10H2,1-3H3	null	COC1=CC(=C(C(=C1)OC)CC2=C(C3=C(C=C2O)OC(C(C3)O)C4=CC(=C(C=C4)O)O)O)OC	3.53206968	101739291	PubChem:(101739291)	2	469.1502990722656	287.773	261_doliocarpus-ecotype-neg-sirius_331	331
N/A	2	1	2	12	N/A	-286.43972807364753	0.914572864321608	44.76906431565491	C25H28O10	[M - H2O - H]-	MRFKBTJTDISWIB	InChI=1S/C25H28O10/c1-12(2)3-8-16-18(28)9-13(4-5-14-6-7-15(26)11-17(14)27)10-19(16)34-25-22(31)20(29)21(30)23(35-25)24(32)33/h3-12,20-23,25-31H,1-2H3,(H,32,33)	null	CC(C)C=CC1=C(C=C(C=C1OC2C(C(C(C(O2)C(=O)O)O)O)O)C=CC3=C(C=C(C=C3)O)O)O	3.0	131835293	HMDB:(129007);PubChem:(131835293);PubChem class - bio and metabolites	16777226	469.1502990722656	287.773	261_doliocarpus-ecotype-neg-sirius_331	331
16	1	1	2	2	0.33317898391336076	-28.00054022069355	0.9999999999999999	44.85890582762283	C14H6O8	[M - H]-	AFSDNFLWKVMVRB	InChI=1S/C14H6O8/c15-5-1-3-7-8-4(14(20)22-11(7)9(5)17)2-6(16)10(18)12(8)21-13(3)19/h1-2,15-18H	Eleagate	C1=C2C3=C(C(=C1O)O)OC(=O)C4=CC(=C(C(=C43)OC2=O)O)O	1.10000002	5281855;76974097;101548253;121415155	HMDB:(2899);SuperNatural:(SN00005854);ZINC bio:(ZINC03872446);additional;HSDB:(476-66-4);MeSH:(5281855);PubMed;NORMAN:(NS00015154);COCONUT:(CNP0224900);KNApSAcK:(11153);Natural Products:(UNPD132708);PubChem:(5281855 76974097 101548253 121415155);CHEBI:(4775);PubChem class - bio and metabolites;KEGG:(C10788);PubChem class - safety and toxic;YMDB:(1679);Training Set;PubChem class - drug;Biocyc:(CPD…	121498494	300.9986267089844	269.252	39_doliocarpus-ecotype-neg-sirius_56	56
N/A	2	1	2	2	N/A	-94.01985126379556	0.9999999999999999	44.85890582762283	C14H8O9	[M - H2O - H]-	FLZGFQFYDGHWLR	InChI=1S/C14H8O9/c15-5-2-4-7(11(19)9(5)17)8-3(13(20)21)1-6(16)10(18)12(8)23-14(4)22/h1-2,15-19H,(H,20,21)	Luteic acid	C1=C2C(=C(C(=C1O)O)O)C3=C(C(=C(C=C3C(=O)O)O)O)OC2=O	0.800000012	5319108;131841542	COCONUT:(CNP0033322 CNP0195039);HMDB:(126633);KNApSAcK:(51348);Natural Products:(UNPD159051);PubChem:(5319108 131841542);SuperNatural:(SN00310059 SN00160404);YMDB Mine;PubChem class - bio and metabolites;PubMed;Biocyc:(CPD-20717);KEGG Mine	42969630810	300.9986267089844	269.252	39_doliocarpus-ecotype-neg-sirius_56	56
17	1	1	1	1	0.33262810163442375	-61.05137155680535	0.9994974874371858	8.285345745068343	C8H7NO3	[M - H2O - H]-	MOUOPXMGHNZHQP	InChI=1S/C8H7NO3/c10-7-8(11,12)5-3-1-2-4-6(5)9-7/h1-4,11-12H,(H,9,10)	null	C1=CC=C2C(=C1)C(C(=O)N2)(O)O	-0.5	85755235	PubChem:(85755235)	2	146.0247039794922	445.359	518_doliocarpus-ecotype-neg-sirius_829	829
18	1	1	1	1	0.3278127048558368	-61.91739017456938	0.9994974874371858	7.642524002876256	C8H7NO3	[M - H2O - H]-	MOUOPXMGHNZHQP	InChI=1S/C8H7NO3/c10-7-8(11,12)5-3-1-2-4-6(5)9-7/h1-4,11-12H,(H,9,10)	null	C1=CC=C2C(=C1)C(C(=O)N2)(O)O	-0.5	85755235	PubChem:(85755235)	2	146.0245361328125	575.487	468_doliocarpus-ecotype-neg-sirius_717	717
19	1	1	2	2	0.3034839576312603	-3.0089191482489417	0.9999999999999999	45.079738844787	C9H16O4	[M - H]-	BDJRBEYXGGNYIS	InChI=1S/C9H16O4/c10-8(11)6-4-2-1-3-5-7-9(12)13/h1-7H2,(H,10,11)(H,12,13)	Acnederm	C(CCCC(=O)O)CCCC(=O)O	1.71370327	2266;3801344;19347555;56933547;72735488;71309726;87110957	HMDB:(784);PubChem class - food;SuperNatural:(SN00386191 SN00002167);ZINC bio:(ZINC01531036);additional;HSDB:(123-99-9);MeSH:(2266);Plantcyc:(CPD0-1265);PubMed;NORMAN:(NS00011498);COCONUT:(CNP0086335 CNP0225848);KNApSAcK:(45634);Natural Products:(UNPD104030);PubChem:(2266 3801344 19347555 56933547 72735488 71309726 87110957);CHEBI:(48131 78208);PubChem class - bio and metabolites;KEGG:(C08261);Pu…	255781758	187.097412109375	595.307	339_doliocarpus-ecotype-neg-sirius_461	461
N/A	2	1	2	2	N/A	-86.20584505190202	0.9999999999999999	45.079738844787	C9H18O5	[M - H2O - H]-	CABXUNHSFMIFLX	InChI=1S/C9H18O5/c10-5-3-1-2-4-9(13)14-7-8(12)6-11/h8,10-12H,1-7H2	null	C(CCC(=O)OCC(CO)O)CCO	0.132278189	88468637	PubChem:(88468637)	2	187.097412109375	595.307	339_doliocarpus-ecotype-neg-sirius_461	461
20	1	1	2	2	0.29285502787012524	-170.8546040760918	0.9783919597989952	45.00147084541173	C20H28O15	[M - H]-	BFIJWSXBSRFILJ	InChI=1S/C20H28O15/c1-31-18(30)6-2-7(32-19-16(28)14(26)12(24)9(4-21)34-19)11(23)8(3-6)33-20-17(29)15(27)13(25)10(5-22)35-20/h2-3,9-10,12-17,19-29H,4-5H2,1H3	null	COC(=O)C1=CC(=C(C(=C1)OC2C(C(C(C(O2)CO)O)O)O)O)OC3C(C(C(C(O3)CO)O)O)O	-2.9000001	69021113;69022051	PubChem:(69021113 69022051)	2	507.1358642578125	210.825	248_doliocarpus-ecotype-neg-sirius_310	310
N/A	2	1	2	2	N/A	-233.29495417664785	0.9783919597989952	45.00147084541173	C20H30O16	[M - H2O - H]-	XJVFZTIKUJXFQQ	InChI=1S/C20H30O16/c1-30-15-6(3-21)33-19(13(28)9(15)24)36-17-8(5-23)34-20(14(29)11(17)26)35-16-7(4-22)32-18(31-2)12(27)10(16)25/h6-9,12,14-24,27,29H,3-5H2,1-2H3	null	COC1C(OC(C(=O)C1O)OC2C(OC(C(C2=O)O)OC3C(OC(C(C3=O)O)OC)CO)CO)CO	-5.0999999	123277679	PubChem:(123277679)	2	507.1358642578125	210.825	248_doliocarpus-ecotype-neg-sirius_310	310
21	1	1	2	2	0.2908698167935593	-6.097340001794542	0.9999999999999999	87.0882843784512	C6H12O7	[M - H]-	RGHNJXZEOKUKBD	InChI=1S/C6H12O7/c7-1-2(8)3(9)4(10)5(11)6(12)13/h2-5,7-11H,1H2,(H,12,13)	gulonate	C(C(C(C(C(C(=O)O)O)O)O)O)O	-3.4000001	604;10690;128869;152304;193325;439315;3032299;3085666;4134252;3246006;3246058;5311443;5459956;5459986;5460054;5461127;6419706;6857417;6857680;9794176;9891231;9891369;12310779;12310780;13767387;11479470;16757726;38988608;40468191;40468192;44153679;44229140;44457530;54265261;58969553;88304923;87722907;90738010;90910290;89382046;90470114;117972898;123890911;130342597;129673246;134694907;134944021;13…	HMDB:(565 625 3290);PubChem class - food;SuperNatural:(SN00245295 SN00156805);ZINC bio:(ZINC01531008 ZINC02040884 ZINC03869785 ZINC03869786 ZINC03869787 ZINC03876030 ZINC03876031 ZINC05131976 ZINC05131990 ZINC08551134);additional;HSDB:(526-95-4);MeSH:(10690 128869 152304 193325 439315 3246006 5460054 6419706 6857417 6857680);Plantcyc:(L-IDONATE GLUCONATE D-MANNONATE CPD0-1083 D-ALTRONATE);PubMed;…	255847294	195.0509490966797	35.279	92_doliocarpus-ecotype-neg-sirius_117	117
N/A	2	1	2	2	N/A	-51.42114676027849	0.9999999999999999	87.0882843784512	C6H14O8	[M - H2O - H]-	FJJNUONVHYDRTH	InChI=1S/C6H14O8/c7-1-2(8)3(9)4(10)5(11)6(12)14-13/h2-13H,1H2	null	C(C(C(C(C(C(O)OO)O)O)O)O)O	-4.0999999	87083702;89389746	PubChem:(87083702 89389746)	2	195.0509490966797	35.279	92_doliocarpus-ecotype-neg-sirius_117	117
22	1	1	2	2	0.2858641126881383	-79.76070701955143	0.9999999999999999	55.35689970552475	C13H20O10	[M - H]-	FIKHKUKQRHTBGZ	InChI=1S/C13H20O10/c14-3-7-8(17)9(18)10(19)13(22-7)23-11-5(15)1-4(12(20)21)2-6(11)16/h1,5-11,13-19H,2-3H2,(H,20,21)	null	C1C(C(C(C=C1C(=O)O)O)OC2C(C(C(C(O2)CO)O)O)O)O	-3.29999995	44203443	PubChem:(44203443)	2	335.0985412597656	76.665	499_doliocarpus-ecotype-neg-sirius_785	785
N/A	2	1	2	2	N/A	-129.0680006828144	0.9999999999999999	55.35689970552475	C13H22O11	[M - H2O - H]-	DNHVQWAIBVERRQ	InChI=1S/C13H22O11/c1-21-11-9(19)12(20)22-5(3-15)10(11)24-13-8(18)7(17)6(16)4(2-14)23-13/h4-11,13-19H,2-3H2,1H3	null	COC1C(C(OC(=O)C1O)CO)OC2C(C(C(C(O2)CO)O)O)O	-3.50491023		KEGG Mine	8589934592	335.0985412597656	76.665	499_doliocarpus-ecotype-neg-sirius_785	785
23	1	1	1	1	0.2733115308559891	-4.262052045349635	0.9999999999999999	18.21454957241433	C4H6O5	[M - H2O - H]-	BJEPYKJPYRNKOW	InChI=1S/C4H6O5/c5-2(4(8)9)1-3(6)7/h2,5H,1H2,(H,6,7)(H,8,9)	L-malate	C(C(C(=O)O)O)C(=O)O	-1.18889976	525;92824;160434;222656;3753357;3762918;5001719;5288813;5459792;5459794;10953564;10080448;17754080;20130941;25214506;44241876;53684892;57539212;71749880;71309137;71309504;71309560;71309907;87110808;102098786;101798836;101429368;101429369;119078485;129883083;138628585	HMDB:(31518 156 744);PubChem class - food;SuperNatural:(SN00001728 SN00155869 SN00261423 SN00233270);ZINC bio:(ZINC00895074 ZINC00895264);additional;HSDB:(6915-15-7);MeSH:(525 160434);Plantcyc:(CPD-660 MAL);PubMed;NORMAN:(NS00008011 NS00049671);COCONUT:(CNP0083641 CNP0152510 CNP0174816);KNApSAcK:(1192);Natural Products:(UNPD70298 UNPD170416 UNPD153985);PubChem:(525 92824 160434 222656 3753357 376…	255847294	115.00361251831055	595.307	298_doliocarpus-ecotype-neg-sirius_387	387
24	1	1	2	4	0.2703998812925372	-121.18982731302609	0.963819095477387	52.39372450120606	C14H20O14	[M - H]-	GADQYBXXXSDVFH	InChI=1S/C14H20O14/c1-2(15)25-7-6(19)13(24)26-10(12(22)23)9(7)28-14-5(18)3(16)4(17)8(27-14)11(20)21/h3-10,13-14,16-19,24H,1H3,(H,20,21)(H,22,23)	null	CC(=O)OC1C(C(OC(C1OC2C(C(C(C(O2)C(=O)O)O)O)O)C(=O)O)O)O	-3.99402022		COCONUT:(CNP0210104);Natural Products:(UNPD100658);SuperNatural:(SN00264566)	3178496	411.07769775390625	33.868	110_doliocarpus-ecotype-neg-sirius_140	140
N/A	2	1	2	4	N/A	-172.642534848876	0.963819095477387	52.39372450120606	C14H22O15	[M - H2O - H]-	GYITVVCZOSQHST	InChI=1S/C14H22O15/c15-1-3-5(17)6(18)7(19)10(26-3)28-11-9(21)14(12(22)23,29-13(24)25)8(20)4(2-16)27-11/h3-11,15-21H,1-2H2,(H,22,23)(H,24,25)	null	C(C1C(C(C(C(O1)OC2C(C(C(C(O2)CO)O)(C(=O)O)OC(=O)O)O)O)O)O)O	-3.5999999	53863853	PubChem:(53863853)	2	411.07769775390625	33.868	110_doliocarpus-ecotype-neg-sirius_140	140
25	1	1	2	2	0.26814968497647623	-24.04658881525064	0.9999999999999999	48.24899547628642	C10H16O10	[M - H]-	OCIAPZWBJQRATB	InChI=1S/C10H16O10/c11-2-4-6(14)7(15)8(16)10(20-4)19-3(9(17)18)1-5(12)13/h3-4,6-8,10-11,14-16H,1-2H2,(H,12,13)(H,17,18)	(S)-Morelid	C(C1C(C(C(C(O1)OC(CC(=O)O)C(=O)O)O)O)O)O	-2.9000001	11673776;14484618;69652379;69652413;101483149;134610754;135130446;135130489;135134727	COCONUT:(CNP0148574);Natural Products:(UNPD183059);PubChem:(11673776 14484618 69652379 69652413 101483149 134610754 135130446 135130489 135134727);SuperNatural:(SN00396788);PubMed	3178562	295.0672607421875	41.775	86_doliocarpus-ecotype-neg-sirius_111	111
N/A	2	1	2	2	N/A	-51.232179317690644	0.9999999999999999	48.24899547628642	C10H18O11	[M - H2O - H]-	OSISYYPMQXIXQB	InChI=1S/C10H18O11/c11-1-2(12)3(13)4(14)5(15)6(16)7(17)8(18)9(19)10(20)21/h1-9,12-19H,(H,20,21)	null	C(=O)C(C(C(C(C(C(C(C(C(=O)O)O)O)O)O)O)O)O)O	-4.52305698	22828196;87815253	PubChem:(22828196 87815253)	2	295.0672607421875	41.775	86_doliocarpus-ecotype-neg-sirius_111	111
26	1	1	2	2	0.25738580717687404	-14.661392937534504	0.9999999999999999	53.95717036932581	C13H16O10	[M - H]-	GDVRUDXLQBVIKP	InChI=1S/C13H16O10/c14-3-7-9(18)10(19)11(20)13(22-7)23-12(21)4-1-5(15)8(17)6(16)2-4/h1-2,7,9-11,13-20H,3H2	b-glucogallin	C1=C(C=C(C(=C1O)O)O)C(=O)OC2C(C(C(C(O2)CO)O)O)O	-1.39999998	124021;4628122;10426862;11968481;26491658;26491667;51432964;57185447;59184439;89090942;118232744;125038425;124519257;124708172;138377138	HMDB:(38728);SuperNatural:(SN00016209 SN00163881 SN00361816 SN00016210 SN00398945 SN00016208 SN00016207);ZINC bio:(ZINC08376402 ZINC08376405 ZINC08376408 ZINC08376412);MeSH:(124021);Plantcyc:(1-O-GALLOYL-BETA-D-GLUCOSE);PubMed;COCONUT:(CNP0242498);KNApSAcK:(38195);Natural Products:(UNPD53506 UNPD6788 UNPD44115);PubChem:(124021 4628122 10426862 11968481 26491658 26491667 51432964 57185447 59184439…	87222654	331.0669860839844	115.307	109_doliocarpus-ecotype-neg-sirius_139	139
N/A	2	1	2	2	N/A	-91.28740675124804	0.9999999999999999	53.95717036932581	C13H18O11	[M - H2O - H]-	BEKJIPODQONENW	InChI=1S/C13H18O11/c14-3-7(17)9(19)10(20)11(21)13(23)24-12(22)4-1-5(15)8(18)6(16)2-4/h1-2,7,9-11,13-21,23H,3H2	null	C1=C(C=C(C(=C1O)O)O)C(=O)OC(C(C(C(C(CO)O)O)O)O)O	-3.0	117967594;129777611	PubChem:(117967594 129777611)	2	331.0669860839844	115.307	109_doliocarpus-ecotype-neg-sirius_139	139
27	1	1	1	1	0.25669558951888666	-4.262382491723313	0.9999999999999999	18.214270815472098	C4H6O5	[M - H2O - H]-	BJEPYKJPYRNKOW	InChI=1S/C4H6O5/c5-2(4(8)9)1-3(6)7/h2,5H,1H2,(H,6,7)(H,8,9)	L-malate	C(C(C(=O)O)O)C(=O)O	-1.18889976	525;92824;160434;222656;3753357;3762918;5001719;5288813;5459792;5459794;10953564;10080448;17754080;20130941;25214506;44241876;53684892;57539212;71749880;71309137;71309504;71309560;71309907;87110808;102098786;101798836;101429368;101429369;119078485;129883083;138628585	HMDB:(31518 156 744);PubChem class - food;SuperNatural:(SN00001728 SN00155869 SN00261423 SN00233270);ZINC bio:(ZINC00895074 ZINC00895264);additional;HSDB:(6915-15-7);MeSH:(525 160434);Plantcyc:(CPD-660 MAL);PubMed;NORMAN:(NS00008011 NS00049671);COCONUT:(CNP0083641 CNP0152510 CNP0174816);KNApSAcK:(1192);Natural Products:(UNPD70298 UNPD170416 UNPD153985);PubChem:(525 92824 160434 222656 3753357 376…	255847294	115.00357055664062	323.128	345_doliocarpus-ecotype-neg-sirius_470	470
28	1	1	2	2	0.25558948774502965	-107.37123477052997	0.9999999999999999	100.96221844540213	C19H30O12	[M - H]-	PHDSRRPBYCZINM	InChI=1S/C19H30O12/c1-2-3-4-5-6-11(21)28-8-10-13(23)15(25)17(27)19(30-10)31-18-16(26)14(24)12(22)9(7-20)29-18/h1,9-10,12-20,22-27H,3-8H2	null	C#CCCCCC(=O)OCC1C(C(C(C(O1)OC2C(C(C(C(O2)CO)O)O)O)O)O)O	-2.79999995	132517744;134335158;134338233	PubChem:(132517744 134335158 134338233)	2	449.16619873046875	240.044	17_doliocarpus-ecotype-neg-sirius_28	28
N/A	2	1	2	2	N/A	-134.77501927491343	0.9999999999999999	100.96221844540213	C19H32O13	[M - H2O - H]-	AFTKGCAASGITBA	InChI=1S/C19H32O13/c1-5-10(22)11(23)6-2-7-16(31-18(6)28-5)17(13(25)9(4-21)29-7)32-19-15(27)14(26)12(24)8(3-20)30-19/h5-27H,2-4H2,1H3	null	CC1C(C(C2CC3C(C(C(C(O3)CO)O)OC4C(C(C(C(O4)CO)O)O)O)OC2O1)O)O	-3.70000005	134310397	PubChem:(134310397)	2	449.16619873046875	240.044	17_doliocarpus-ecotype-neg-sirius_28	28
29	1	1	2	8	0.2551315635233794	-98.98371615678063	0.7959798994974875	26.030694782385602	C15H28O14	[M - H]-	YUKGAAVUIDXDFT	InChI=1S/C15H28O14/c16-1-6(19)3-25-26-4-8-9(20)11(22)12(23)14(27-8)29-15(5-18)13(24)10(21)7(2-17)28-15/h6-14,16-24H,1-5H2	null	C(C1C(C(C(O1)(CO)OC2C(C(C(C(O2)COOCC(CO)O)O)O)O)O)O)O	-4.83248806	87178436	PubChem:(87178436)	2	431.14117431640625	35.68	245_doliocarpus-ecotype-neg-sirius_307	307
N/A	2	1	2	8	N/A	-174.7635883676545	0.7959798994974875	26.030694782385602	C15H30O15	[M - H2O - H]-	LUUAAUOYHBTYOA	InChI=1S/C15H30O15/c1-30-14(15(28)29)13(27)12(26)11(25)10(24)9(23)8(22)7(21)6(20)5(19)4(18)3(17)2-16/h3-14,16-27H,2H2,1H3,(H,28,29)	null	COC(C(C(C(C(C(C(C(C(C(C(C(CO)O)O)O)O)O)O)O)O)O)O)O)C(=O)O	-7.80000019	89644735	PubChem:(89644735)	2	431.14117431640625	35.68	245_doliocarpus-ecotype-neg-sirius_307	307
30	1	1	2	2	0.25032568702485003	-6.422795253986333	0.9999999999999999	54.736402038771736	C9H16O4	[M - H]-	BDJRBEYXGGNYIS	InChI=1S/C9H16O4/c10-8(11)6-4-2-1-3-5-7-9(12)13/h1-7H2,(H,10,11)(H,12,13)	Acnederm	C(CCCC(=O)O)CCCC(=O)O	1.71370327	2266;3801344;19347555;56933547;72735488;71309726;87110957	HMDB:(784);PubChem class - food;SuperNatural:(SN00386191 SN00002167);ZINC bio:(ZINC01531036);additional;HSDB:(123-99-9);MeSH:(2266);Plantcyc:(CPD0-1265);PubMed;NORMAN:(NS00011498);COCONUT:(CNP0086335 CNP0225848);KNApSAcK:(45634);Natural Products:(UNPD104030);PubChem:(2266 3801344 19347555 56933547 72735488 71309726 87110957);CHEBI:(48131 78208);PubChem class - bio and metabolites;KEGG:(C08261);Pu…	255781758	187.09742736816406	332.318	214_doliocarpus-ecotype-neg-sirius_268	268
N/A	2	1	2	2	N/A	-77.81399156692092	0.9999999999999999	54.736402038771736	C9H18O5	[M - H2O - H]-	CABXUNHSFMIFLX	InChI=1S/C9H18O5/c10-5-3-1-2-4-9(13)14-7-8(12)6-11/h8,10-12H,1-7H2	null	C(CCC(=O)OCC(CO)O)CCO	0.132278189	88468637	PubChem:(88468637)	2	187.09742736816406	332.318	214_doliocarpus-ecotype-neg-sirius_268	268
31	1	1	2	2	0.24439320074318505	-5.920284784019895	0.9999999999999999	25.307365551956888	C4H6O5	[M - H2O - H]-	BJEPYKJPYRNKOW	InChI=1S/C4H6O5/c5-2(4(8)9)1-3(6)7/h2,5H,1H2,(H,6,7)(H,8,9)	L-malate	C(C(C(=O)O)O)C(=O)O	-1.18889976	525;92824;160434;222656;3753357;3762918;5001719;5288813;5459792;5459794;10953564;10080448;17754080;20130941;25214506;44241876;53684892;57539212;71749880;71309137;71309504;71309560;71309907;87110808;102098786;101798836;101429368;101429369;119078485;129883083;138628585	HMDB:(31518 156 744);PubChem class - food;SuperNatural:(SN00001728 SN00155869 SN00261423 SN00233270);ZINC bio:(ZINC00895074 ZINC00895264);additional;HSDB:(6915-15-7);MeSH:(525 160434);Plantcyc:(CPD-660 MAL);PubMed;NORMAN:(NS00008011 NS00049671);COCONUT:(CNP0083641 CNP0152510 CNP0174816);KNApSAcK:(1192);Natural Products:(UNPD70298 UNPD170416 UNPD153985);PubChem:(525 92824 160434 222656 3753357 376…	255847294	115.003662109375	60.97500000000001	12_doliocarpus-ecotype-neg-sirius_20	20
N/A	2	1	2	2	N/A	-44.547108867292216	0.9999999999999999	25.307365551956888	C4H4O4	[M - H]-	VZCYOOQTPOCHFL	InChI=1S/C4H4O4/c5-3(6)1-2-4(7)8/h1-2H,(H,5,6)(H,7,8)	fumarate	C(=CC(=O)O)C(=O)O	-0.366225302	723;164547;444266;444972;4677796;3998527;5982048;6183479;5288227;5460307;12201055;12201058;12201059;12201062;12201063;11126229;11966254;18664281;16211938;16213299;21725373;21812476;21883788;23585441;54418487;56608514;57488383;57508718;59069829;59069839;59069850;59118065;57922376;71309144;87400193;91115935;91168006;90473362;102254915;102602080;117064290;118797083;131953142	HMDB:(134 176);PubChem class - food;SuperNatural:(SN00005646 SN00403522);ZINC bio:(ZINC03860193 ZINC12358683);additional;HSDB:(110-16-7 110-17-8);MeSH:(444266 444972 5288227 11966254);Plantcyc:(FUM MALEATE);PubMed;NORMAN:(NS00008966);COCONUT:(CNP0003211 CNP0159898 CNP0289193);KNApSAcK:(1183);Natural Products:(UNPD151826 UNPD160907);PubChem:(723 164547 444266 444972 4677796 3998527 5982048 6183479…	255830910	115.003662109375	60.97500000000001	12_doliocarpus-ecotype-neg-sirius_20	20
32	1	1	1	4	0.24256117733275748	-216.27642377896962	0.5185929648241207	5.129568563040777	C12H21N3O2	[M - H2O - H]-	LOJNXQULTWOOSF	InChI=1S/C12H21N3O2/c1-14(10-5-6-10)8-12(17)15(2)7-11(16)13-9-3-4-9/h9-10H,3-8H2,1-2H3,(H,13,16)	null	CN(CC(=O)N(C)CC(=O)NC1CC1)C2CC2	0.200000003	72052614	PubChem:(72052614)	2	220.14698791503906	321.59	303_doliocarpus-ecotype-neg-sirius_395	395
33	1	1	2	2	0.24185582408512218	-3.407007403686058	0.9999999999999999	54.38985595433653	C4H6O5	[M - H]-	BJEPYKJPYRNKOW	InChI=1S/C4H6O5/c5-2(4(8)9)1-3(6)7/h2,5H,1H2,(H,6,7)(H,8,9)	L-malate	C(C(C(=O)O)O)C(=O)O	-1.18889976	525;92824;160434;222656;3753357;3762918;5001719;5288813;5459792;5459794;10953564;10080448;17754080;20130941;25214506;44241876;53684892;57539212;71749880;71309137;71309504;71309560;71309907;87110808;102098786;101798836;101429368;101429369;119078485;129883083;138628585	HMDB:(31518 156 744);PubChem class - food;SuperNatural:(SN00001728 SN00155869 SN00261423 SN00233270);ZINC bio:(ZINC00895074 ZINC00895264);additional;HSDB:(6915-15-7);MeSH:(525 160434);Plantcyc:(CPD-660 MAL);PubMed;NORMAN:(NS00008011 NS00049671);COCONUT:(CNP0083641 CNP0152510 CNP0174816);KNApSAcK:(1192);Natural Products:(UNPD70298 UNPD170416 UNPD153985);PubChem:(525 92824 160434 222656 3753357 376…	255847294	133.01412200927734	593.801	51_doliocarpus-ecotype-neg-sirius_69	69
N/A	2	1	2	2	N/A	-52.98589910957288	0.9999999999999999	54.38985595433653	C4H8O6	[M - H2O - H]-	JVYUSHXEKJFFLW	InChI=1S/C4H8O6/c5-2(1-10-9)3(6)4(7)8/h2-3,5-6,9H,1H2,(H,7,8)	4-hydroperoxy-2,3-dihydroxybutanoic acid	C(C(C(C(=O)O)O)O)OO	-2.0999999	18739737;58687775;59990980	PubChem:(18739737 58687775 59990980)	2	133.01412200927734	593.801	51_doliocarpus-ecotype-neg-sirius_69	69
34	1	1	2	2	0.2335599992100135	-170.0313905040781	0.9899497487437188	26.120042148596553	C19H28O14	[M - H]-	RAUMNXABQQIEJC	InChI=1S/C19H28O14/c1-6-25-17(22)28-9-12-13(32-18(23)26-7-2)14(33-19(24)27-8-3)15(29-10(4)20)16(31-12)30-11(5)21/h12-16H,6-9H2,1-5H3	[2-acetyloxy-4,5-bis(ethoxycarbonyloxy)-6-(ethoxycarbonyloxymethyl)oxan-3-yl] acetate	CCOC(=O)OCC1C(C(C(C(O1)OC(=O)C)OC(=O)C)OC(=O)OCC)OC(=O)OCC	0.694134355	324010;92264037;92264038;92264039;92264040	PubChem:(324010 92264037 92264038 92264039 92264040)	2	479.1406555175781	177.581	123_doliocarpus-ecotype-neg-sirius_155	155
N/A	2	1	2	2	N/A	-277.74924357186876	0.9899497487437188	26.120042148596553	C19H30O15	[M - H2O - H]-	WSGYKRMVQROLPD	InChI=1S/C19H30O15/c1-4-12(14(28-2)15-19(30-4)34-15)32-18-11(25)7(21)6(20)5(31-18)3-29-17-10(24)8(22)9(23)13(33-17)16(26)27/h4-15,17-25H,3H2,1-2H3,(H,26,27)	null	CC1C(C(C2C(O1)O2)OC)OC3C(C(C(C(O3)COC4C(C(C(C(O4)C(=O)O)O)O)O)O)O)O	-4.0999999	129274069;129274071;134172047	PubChem:(129274069 129274071 134172047)	2	479.1406555175781	177.581	123_doliocarpus-ecotype-neg-sirius_155	155
35	1	1	2	2	0.22898183511387984	-10.436109548919838	0.9974874371859297	22.398564923012273	C10H7NO4	[M - H]-	FBZONXHGGPHHIY	InChI=1S/C10H7NO4/c12-7-3-1-2-5-8(13)4-6(10(14)15)11-9(5)7/h1-4,12H,(H,11,13)(H,14,15)	Xanthurate	C1=CC2=C(C(=C1)O)NC(=CC2=O)C(=O)O	0.899999976	5699;25203183;54684684;71753000;91971822;126456046;136234088	HMDB:(881);SuperNatural:(SN00215865);ZINC bio:(ZINC08738372 ZINC19418771);additional;MeSH:(5699);Plantcyc:(XANTHURENATE);PubMed;NORMAN:(NS00014990);COCONUT:(CNP0314213);Natural Products:(UNPD73011);PubChem:(5699 25203183 54684684 71753000 91971822 126456046 136234088);CHEBI:(71201 10072);PubChem class - bio and metabolites;EcoCyc Mine;KEGG:(C02470);PubChem class - safety and toxic;YMDB:(1807);Tra…	17267943790	204.02951049804688	233.972	304_doliocarpus-ecotype-neg-sirius_397	397
N/A	2	1	2	2	N/A	-122.2358164999187	0.9974874371859297	22.398564923012273	C10H9NO5	[M - H2O - H]-	BPDFWZVFEIAVEY	InChI=1S/C10H9NO5/c1-5-2-3-6(9(13)14)7(4-5)11-8(12)10(15)16/h2-4H,1H3,(H,11,12)(H,13,14)(H,15,16)	null	CC1=CC(=C(C=C1)C(=O)O)NC(=O)C(=O)O	1.5	85944071	PubChem:(85944071)	2	204.02951049804688	233.972	304_doliocarpus-ecotype-neg-sirius_397	397
36	1	1	2	2	0.22882829082162917	-104.63957521112665	0.9999999999999999	74.91159098906216	C17H30O8	[M - H]-	YARSBGAMMGOUON	InChI=1S/C17H30O8/c1-2-11(5-3-4-9-6-10(9)7-13(19)20)24-17-16(23)15(22)14(21)12(8-18)25-17/h9-12,14-18,21-23H,2-8H2,1H3,(H,19,20)	null	CCC(CCCC1CC1CC(=O)O)OC2C(C(C(C(O2)CO)O)O)O	0.5	53465589	PubChem:(53465589);COCONUT:(CNP0418416)	2097154	361.1867370605469	272.193	198_doliocarpus-ecotype-neg-sirius_247	247
N/A	2	1	2	2	N/A	-135.48407798859313	0.9999999999999999	74.91159098906216	C17H32O9	[M - H2O - H]-	NNHSWMTXJFHTRP	InChI=1S/C17H32O9/c1-2-3-4-5-6-7-13(20)25-11(8-18)10-24-17-16(23)15(22)14(21)12(9-19)26-17/h11-12,14-19,21-23H,2-10H2,1H3	null	CCCCCCCC(=O)OC(CO)COC1C(C(C(C(O1)CO)O)O)O	0.200000003	92136206	PubChem:(92136206);CHEBI:(90481)	34	361.1867370605469	272.193	198_doliocarpus-ecotype-neg-sirius_247	247
37	1	1	2	2	0.2262379749396955	-12.608611231781373	0.9999999999999999	24.69382469641868	C9H14O4	[M - H]-	SDAXMMUAZRUWNL	InChI=1S/C9H14O4/c10-7(11)6-9(8(12)13)4-2-1-3-5-9/h1-6H2,(H,10,11)(H,12,13)	NCIStruc1_000126	C1CCC(CC1)(CC(=O)O)C(=O)O	1.20000005	260003;6946931	NORMAN:(NS00000612);COCONUT:(CNP0083688);PubChem:(260003 6946931);CHEBI:(143735);additional;PubChem class - safety and toxic;Training Set;PubMed	70008930	185.08157348632812	422.746	492_doliocarpus-ecotype-neg-sirius_765	765
N/A	2	1	2	2	N/A	-65.46356762659441	0.9999999999999999	24.69382469641868	C9H16O5	[M - H2O - H]-	FGWBRUOJCALUAM	InChI=1S/C9H16O5/c1-9(8(13)14,6-7(11)12)4-2-3-5-10/h10H,2-6H2,1H3,(H,11,12)(H,13,14)	null	CC(CCCCO)(CC(=O)O)C(=O)O	0.0	20149050;20149051	PubChem:(20149050 20149051)	2	185.08157348632812	422.746	492_doliocarpus-ecotype-neg-sirius_765	765
38	1	1	1	1	0.22571543733484173	-3.6794747789385474	0.0	47.79394413686797	C15H10O7	[M - H]-	REFJWTPEDVJJIY	InChI=1S/C15H10O7/c16-7-4-10(19)12-11(5-7)22-15(14(21)13(12)20)6-1-2-8(17)9(18)3-6/h1-5,16-19,21H	Quertine	C1=CC(=C(C=C1C2=C(C(=O)C3=C(C=C(C=C3O2)O)O)O)O)O	1.36698294	5280343;12305312;21600688;49849859;49849860;46906036;59574960;88462991;91069955;101792073;101792074;130367129	HMDB:(5794);PubChem class - food;SuperNatural:(SN00005729);ZINC bio:(ZINC03869685);additional;HSDB:(117-39-5);MeSH:(5280343);Plantcyc:(CPD-520);PubMed;NORMAN:(NS00001142);COCONUT:(CNP0096342 CNP0103504);KNApSAcK:(4631);Natural Products:(UNPD49205);PubChem:(5280343 12305312 21600688 49849859 49849860 46906036 59574960 88462991 91069955 101792073 101792074 130367129);CHEBI:(57694 16243);PubChem cla…	255847294	301.03570556640625	292.406	213_doliocarpus-ecotype-neg-sirius_267	267
39	1	1	2	2	0.22005711012002832	-7.8879603431157	0.9999999999999999	44.29377067394424	C15H12O7	[M - H2O - H]-	CXQWRCVTCMQVQX	InChI=1S/C15H12O7/c16-7-4-10(19)12-11(5-7)22-15(14(21)13(12)20)6-1-2-8(17)9(18)3-6/h1-5,14-19,21H	Distylin	C1=CC(=C(C=C1C2C(C(=O)C3=C(C=C(C=C3O2)O)O)O)O)O	1.5	471;10185;712316;712318;439533;443758;12309272;25200369;25244891;70862948;101697092	HMDB:(125371);PubChem class - food;SuperNatural:(SN00001025 SN00001024 SN00001023);ZINC bio:(ZINC00105076 ZINC00105082 ZINC00105086);additional;MeSH:(471 439533);Plantcyc:(CPD-474);PubMed;NORMAN:(NS00015857);COCONUT:(CNP0268073);KNApSAcK:(677);Natural Products:(UNPD155042 UNPD162992 UNPD172347 UNPD176049);PubChem:(471 10185 712316 712318 439533 443758 12309272 25200369 25244891 70862948 101697092…	34581965182	285.04058837890625	293.782	143_doliocarpus-ecotype-neg-sirius_178	178
N/A	2	1	2	2	N/A	-13.325135868296737	0.9999999999999999	44.29377067394424	C15H10O6	[M - H]-	IYRMWMYZSQPJKC	InChI=1S/C15H10O6/c16-8-3-1-7(2-4-8)15-14(20)13(19)12-10(18)5-9(17)6-11(12)21-15/h1-6,16-18,20H	Campherol	C1=CC(=CC=C1C2=C(C(=O)C3=C(C=C(C=C3O2)O)O)O)O	1.78977811	5280863;18661268;25202062;49849755	HMDB:(5801);SuperNatural:(SN00005730);ZINC bio:(ZINC03869768);additional;HSDB:(520-18-3);MeSH:(5280863);Plantcyc:(CPD1F-90);PubMed;NORMAN:(NS00001605);COCONUT:(CNP0076076 CNP0090877 CNP0292269);KNApSAcK:(4565);Natural Products:(UNPD161634);PubChem:(5280863 18661268 25202062 49849755);CHEBI:(28499 58573);PubChem class - bio and metabolites;KEGG:(C05903);PubChem class - safety and toxic;YMDB:(1722)…	121629566	285.04058837890625	293.782	143_doliocarpus-ecotype-neg-sirius_178	178
40	1	1	2	2	0.217724053694831	-85.27579738919106	0.9994974874371859	46.009587337729315	C14H16O12	[M - H]-	AYNSPPXGFSUWTF	InChI=1S/C14H16O12/c15-3-7(18)9(20)10(21)11(22)12(13(23)24)26-14(25)4-1-5(16)8(19)6(17)2-4/h1-2,9-12,15-17,19-22H,3H2,(H,23,24)	null	C1=C(C=C(C(=C1O)O)O)C(=O)OC(C(C(C(C(=O)CO)O)O)O)C(=O)O	-2.4000001	58133142	PubChem:(58133142)	2	375.0574035644531	210.825	381_doliocarpus-ecotype-neg-sirius_532	532
N/A	2	1	2	2	N/A	-280.81241709488177	0.9994974874371859	46.009587337729315	C14H18O13	[M - H2O - H]-	LSWFVWFPJKPJCV	InChI=1S/C14H18O13/c1-2-26-12(24)13(25,3-7(15)16)6-10(21)27-14(11(22)23,4-8(17)18)5-9(19)20/h25H,2-6H2,1H3,(H,15,16)(H,17,18)(H,19,20)(H,22,23)	null	CCOC(=O)C(CC(=O)O)(CC(=O)OC(CC(=O)O)(CC(=O)O)C(=O)O)O	-2.5	87647312	PubChem:(87647312)	2	375.0574035644531	210.825	381_doliocarpus-ecotype-neg-sirius_532	532
41	1	1	2	2	0.2174106546680687	-61.4336250866851	0.9954773869346734	60.79661827727904	C12H18O12	[M - H2O - H]-	SFUQBVYPRJLLKE	InChI=1S/C12H18O12/c13-3-2(1-22-8(5(3)15)10(18)19)23-12-7(17)4(14)6(16)9(24-12)11(20)21/h2-9,12-17H,1H2,(H,18,19)(H,20,21)	6-(6-carboxy-4,5-dihydroxyoxan-3-yl)oxy-3,4,5-trihydroxyoxane-2-carboxylic acid	C1C(C(C(C(O1)C(=O)O)O)O)OC2C(C(C(C(O2)C(=O)O)O)O)O	-3.20000005	21018222	PubChem:(21018222)	2	335.05999755859375	35.68	158_doliocarpus-ecotype-neg-sirius_194	194
N/A	2	1	2	2	N/A	-154.8842860647996	0.9954773869346734	60.79661827727904	C12H16O11	[M - H]-	PQEMZONABKDWFK	InChI=1S/C12H16O11/c13-1-3(15)9-8(19)10(11(20)22-9)23-12-7(18)6(17)5(16)4(2-14)21-12/h2-7,9,12-13,15-19H,1H2	null	C(C(C1C(=C(C(=O)O1)OC2C(C(C(C(O2)C=O)O)O)O)O)O)O	-3.15011215		KEGG Mine	8589934592	335.05999755859375	35.68	158_doliocarpus-ecotype-neg-sirius_194	194
42	1	1	2	2	0.21675862961722453	-68.98319689911433	0.9994974874371858	58.45154961034935	C12H14O8	[M - H]-	VWQASRWQZBVNEI	InChI=1S/C12H14O8/c13-6-2-1-5(3-7(6)14)11(18)20-12-10(17)9(16)8(15)4-19-12/h1-3,8-10,12-17H,4H2	Uralenneoside	C1C(C(C(C(O1)OC(=O)C2=CC(=C(C=C2)O)O)O)O)O	-1.0	132594;17760124;53462251	COCONUT:(CNP0160180);HMDB:(41272);Natural Products:(UNPD32056);PubChem:(132594 17760124 53462251);SuperNatural:(SN00157804);PubChem class - bio and metabolites;MeSH:(132594 53462251);Training Set;PubMed	19972174	285.0607147216797	226.275	7_doliocarpus-ecotype-neg-sirius_11	11
N/A	2	1	2	2	N/A	-138.955725101278	0.9994974874371858	58.45154961034935	C12H16O9	[M - H2O - H]-	YESLGNCAFFNPNA	InChI=1S/C12H16O9/c13-3-8(16)11(19)9(17)4-21-12(20)5-1-6(14)10(18)7(15)2-5/h1-2,8-9,11,13-19H,3-4H2	null	C1=C(C=C(C(=C1O)O)O)C(=O)OCC(C(C(CO)O)O)O	-1.51541734	126649223	PubChem:(126649223)	2	285.0607147216797	226.275	7_doliocarpus-ecotype-neg-sirius_11	11
43	1	1	2	2	0.21591642005767114	-26.546219539686458	0.9999999999999999	54.68721656602199	C13H16O10	[M - H]-	GDVRUDXLQBVIKP	InChI=1S/C13H16O10/c14-3-7-9(18)10(19)11(20)13(22-7)23-12(21)4-1-5(15)8(17)6(16)2-4/h1-2,7,9-11,13-20H,3H2	b-glucogallin	C1=C(C=C(C(=C1O)O)O)C(=O)OC2C(C(C(C(O2)CO)O)O)O	-1.39999998	124021;4628122;10426862;11968481;26491658;26491667;51432964;57185447;59184439;89090942;118232744;125038425;124519257;124708172;138377138	HMDB:(38728);SuperNatural:(SN00016209 SN00163881 SN00361816 SN00016210 SN00398945 SN00016208 SN00016207);ZINC bio:(ZINC08376402 ZINC08376405 ZINC08376408 ZINC08376412);MeSH:(124021);Plantcyc:(1-O-GALLOYL-BETA-D-GLUCOSE);PubMed;COCONUT:(CNP0242498);KNApSAcK:(38195);Natural Products:(UNPD53506 UNPD6788 UNPD44115);PubChem:(124021 4628122 10426862 11968481 26491658 26491667 51432964 57185447 59184439…	87222654	331.0669250488281	207.631	69_doliocarpus-ecotype-neg-sirius_90	90
N/A	2	1	2	2	N/A	-79.04163652287859	0.9999999999999999	54.68721656602199	C13H18O11	[M - H2O - H]-	BEKJIPODQONENW	InChI=1S/C13H18O11/c14-3-7(17)9(19)10(20)11(21)13(23)24-12(22)4-1-5(15)8(18)6(16)2-4/h1-2,7,9-11,13-21,23H,3H2	null	C1=C(C=C(C(=C1O)O)O)C(=O)OC(C(C(C(C(CO)O)O)O)O)O	-3.0	117967594;129777611	PubChem:(117967594 129777611)	2	331.0669250488281	207.631	69_doliocarpus-ecotype-neg-sirius_90	90
44	1	1	2	2	0.2147979896390144	-9.533241441852057	0.9999999999999999	53.07673280918816	C15H12O6	[M - H]-	PADQINQHPQKXNL	InChI=1S/C15H12O6/c16-8-3-1-7(2-4-8)15-14(20)13(19)12-10(18)5-9(17)6-11(12)21-15/h1-6,14-18,20H	katuranin	C1=CC(=CC=C1C2C(C(=O)C3=C(C=C(C=C3O2)O)O)O)O	1.79999995	662;122850;9838882;9904033;11449086;25244967;59574961;70886510;101888111;118855455	HMDB:(30847 125362);SuperNatural:(SN00348166 SN00158515 SN00020449);ZINC bio:(ZINC13517387 ZINC13517390);additional;MeSH:(662 122850 118855455);Plantcyc:(CPD-15886 DIHYDROKAEMPFEROL-CMPD);PubMed;COCONUT:(CNP0230258 CNP0258968);KNApSAcK:(7234);Natural Products:(UNPD106820 UNPD177044 UNPD8899);PubChem:(662 122850 9838882 9904033 11449086 25244967 59574961 70886510 101888111 118855455);YMDB Mine;CHE…	34447485310	287.0557556152344	596.777	247_doliocarpus-ecotype-neg-sirius_309	309
N/A	2	1	2	2	N/A	-42.711677861032804	0.9999999999999999	53.07673280918816	C15H14O7	[M - H2O - H]-	SBZWTSHAFILOTE	InChI=1S/C15H14O7/c16-7-4-10(19)12-11(5-7)22-15(14(21)13(12)20)6-1-2-8(17)9(18)3-6/h1-5,13-21H	Resivit	C1=CC(=C(C=C1C2C(C(C3=C(C=C(C=C3O2)O)O)O)O)O)O	0.53420186	71629;155206;440833;445881;11208959;51371467;51377540;56679629;59024524;69378103	SuperNatural:(SN00394616 SN00234107 SN00157852 SN00244281);ZINC bio:(ZINC00000419 ZINC00968223 ZINC03591028 ZINC04096940);MeSH:(71629);Plantcyc:(ALPHA-N-DIACETYLNEURAMINYL-23-BETA-D-ETC CPD-590);PubMed;NORMAN:(NS00065837);COCONUT:(CNP0295674);KNApSAcK:(8991);Natural Products:(UNPD16585 UNPD18506 UNPD65220);PubChem:(71629 155206 440833 445881 11208959 51371467 51377540 56679629 59024524 69378103);…	20441462	287.0557556152344	596.777	247_doliocarpus-ecotype-neg-sirius_309	309
45	1	1	2	2	0.21460139801017097	-78.99252987523228	0.9944723618090452	48.62160844488791	C22H18O8	[M - H]-	HRNWMQFQEGGZKA	InChI=1S/C22H18O8/c23-13-4-1-11(2-5-13)22(28)30-20-10-15-17(26)8-14(24)9-19(15)29-21(20)12-3-6-16(25)18(27)7-12/h1-9,20-21,23-27H,10H2	Epicatechin 3-O-p-hydroxybenzoate	C1C(C(OC2=CC(=CC(=C21)O)O)C3=CC(=C(C=C3)O)O)OC(=O)C4=CC=C(C=C4)O	2.9884398	10764037;67773925;69138977;69138980;69138985	COCONUT:(CNP0180516);HMDB:(39327);KNApSAcK:(8896);Natural Products:(UNPD29417);PubChem:(10764037 67773925 69138977 69138980 69138985);SuperNatural:(SN00369399);PubChem class - bio and metabolites	19955738	409.0935363769531	300.08	221_doliocarpus-ecotype-neg-sirius_277	277
N/A	2	1	2	2	N/A	-107.89207108456928	0.9944723618090452	48.62160844488791	C22H20O9	[M - H2O - H]-	MCCRTVXPEXVSSN	InChI=1S/C22H20O9/c23-10-4-15(25)11(16(26)5-10)6-12-17(27)8-18(28)13-7-20(30)21(31-22(12)13)9-1-2-14(24)19(29)3-9/h1-5,8,20-21,23-30H,6-7H2	null	C1C(C(OC2=C1C(=CC(=C2CC3=C(C=C(C=C3O)O)O)O)O)C4=CC(=C(C=C4)O)O)O	2.30288434	101739290	PubChem:(101739290)	2	409.0935363769531	300.08	221_doliocarpus-ecotype-neg-sirius_277	277
46	1	1	2	2	0.21398810461810117	-137.74990338525137	0.9788944723618092	41.33920101010155	C25H36O15	[M - H2O - H]-	BYKFCADFVKGTTJ	InChI=1S/C25H36O15/c1-10-19(35-13(4)27)22(37-15(6)29)21(18(33-10)9-32-12(3)26)40-25-24(39-17(8)31)23(38-16(7)30)20(11(2)34-25)36-14(5)28/h10-11,18-25H,9H2,1-8H3	null	CC1C(C(C(C(O1)COC(=O)C)OC2C(C(C(C(O2)C)OC(=O)C)OC(=O)C)OC(=O)C)OC(=O)C)OC(=O)C	0.200000003	91869546	PubChem:(91869546)	2	557.1874389648438	267.731	104_doliocarpus-ecotype-neg-sirius_134	134
N/A	2	1	2	2	N/A	-161.15380249791204	0.9788944723618092	41.33920101010155	C25H34O14	[M - H]-	WZCFCKSAJWMDCC	InChI=1S/C25H34O14/c1-10-17(30)7-15-16(23(31)32-6)8-34-24(19(10)15)39-25-22(37-14(5)29)21(36-13(4)28)20(35-12(3)27)18(38-25)9-33-11(2)26/h8,10,15,17-22,24-25,30H,7,9H2,1-6H3	7-Epiloganin tetraacetate	CC1C(CC2C1C(OC=C2C(=O)OC)OC3C(C(C(C(O3)COC(=O)C)OC(=O)C)OC(=O)C)OC(=O)C)O	0.400000006	443343;4490439;10792927;14020081	COCONUT:(CNP0055012);KEGG:(C11662);PubChem:(443343 4490439 10792927 14020081);SuperNatural:(SN00213906);CHEBI:(2262)	3146018	557.1874389648438	267.731	104_doliocarpus-ecotype-neg-sirius_134	134
47	1	1	1	1	0.20941670889091465	-29.569052763669	0.0	59.390642869893654	C16H30O10	[M - H]-	QGZWEFZSPCYRKL	InChI=1S/C16H30O10/c1-3-7(2)5-23-16-14(22)12(20)11(19)9(26-16)6-24-15-13(21)10(18)8(4-17)25-15/h7-22H,3-6H2,1-2H3	null	CCC(C)COC1C(C(C(C(O1)COC2C(C(C(O2)CO)O)O)O)O)O	-1.89999998	125416295;125416296;125416297;125416298;129008895	COCONUT:(CNP0157923);Training Set;PubChem:(125416295 125416296 125416297 125416298 129008895)	2113538	381.1766357421875	232.356	228_doliocarpus-ecotype-neg-sirius_285	285
48	1	1	2	2	0.20877791240966836	-16.47763469422141	0.9984924623115577	48.258121827436206	C15H12O7	[M - H2O - H]-	CXQWRCVTCMQVQX	InChI=1S/C15H12O7/c16-7-4-10(19)12-11(5-7)22-15(14(21)13(12)20)6-1-2-8(17)9(18)3-6/h1-5,14-19,21H	Distylin	C1=CC(=C(C=C1C2C(C(=O)C3=C(C=C(C=C3O2)O)O)O)O)O	1.5	471;10185;712316;712318;439533;443758;12309272;25200369;25244891;70862948;101697092	HMDB:(125371);PubChem class - food;SuperNatural:(SN00001025 SN00001024 SN00001023);ZINC bio:(ZINC00105076 ZINC00105082 ZINC00105086);additional;MeSH:(471 439533);Plantcyc:(CPD-474);PubMed;NORMAN:(NS00015857);COCONUT:(CNP0268073);KNApSAcK:(677);Natural Products:(UNPD155042 UNPD162992 UNPD172347 UNPD176049);PubChem:(471 10185 712316 712318 439533 443758 12309272 25200369 25244891 70862948 101697092…	34581965182	285.04010009765625	411.799	332_doliocarpus-ecotype-neg-sirius_452	452
N/A	2	1	2	2	N/A	-23.091264320390344	0.9984924623115577	48.258121827436206	C15H10O6	[M - H]-	IQPNAANSBPBGFQ	InChI=1S/C15H10O6/c16-8-4-11(19)15-12(20)6-13(21-14(15)5-8)7-1-2-9(17)10(18)3-7/h1-6,16-19H	luteolin	C1=CC(=C(C=C1C2=CC(=O)C3=C(C=C(C=C3O2)O)O)O)O	1.81215119	5280445;12359024;12359025;25201972	HMDB:(5800);SuperNatural:(SN00024306);ZINC bio:(ZINC18185774);additional;MeSH:(5280445);Plantcyc:(5734-TETRAHYDROXYFLAVONE);PubMed;NORMAN:(NS00015143);COCONUT:(CNP0279503 CNP0303945 CNP0423218);KNApSAcK:(674);Natural Products:(UNPD149880);PubChem:(5280445 12359024 12359025 25201972);CHEBI:(15864 57545);PubChem class - bio and metabolites;KEGG:(C01514);PubChem class - safety and toxic;Training Set…	121563518	285.04010009765625	411.799	332_doliocarpus-ecotype-neg-sirius_452	452
49	1	1	2	2	0.20819690947738162	-14.594324182095598	0.9999999999999999	63.865433181541434	C15H14O6	[M - H2O - H]-	PFTAWBLQPZVEMU	InChI=1S/C15H14O6/c16-8-4-11(18)9-6-13(20)15(21-14(9)5-8)7-1-2-10(17)12(19)3-7/h1-5,13,15-20H,6H2	Catergen	C1C(C(OC2=CC(=CC(=C21)O)O)C3=CC(=C(C=C3)O)O)O	1.47232497	1203;9064;72276;73160;182232;255538;10517669;12015783;12309507;12309508;12309509;11087562;44224836;49787818;49787895;66995311;71310842;71310843;71314581;86271441;86271442;86271443;118886880;118886881;118886882;118886930;131871365	HMDB:(1871 2780 37953 37954 127721);SuperNatural:(SN00001082 SN00001083 SN00001085 SN00001084);ZINC bio:(ZINC00119978 ZINC00119983 ZINC00119985 ZINC00119988);additional;MeSH:(9064 72276);Plantcyc:(CPD-1961 CPD-7630);PubMed;NORMAN:(NS00004541);COCONUT:(CNP0293352);KNApSAcK:(947);Natural Products:(UNPD107895 UNPD80387 UNPD57689 UNPD108574);PubChem:(1203 9064 72276 73160 182232 255538 10517669 12015…	121629054	271.0609436035156	595.307	250_doliocarpus-ecotype-neg-sirius_313	313
N/A	2	1	2	2	N/A	-46.30264741572019	0.9999999999999999	63.865433181541434	C15H12O5	[M - H]-	FTVWIRXFELQLPI	InChI=1S/C15H12O5/c16-9-3-1-8(2-4-9)13-7-12(19)15-11(18)5-10(17)6-14(15)20-13/h1-6,13,16-18H,7H2	Asahina	C1C(OC2=CC(=CC(=C2C1=O)O)O)C3=CC=C(C=C3)O	2.4000001	932;667495;439246;25244584;76973414;76973919	HMDB:(2670 128074);PubChem class - food;SuperNatural:(SN00001178 SN00000153);ZINC bio:(ZINC00001785 ZINC00156701);additional;MeSH:(932 439246 667495);Plantcyc:(CPD-14042 NARINGENIN-CMPD);PubMed;NORMAN:(NS00003069);COCONUT:(CNP0081568 CNP0218028);KNApSAcK:(29518);Natural Products:(UNPD28329 UNPD49364);PubChem:(932 667495 439246 25244584 76973414 76973919);CHEBI:(50201 58292 50202 17846);PubChem cl…	255781246	271.0609436035156	595.307	250_doliocarpus-ecotype-neg-sirius_313	313
50	1	1	1	6	N/A	-814.4702803013943	0.6703517587939699	24.362483133207704	C22H19NO13	[M - H]-	KUVGWTPJUCZXIR	InChI=1S/C22H19NO13/c1-2-3-4-5-23-12-10(14(24)6(19(29)30)8(17(12)27)21(33)34)16(26)11-13(23)18(28)9(22(35)36)7(15(11)25)20(31)32/h24-25,27-28H,2-5H2,1H3,(H,29,30)(H,31,32)(H,33,34)(H,35,36)	null	CCCCCN1C2=C(C(=C(C(=C2O)C(=O)O)C(=O)O)O)C(=O)C3=C1C(=C(C(=C3O)C(=O)O)C(=O)O)O	3.79999995	66779940	PubChem:(66779940)	2	504.07904052734375	270.645	150_doliocarpus-ecotype-neg-sirius_186	186
51	1	1	2	2	0.20754265168336528	-76.19208058624618	0.9999999999999999	53.64485413500862	C11H17NO8	[M - H]-	VMOJEEZNLOLYBG	InChI=1S/C11H17NO8/c13-3-6-8(15)9(16)11(19,20-6)4-12-5(10(17)18)1-2-7(12)14/h5-6,8-9,13,15-16,19H,1-4H2,(H,17,18)	null	C1CC(=O)N(C1C(=O)O)CC2(C(C(C(O2)CO)O)O)O	-3.0	139292107	COCONUT:(CNP0323903);Natural Products:(UNPD86038);Training Set;PubChem:(139292107);SuperNatural:(SN00400026)	3194882	290.0883483886719	47.786	140_doliocarpus-ecotype-neg-sirius_175	175
N/A	2	1	2	2	N/A	-99.15427033865109	0.9999999999999999	53.64485413500862	C11H19NO9	[M - H2O - H]-	SQVRNKJHWKZAKO	InChI=1S/C11H19NO9/c1-4(14)12-7-5(15)2-11(20,10(18)19)21-9(7)8(17)6(16)3-13/h5-9,13,15-17,20H,2-3H2,1H3,(H,12,14)(H,18,19)	sialate	CC(=O)NC1C(CC(OC1C(C(CO)O)O)(C(=O)O)O)O	-3.5	906;8565;1549083;1549084;656387;163606;1807422;1807423;439197;444885;445063;445727;5702294;5748928;7569151;7048541;7048542;7059664;7059665;7092679;7092680;7092682;7173825;7173826;7173827;7173828;7173829;6398955;6560216;6560217;6857396;6992095;9796621;10936453;15560310;15560313;15560315;15560316;11869440;11876106;11876107;11876108;11908613;11908614;11370291;16758151;17757261;20843073;20843074;2198…	HMDB:(230 773);PubChem class - food;SuperNatural:(SN00007312 SN00006008 SN00388386 SN00006162 SN00003473 SN00226641 SN00229931 SN00283667);ZINC bio:(ZINC01532591 ZINC02586055 ZINC03793840 ZINC03870085 ZINC03870086 ZINC03875865 ZINC03977756 ZINC04081651 ZINC04175578);additional;MeSH:(906 439197 444885 445063 656387);Plantcyc:(CPD0-1122 CPD0-1123);PubMed;NORMAN:(NS00015107);COCONUT:(CNP0140848 CNP0…	17435650430	290.0883483886719	47.786	140_doliocarpus-ecotype-neg-sirius_175	175
52	1	1	2	2	0.20695997644817168	-4.36388733538094	0.9999999999999999	51.68678316588303	C6H10O4	[M - H]-	WNLRTRBMVRJNCN	InChI=1S/C6H10O4/c7-5(8)3-1-2-4-6(9)10/h1-4H2,(H,7,8)(H,9,10)	Adi-pure	C(CCC(=O)O)CC(=O)O	0.366065085	196;200164;3316652;12209289;12209291;12209295;16212946;16213372;22494954;57131649;56845925;87187348;90472528;101475100;102523482;123724855;124203163	HMDB:(448);PubChem class - food;SuperNatural:(SN00002078 SN00399775);ZINC bio:(ZINC01530348);additional;HSDB:(124-04-9);MeSH:(196 200164);Plantcyc:(ADIPATE);PubMed;NORMAN:(NS00005309 NS00051537);COCONUT:(CNP0165956 CNP0296801);KNApSAcK:(1178);Natural Products:(UNPD52406);PubChem:(196 200164 3316652 12209289 12209291 12209295 16212946 16213372 22494954 57131649 56845925 87187348 90472528 101475100…	34581965694	145.05052185058594	66.0	336_doliocarpus-ecotype-neg-sirius_457	457
N/A	2	1	2	2	N/A	-40.75285963920324	0.9999999999999999	51.68678316588303	C6H12O5	[M - H2O - H]-	NDFAENUNHYIQFH	InChI=1S/C6H12O5/c7-5(8)3-1-2-4-6(9,10)11/h9-11H,1-4H2,(H,7,8)	null	C(CCC(O)(O)O)CC(=O)O	-1.20000005	56613148	PubChem:(56613148)	2	145.05052185058594	66.0	336_doliocarpus-ecotype-neg-sirius_457	457
53	1	1	2	2	0.20667123352274105	-112.38352794729342	0.9964824120603015	94.8458390115074	C19H26O14	[M - H]-	SFPKUBRDKXZVDZ	InChI=1S/C19H26O14/c20-4-9-11(22)13(24)15(26)18(32-9)30-7-2-1-6(17(28)29)3-8(7)31-19-16(27)14(25)12(23)10(5-21)33-19/h1-3,9-16,18-27H,4-5H2,(H,28,29)	null	C1=CC(=C(C=C1C(=O)O)OC2C(C(C(C(O2)CO)O)O)O)OC3C(C(C(C(O3)CO)O)O)O	-2.9000001	91177561	PubChem:(91177561)	2	477.1250915527344	232.356	57_doliocarpus-ecotype-neg-sirius_76	76
N/A	2	1	2	2	N/A	-255.07187994054368	0.9964824120603015	94.8458390115074	C19H28O15	[M - H2O - H]-	GPMNDXUVKAVRCN	InChI=1S/C19H28O15/c1-6(20)30-13-14(31-7(2)21)16(32-8(3)22)19(34-15(13)18(27)28-4)29-5-9-10(23)11(24)12(25)17(26)33-9/h9-17,19,23-26H,5H2,1-4H3	methyl (2S,3S,4S,5R,6R)-3,4,5-triacetyloxy-6-[[(2R,3R,4S,5R)-3,4,5,6-tetrahydroxyoxan-2-yl]methoxy]oxane-2-carboxylate	CC(=O)OC1C(C(OC(C1OC(=O)C)OCC2C(C(C(C(O2)O)O)O)O)C(=O)OC)OC(=O)C	-3.0	11799426	PubChem:(11799426)	2	477.1250915527344	232.356	57_doliocarpus-ecotype-neg-sirius_76	76
54	1	1	2	2	0.2055051788390255	-70.26492080583941	0.9999999999999999	52.68207769989638	C19H26O13	[M - H]-	MMVLVHFEKMGNDI	InChI=1S/C19H26O13/c20-5-9-11(22)13(24)15(26)18(30-9)29-8-3-1-7(2-4-8)17(28)32-19-16(27)14(25)12(23)10(6-21)31-19/h1-4,9-16,18-27H,5-6H2	[(2S,3R,4S,5S,6R)-3,4,5-trihydroxy-6-(hydroxymethyl)oxan-2-yl] 4-[(2S,3R,4S,5S,6R)-3,4,5-trihydroxy-6-(hydroxymethyl)oxan-2-yl]oxybenzoate	C1=CC(=CC=C1C(=O)OC2C(C(C(C(O2)CO)O)O)O)OC3C(C(C(C(O3)CO)O)O)O	-2.67069006	11259755	COCONUT:(CNP0102600);Natural Products:(UNPD51526);PubChem:(11259755);PubMed	2129986	461.1311340332031	213.909	18_doliocarpus-ecotype-neg-sirius_30	30
N/A	2	1	2	2	N/A	-151.70894057098397	0.9999999999999999	52.68207769989638	C19H28O14	[M - H2O - H]-	RAUMNXABQQIEJC	InChI=1S/C19H28O14/c1-6-25-17(22)28-9-12-13(32-18(23)26-7-2)14(33-19(24)27-8-3)15(29-10(4)20)16(31-12)30-11(5)21/h12-16H,6-9H2,1-5H3	[2-acetyloxy-4,5-bis(ethoxycarbonyloxy)-6-(ethoxycarbonyloxymethyl)oxan-3-yl] acetate	CCOC(=O)OCC1C(C(C(C(O1)OC(=O)C)OC(=O)C)OC(=O)OCC)OC(=O)OCC	0.694134355	324010;92264037;92264038;92264039;92264040	PubChem:(324010 92264037 92264038 92264039 92264040)	2	461.1311340332031	213.909	18_doliocarpus-ecotype-neg-sirius_30	30
55	1	1	2	2	0.20426574766633304	-103.39704214539526	0.9984924623115576	51.27679125713821	C19H28O13	[M - H2O - H]-	WKNQJIJVUGESJH	InChI=1S/C19H28O13/c1-7(21)30-6-19(27)3-9(22)11-8(16(26)28-2)5-29-17(12(11)19)32-18-15(25)14(24)13(23)10(4-20)31-18/h5,9-15,17-18,20,22-25,27H,3-4,6H2,1-2H3	null	CC(=O)OCC1(CC(C2C1C(OC=C2C(=O)OC)OC3C(C(C(C(O3)CO)O)O)O)O)O	-2.71683574		COCONUT:(CNP0196293);Natural Products:(UNPD119656);SuperNatural:(SN00281928)	3178496	445.1348876953125	255.45199999999997	19_doliocarpus-ecotype-neg-sirius_31	31
N/A	2	1	2	2	N/A	-144.85485635403916	0.9984924623115576	51.27679125713821	C19H26O12	[M - H]-	GKRULJGXJDGOKU	InChI=1S/C19H26O12/c20-6-9-11(22)13(24)15(26)18(28-9)31-19-16(14(25)12(23)10(7-21)29-19)30-17(27)8-4-2-1-3-5-8/h1-5,9-16,18-26H,6-7H2	null	C1=CC=C(C=C1)C(=O)OC2C(C(C(OC2OC3C(C(C(C(O3)CO)O)O)O)CO)O)O	-2.0	70119304	PubChem:(70119304)	2	445.1348876953125	255.45199999999997	19_doliocarpus-ecotype-neg-sirius_31	31
56	1	1	1	1	0.2037373982945197	-63.67398479927606	5.025125628140704E-4	44.97421455953206	C19H26O15	[M - H]-	SNSUBUCSOCHKOG	InChI=1S/C19H26O15/c20-3-9-13(26)16(29)19(5-21,33-9)34-18-15(28)14(27)12(25)10(32-18)4-31-17(30)6-1-7(22)11(24)8(23)2-6/h1-2,9-10,12-16,18,20-29H,3-5H2	null	C1=C(C=C(C(=C1O)O)O)C(=O)OCC2C(C(C(C(O2)OC3(C(C(C(O3)CO)O)O)CO)O)O)O	-3.73756027	14055557;14055558	COCONUT:(CNP0282895);HMDB:(39282);Natural Products:(UNPD158520 UNPD137972);PubChem:(14055557 14055558);SuperNatural:(SN00235190 SN00245045);PubChem class - bio and metabolites	19955722	493.1187744140625	210.875	94_doliocarpus-ecotype-neg-sirius_119	119
57	1	1	2	8	N/A	-582.3323788148638	0.33819095477386935	20.165116216339595	C20H33N6O7P	[M - H]-	GFRHWBIVXCLJQT	InChI=1S/C20H33N6O7P/c1-6-25(7-2)15(27)10-32-34(29,33-13-31-19(28)20(3,4)5)14-30-9-8-26-12-24-16-17(21)22-11-23-18(16)26/h11-12H,6-10,13-14H2,1-5H3,(H2,21,22,23)	null	CCN(CC)C(=O)COP(=O)(COCCN1C=NC2=C(N=CN=C21)N)OCOC(=O)C(C)(C)C	0.5	10051699	PubChem:(10051699);PubMed	66	499.2090148925781	399.8	625_doliocarpus-ecotype-neg-sirius_1283	1283
N/A	2	1	2	8	N/A	-768.2174980263096	0.33819095477386935	20.165116216339595	C20H35N6O8P	[M - H2O - H]-	ZUTIXSLBZBUDMJ	InChI=1S/C20H35N6O8P/c1-3-15-16(34-35(30,31)32-2)12-18(33-15)26-13-14(19(28)24-20(26)29)4-5-17(27)23-8-11-25(9-6-21)10-7-22/h4-5,13,15-16,18H,3,6-12,21-22H2,1-2H3,(H,23,27)(H,30,31)(H,24,28,29)	null	CCC1C(CC(O1)N2C=C(C(=O)NC2=O)C=CC(=O)NCCN(CCN)CCN)OP(=O)(O)OC	-5.30000019	59274323	PubChem:(59274323)	2	499.2090148925781	399.8	625_doliocarpus-ecotype-neg-sirius_1283	1283
58	1	1	2	6	0.20078438374262692	-58.803246871916244	0.9145728643216081	60.62331827076725	C23H30O12	[M - H2O - H]-	PEERGVFNQUXNQA	InChI=1S/C23H30O12/c1-23(2,32)12-5-3-10(4-6-12)21(31)33-9-15-16(26)17(27)18(28)22(34-15)35-19-13(24)7-11(20(29)30)8-14(19)25/h3,7-8,12,15-18,22,24-28,32H,4-6,9H2,1-2H3,(H,29,30)	Eucalmaidin B	CC(C)(C1CCC(=CC1)C(=O)OCC2C(C(C(C(O2)OC3=C(C=C(C=C3O)C(=O)O)O)O)O)O)O	0.0	45359872;44482055;51693786;51693788;51693790;51693792;102417840;124903647;124903648;124903649;124903650	COCONUT:(CNP0253979 CNP0373537);KNApSAcK:(47864);Natural Products:(UNPD89864);PubChem:(45359872 44482055 51693786 51693788 51693790 51693792 102417840 124903647 124903648 124903649 124903650);SuperNatural:(SN00037946 SN00033637 SN00037948 SN00033635 SN00037947 SN00296369 SN00033636 SN00037945 SN00033634);ZINC bio:(ZINC31164636 ZINC31164640 ZINC31164645 ZINC31164649 ZINC35458865 ZINC35458869 ZINC3…	3727442	479.1567077636719	297.005	322_doliocarpus-ecotype-neg-sirius_434	434
N/A	2	1	2	6	N/A	-159.17153909521406	0.9145728643216081	60.62331827076725	C23H28O11	[M - H]-	FYJAWROLMJRKTI	InChI=1S/C23H28O11/c1-10-6-14(11(2)5-13(10)24)33-23-21(28)20(27)19(26)17(34-23)9-32-22(29)12-7-15(30-3)18(25)16(8-12)31-4/h5-8,17,19-21,23-28H,9H2,1-4H3	null	CC1=CC(=C(C=C1OC2C(C(C(C(O2)COC(=O)C3=CC(=C(C(=C3)OC)O)OC)O)O)O)C)O	1.39999998	71496186	COCONUT:(CNP0398420);Natural Products:(UNPD218879);PubChem:(71496186)	2129922	479.1567077636719	297.005	322_doliocarpus-ecotype-neg-sirius_434	434
59	1	1	2	2	0.2004817552256205	-124.59129175492993	0.9999999999999999	18.589886186611086	C17H22O12	[M - H2O - H]-	DAHBOVPFKVSERQ	InChI=1S/C17H22O12/c1-25-14(23)5-3-26-15(8-7(5)12-13(28-12)17(8,24)4-19)29-16-11(22)10(21)9(20)6(2-18)27-16/h3-4,6-13,15-16,18,20-22,24H,2H2,1H3	null	COC(=O)C1=COC(C2C1C3C(C2(C=O)O)O3)OC4C(C(C(C(O4)CO)O)O)O	-3.5	23643645	COCONUT:(CNP0221621);Natural Products:(UNPD197821);PubChem:(23643645)	2129922	399.0929260253906	278.375	293_doliocarpus-ecotype-neg-sirius_379	379
N/A	2	1	2	2	N/A	-140.93177918888955	0.9999999999999999	18.589886186611086	C17H20O11	[M - H]-	KDWWYRPEBULRGU	InChI=1S/C17H20O11/c1-24-14-9(20)6-3-4-8(19)27-13(6)15(25-2)16(14)28-17-12(23)11(22)10(21)7(5-18)26-17/h3-4,7,10-12,17-18,20-23H,5H2,1-2H3	null	COC1=C(C(=C2C(=C1O)C=CC(=O)O2)OC)OC3C(C(C(C(O3)CO)O)O)O	-0.699999988	51136464	COCONUT:(CNP0170379);PubChem:(51136464);SuperNatural:(SN00039051);ZINC bio:(ZINC49180912);additional;Training Set	3694594	399.0929260253906	278.375	293_doliocarpus-ecotype-neg-sirius_379	379
60	1	1	2	2	0.1987542643919849	-4.323781997779458	0.9999999999999999	32.43335489580729	C8H14O4	[M - H]-	TYFQFVWCELRYAO	InChI=1S/C8H14O4/c9-7(10)5-3-1-2-4-6-8(11)12/h1-6H2,(H,9,10)(H,11,12)	suberate	C(CCCC(=O)O)CCC(=O)O	1.26449049	10457;5249080;10035160;22494956;56933546;92043315;102602162	HMDB:(893);SuperNatural:(SN00375156 SN00002171);ZINC bio:(ZINC01531046);additional;MeSH:(10457);Plantcyc:(CPD0-1264);PubMed;NORMAN:(NS00015186);COCONUT:(CNP0174114 CNP0210905 CNP0293782);KNApSAcK:(1204);Natural Products:(UNPD12255);PubChem:(10457 5249080 10035160 22494956 56933546 92043315 102602162);CHEBI:(76282 9300);PubChem class - bio and metabolites;KEGG:(C08278);PubChem class - safety and t…	88009086	173.081298828125	595.307	464_doliocarpus-ecotype-neg-sirius_705	705
N/A	2	1	2	2	N/A	-40.0295066942965	0.9999999999999999	32.43335489580729	C8H16O5	[M - H2O - H]-	RPQLXGJLFIWVBX	InChI=1S/C8H16O5/c9-5-7(11)6(10)3-1-2-4-8(12)13/h6-7,9-11H,1-5H2,(H,12,13)	6,7,8-trihydroxyoctanoic acid	C(CCC(=O)O)CC(C(CO)O)O	-1.10000002	18668176;89724145	PubChem:(18668176 89724145)	2	173.081298828125	595.307	464_doliocarpus-ecotype-neg-sirius_705	705
61	1	1	2	2	0.19799848810930917	-9.75371983300356	0.9999999999999999	174.89323686049983	C6H12O6	[M - H]-	CDAISMWEOUEBRE	InChI=1S/C6H12O6/c7-1-2(8)4(10)6(12)5(11)3(1)9/h1-12H	Inosital	C1(C(C(C(C(C1O)O)O)O)O)O	-3.70000005	892;12302985;11973225;53714837;68591801;90768658;91019724;100996307;100996308	HMDB:(211 6088 34220 62138 240207 240208 240209 240210 240211);PubChem class - food;SuperNatural:(SN00002080 SN00368805 SN00330595 SN00370949 SN00327766 SN00302317 SN00359619 SN00300000);ZINC bio:(ZINC01530357);additional;MeSH:(892);Plantcyc:(CPD-8059 CPD-8052 CPD-8050 MYO-INOSITOL);PubMed;NORMAN:(NS00007581);COCONUT:(CNP0076758 CNP0254016);KNApSAcK:(1164);Natural Products:(UNPD16776 UNPD54610 UN…	255846782	179.0561065673828	60.97500000000001	50_doliocarpus-ecotype-neg-sirius_68	68
N/A	2	1	2	2	N/A	-36.19453074693348	0.9999999999999999	174.89323686049983	C6H14O7	[M - H2O - H]-	IYYHTDDUIXMFDX	InChI=1S/C6H14O7/c7-1-3(8)5(10)6(11)4(9)2-13-12/h3-12H,1-2H2	(2R,3R,4R,5S)-6-hydroperoxyhexane-1,2,3,4,5-pentol	C(C(C(C(C(COO)O)O)O)O)O	-2.50968122	18656773;53942697;53942698	PubChem:(18656773 53942697 53942698);PubMed	66	179.0561065673828	60.97500000000001	50_doliocarpus-ecotype-neg-sirius_68	68
62	1	1	2	2	0.19782023645275473	-80.0562288662182	0.9884422110552764	74.46161155380216	C21H24O12	[M - H]-	NOAUBCDANOKMMU	InChI=1S/C21H24O12/c1-30-14-4-9(7-22)2-3-13(14)32-21-19(28)18(27)17(26)15(33-21)8-31-20(29)10-5-11(23)16(25)12(24)6-10/h2-6,15,17-19,21-28H,7-8H2,1H3	null	COC1=C(C=CC(=C1)CO)OC2C(C(C(C(O2)COC(=O)C3=CC(=C(C(=C3)O)O)O)O)O)O	-0.5	102124559	PubChem:(102124559)	2	467.11968994140625	264.485	8_doliocarpus-ecotype-neg-sirius_13	13
N/A	2	1	2	2	N/A	-223.74486136809134	0.9884422110552764	74.46161155380216	C21H26O13	[M - H2O - H]-	QUUPLWFTZUTHNC	InChI=1S/C21H26O13/c22-6-11-14(25)16(27)18(29)20(32-11)34-19-17(28)15(26)12(7-23)33-21(19)30-9-3-1-8-2-4-13(24)31-10(8)5-9/h1-5,11-12,14-23,25-29H,6-7H2	null	C1=CC(=CC2=C1C=CC(=O)O2)OC3C(C(C(C(O3)CO)O)O)OC4C(C(C(C(O4)CO)O)O)O	-1.79999995	71528779;122232192	PubChem:(71528779 122232192)	2	467.11968994140625	264.485	8_doliocarpus-ecotype-neg-sirius_13	13
63	1	1	2	2	0.1969341330707274	-20.157625861442725	0.9999999999999999	64.21194635518236	C8H8O5	[M - H2O - H]-	RGHMISIYKIHAJW	InChI=1S/C8H8O5/c9-5-2-1-4(3-6(5)10)7(11)8(12)13/h1-3,7,9-11H,(H,12,13)	bmse000684	C1=CC(=C(C=C1C(C(=O)O)O)O)O	-0.0201286506	85782;5324669;6950179;6950180;6950181;19793107;71316247;123249511	HMDB:(1866);SuperNatural:(SN00001380 SN00216080 SN00001379);ZINC bio:(ZINC00388310 ZINC00388311);additional;MeSH:(85782);PubMed;NORMAN:(NS00042142);COCONUT:(CNP0061895 CNP0143159);PubChem:(85782 5324669 6950179 6950180 6950181 19793107 71316247 123249511);CHEBI:(53326 27637);PubChem class - bio and metabolites;EcoCyc Mine;KEGG:(C05580);PubChem class - safety and toxic;Training Set;Biocyc:(CPD-118…	17267714414	165.01914978027344	333.831	163_doliocarpus-ecotype-neg-sirius_200	200
N/A	2	1	2	2	N/A	-57.28663409291049	0.9999999999999999	64.21194635518236	C8H6O4	[M - H]-	QQVIHTHCMHWDBS	InChI=1S/C8H6O4/c9-7(10)5-2-1-3-6(4-5)8(11)12/h1-4H,(H,9,10)(H,11,12)	Isophthalate	C1=CC(=CC(=C1)C(=O)O)C(=O)O	0.79409641	8496;5461077;5461079;11819447;15621163;16213376;22983024;23461093;56635023;129656014	PubChem class - food;SuperNatural:(SN00123630);ZINC bio:(ZINC03845021);HSDB:(121-91-5);MeSH:(8496 5461079);Plantcyc:(CPD0-1267);PubMed;NORMAN:(NS00002404);COCONUT:(CNP0265672 CNP0349854);Natural Products:(UNPD117900);PubChem:(8496 5461077 5461079 11819447 15621163 16213376 22983024 23461093 56635023 129656014);CHEBI:(30804 30803 30802);PubChem class - bio and metabolites;PubChem class - safety an…	8811637350	165.01914978027344	333.831	163_doliocarpus-ecotype-neg-sirius_200	200
64	1	1	2	2	0.19620733051727948	-90.89104634277386	0.9999999999999999	9.44669220696764	C6H5O4	[M - H]-	LLWZJYZCLPUAFU	InChI=1S/C6H5O4/c7-3-1-4(8)6(10)2-5(3)9/h1-2,7-9H	null	C1=C(C(=CC(=C1O)[O])O)O	0.5	101066523;101066524	PubChem:(101066523 101066524)	2	140.01136779785156	581.759	396_doliocarpus-ecotype-neg-sirius_567	567
N/A	2	1	2	2	N/A	-234.8121957577709	0.9999999999999999	9.44669220696764	C6H7O5	[M - H2O - H]-	ZPBYCFAMOFGGLL	InChI=1S/C6H7O5/c7-4(3-6(10)11)1-2-5(8)9/h1H,2-3H2,(H,8,9)(H,10,11)	null	C([CH]C(=O)CC(=O)O)C(=O)O	-0.899999976	59937092	PubChem:(59937092)	2	140.01136779785156	581.759	396_doliocarpus-ecotype-neg-sirius_567	567
65	1	1	2	2	0.19307857280962704	-51.309298059317456	0.9999999999999999	26.74020718871504	C15H22O5	[M - H]-	XIVFQYWMMJWUCD	InChI=1S/C15H22O5/c1-10(6-12(17)18)4-5-15(19)13(2)7-11(16)8-14(15,3)20-9-13/h4-6,11,16,19H,7-9H2,1-3H3,(H,17,18)	neophaseic acid	CC(=CC(=O)O)C=CC1(C2(CC(CC1(OC2)C)O)C)O	0.899999976	14160513;11988272;11988273;11403405;57003461;91750628;91750631;102004477;102058208;102058209;101212878;102597458;121594848;124680499;129008854;129316983;131752416;138319162;138319163	HMDB:(38660 38661);SuperNatural:(SN00325967 SN00268258 SN00233902);additional;Plantcyc:(CPD-7726);PubMed;COCONUT:(CNP0156795 CNP0289923);KNApSAcK:(33819);Natural Products:(UNPD3124 UNPD184028 UNPD30216 UNPD180945);PubChem:(14160513 11988272 11988273 11403405 57003461 91750628 91750631 102004477 102058208 102058209 101212878 102597458 121594848 124680499 129008854 129316983 131752416 138319162 138…	20629882	281.1392364501953	587.76	361_doliocarpus-ecotype-neg-sirius_495	495
N/A	2	1	2	2	N/A	-87.85757175618278	0.9999999999999999	26.74020718871504	C15H24O6	[M - H2O - H]-	CGDAKDYGZJSYEM	InChI=1S/C15H24O6/c1-10(6-12(18)19)4-5-15(21)13(2,3)7-11(17)8-14(15,20)9-16/h4-6,11,16-17,20-21H,7-9H2,1-3H3,(H,18,19)	null	CC(=CC(=O)O)C=CC1(C(CC(CC1(CO)O)O)(C)C)O	0.279860437		COCONUT:(CNP0238446);Natural Products:(UNPD111574);SuperNatural:(SN00379038)	3178496	281.1392364501953	587.76	361_doliocarpus-ecotype-neg-sirius_495	495
66	1	1	2	2	0.19035037772041236	-180.80119005915472	0.9919597989949749	57.79414612781258	C29H32O9	[M - H2O - H]-	FTNAZIJOPLOHFF	InChI=1S/C29H32O9/c1-32-21-8-6-7-9-23(21)37-27(18-30)29(20-12-14-22(33-2)26(17-20)35-4)38-24-13-10-19(16-25(24)34-3)11-15-28(31)36-5/h6-17,27,29-30H,18H2,1-5H3	null	COC1=C(C=C(C=C1)C(C(CO)OC2=CC=CC=C2OC)OC3=C(C=C(C=C3)C=CC(=O)OC)OC)OC	4.5999999	15638673;15638674;101668654;101668655	PubChem:(15638673 15638674 101668654 101668655)	2	505.18658447265625	329.254	340_doliocarpus-ecotype-neg-sirius_462	462
N/A	2	1	2	2	N/A	-200.39735269848782	0.9919597989949749	57.79414612781258	C29H30O8	[M - H]-	ZNVUQZAVBXKEGF	InChI=1S/C29H30O8/c1-34-26-14-19(5-10-24(26)31)13-21-16-37-29(20-7-11-25(32)27(15-20)35-2)23(21)17-36-28(33)12-6-18-3-8-22(30)9-4-18/h3-12,14-15,21,23,29-32H,13,16-17H2,1-2H3	[2-(4-hydroxy-3-methoxyphenyl)-4-[(4-hydroxy-3-methoxyphenyl)methyl]oxolan-3-yl]methyl (E)-3-(4-hydroxyphenyl)prop-2-enoate	COC1=C(C=CC(=C1)CC2COC(C2COC(=O)C=CC3=CC=C(C=C3)O)C4=CC(=C(C=C4)O)OC)O	4.69999981	14205635;11497085;72728481;92468382;92468383;92468384;98789373;98789374	COCONUT:(CNP0119373);KNApSAcK:(41999);Natural Products:(UNPD22514);PubChem:(14205635 11497085 72728481 92468382 92468383 92468384 98789373 98789374);SuperNatural:(SN00036997 SN00036994 SN00036995 SN00036996);CHEBI:(93925);ZINC bio:(ZINC14642112 ZINC14642116 ZINC14642119 ZINC14642122);additional;Training Set;PubMed	3727474	505.18658447265625	329.254	340_doliocarpus-ecotype-neg-sirius_462	462
67	1	1	2	2	0.19034082355308055	-74.13135406803545	0.9999999999999999	94.76597483503778	C16H26O9	[M - H]-	IVUFRBWVXKXZMM	InChI=1S/C16H26O9/c1-7-2-3-8(9(4-17)15(22)23)10(7)6-24-16-14(21)13(20)12(19)11(5-18)25-16/h8-9,11-14,16-21H,2-6H2,1H3,(H,22,23)	null	CC1=C(C(CC1)C(CO)C(=O)O)COC2C(C(C(C(O2)CO)O)O)O	-2.5	51136579;52326091;52326095;52326099;52326101;124905069;124905070;124905071;124905072	COCONUT:(CNP0181081 CNP0237682);PubChem:(51136579 52326091 52326095 52326099 52326101 124905069 124905070 124905071 124905072);SuperNatural:(SN00039412 SN00039410 SN00039411 SN00039413);ZINC bio:(ZINC49601634 ZINC49601637 ZINC49601640 ZINC49601641);additional;Training Set	3694594	361.1507568359375	252.23500000000004	68_doliocarpus-ecotype-neg-sirius_89	89
N/A	2	1	2	2	N/A	-95.77118942994056	0.9999999999999999	94.76597483503778	C16H28O10	[M - H2O - H]-	AZTMOBJMWXQHKQ	InChI=1S/C16H28O10/c1-2-3-4-7-10(19)13(22)15(9(6-18)24-7)26-16-14(23)12(21)11(20)8(5-17)25-16/h2,7-23H,1,3-6H2	null	C=CCCC1C(C(C(C(O1)CO)OC2C(C(C(C(O2)CO)O)O)O)O)O	-2.70000005	101108799	PubChem:(101108799)	2	361.1507568359375	252.23500000000004	68_doliocarpus-ecotype-neg-sirius_89	89
68	1	1	2	2	0.18921777767156162	-5.966243838041138	0.9964824120603014	29.443791928610928	C15H10O7	[M - H]-	REFJWTPEDVJJIY	InChI=1S/C15H10O7/c16-7-4-10(19)12-11(5-7)22-15(14(21)13(12)20)6-1-2-8(17)9(18)3-6/h1-5,16-19,21H	Quertine	C1=CC(=C(C=C1C2=C(C(=O)C3=C(C=C(C=C3O2)O)O)O)O)O	1.36698294	5280343;12305312;21600688;49849859;49849860;46906036;59574960;88462991;91069955;101792073;101792074;130367129	HMDB:(5794);PubChem class - food;SuperNatural:(SN00005729);ZINC bio:(ZINC03869685);additional;HSDB:(117-39-5);MeSH:(5280343);Plantcyc:(CPD-520);PubMed;NORMAN:(NS00001142);COCONUT:(CNP0096342 CNP0103504);KNApSAcK:(4631);Natural Products:(UNPD49205);PubChem:(5280343 12305312 21600688 49849859 49849860 46906036 59574960 88462991 91069955 101792073 101792074 130367129);CHEBI:(57694 16243);PubChem cla…	255847294	301.0351867675781	598.554	313_doliocarpus-ecotype-neg-sirius_420	420
N/A	2	1	2	2	N/A	-84.08784880594612	0.9964824120603014	29.443791928610928	C15H12O8	[M - H2O - H]-	KJXSIXMJHKAJOD	InChI=1S/C15H12O8/c16-6-3-7(17)11-10(4-6)23-15(14(22)13(11)21)5-1-8(18)12(20)9(19)2-5/h1-4,14-20,22H	Ampelopsin	C1=C(C=C(C(=C1O)O)O)C2C(C(=O)C3=C(C=C(C=C3O2)O)O)O	1.10000002	161557;5153580;12306070;25184515;25244375;40473158;59574959;91632911	HMDB:(30835);SuperNatural:(SN00006905 SN00006904);ZINC bio:(ZINC04096945 ZINC04096947);additional;MeSH:(161557);Plantcyc:(CPD-7087 O-DGAL-HEX-0:0_1:ALDI);PubMed;COCONUT:(CNP0324397);KNApSAcK:(938);Natural Products:(UNPD30765 UNPD157595 UNPD5457);PubChem:(161557 5153580 12306070 25184515 25244375 40473158 59574959 91632911);YMDB Mine;CHEBI:(48027 28429 28917);PubChem class - bio and metabolites;KE…	34481039742	301.0351867675781	598.554	313_doliocarpus-ecotype-neg-sirius_420	420
69	1	1	2	2	0.188108009409183	-18.101043423182844	0.9999999999999999	49.45146426625635	C20H36O4	[M - H]-	KEXNVBSLXJLOPR	InChI=1S/C20H36O4/c1-2-3-13-16-19(24-23)17-14-11-9-7-5-4-6-8-10-12-15-18-20(21)22/h9,11,14,17,19,23H,2-8,10,12-13,15-16,18H2,1H3,(H,21,22)	15-hydroperoxyicosa-11,13-dienoic acid	CCCCCC(C=CC=CCCCCCCCCCC(=O)O)OO	6.5	1438;5282869;6610232;98090769;134688414;139036273	COCONUT:(CNP0346780);Training Set;PubChem:(1438 5282869 6610232 98090769 134688414 139036273);CHEBI:(144843 144832);additional	2637858	339.25372314453125	352.171	240_doliocarpus-ecotype-neg-sirius_299	299
N/A	2	1	2	2	N/A	-48.440047472361385	0.9999999999999999	49.45146426625635	C20H38O5	[M - H2O - H]-	ZHVKDBGSKHDKFB	InChI=1S/C20H38O5/c21-17-13-9-5-4-7-11-15-19(23)18(22)14-10-6-2-1-3-8-12-16-20(24)25/h6,10,18-19,21-23H,1-5,7-9,11-17H2,(H,24,25)	null	C(CCCCO)CCCC(C(CC=CCCCCCCC(=O)O)O)O	4.0999999	123602567	PubChem:(123602567);PubMed	66	339.25372314453125	352.171	240_doliocarpus-ecotype-neg-sirius_299	299
70	1	1	2	4	N/A	-286.8441332810705	0.8738693467336683	32.81813427235959	C28H54O9	[M - H2O - H]-	CYPNWYQSBKXZIY	InChI=1S/C28H54O9/c1-21(30)16-12-8-7-10-14-18-22(36-28-27(35)26(34)25(33)23(20-29)37-28)17-13-9-5-3-2-4-6-11-15-19-24(31)32/h21-23,25-30,33-35H,2-20H2,1H3,(H,31,32)	null	CC(CCCCCCCC(CCCCCCCCCCCC(=O)O)OC1C(C(C(C(O1)CO)O)O)O)O	5.19031191		KEGG Mine	8589934592	515.3586120605469	401.105	354_doliocarpus-ecotype-neg-sirius_484	484
N/A	2	1	2	4	N/A	-419.31467171708766	0.8738693467336683	32.81813427235959	C28H52O8	[M - H]-	IMXFICIQVBICTK	InChI=1S/C28H52O8/c1-25(2,3)15-26(4,5)11-17-18(35-17)12-27(6,7)16-28(8,9)13-20(29)34-14-19-21(30)22(31)23(32)24(33-10)36-19/h17-19,21-24,30-32H,11-16H2,1-10H3	null	CC(C)(C)CC(C)(C)CC1C(O1)CC(C)(C)CC(C)(C)CC(=O)OCC2C(C(C(C(O2)OC)O)O)O	4.80000019	130177379	PubChem:(130177379)	2	515.3586120605469	401.105	354_doliocarpus-ecotype-neg-sirius_484	484
71	1	1	2	8	N/A	-267.0130600886663	0.49949748743718597	8.439877775237	C15H30N2O6P2	[M - H2O - H]-	HMEICUHJHLAGGF	InChI=1S/C15H30N2O6P2/c1-14(2)10-20-24(18,21-11-14)16-6-5-7-17(9-8-16)25(19)22-12-15(3,4)13-23-25/h5-13H2,1-4H3	null	CC1(COP(=O)(OC1)N2CCCN(CC2)P3(=O)OCC(CO3)(C)C)C	1.20000005	118230595	PubChem:(118230595)	2	377.1431884765625	401.342	559_doliocarpus-ecotype-neg-sirius_961	961
N/A	2	1	2	8	N/A	-309.0193788148105	0.49949748743718597	8.439877775237	C15H28N2O5P2	[M - H]-	UKWRQUGXUOPDCW	InChI=1S/C15H28N2O5P2/c1-6-19-23(20-7-2,16-15-13-11-10-12-14-15)17(5)24(18,21-8-3)22-9-4/h10-14H,6-9H2,1-5H3	N-[diethoxy(phenylimino)-$l^{5}-phosphanyl]-N-diethoxyphosphorylmethanamine	CCOP(=NC1=CC=CC=C1)(N(C)P(=O)(OCC)OCC)OCC	3.0	23265069	PubChem:(23265069)	2	377.1431884765625	401.342	559_doliocarpus-ecotype-neg-sirius_961	961
72	1	1	2	2	0.18106404857705283	-4.491316205399397	0.9999999999999999	24.408954785397967	C6H6O2	[M - H]-	YCIMNLLNPGFGHC	InChI=1S/C6H6O2/c7-5-3-1-2-4-6(5)8/h1-4,7-8H	catechol	C1=CC=C(C(=C1)O)O	1.0010401	289;3981420;5460998;10630461;12196522;12196523;12969162;12969165;11953850;11480435;57607840;57607844;57607847;67913786;90911099;129731372	HMDB:(957);PubChem class - food;SuperNatural:(SN00020428);HSDB:(120-80-9);MeSH:(289);Plantcyc:(CATECHOL CPD-10504);PubMed;NORMAN:(NS00007130);COCONUT:(CNP0143972);KNApSAcK:(2644);Natural Products:(UNPD186427);PubChem:(289 3981420 5460998 10630461 12196522 12196523 12969162 12969165 11953850 11480435 57607840 57607844 57607847 67913786 90911099 129731372);YMDB Mine;CHEBI:(32402 50524 18135);PubChe…	34614987646	109.02938461303711	587.76	56_doliocarpus-ecotype-neg-sirius_75	75
N/A	2	1	2	2	N/A	-161.20273062156224	0.9999999999999999	24.408954785397967	C6H8O3	[M - H2O - H]-	TXIRRFDVUFFKPX	InChI=1S/C6H8O3/c7-4-1-2-5(8)6(9)3-4/h3,7-9H,1-2H2	null	C1CC(=C(C=C1O)O)O	0.300000012	129690279	PubChem:(129690279)	2	109.02938461303711	587.76	56_doliocarpus-ecotype-neg-sirius_75	75
73	1	1	2	2	0.18042695390058647	-8.025296308121318	0.9999999999999999	49.76037829802309	C7H12O5	[M - H]-	BITYXLXUCSKTJS	InChI=1S/C7H12O5/c1-4(2)7(12,6(10)11)3-5(8)9/h4,12H,3H2,1-2H3,(H,8,9)(H,10,11)	bmse000982	CC(C)C(CC(=O)O)(C(=O)O)O	-0.200000003	77;5280523;6419726;6419727;6419728;23615195;89565437	HMDB:(402);SuperNatural:(SN00248449);ZINC bio:(ZINC00389562 ZINC00389563);additional;MeSH:(77 6419726);Plantcyc:(3-CARBOXY-3-HYDROXY-ISOCAPROATE);PubMed;NORMAN:(NS00014675);COCONUT:(CNP0083532 CNP0231884);KNApSAcK:(19690);Natural Products:(UNPD29731);PubChem:(77 5280523 6419726 6419727 6419728 23615195 89565437);CHEBI:(1178 28107 35128 28635);PubChem class - bio and metabolites;KEGG:(C02504);PubC…	88074622	175.06060791015625	240.122	272_doliocarpus-ecotype-neg-sirius_346	346
N/A	2	1	2	2	N/A	-81.02887759643612	0.9999999999999999	49.76037829802309	C7H14O6	[M - H2O - H]-	RBOOPYRVPFUYRU	InChI=1S/C7H14O6/c1-3(6(11)7(12)13)5(10)4(9)2-8/h3-6,8-11H,2H2,1H3,(H,12,13)	null	CC(C(C(CO)O)O)C(C(=O)O)O	-2.0	123145390	PubChem:(123145390)	2	175.06060791015625	240.122	272_doliocarpus-ecotype-neg-sirius_346	346
74	1	1	2	4	N/A	-197.1800320916653	0.3562814070351759	24.321117927533585	C13H10O8	[M - H2O - H]-	ANKPQYAVRFLLGH	InChI=1S/C13H10O8/c14-7-3-8(15)10(9(16)4-7)11(17)6-1-2-21-13(20,5-6)12(18)19/h1-5,14-16,20H,(H,18,19)	null	C1=COC(C=C1C(=O)C2=C(C=C(C=C2O)O)O)(C(=O)O)O	-0.250926852		KEGG Mine	8589934592	275.0217590332031	36.768	294_doliocarpus-ecotype-neg-sirius_380	380
N/A	2	1	2	4	N/A	-330.34114979575054	0.3562814070351759	24.321117927533585	C13H8O7	[M - H]-	YKEGQKUFMJOUNX	InChI=1S/C13H8O7/c14-6(5-10(16)17)4-9-12(19)11(18)7-2-1-3-8(15)13(7)20-9/h1-5,14-15H,(H,16,17)	null	C1=CC2=C(C(=C1)O)OC(=CC(=CC(=O)O)O)C(=O)C2=O	0.72174716		KEGG Mine	8589934592	275.0217590332031	36.768	294_doliocarpus-ecotype-neg-sirius_380	380
75	1	2	2	2	0.175194502780386	-90.35368327725286	0.9999999999999999	7.687773394512566	C6H5O4	[M - H]-	LLWZJYZCLPUAFU	InChI=1S/C6H5O4/c7-3-1-4(8)6(10)2-5(3)9/h1-2,7-9H	null	C1=C(C(=CC(=C1O)[O])O)O	0.5	101066523;101066524	PubChem:(101066523 101066524)	2	140.0115509033203	443.943	373_doliocarpus-ecotype-neg-sirius_516	516
N/A	2	2	2	2	N/A	-228.61083865967902	0.9999999999999999	7.687773394512566	C6H7O5	[M - H2O - H]-	ZPBYCFAMOFGGLL	InChI=1S/C6H7O5/c7-4(3-6(10)11)1-2-5(8)9/h1H,2-3H2,(H,8,9)(H,10,11)	null	C([CH]C(=O)CC(=O)O)C(=O)O	-0.899999976	59937092	PubChem:(59937092)	2	140.0115509033203	443.943	373_doliocarpus-ecotype-neg-sirius_516	516
76	1	1	2	2	0.17453792834143084	-60.72513398766075	0.9999999999999999	80.99794979660898	C19H30O9	[M - H]-	SYBYAWTVABPDJR	InChI=1S/C19H30O9/c1-10-6-11(22)7-18(2,3)19(10,26)5-4-12(8-20)27-17-16(25)15(24)14(23)13(9-21)28-17/h4-6,12-17,20-21,23-26H,7-9H2,1-3H3	null	CC1=CC(=O)CC(C1(C=CC(CO)OC2C(C(C(C(O2)CO)O)O)O)O)(C)C	-2.0999999	102050669;102416614	PubChem:(102050669 102416614);COCONUT:(CNP0133578)	2097154	401.18170166015625	256.774	118_doliocarpus-ecotype-neg-sirius_150	150
N/A	2	1	2	2	N/A	-121.52070869068532	0.9999999999999999	80.99794979660898	C19H32O10	[M - H2O - H]-	JDJPCCLGMATLLT	InChI=1S/C19H32O10/c1-9(21)5-6-19(27)17(2,3)7-10(22)15(18(19,4)26)29-16-14(25)13(24)12(23)11(8-20)28-16/h5-6,10-16,20,22-27H,7-8H2,1-4H3	null	CC(=O)C=CC1(C(CC(C(C1(C)O)OC2C(C(C(C(O2)CO)O)O)O)O)(C)C)O	-2.00543737		COCONUT:(CNP0302701)	2097152	401.18170166015625	256.774	118_doliocarpus-ecotype-neg-sirius_150	150
77	1	1	2	2	0.17437171745546726	-146.12663435745645	0.9999999999999999	73.90361370159029	C27H44O10	[M - H]-	AGZZLTXMYJWSII	InChI=1S/C27H44O10/c28-22(29)16-10-4-1-6-12-18-24(32)36-26(34)20-14-8-3-9-15-21-27(35)37-25(33)19-13-7-2-5-11-17-23(30)31/h1-21H2,(H,28,29)(H,30,31)	9-[9-(8-carboxyoctanoyloxy)-9-oxononanoyl]oxy-9-oxononanoic acid	C(CCCC(=O)O)CCCC(=O)OC(=O)CCCCCCCC(=O)OC(=O)CCCCCCCC(=O)O	5.30000019	60204143	PubChem:(60204143)	2	527.2855834960938	343.01	605_doliocarpus-ecotype-neg-sirius_1161	1161
N/A	2	1	2	2	N/A	-384.501410152869	0.9999999999999999	73.90361370159029	C27H46O11	[M - H2O - H]-	ZOTRPDZXIZHQHI	InChI=1S/C27H46O11/c1-3-5-7-9-15-11-17(30)16(10-14(15)8-6-4-2)25-22(33)23(34)26(19(13-29)36-25)38-27-24(35)21(32)20(31)18(12-28)37-27/h10,14-15,18-29,31-35H,3-9,11-13H2,1-2H3	null	CCCCCC1CC(=O)C(=CC1CCCC)C2C(C(C(C(O2)CO)OC3C(C(C(C(O3)CO)O)O)O)O)O	0.899999976	67203596;67203597;70658818	PubChem:(67203596 67203597 70658818)	2	527.2855834960938	343.01	605_doliocarpus-ecotype-neg-sirius_1161	1161
78	1	1	2	2	0.17294944104037574	-158.28329956188486	0.992964824120603	46.45633472237096	C23H32O16	[M - H]-	AGTLYKZGMGTSIK	InChI=1S/C23H32O16/c1-9(24)31-7-15-17(33-10(2)25)19(35-12(4)27)21(37-14(6)29)23(38-15)39-16-8-32-22(30)20(36-13(5)28)18(16)34-11(3)26/h15-23,30H,7-8H2,1-6H3	null	CC(=O)OCC1C(C(C(C(O1)OC2COC(C(C2OC(=O)C)OC(=O)C)O)OC(=O)C)OC(=O)C)OC(=O)C	-1.20000005	10769274;101698589	PubChem:(10769274 101698589)	2	563.1606750488281	247.79300000000003	200_doliocarpus-ecotype-neg-sirius_250	250
N/A	2	1	2	2	N/A	-358.6701555639871	0.992964824120603	46.45633472237096	C23H34O17	[M - H2O - H]-	UMSWMEQKGSGQSS	InChI=1S/C23H34O17/c1-22-15-21(35-4-6(18(32)34-2)23(15,33)16(31)17(22)40-22)39-20-14(30)12(28)10(26)8(38-20)5-36-19-13(29)11(27)9(25)7(3-24)37-19/h4,7-17,19-21,24-31,33H,3,5H2,1-2H3	null	CC12C3C(OC=C(C3(C(C1O2)O)O)C(=O)OC)OC4C(C(C(C(O4)COC5C(C(C(C(O5)CO)O)O)O)O)O)O	-5.30000019	102588685;102588686	COCONUT:(CNP0259474);Natural Products:(UNPD61527 UNPD150725);PubChem:(102588685 102588686);SuperNatural:(SN00339404 SN00256045)	3178498	563.1606750488281	247.79300000000003	200_doliocarpus-ecotype-neg-sirius_250	250
79	1	1	2	6	0.1726568779377446	-135.54788009695707	0.39648241206030155	88.52723110732848	C22H34O14	[M - H]-	MJXBGHINLLTXEC	InChI=1S/C22H34O14/c1-3-10-4-9(5-13(24)31-2)7-32-20(10)36-22-19(30)17(28)15(26)12(35-22)8-33-21-18(29)16(27)14(25)11(6-23)34-21/h3,7,11-12,14-23,25-30H,4-6,8H2,1-2H3	null	CC=C1CC(=COC1OC2C(C(C(C(O2)COC3C(C(C(C(O3)CO)O)O)O)O)O)O)CC(=O)OC	-3.70000005	68012357	PubChem:(68012357)	2	521.187744140625	249.199	166_doliocarpus-ecotype-neg-sirius_203	203
N/A	2	1	2	6	N/A	-160.49509541775728	0.39648241206030155	88.52723110732848	C22H36O15	[M - H2O - H]-	DQVGCZMEJNIUMF	InChI=1S/C22H36O15/c1-4-32-6-10-13(25)14(26)17(29)21(36-10)33-7-11-20(15(27)12(24)8(2)34-11)37-22-18(30)16(28)19(31-3)9(5-23)35-22/h1,8-30H,5-7H2,2-3H3	2-[[(6R)-3-[3,4-dihydroxy-6-(hydroxymethyl)-5-methoxyoxan-2-yl]oxy-4,5-dihydroxy-6-methyloxan-2-yl]methoxy]-6-(ethynoxymethyl)oxane-3,4,5-triol	CC1C(C(C(C(O1)COC2C(C(C(C(O2)COC#C)O)O)O)OC3C(C(C(C(O3)CO)OC)O)O)O)O	-4.80000019	59550073	PubChem:(59550073)	2	521.187744140625	249.199	166_doliocarpus-ecotype-neg-sirius_203	203
80	1	1	2	2	0.17200966610184806	-17.058132798670165	0.9999999999999999	35.71030897981506	C6H5N3O	[M - H]-	GICKXGZWALFYHZ	InChI=1S/C6H5N3O/c10-6-8-2-1-5-7-3-4-9(5)6/h1-4H,(H,8,10)	null	C1=CNC(=O)N2C1=NC=C2	-0.100000001	36688059;135476780	COCONUT:(CNP0001322 CNP0001330);PubChem:(36688059 135476780);CHEBI:(29147);ZINC bio:(ZINC01529125);PubChem class - bio and metabolites;MeSH:(135476780);PubChem class - safety and toxic;Training Set;PubMed;Biocyc:(CPD0-1931)	86009958	134.0358657836914	404.166	356_doliocarpus-ecotype-neg-sirius_488	488
N/A	2	1	2	2	N/A	-99.01195129995483	0.9999999999999999	35.71030897981506	C6H7N3O2	[M - H2O - H]-	GOGOTNIJSNWODP	InChI=1S/C6H7N3O2/c7-4-1-2-8-5(9-4)3-6(10)11/h1-2H,3H2,(H,10,11)(H2,7,8,9)	null	C1=CN=C(N=C1N)CC(=O)O	-0.600000024	70518030	PubChem:(70518030);PubMed	66	134.0358657836914	404.166	356_doliocarpus-ecotype-neg-sirius_488	488
81	1	1	2	2	0.17173963530743067	-58.78875746454015	0.9999999999999999	87.69080768925667	C13H26O9	[M - H2O - H]-	GAMDPLSSTMPGJA	InChI=1S/C13H26O9/c1-18-2-3-19-4-5-20-6-7-21-13-12(17)11(16)10(15)9(8-14)22-13/h9-17H,2-8H2,1H3	null	COCCOCCOCCOC1C(C(C(C(O1)CO)O)O)O	-2.29493952	91071931	PubChem:(91071931)	2	307.13995361328125	259.857	121_doliocarpus-ecotype-neg-sirius_153	153
N/A	2	1	2	2	N/A	-82.58644031644845	0.9999999999999999	87.69080768925667	C13H24O8	[M - H]-	IYTWFACKZFMVIU	InChI=1S/C13H24O8/c1-19-9(15)5-3-2-4-6-20-13-12(18)11(17)10(16)8(7-14)21-13/h8,10-14,16-18H,2-7H2,1H3	methyl 6-[3,4,5-trihydroxy-6-(hydroxymethyl)oxan-2-yl]oxyhexanoate	COC(=O)CCCCCOC1C(C(C(C(O1)CO)O)O)O	-1.20000005	10709916;19788448;57153920;53942431;66848124;100926136	PubChem:(10709916 19788448 57153920 53942431 66848124 100926136)	2	307.13995361328125	259.857	121_doliocarpus-ecotype-neg-sirius_153	153
82	1	1	2	2	0.17021968342825194	-31.097705591414147	0.9999999999999999	64.85736056269369	C15H22O9	[M - H]-	VZSGMNVXQXYFPI	InChI=1S/C15H22O9/c1-21-8-3-7(4-9(22-2)11(8)17)6-23-15-14(20)13(19)12(18)10(5-16)24-15/h3-4,10,12-20H,5-6H2,1-2H3	null	COC1=CC(=CC(=C1O)OC)COC2C(C(C(C(O2)CO)O)O)O	-0.844481707	51136354;52316101;52316102;52316103;52316104;57395395;124905170;124905171	COCONUT:(CNP0348802);PubChem:(51136354 52316101 52316102 52316103 52316104 57395395 124905170 124905171);SuperNatural:(SN00039003 SN00039005 SN00039002 SN00039004);ZINC bio:(ZINC49176730 ZINC49176732 ZINC49176734 ZINC49176735);additional;Training Set;PubMed	3694658	345.119140625	232.356	36_doliocarpus-ecotype-neg-sirius_53	53
N/A	2	1	2	2	N/A	-111.36447533989312	0.9999999999999999	64.85736056269369	C15H24O10	[M - H2O - H]-	PGXDXRHNNOBDOF	InChI=1S/C15H24O10/c16-4-8-10(19)11(20)12(21)14(24-8)25-13-9-6(1-2-23-13)7(18)3-15(9,22)5-17/h1-2,6-14,16-22H,3-5H2	(2S,3R,4S,5S,6R)-2-[[(1S,4aR,5R,7S,7aS)-5,7-dihydroxy-7-(hydroxymethyl)-4a,5,6,7a-tetrahydro-1H-cyclopenta[c]pyran-1-yl]oxy]-6-(hydroxymethyl)oxane-3,4,5-triol	C1C(C2C=COC(C2C1(CO)O)OC3C(C(C(C(O3)CO)O)O)O)O	-3.20000005	21579560	COCONUT:(CNP0182912);Natural Products:(UNPD129201);PubChem:(21579560);SuperNatural:(SN00346813);KEGG Mine	8593113090	345.119140625	232.356	36_doliocarpus-ecotype-neg-sirius_53	53
83	1	1	2	2	0.16810288028016024	-30.850293495237512	0.9989949748743717	60.10267864060139	C14H18O9	[M - H]-	JYFOSWJYZIVJPO	InChI=1S/C14H18O9/c1-21-8-4-6(13(19)20)2-3-7(8)22-14-12(18)11(17)10(16)9(5-15)23-14/h2-4,9-12,14-18H,5H2,1H3,(H,19,20)	Vanillic acid 4-|A-D-glucoside	COC1=C(C=CC(=C1)C(=O)O)OC2C(C(C(C(O2)CO)O)O)O	-0.899627566	14132336;14132337;68437435;71607615;71607618;92449506;92449507;92449508;92449509;98774697;124905329;124351246	COCONUT:(CNP0130526 CNP0235798);KNApSAcK:(35153);Natural Products:(UNPD125219 UNPD160224);PubChem:(14132336 14132337 68437435 71607615 71607618 92449506 92449507 92449508 92449509 98774697 124905329 124351246);SuperNatural:(SN00036708 SN00036706 SN00036707 SN00296474 SN00036709);CHEBI:(68950);ZINC bio:(ZINC13481490 ZINC13481491 ZINC13481492 ZINC13481493 ZINC13514036);additional;Training Set;KEGG …	8593662002	329.0882263183594	215.449	10_doliocarpus-ecotype-neg-sirius_15	15
N/A	2	1	2	2	N/A	-190.81002687988104	0.9989949748743717	60.10267864060139	C14H20O10	[M - H2O - H]-	SPTSCRMCDWJWTJ	InChI=1S/C14H20O10/c1-2-20-14(19)24-9-4-3-7(22-9)6-21-13-12(18)11(17)10(16)8(5-15)23-13/h3-4,8,10-13,15-18H,2,5-6H2,1H3	null	CCOC(=O)OC1=CC=C(O1)COC2C(C(C(C(O2)CO)O)O)O	-0.600000024	67845155	PubChem:(67845155)	2	329.0882263183594	215.449	10_doliocarpus-ecotype-neg-sirius_15	15
84	1	1	2	2	0.16597164520601812	-154.04000281298065	0.9572864321608041	39.514468148354084	C26H38O15	[M - H2O - H]-	KBXNZSMACDLJNP	InChI=1S/C26H38O15/c1-11(27)31-9-15-17(33-12(2)28)19(34-13(3)29)21(35-14(4)30)23(36-15)32-10-16-18-20(39-25(5,6)38-18)22-24(37-16)41-26(7,8)40-22/h15-24H,9-10H2,1-8H3	Ambcb5136335	CC(=O)OCC1C(C(C(C(O1)OCC2C3C(C4C(O2)OC(O4)(C)C)OC(O3)(C)C)OC(=O)C)OC(=O)C)OC(=O)C	0.100000001	6610883;10722133;10973980;10984788;11628549;13384790;101094693;102023371;101933947;134972340;134972342;134972425	PubChem:(6610883 10722133 10973980 10984788 11628549 13384790 101094693 102023371 101933947 134972340 134972342 134972425)	2	571.2031860351562	269.104	80_doliocarpus-ecotype-neg-sirius_103	103
N/A	2	1	2	2	N/A	-184.647968601151	0.9572864321608041	39.514468148354084	C26H36O14	[M - H]-	NIGQMIPVLHNACD	InChI=1S/C26H36O14/c1-12(27)33-9-17-10-35-24(20-18(17)7-8-26(20,6)32)40-25-23(38-16(5)31)22(37-15(4)30)21(36-14(3)29)19(39-25)11-34-13(2)28/h10,18-25,32H,7-9,11H2,1-6H3	null	CC(=O)OCC1C(C(C(C(O1)OC2C3C(CCC3(C)O)C(=CO2)COC(=O)C)OC(=O)C)OC(=O)C)OC(=O)C	0.185972139		KEGG Mine	8589934592	571.2031860351562	269.104	80_doliocarpus-ecotype-neg-sirius_103	103
85	1	1	2	2	0.16585344639242947	-52.53598613386176	0.9999999999999999	65.56220205293471	C14H18O10	[M - H]-	IOIUKPNONJAFRM	InChI=1S/C14H18O10/c1-22-12-6(16)2-5(3-7(12)17)13(21)24-14-11(20)10(19)9(18)8(4-15)23-14/h2-3,8-11,14-20H,4H2,1H3	null	COC1=C(C=C(C=C1O)C(=O)OC2C(C(C(C(O2)CO)O)O)O)O	-1.32242262		KEGG Mine	8589934592	345.0820007324219	220.064	120_doliocarpus-ecotype-neg-sirius_152	152
N/A	2	1	2	2	N/A	-96.36012347286581	0.9999999999999999	65.56220205293471	C14H20O11	[M - H2O - H]-	CPUHNMDMRJDZIX	InChI=1S/C14H20O11/c15-3-8(18)11(21)13(23)12(22)9(19)4-25-14(24)5-1-6(16)10(20)7(17)2-5/h1-2,8-9,11-13,15-23H,3-4H2	null	C1=C(C=C(C(=C1O)O)O)C(=O)OCC(C(C(C(C(CO)O)O)O)O)O	-2.49323821	126649438	PubChem:(126649438)	2	345.0820007324219	220.064	120_doliocarpus-ecotype-neg-sirius_152	152
86	1	1	2	2	0.16559190453259975	-52.36949727547282	0.9999999999999999	59.590029233848995	C16H26O8	[M - H]-	AEXJDSDOWQJVOT	InChI=1S/C16H26O8/c1-9(5-3-4-6-10(2)15(21)22)8-23-16-14(20)13(19)12(18)11(7-17)24-16/h3-5,10-14,16-20H,6-8H2,1-2H3,(H,21,22)	null	CC(CC=CC=C(C)COC1C(C(C(C(O1)CO)O)O)O)C(=O)O	0.100000001	125416129;125416130;129008983	COCONUT:(CNP0086895);Training Set;PubChem:(125416129 125416130 129008983)	2113538	345.1555480957031	258.313	33_doliocarpus-ecotype-neg-sirius_49	49
N/A	2	1	2	2	N/A	-135.03428839061078	0.9999999999999999	59.590029233848995	C16H28O9	[M - H2O - H]-	LOXLRESYSNWIMK	InChI=1S/C16H28O9/c1-9(18)6-7-10(4-2-3-5-12(19)20)24-16-15(23)14(22)13(21)11(8-17)25-16/h2,4,9-11,13-18,21-23H,3,5-8H2,1H3,(H,19,20)	null	CC(CCC(C=CCCC(=O)O)OC1C(C(C(C(O1)CO)O)O)O)O	-1.29999995	75536032	COCONUT:(CNP0037511 CNP0227609);PubChem:(75536032);SuperNatural:(SN00042521 SN00042520 SN00042518 SN00042519);ZINC bio:(ZINC77257663 ZINC77257664 ZINC77257666 ZINC77257667);additional	3678210	345.1555480957031	258.313	33_doliocarpus-ecotype-neg-sirius_49	49
87	1	1	2	2	0.1641557426858038	-94.09237026613975	0.9999999999999999	125.62681440791114	C16H24O12	[M - H2O - H]-	LHBCCROHKSSFLG	InChI=1S/C16H24O12/c1-15(24)7(18)2-16(25)5(12(22)23)4-26-14(11(15)16)28-13-10(21)9(20)8(19)6(3-17)27-13/h4,6-11,13-14,17-21,24-25H,2-3H2,1H3,(H,22,23)	null	CC1(C(CC2(C1C(OC=C2C(=O)O)OC3C(C(C(C(O3)CO)O)O)O)O)O)O	-3.5	102071927	COCONUT:(CNP0110533);Natural Products:(UNPD192667);PubChem:(102071927);SuperNatural:(SN00295755);KEGG Mine	8593113090	389.1087646484375	238.504	64_doliocarpus-ecotype-neg-sirius_84	84
N/A	2	1	2	2	N/A	-132.40025503038925	0.9999999999999999	125.62681440791114	C16H22O11	[M - H]-	KKGHSVKNCUMEEN	InChI=1S/C16H22O11/c17-3-6-1-2-16(24)7(13(22)23)5-25-14(9(6)16)27-15-12(21)11(20)10(19)8(4-18)26-15/h1,5,8-12,14-15,17-21,24H,2-4H2,(H,22,23)	(1S,4aR,7aR)-4a-hydroxy-7-(hydroxymethyl)-1-[(2R,3R,4S,5R,6R)-3,4,5-trihydroxy-6-(hydroxymethyl)oxan-2-yl]oxy-5,7a-dihydro-1H-cyclopenta[c]pyran-4-carboxylic acid	C1C=C(C2C1(C(=COC2OC3C(C(C(C(O3)CO)O)O)O)C(=O)O)O)CO	-3.20000005	11968992;21550662;25085768	COCONUT:(CNP0173467 CNP0423288);KNApSAcK:(10719);Natural Products:(UNPD125254 UNPD50086 UNPD18076);PubChem:(11968992 21550662 25085768);SuperNatural:(SN00226562 SN00357925 SN00168919 SN00300155);MeSH:(25085768);PubMed;KEGG Mine	8593113174	389.1087646484375	238.504	64_doliocarpus-ecotype-neg-sirius_84	84
88	1	1	2	2	0.16274736174884585	-115.17152959938613	0.9999999999999999	65.53305687184871	C14H16O12	[M - H2O - H]-	AYNSPPXGFSUWTF	InChI=1S/C14H16O12/c15-3-7(18)9(20)10(21)11(22)12(13(23)24)26-14(25)4-1-5(16)8(19)6(17)2-4/h1-2,9-12,15-17,19-22H,3H2,(H,23,24)	null	C1=C(C=C(C(=C1O)O)O)C(=O)OC(C(C(C(C(=O)CO)O)O)O)C(=O)O	-2.4000001	58133142	PubChem:(58133142)	2	357.0452880859375	229.357	147_doliocarpus-ecotype-neg-sirius_183	183
N/A	2	1	2	2	N/A	-120.69502872915318	0.9999999999999999	65.53305687184871	C14H14O11	[M - H]-	RQUDYYZIFCIQQF	InChI=1S/C14H14O11/c1-23-14(22)11(10-8(18)9(19)13(21)24-10)25-12(20)4-2-5(15)7(17)6(16)3-4/h2-3,8-11,15-19H,1H3	null	COC(=O)C(C1C(C(C(=O)O1)O)O)OC(=O)C2=CC(=C(C(=C2)O)O)O	-0.800000012	10713382;85241966;101010966	COCONUT:(CNP0154855);HMDB:(37203);Natural Products:(UNPD177106 UNPD68273);PubChem:(10713382 85241966 101010966);SuperNatural:(SN00268192 SN00322626);PubChem class - bio and metabolites	19955722	357.0452880859375	229.357	147_doliocarpus-ecotype-neg-sirius_183	183
89	1	1	2	2	0.1620170344542088	-21.28114598117824	0.9999999999999999	40.38073870221482	C15H14O6	[M - H2O - H]-	PFTAWBLQPZVEMU	InChI=1S/C15H14O6/c16-8-4-11(18)9-6-13(20)15(21-14(9)5-8)7-1-2-10(17)12(19)3-7/h1-5,13,15-20H,6H2	Catergen	C1C(C(OC2=CC(=CC(=C21)O)O)C3=CC(=C(C=C3)O)O)O	1.47232497	1203;9064;72276;73160;182232;255538;10517669;12015783;12309507;12309508;12309509;11087562;44224836;49787818;49787895;66995311;71310842;71310843;71314581;86271441;86271442;86271443;118886880;118886881;118886882;118886930;131871365	HMDB:(1871 2780 37953 37954 127721);SuperNatural:(SN00001082 SN00001083 SN00001085 SN00001084);ZINC bio:(ZINC00119978 ZINC00119983 ZINC00119985 ZINC00119988);additional;MeSH:(9064 72276);Plantcyc:(CPD-1961 CPD-7630);PubMed;NORMAN:(NS00004541);COCONUT:(CNP0293352);KNApSAcK:(947);Natural Products:(UNPD107895 UNPD80387 UNPD57689 UNPD108574);PubChem:(1203 9064 72276 73160 182232 255538 10517669 12015…	121629054	271.06121826171875	65.558	441_doliocarpus-ecotype-neg-sirius_662	662
N/A	2	1	2	2	N/A	-44.81760830633411	0.9999999999999999	40.38073870221482	C15H12O5	[M - H]-	FTVWIRXFELQLPI	InChI=1S/C15H12O5/c16-9-3-1-8(2-4-9)13-7-12(19)15-11(18)5-10(17)6-14(15)20-13/h1-6,13,16-18H,7H2	Asahina	C1C(OC2=CC(=CC(=C2C1=O)O)O)C3=CC=C(C=C3)O	2.4000001	932;667495;439246;25244584;76973414;76973919	HMDB:(2670 128074);PubChem class - food;SuperNatural:(SN00001178 SN00000153);ZINC bio:(ZINC00001785 ZINC00156701);additional;MeSH:(932 439246 667495);Plantcyc:(CPD-14042 NARINGENIN-CMPD);PubMed;NORMAN:(NS00003069);COCONUT:(CNP0081568 CNP0218028);KNApSAcK:(29518);Natural Products:(UNPD28329 UNPD49364);PubChem:(932 667495 439246 25244584 76973414 76973919);CHEBI:(50201 58292 50202 17846);PubChem cl…	255781246	271.06121826171875	65.558	441_doliocarpus-ecotype-neg-sirius_662	662
90	1	1	2	2	0.16053909469888367	-63.54844554335887	0.9974874371859296	69.89909458194475	C17H30O12	[M - H2O - H]-	XLVGCFIBECZCKR	InChI=1S/C17H30O12/c1-3-6(2)15(25)26-5-8-10(20)12(22)14(24)17(28-8)29-16-13(23)11(21)9(19)7(4-18)27-16/h6-14,16-24H,3-5H2,1-2H3	null	CCC(C)C(=O)OCC1C(C(C(C(O1)OC2C(C(C(C(O2)CO)O)O)O)O)O)O	-2.79999995	75368747;98789209;98789210;133562287	COCONUT:(CNP0129837);Training Set;PubChem:(75368747 98789209 98789210 133562287)	2113538	407.15606689453125	232.356	60_doliocarpus-ecotype-neg-sirius_79	79
N/A	2	1	2	2	N/A	-111.38161494215667	0.9974874371859296	69.89909458194475	C17H28O11	[M - H]-	GIXUKZTZQHMDTB	InChI=1S/C17H28O11/c1-2-3-4-5-25-16-14(24)12(22)15(9(7-19)27-16)28-17-13(23)11(21)10(20)8(6-18)26-17/h1,8-24H,3-7H2	null	C#CCCCOC1C(C(C(C(O1)CO)OC2C(C(C(C(O2)CO)O)O)O)O)O	-3.29999995	102321667;102453875	PubChem:(102321667 102453875)	2	407.15606689453125	232.356	60_doliocarpus-ecotype-neg-sirius_79	79
91	1	1	2	2	0.1605095706803669	-113.94110585476838	0.9994974874371859	90.61069440339486	C17H24O12	[M - H2O - H]-	ZHTGZWDWDCHEOX	InChI=1S/C17H24O12/c1-25-14(23)5-3-26-15(8-7(5)12-13(28-12)17(8,24)4-19)29-16-11(22)10(21)9(20)6(2-18)27-16/h3,6-13,15-16,18-22,24H,2,4H2,1H3	null	COC(=O)C1=COC(C2C1C3C(C2(CO)O)O3)OC4C(C(C(C(O4)CO)O)O)O	-3.5999999	11166049;101182497	COCONUT:(CNP0273255);Natural Products:(UNPD119863 UNPD156100);PubChem:(11166049 101182497);SuperNatural:(SN00357757);MeSH:(11166049);PubMed;KEGG Mine	8593113158	401.1089172363281	244.63699999999997	119_doliocarpus-ecotype-neg-sirius_151	151
N/A	2	1	2	2	N/A	-160.8540861587236	0.9994974874371859	90.61069440339486	C17H22O11	[M - H]-	SNABXOTZMYORHR	InChI=1S/C17H22O11/c1-25-15(24)7-5-26-16(10-6(3-18)2-8(20)11(7)10)28-17-14(23)13(22)12(21)9(4-19)27-17/h2-3,5,8-14,16-17,19-23H,4H2,1H3	null	COC(=O)C1=COC(C2C1C(C=C2C=O)O)OC3C(C(C(C(O3)CO)O)O)O	-2.9000001	102266434	PubChem:(102266434);KEGG Mine	8589934594	401.1089172363281	244.63699999999997	119_doliocarpus-ecotype-neg-sirius_151	151
92	1	1	2	2	0.16049735425143621	-37.27070438905566	0.9999999999999999	52.713150276453725	C8H8O5	[M - H2O - H]-	RGHMISIYKIHAJW	InChI=1S/C8H8O5/c9-5-2-1-4(3-6(5)10)7(11)8(12)13/h1-3,7,9-11H,(H,12,13)	bmse000684	C1=CC(=C(C=C1C(C(=O)O)O)O)O	-0.0201286506	85782;5324669;6950179;6950180;6950181;19793107;71316247;123249511	HMDB:(1866);SuperNatural:(SN00001380 SN00216080 SN00001379);ZINC bio:(ZINC00388310 ZINC00388311);additional;MeSH:(85782);PubMed;NORMAN:(NS00042142);COCONUT:(CNP0061895 CNP0143159);PubChem:(85782 5324669 6950179 6950180 6950181 19793107 71316247 123249511);CHEBI:(53326 27637);PubChem class - bio and metabolites;EcoCyc Mine;KEGG:(C05580);PubChem class - safety and toxic;Training Set;Biocyc:(CPD-118…	17267714414	165.01943969726562	34.242	81_doliocarpus-ecotype-neg-sirius_104	104
N/A	2	1	2	2	N/A	-99.21976191258346	0.9999999999999999	52.713150276453725	C8H6O4	[M - H]-	OGHSDOFDWLGWKO	InChI=1S/C8H6O4/c9-4-6-5(8(11)12)2-1-3-7(6)10/h1-4,10H,(H,11,12)	null	C1=CC(=C(C(=C1)O)C=O)C(=O)O	0.627145886	12215166	PubChem:(12215166);KEGG Mine	8589934594	165.01943969726562	34.242	81_doliocarpus-ecotype-neg-sirius_104	104
93	1	1	2	2	0.16048155238853223	-49.203201329630645	0.9999999999999999	69.38387716266402	C9H16O9	[M - H]-	FIKFHOCRFKHFPJ	InChI=1S/C9H16O9/c10-1-3(2-11)17-9-6(14)4(12)5(13)7(18-9)8(15)16/h3-7,9-14H,1-2H2,(H,15,16)	null	C(C(CO)OC1C(C(C(C(O1)C(=O)O)O)O)O)O	-3.06645393		KEGG Mine	8589934592	267.07191467285156	261.559	243_doliocarpus-ecotype-neg-sirius_305	305
N/A	2	1	2	2	N/A	-116.0231290759533	0.9999999999999999	69.38387716266402	C9H18O10	[M - H2O - H]-	AKYOFEGWWIEVSL	InChI=1S/C9H18O10/c10-1-2(11)3(12)4(13)5(14)6(15)7(16)8(17)9(18)19/h2-8,10-17H,1H2,(H,18,19)	null	C(C(C(C(C(C(C(C(C(=O)O)O)O)O)O)O)O)O)O	-5.19999981	53648400;86337537;86337539;86337541;86337543;118356609	PubChem:(53648400 86337537 86337539 86337541 86337543 118356609)	2	267.07191467285156	261.559	243_doliocarpus-ecotype-neg-sirius_305	305
94	1	1	2	2	0.15981208303063205	-123.70691941676947	0.9989949748743718	22.1308743155049	C14H18O10	[M - H]-	QJVBYRILAFFHRY	InChI=1S/C14H18O10/c1-22-12-6(3-2-5(16)8(12)13(20)21)23-14-11(19)10(18)9(17)7(4-15)24-14/h2-3,7,9-11,14-19H,4H2,1H3,(H,20,21)	null	COC1=C(C=CC(=C1C(=O)O)O)OC2C(C(C(C(O2)CO)O)O)O	-1.32242262		KEGG Mine	8589934592	345.0826721191406	111.984	369_doliocarpus-ecotype-neg-sirius_510	510
N/A	2	1	2	2	N/A	-141.81228644626023	0.9989949748743718	22.1308743155049	C14H20O11	[M - H2O - H]-	QQOBSMOYUJCZAR	InChI=1S/C14H20O11/c1-6(15)20-5-10-11(21-7(2)16)12(22-8(3)17)13(23-9(4)18)14(24-10)25-19/h10-14,19H,5H2,1-4H3	null	CC(=O)OCC1C(C(C(C(O1)OO)OC(=O)C)OC(=O)C)OC(=O)C	-0.872735381	91059299	PubChem:(91059299)	2	345.0826721191406	111.984	369_doliocarpus-ecotype-neg-sirius_510	510
95	1	1	2	2	0.1595907461147726	-12.636156526563825	0.9999999999999999	35.04968723977039	C5H8O5	[M - H2O - H]-	HWXBTNAVRSUOJR	InChI=1S/C5H8O5/c6-3(5(9)10)1-2-4(7)8/h3,6H,1-2H2,(H,7,8)(H,9,10)	2-hydroxyglutarate	C(CC(=O)O)C(C(=O)O)O	-1.0	43;439391;439939;4609868;5460200;5460355;53262286;91971781;91971782;91971783;118396016;121346977;124202850;131708657;129883086	HMDB:(606 694 59655);SuperNatural:(SN00227717 SN00253516);ZINC bio:(ZINC00402967 ZINC00402968);additional;MeSH:(43 439391);Plantcyc:(CPD-381 R-2-HYDROXYGLUTARATE);PubMed;NORMAN:(NS00014810);COCONUT:(CNP0156996);KNApSAcK:(50428);Natural Products:(UNPD129124 UNPD67085);PubChem:(43 439391 439939 4609868 5460200 5460355 53262286 91971781 91971782 91971783 118396016 121346977 124202850 131708657 12988…	20965758	129.01929473876953	49.303	172_doliocarpus-ecotype-neg-sirius_214	214
N/A	2	1	2	2	N/A	-29.142266776954013	0.9999999999999999	35.04968723977039	C5H6O4	[M - H]-	HNEGQIOMVPPMNR	InChI=1S/C5H6O4/c1-3(5(8)9)2-4(6)7/h2H,1H3,(H,6,7)(H,8,9)	Citronate	CC(=CC(=O)O)C(=O)O	-0.100000001	874;638129;643798;7057896;7257940;5461090;11147734;22608878;23528374;102079155;102079161	HMDB:(634 749);SuperNatural:(SN00298196 SN00157312 SN00274146);ZINC bio:(ZINC03860287 ZINC04501410);additional;MeSH:(638129 643798);Plantcyc:(2-METHYLMALEATE);PubMed;NORMAN:(NS00015255);COCONUT:(CNP0082837 CNP0236669);KNApSAcK:(51539);Natural Products:(UNPD91566 UNPD110868);PubChem:(874 638129 643798 7057896 7257940 5461090 11147734 22608878 23528374 102079155 102079161);YMDB Mine;CHEBI:(30719 36…	34447747454	129.01929473876953	49.303	172_doliocarpus-ecotype-neg-sirius_214	214
96	1	1	2	2	0.15928290483197374	-21.281473698767922	0.235678391959799	49.129553864288084	C15H14O7	[M - H2O - H]-	XMOCLSLCDHWDHP	InChI=1S/C15H14O7/c16-7-3-9(17)8-5-12(20)15(22-13(8)4-7)6-1-10(18)14(21)11(19)2-6/h1-4,12,15-21H,5H2	Gallocatechol	C1C(C(OC2=CC(=CC(=C21)O)O)C3=CC(=C(C(=C3)O)O)O)O	1.04952991	1249;65084;72277;9882981;12309543;10425234;88899251;88968484;124203169;124203171	HMDB:(38361 38365 141542);SuperNatural:(SN00005752 SN00005754 SN00005753 SN00253147);ZINC bio:(ZINC03870336 ZINC03870337 ZINC03870338 ZINC03870339);additional;MeSH:(65084 72277);Plantcyc:(CPD-10358 CPD-10411);PubMed;NORMAN:(NS00014558);COCONUT:(CNP0162539);KNApSAcK:(48930);Natural Products:(UNPD26275 UNPD44093 UNPD20600 UNPD53206);PubChem:(1249 65084 72277 9882981 12309543 10425234 88899251 88968…	121629054	287.0562438964844	256.774	74_doliocarpus-ecotype-neg-sirius_97	97
N/A	2	1	2	2	N/A	-59.64748306228886	0.235678391959799	49.129553864288084	C15H12O6	[M - H]-	FNUPUYFWZXZMIE	InChI=1S/C15H12O6/c16-8-2-3-9-12(6-8)21-15(14(20)13(9)19)7-1-4-10(17)11(18)5-7/h1-6,14-18,20H	Fustin	C1=CC(=C(C=C1C2C(C(=O)C3=C(O2)C=C(C=C3)O)O)O)O	1.29999995	72282;246330;439493;5316712;5316714;5317435;12310641	SuperNatural:(SN00002485 SN00002487 SN00001797 SN00002486);ZINC bio:(ZINC00897128 ZINC01689527 ZINC01689528 ZINC01689529);additional;MeSH:(72282 246330 439493 5317435);PubMed;NORMAN:(NS00050222);COCONUT:(CNP0149925);KNApSAcK:(963);Natural Products:(UNPD70416 UNPD181735);PubChem:(72282 246330 439493 5316712 5316714 5317435 12310641);CHEBI:(5202);KEGG:(C01378);Training Set	3989878	287.0562438964844	256.774	74_doliocarpus-ecotype-neg-sirius_97	97
97	1	1	2	2	0.15865797880215768	-60.387220280014105	0.9979899497487436	50.57041409848639	C16H30O12	[M - H2O - H]-	YTZSAWOVNFWOMM	InChI=1S/C16H30O12/c17-5-7-9(19)11(21)13(23)15(27-7)25-3-1-2-4-26-16-14(24)12(22)10(20)8(6-18)28-16/h7-24H,1-6H2	null	C(CCOC1C(C(C(C(O1)CO)O)O)O)COC2C(C(C(C(O2)CO)O)O)O	-3.5999999	101044994;123384967	PubChem:(101044994 123384967);PubMed	66	395.155029296875	232.433	160_doliocarpus-ecotype-neg-sirius_197	197
N/A	2	1	2	2	N/A	-108.9336786130062	0.9979899497487436	50.57041409848639	C16H28O11	[M - H]-	ZVFMDKLRDZROLU	InChI=1S/C16H28O11/c1-7(2)5-24-6-16(14(23)11(20)9(4-18)26-16)27-15-13(22)12(21)10(19)8(3-17)25-15/h8-15,17-23H,1,3-6H2,2H3	null	CC(=C)COCC1(C(C(C(O1)CO)O)O)OC2C(C(C(C(O2)CO)O)O)O	-3.08345056	69871762	PubChem:(69871762)	2	395.155029296875	232.433	160_doliocarpus-ecotype-neg-sirius_197	197
98	1	1	2	2	0.15803211996603617	-124.81656960641595	0.9994974874371858	88.77743004681514	C21H34O12	[M - H2O - H]-	RZZKWWSBVOXROL	InChI=1S/C21H34O12/c1-20(2,28)5-13(24)33-18-14-10(4-12(23)21(14,3)29)9(7-30-18)8-31-19-17(27)16(26)15(25)11(6-22)32-19/h7,10-12,14-19,22-23,25-29H,4-6,8H2,1-3H3	null	CC1(C(CC2C1C(OC=C2COC3C(C(C(C(O3)CO)O)O)O)OC(=O)CC(C)(C)O)O)O	-1.7719661		KEGG Mine	8589934592	459.1872253417969	241.58399999999997	49_doliocarpus-ecotype-neg-sirius_67	67
N/A	2	1	2	2	N/A	-128.69656628092898	0.9994974874371858	88.77743004681514	C21H32O11	[M - H]-	VEZZXJNWRWVGSL	InChI=1S/C21H32O11/c1-10(2)3-4-29-19-15-12(5-14(24)21(15,28)9-23)11(7-30-19)8-31-20-18(27)17(26)16(25)13(6-22)32-20/h7,10,12-20,22-28H,5-6,8-9H2,1-2H3	null	CC(C)C#COC1C2C(CC(C2(CO)O)O)C(=CO1)COC3C(C(C(C(O3)CO)O)O)O	-1.39068496		KEGG Mine	8589934592	459.1872253417969	241.58399999999997	49_doliocarpus-ecotype-neg-sirius_67	67
99	1	1	2	2	0.15686264878535366	-11.363714673657519	0.9999999999999999	25.4135285132012	C6H8O7	[M - H]-	KRKNYBCHXYNGOX	InChI=1S/C6H8O7/c7-3(8)1-6(13,5(11)12)2-4(9)10/h13H,1-2H2,(H,7,8)(H,9,10)(H,11,12)	Chemfill	C(C(=O)O)C(CC(=O)O)(C(=O)O)O	-1.79005051	311;24802;31348;4099777;3853591;4342083;9815540;12303294;12303295;10012881;9990172;10241686;10313505;19782904;16213286;16213403;16217547;16219104;22051957;25113638;59575930;76764134;87060892;88113319;87111074;88162338;87306242;102066902;129761155	HMDB:(94);PubChem class - food;SuperNatural:(SN00317829 SN00001730);ZINC bio:(ZINC00895081);additional;HSDB:(77-92-9);MeSH:(311 31348);Plantcyc:(CIT);PubMed;NORMAN:(NS00007335 NS00042537);COCONUT:(CNP0149674 CNP0346802 CNP0354288);KNApSAcK:(7619);Natural Products:(UNPD145647);PubChem:(311 24802 31348 4099777 3853591 4342083 9815540 12303294 12303295 10012881 9990172 10241686 10313505 19782904 162…	255847294	191.0196533203125	249.199	279_doliocarpus-ecotype-neg-sirius_357	357
N/A	2	1	2	2	N/A	-30.786701588794873	0.9999999999999999	25.4135285132012	C6H10O8	[M - H2O - H]-	DSLZVSRJTYRBFB	InChI=1S/C6H10O8/c7-1(3(9)5(11)12)2(8)4(10)6(13)14/h1-4,7-10H,(H,11,12)(H,13,14)	allarate	C(C(C(C(=O)O)O)O)(C(C(=O)O)O)O	-2.82325983	607;33037;101780;3037071;3037582;4410041;7057970;6101658;5288393;5459845;5460673;6857454;6857450;6857451;6857455;6857566;6857567;6992108;10889181;15970963;11988274;11988282;11988287;11988288;22885518;25137860;25137861;24755503;44123397;71774711;89222741;91003157;101549288;101549290;101549292;129144963;135373030;137327186;137330840	HMDB:(639 663 29881);SuperNatural:(SN00013710 SN00158077 SN00240147 SN00281681 SN00320419);ZINC bio:(ZINC01532740 ZINC01549593 ZINC03581021 ZINC03860635 ZINC03940374 ZINC05783661 ZINC08551223 ZINC12359024 ZINC12405009 ZINC13310995 ZINC13533920);additional;HSDB:(526-99-8);MeSH:(607 33037 3037582 6101658 6857566 11988287 25137860);Plantcyc:(CPD0-1090 D-GLUCARATE D-GALACTARATE);PubMed;NORMAN:(NS0001…	34447747966	191.0196533203125	249.199	279_doliocarpus-ecotype-neg-sirius_357	357
100	1	1	1	4	N/A	-239.21773021722507	0.9552763819095478	11.609792579567914	C9H14O11	[M - H]-	QEHAPRVDIOLMJB	InChI=1S/C9H14O11/c10-1-2(11)4(13)6(15)8(17)19-20-9(18)7(16)5(14)3(1)12/h1-6,8,10-15,17H	null	C1(C(C(C(C(=O)C(=O)OOC(C(C1O)O)O)O)O)O)O	-4.4000001	56617679	PubChem:(56617679)	2	297.046875	10.108	666_doliocarpus-ecotype-neg-sirius_1599	1599
101	1	1	1	1	0.15641703723217956	-231.89674927905025	0.0	30.317043649178856	C33H44O8	[M - H]-	NINHSPLZSURCPQ	InChI=1S/C33H44O8/c1-5-31(34)40-25-9-21-36-19-7-23-38-29-15-11-27(12-16-29)33(3,4)28-13-17-30(18-14-28)39-24-8-20-37-22-10-26-41-32(35)6-2/h5-6,11-18H,1-2,7-10,19-26H2,3-4H3	null	CC(C)(C1=CC=C(C=C1)OCCCOCCCOC(=O)C=C)C2=CC=C(C=C2)OCCCOCCCOC(=O)C=C	6.80000019	57128581	PubChem:(57128581)	2	567.2966918945312	332.318	287_doliocarpus-ecotype-neg-sirius_370	370
102	1	1	1	2	0.15602148840478344	-116.76212004442962	0.9814070351758793	26.59838754642166	C31H52O6	[M - H2O - H]-	GHDHLUCTKAYSKO	InChI=1S/C31H52O6/c1-17-23(35)31(16-33)19(14-26(17,2)3)18-8-9-21-27(4)12-11-22(34)28(5,15-32)20(27)10-13-29(21,6)30(18,7)24(36)25(31)37/h8,17,19-25,32-37H,9-16H2,1-7H3	null	CC1C(C2(C(CC1(C)C)C3=CCC4C5(CCC(C(C5CCC4(C3(C(C2O)O)C)C)(C)CO)O)C)CO)O	4.5999999	90286870	PubChem:(90286870)	2	501.3582458496094	411.799	85_doliocarpus-ecotype-neg-sirius_110	110
103	1	1	1	1	0.15528463840901877	-104.48847194451035	0.9939698492462312	14.369717699289607	C22H43NO4	[M - H2O - H]-	QJAXZXKQCLMPNQ	InChI=1S/C22H43NO4/c1-3-4-5-6-7-8-9-10-11-12-13-14-15-16-17-18-20(25)23-21(19(2)24)22(26)27/h19,21,24H,3-18H2,1-2H3,(H,23,25)(H,26,27)	3-hydroxy-2-(octadecanoylamino)butanoic Acid	CCCCCCCCCCCCCCCCCC(=O)NC(C(C)O)C(=O)O	7.30000019	5033246;54230692;88714762	PubChem:(5033246 54230692 88714762);PubMed	66	366.3008117675781	410.551	597_doliocarpus-ecotype-neg-sirius_1120	1120
104	1	1	2	2	0.15501165832933037	-19.00537955088877	0.9999999999999999	6.353202024751924	C14H28O2	[M - H]-	TUNFSRHWOTWDNC	InChI=1S/C14H28O2/c1-2-3-4-5-6-7-8-9-10-11-12-13-14(15)16/h2-13H2,1H3,(H,15,16)	Crodacid	CCCCCCCCCCCCCC(=O)O	5.25698566	11005;4075158;10751964;10857357;12358993;11031759;11085731;11139069;16212357;16213483;16213484;16217411;25240455;25240476;53378100;57386499;71308873;71309229;87229012;90475636;100981817;102602066;118856122;132143346;137326478	HMDB:(806);PubChem class - food;SuperNatural:(SN00002084 SN00342724);ZINC bio:(ZINC01530417);HSDB:(544-63-8);MeSH:(11005 4075158);Plantcyc:(CPD-7836);PubMed;NORMAN:(NS00010444);COCONUT:(CNP0262703 CNP0364369);KNApSAcK:(1228);Natural Products:(UNPD144583);PubChem:(11005 4075158 10751964 10857357 12358993 11031759 11085731 11139069 16212357 16213483 16213484 16217411 25240455 25240476 53378100 5738…	255306622	227.2015838623047	13.01	167_doliocarpus-ecotype-neg-sirius_204	204
N/A	2	1	2	2	N/A	-169.57261563000327	0.9999999999999999	6.353202024751924	C14H30O3	[M - H2O - H]-	QSECJVHNIUDXDA	InChI=1S/C14H30O3/c1-2-3-4-5-6-7-8-9-10-11-13(16)14(17)12-15/h13-17H,2-12H2,1H3	null	CCCCCCCCCCCC(C(CO)O)O	3.9000001	10922842;14035056;14035059	PubChem:(10922842 14035056 14035059)	2	227.2015838623047	13.01	167_doliocarpus-ecotype-neg-sirius_204	204
105	1	1	2	2	0.15475045909352036	-38.44716771995929	0.02311557788944724	37.04133945753611	C13H16O9	[M - H]-	CBTFERBMQQAROP	InChI=1S/C13H16O9/c14-4-8-9(16)10(17)11(18)13(22-8)21-5-1-2-7(15)6(3-5)12(19)20/h1-3,8-11,13-18H,4H2,(H,19,20)	2,5-dihydroxybenzoate 5-O-beta-D-glucoside	C1=CC(=C(C=C1OC2C(C(C(C(O2)CO)O)O)O)C(=O)O)O	-1.30935597	10914066;54726827;76211590	COCONUT:(CNP0339229 CNP0374584);Natural Products:(UNPD91599 UNPD101376 UNPD134960);PubChem:(10914066 54726827 76211590);SuperNatural:(SN00164702 SN00282509 SN00328729);CHEBI:(136772);PubChem class - bio and metabolites;Plantcyc:(CPD-12665);Training Set;PubMed;Biocyc:(CPD-12665)	20105314	315.0719909667969	229.283	9_doliocarpus-ecotype-neg-sirius_14	14
N/A	2	1	2	2	N/A	-86.04720203840101	0.02311557788944724	37.04133945753611	C13H18O10	[M - H2O - H]-	SIWJTVKBQDKKHB	InChI=1S/C13H18O10/c14-3-8(17)11(20)12(21)9(18)4-23-13(22)5-1-6(15)10(19)7(16)2-5/h1-2,8-9,11-12,14-21H,3-4H2	null	C1=C(C=C(C(=C1O)O)O)C(=O)OCC(C(C(C(CO)O)O)O)O	-2.00432777	101788475;126649493	MeSH:(101788475);PubChem:(101788475 126649493);PubMed	70	315.0719909667969	229.283	9_doliocarpus-ecotype-neg-sirius_14	14
106	1	1	2	6	0.15469867369635756	-265.26830329357404	0.10954773869346734	29.60128787844946	C31H34O11	[M - H]-	KIMLJRCSOXUJCT	InChI=1S/C31H34O11/c1-13-19(33)7-8-23(41-13)42-22-9-21(40-14(2)27(22)35)16-5-6-18-26(28(16)36)30(38)17-4-3-15-10-31(39,12-32)11-20(34)24(15)25(17)29(18)37/h3-6,13-14,19,21-23,27,32-33,35-36,39H,7-12H2,1-2H3	null	CC1C(CCC(O1)OC2CC(OC(C2O)C)C3=C(C4=C(C=C3)C(=O)C5=C(C4=O)C=CC6=C5C(=O)CC(C6)(CO)O)O)O	2.0311141		KEGG Mine	8589934592	581.2041015625	295.491	522_doliocarpus-ecotype-neg-sirius_839	839
N/A	2	1	2	6	N/A	-287.91796228973516	0.10954773869346734	29.60128787844946	C31H36O12	[M - H2O - H]-	QTEFWKSAMAITEM	InChI=1S/C31H36O12/c1-13(2)5-7-15-9-16(10-20(33)23(15)34)18-12-41-28-17(8-6-14(3)4)21(11-19(32)22(28)24(18)35)42-31-27(38)25(36)26(37)29(43-31)30(39)40/h5-6,9-11,18,25-27,29,31-34,36-38H,7-8,12H2,1-4H3,(H,39,40)	null	CC(=CCC1=C(C(=CC(=C1)C2COC3=C(C2=O)C(=CC(=C3CC=C(C)C)OC4C(C(C(C(O4)C(=O)O)O)O)O)O)O)O)C	4.5	131838446	HMDB:(134745);PubChem:(131838446);PubChem class - bio and metabolites	16777226	581.2041015625	295.491	522_doliocarpus-ecotype-neg-sirius_839	839
107	1	1	2	2	0.15349669680268654	-29.906647620763813	0.9994974874371859	13.4141247808594	C7H5O3	[M - H]-	LSEDJOKKNJFPPQ	InChI=1S/C7H5O3/c8-6-3-1-5(2-4-6)7(9)10/h1-4H,(H,9,10)	null	C1=CC(=CC=C1C(=O)O)[O]	0.897568285	90835928	PubChem:(90835928)	2	136.01637268066406	450.432	205_doliocarpus-ecotype-neg-sirius_255	255
N/A	2	1	2	2	N/A	-338.7644327412794	0.9994974874371859	13.4141247808594	C7H7O4	[M - H2O - H]-	WTELSCICGGHQLT	InChI=1S/C7H7O4/c1-4(10-2)5-3-6(8)11-7(5)9/h1,3-5H,2H3	3-(1-methoxyethyl)-3H-furan-2,5-dione	COC([CH])C1[CH]C(=O)OC1=O	-0.100000001	59319694	PubChem:(59319694)	2	136.01637268066406	450.432	205_doliocarpus-ecotype-neg-sirius_255	255
108	1	1	1	2	0.1522470284139688	-90.0867741625379	0.9909547738693467	12.131766351644957	C16H34O6S2	[M - H]-	OVEOEKYBXYOVMN	InChI=1S/C16H34O6S2/c17-23(18,19)15-13-11-9-7-5-3-1-2-4-6-8-10-12-14-16-24(20,21)22/h1-16H2,(H,17,18,19)(H,20,21,22)	null	C(CCCCCCCCS(=O)(=O)O)CCCCCCCS(=O)(=O)O	4.80000019	101640374	PubChem:(101640374)	2	385.1730041503906	371.957	299_doliocarpus-ecotype-neg-sirius_389	389
109	1	1	2	6	N/A	-209.73309002299732	0.9125628140703519	29.296379366721883	C18H26O14	[M - H]-	RULOKVFDRBQDGG	InChI=1S/C18H26O14/c1-5(20)32-17(2)11-16(31-15-10(23)9(22)8(21)7(3-19)30-15)29-4-6(14(26)27)18(11,28)13(25)12(17)24/h4,7-13,15-16,19,21-25,28H,3H2,1-2H3,(H,26,27)	null	CC(=O)OC1(C2C(OC=C(C2(C(C1O)O)O)C(=O)O)OC3C(C(C(C(O3)CO)O)O)O)C	-3.9000001	102285673	PubChem:(102285673)	2	465.12359619140625	212.417	45_doliocarpus-ecotype-neg-sirius_63	63
N/A	2	1	2	6	N/A	-222.18833961400674	0.9125628140703519	29.296379366721883	C18H28O15	[M - H2O - H]-	UFPFXNQHBVEGPC	InChI=1S/C18H28O15/c1-3-7(20)31-16(28)12(25)11(24)15(14(27)17(29)32-8(21)4-2)33-18-13(26)10(23)9(22)6(5-19)30-18/h3-4,6,9-19,22-29H,1-2,5H2	null	C=CC(=O)OC(C(C(C(C(C(O)OC(=O)C=C)O)OC1C(C(C(C(O1)CO)O)O)O)O)O)O	-3.9000001	132915883	PubChem:(132915883)	2	465.12359619140625	212.417	45_doliocarpus-ecotype-neg-sirius_63	63
110	1	1	2	2	0.15186887190422788	-10.01128809581031	0.9999999999999999	54.66736229403754	C13H18O8	[M - H]-	KWVHACHAQJFTLZ	InChI=1S/C13H18O8/c1-19-8-4-6(2-3-7(8)15)20-13-12(18)11(17)10(16)9(5-14)21-13/h2-4,9-18H,5H2,1H3	Tachioside	COC1=C(C=CC(=C1)OC2C(C(C(C(O2)CO)O)O)O)O	-0.796155632	11962143;57997985;73154502;70943561;70943573;89517969;91076175	COCONUT:(CNP0140685);KNApSAcK:(19029);Natural Products:(UNPD191136);PubChem:(11962143 57997985 73154502 70943561 70943573 89517969 91076175);SuperNatural:(SN00302316);MeSH:(11962143);Training Set;PubMed	3194966	301.0928039550781	169.91	84_doliocarpus-ecotype-neg-sirius_107	107
N/A	2	1	2	2	N/A	-218.96521583868497	0.9999999999999999	54.66736229403754	C13H20O9	[M - H2O - H]-	ZNNSGMPQXHGTSB	InChI=1S/C13H20O9/c1-19-12(7-3-2-6(4-14)20-7)22-13-11(18)10(17)9(16)8(5-15)21-13/h2-3,8-18H,4-5H2,1H3	null	COC(C1=CC=C(O1)CO)OC2C(C(C(C(O2)CO)O)O)O	-2.29999995	101589677	COCONUT:(CNP0213135);Natural Products:(UNPD156454);PubChem:(101589677);SuperNatural:(SN00362775)	3178498	301.0928039550781	169.91	84_doliocarpus-ecotype-neg-sirius_107	107
111	1	1	2	2	0.15130461671256215	-38.41466386841858	0.9999999999999999	15.210837500739654	C7H5O3	[M - H]-	LSEDJOKKNJFPPQ	InChI=1S/C7H5O3/c8-6-3-1-5(2-4-6)7(9)10/h1-4H,(H,9,10)	null	C1=CC(=CC=C1C(=O)O)[O]	0.897568285	90835928	PubChem:(90835928)	2	136.01654052734375	581.759	249_doliocarpus-ecotype-neg-sirius_312	312
N/A	2	1	2	2	N/A	-333.48645139181093	0.9999999999999999	15.210837500739654	C7H7O4	[M - H2O - H]-	WTELSCICGGHQLT	InChI=1S/C7H7O4/c1-4(10-2)5-3-6(8)11-7(5)9/h1,3-5H,2H3	3-(1-methoxyethyl)-3H-furan-2,5-dione	COC([CH])C1[CH]C(=O)OC1=O	-0.100000001	59319694	PubChem:(59319694)	2	136.01654052734375	581.759	249_doliocarpus-ecotype-neg-sirius_312	312
112	1	1	2	2	0.15063503811222512	-93.3917077410841	0.9999999999999999	62.12303708539068	C15H26O9	[M - H]-	IXCVCNLRVJBMIS	InChI=1S/C15H26O9/c1-2-3-20-4-5-21-6-7-22-8-9-23-15-14(19)13(18)12(17)11(10-16)24-15/h1,11-19H,3-10H2	null	C#CCOCCOCCOCCOC1C(C(C(C(O1)CO)O)O)O	-2.4000001	75534905;75534915;75534918;99737166;99737168;102026362;102026363;100912306;100912307;121282468;124203885	PubChem:(75534905 75534915 75534918 99737166 99737168 102026362 102026363 100912306 100912307 121282468 124203885)	2	349.1501770019531	230.822	133_doliocarpus-ecotype-neg-sirius_166	166
N/A	2	1	2	2	N/A	-118.88706772383668	0.9999999999999999	62.12303708539068	C15H28O10	[M - H2O - H]-	RMLFEKNNSGSSFW	InChI=1S/C15H28O10/c1-5(2)13-14(11(21)9(19)6(3-16)23-13)25-15-12(22)10(20)8(18)7(4-17)24-15/h5-22H,3-4H2,1-2H3	(2R,5S,6R)-2-[(3R,4S,6S)-4,5-dihydroxy-6-(hydroxymethyl)-2-propan-2-yloxan-3-yl]oxy-6-(hydroxymethyl)oxane-3,4,5-triol	CC(C)C1C(C(C(C(O1)CO)O)O)OC2C(C(C(C(O2)CO)O)O)O	-2.29999995	58709473;71249211	PubChem:(58709473 71249211)	2	349.1501770019531	230.822	133_doliocarpus-ecotype-neg-sirius_166	166
113	1	1	2	2	0.15062714272578512	-19.64969232869873	0.9999999999999999	51.63557289055473	C15H10O6	[M - H]-	IYRMWMYZSQPJKC	InChI=1S/C15H10O6/c16-8-3-1-7(2-4-8)15-14(20)13(19)12-10(18)5-9(17)6-11(12)21-15/h1-6,16-18,20H	Campherol	C1=CC(=CC=C1C2=C(C(=O)C3=C(C=C(C=C3O2)O)O)O)O	1.78977811	5280863;18661268;25202062;49849755	HMDB:(5801);SuperNatural:(SN00005730);ZINC bio:(ZINC03869768);additional;HSDB:(520-18-3);MeSH:(5280863);Plantcyc:(CPD1F-90);PubMed;NORMAN:(NS00001605);COCONUT:(CNP0076076 CNP0090877 CNP0292269);KNApSAcK:(4565);Natural Products:(UNPD161634);PubChem:(5280863 18661268 25202062 49849755);CHEBI:(28499 58573);PubChem class - bio and metabolites;KEGG:(C05903);PubChem class - safety and toxic;YMDB:(1722)…	121629566	285.0404968261719	67.046	477_doliocarpus-ecotype-neg-sirius_738	738
N/A	2	1	2	2	N/A	-29.373972036653075	0.9999999999999999	51.63557289055473	C15H12O7	[M - H2O - H]-	CXQWRCVTCMQVQX	InChI=1S/C15H12O7/c16-7-4-10(19)12-11(5-7)22-15(14(21)13(12)20)6-1-2-8(17)9(18)3-6/h1-5,14-19,21H	Distylin	C1=CC(=C(C=C1C2C(C(=O)C3=C(C=C(C=C3O2)O)O)O)O)O	1.5	471;10185;712316;712318;439533;443758;12309272;25200369;25244891;70862948;101697092	HMDB:(125371);PubChem class - food;SuperNatural:(SN00001025 SN00001024 SN00001023);ZINC bio:(ZINC00105076 ZINC00105082 ZINC00105086);additional;MeSH:(471 439533);Plantcyc:(CPD-474);PubMed;NORMAN:(NS00015857);COCONUT:(CNP0268073);KNApSAcK:(677);Natural Products:(UNPD155042 UNPD162992 UNPD172347 UNPD176049);PubChem:(471 10185 712316 712318 439533 443758 12309272 25200369 25244891 70862948 101697092…	34581965182	285.0404968261719	67.046	477_doliocarpus-ecotype-neg-sirius_738	738
114	1	1	2	8	N/A	-236.77623248714238	0.3542713567839196	9.744534375308191	C14H29N4O5P	[M - H2O - H]-	RCLCKPKLHIYOFF	InChI=1S/C14H29N4O5P/c19-14(20)12-17-8-4-15-2-1-3-16(5-9-17)7-11-18(10-6-15)13-24(21,22)23/h1-13H2,(H,19,20)(H2,21,22,23)	null	C1CN2CCN(CCN(C1)CCN(CC2)CP(=O)(O)O)CC(=O)O	-6.4000001	52914472	PubChem:(52914472)	2	345.17091369628906	416.633	377_doliocarpus-ecotype-neg-sirius_526	526
N/A	2	1	2	8	N/A	-388.1650398494984	0.3542713567839196	9.744534375308191	C14H27N4O4P	[M - H]-	IVNKQVYFQOUPLK	InChI=1S/C14H27N4O4P/c19-15-14(16-4-2-1-3-5-16)23(20,17-6-10-21-11-7-17)18-8-12-22-13-9-18/h14H,1-13H2	null	C1CCN(CC1)C(N=O)P(=O)(N2CCOCC2)N3CCOCC3	-0.400000006	91896416	PubChem:(91896416)	2	345.17091369628906	416.633	377_doliocarpus-ecotype-neg-sirius_526	526
115	1	1	1	2	0.14929635929227766	-48.083387156196636	0.9949748743718594	6.397294053087195	C14H30O4S	[M - H]-	URLJMZWTXZTZRR	InChI=1S/C14H30O4S/c1-2-3-4-5-6-7-8-9-10-11-12-13-14-18-19(15,16)17/h2-14H2,1H3,(H,15,16,17)	Fibro-Vein	CCCCCCCCCCCCCCOS(=O)(=O)O	5.80000019	5248;4205037;88769738;138396199	NORMAN:(NS00005015);HMDB:(14607);PubChem class - food;PubChem:(5248 4205037 88769738 138396199);CHEBI:(135234);PubMed	134479978	293.17938232421875	396.505	78_doliocarpus-ecotype-neg-sirius_101	101
116	1	1	2	2	0.1492559068988442	-16.988393854182	0.9999999999999999	25.484158650695242	C12H24O2	[M - H2O - H]-	POULHZVOKOAJMA	InChI=1S/C12H24O2/c1-2-3-4-5-6-7-8-9-10-11-12(13)14/h2-11H2,1H3,(H,13,14)	dodecoate	CCCCCCCCCCCC(=O)O	4.35856056	3893;450626;4149208;10512327;12227347;12227348;12227349;11252659;20687692;16212944;16213294;16213334;16217355;16217341;71308915;71308916;71309940;71479986;129180172;132426964	HMDB:(638);PubChem class - food;SuperNatural:(SN00280806 SN00002059);ZINC bio:(ZINC01529498);additional;HSDB:(143-07-7);MeSH:(3893);Plantcyc:(DODECANOATE);PubMed;NORMAN:(NS00008441);COCONUT:(CNP0201101 CNP0303017);KNApSAcK:(1221);Natural Products:(UNPD141768);PubChem:(3893 450626 4149208 10512327 12227347 12227348 12227349 11252659 20687692 16212944 16213294 16213334 16217355 16217341 71308915 71…	255830910	181.15979766845703	326.188	217_doliocarpus-ecotype-neg-sirius_273	273
N/A	2	1	2	2	N/A	-99.75748517595542	0.9999999999999999	25.484158650695242	C12H22O	[M - H]-	ZFDIELIAWOHHFK	InChI=1S/C12H23O/c1-2-3-4-5-6-7-8-9-10-11-12-13/h2-11H2,1H3/q+1	dodecan-1-one	CCCCCCCCCCCC#[O+]	0.0	644223	PubChem:(644223);PubMed	66	181.15979766845703	326.188	217_doliocarpus-ecotype-neg-sirius_273	273
117	1	1	2	2	0.1489839191498651	-33.87285142235273	0.9999999999999999	73.05126835619606	C8H8O5	[M - H2O - H]-	RGHMISIYKIHAJW	InChI=1S/C8H8O5/c9-5-2-1-4(3-6(5)10)7(11)8(12)13/h1-3,7,9-11H,(H,12,13)	bmse000684	C1=CC(=C(C=C1C(C(=O)O)O)O)O	-0.0201286506	85782;5324669;6950179;6950180;6950181;19793107;71316247;123249511	HMDB:(1866);SuperNatural:(SN00001380 SN00216080 SN00001379);ZINC bio:(ZINC00388310 ZINC00388311);additional;MeSH:(85782);PubMed;NORMAN:(NS00042142);COCONUT:(CNP0061895 CNP0143159);PubChem:(85782 5324669 6950179 6950180 6950181 19793107 71316247 123249511);CHEBI:(53326 27637);PubChem class - bio and metabolites;EcoCyc Mine;KEGG:(C05580);PubChem class - safety and toxic;Training Set;Biocyc:(CPD-118…	17267714414	165.01924896240234	587.76	41_doliocarpus-ecotype-neg-sirius_58	58
N/A	2	1	2	2	N/A	-74.79063174932317	0.9999999999999999	73.05126835619606	C8H6O4	[M - H]-	QQVIHTHCMHWDBS	InChI=1S/C8H6O4/c9-7(10)5-2-1-3-6(4-5)8(11)12/h1-4H,(H,9,10)(H,11,12)	Isophthalate	C1=CC(=CC(=C1)C(=O)O)C(=O)O	0.79409641	8496;5461077;5461079;11819447;15621163;16213376;22983024;23461093;56635023;129656014	PubChem class - food;SuperNatural:(SN00123630);ZINC bio:(ZINC03845021);HSDB:(121-91-5);MeSH:(8496 5461079);Plantcyc:(CPD0-1267);PubMed;NORMAN:(NS00002404);COCONUT:(CNP0265672 CNP0349854);Natural Products:(UNPD117900);PubChem:(8496 5461077 5461079 11819447 15621163 16213376 22983024 23461093 56635023 129656014);CHEBI:(30804 30803 30802);PubChem class - bio and metabolites;PubChem class - safety an…	8811637350	165.01924896240234	587.76	41_doliocarpus-ecotype-neg-sirius_58	58
118	1	1	2	2	0.14897669427601015	-212.2471821115815	0.9999999999999999	40.28018405504031	C16H20O14	[M - H2O - H]-	BWNUSEQSEIYALQ	InChI=1S/C16H20O14/c1-5(17)21-9-10(22-6(2)18)26-14-13(25-9)29-15-16(30-14)28-12(24-8(4)20)11(27-15)23-7(3)19/h9-16H,1-4H3	(2,3,7-triacetyloxy-2,3,4a,5a,7,8,9a,10a-octahydrodi[1,4]dioxino[5,6-b:5'',6''-f][1,4]dioxin-8-yl) acetate	CC(=O)OC1C(OC2C(O1)OC3C(O2)OC(C(O3)OC(=O)C)OC(=O)C)OC(=O)C	-0.5	21240856	PubChem:(21240856)	2	417.0663146972656	221.664	168_doliocarpus-ecotype-neg-sirius_206	206
N/A	2	1	2	2	N/A	-368.8196109234514	0.9999999999999999	40.28018405504031	C16H18O13	[M - H]-	NJUMVRUQLDQMCV	InChI=1S/C16H18O13/c17-7-2-1-5(4-8(7)18)3-6(13(22)23)16(28)29-12(15(26)27)10(20)9(19)11(21)14(24)25/h1-4,9-12,16-21,28H,(H,22,23)(H,24,25)(H,26,27)	null	C1=CC(=C(C=C1C=C(C(O)OC(C(C(C(C(=O)O)O)O)O)C(=O)O)C(=O)O)O)O	-2.16800737		KEGG Mine	8589934592	417.0663146972656	221.664	168_doliocarpus-ecotype-neg-sirius_206	206
119	1	1	2	2	0.1487650230983997	-61.71225315688545	0.9984924623115577	26.69116555957102	C13H25NO3	[M - H]-	FHRQTSVMKLZYME	InChI=1S/C13H25NO3/c14-12(15)10-8-6-4-2-1-3-5-7-9-11-13(16)17/h1-11H2,(H2,14,15)(H,16,17)	null	C(CCCCCC(=O)N)CCCCCC(=O)O	3.032094	85711399	PubChem:(85711399)	2	242.17640686035156	298.54	174_doliocarpus-ecotype-neg-sirius_218	218
N/A	2	1	2	2	N/A	-97.14303955767103	0.9984924623115577	26.69116555957102	C13H27NO4	[M - H2O - H]-	HFHAQOAWAMFOOV	InChI=1S/C13H27NO4/c1-17-11-12-18-10-6-5-9-14-8-4-2-3-7-13(15)16/h14H,2-12H2,1H3,(H,15,16)	null	COCCOCCCCNCCCCCC(=O)O	-1.5	113463776	PubChem:(113463776)	2	242.17640686035156	298.54	174_doliocarpus-ecotype-neg-sirius_218	218
120	1	1	2	4	0.14846819361998181	-215.06876613803027	0.9804020100502515	36.090459676906136	C15H22O15	[M - H2O - H]-	NOLPUILTGZBYGW	InChI=1S/C15H22O15/c16-4(17)1-5(18)27-2-3-6(19)8(21)12(14(26)28-3)30-15-10(23)7(20)9(22)11(29-15)13(24)25/h3,6-12,14-15,19-23,26H,1-2H2,(H,16,17)(H,24,25)	null	C(C1C(C(C(C(O1)O)OC2C(C(C(C(O2)C(=O)O)O)O)O)O)O)OC(=O)CC(=O)O	-4.19999981	131833829	HMDB:(127477);PubChem:(131833829);KEGG Mine;PubChem class - bio and metabolites	8606711818	423.076416015625	37.196	93_doliocarpus-ecotype-neg-sirius_118	118
N/A	2	1	2	4	N/A	-338.1559390769879	0.9804020100502515	36.090459676906136	C15H20O14	[M - H]-	PFMDBFQZCHEAAQ	InChI=1S/C15H20O14/c16-8(3-24-12(18)10-5-26-14(20)28-10)1-22-7-23-2-9(17)4-25-13(19)11-6-27-15(21)29-11/h8-11,16-17H,1-7H2	null	C1C(OC(=O)O1)C(=O)OCC(COCOCC(COC(=O)C2COC(=O)O2)O)O	-1.20000005	124184684	PubChem:(124184684)	2	423.076416015625	37.196	93_doliocarpus-ecotype-neg-sirius_118	118
121	1	1	2	2	0.14615732196518724	-13.162395491548029	0.9999999999999999	26.363068626836057	C15H30O2	[M - H2O - H]-	WQEPLUUGTLDZJY	InChI=1S/C15H30O2/c1-2-3-4-5-6-7-8-9-10-11-12-13-14-15(16)17/h2-14H2,1H3,(H,16,17)	bmse000558	CCCCCCCCCCCCCCC(=O)O	5.70619869	13849;22169126;44256490;45934158;90474391;102602085;129724974;132427085	HMDB:(826);PubChem class - food;SuperNatural:(SN00268956 SN00027411);ZINC bio:(ZINC30731069);additional;MeSH:(13849);PubMed;NORMAN:(NS00015703);COCONUT:(CNP0219956 CNP0296248);KNApSAcK:(7423);Natural Products:(UNPD166620);PubChem:(13849 22169126 44256490 45934158 90474391 102602085 129724974 132427085);YMDB Mine;CHEBI:(78795 42504);PubChem class - bio and metabolites;KEGG:(C16537);PubChem class -…	34615372158	223.20651245117188	346.023	230_doliocarpus-ecotype-neg-sirius_287	287
N/A	2	1	2	2	N/A	-44.44567530431034	0.9999999999999999	26.363068626836057	C15H28O	[M - H]-	ZSWRLLPAADKVCY	InChI=1S/C15H28O/c1-2-3-4-5-6-7-8-9-10-11-12-13-14-15-16/h16H,2-13H2,1H3	Pentadecynol	CCCCCCCCCCCCCC#CO	7.30000019	23002296	PubChem:(23002296);KEGG Mine	8589934594	223.20651245117188	346.023	230_doliocarpus-ecotype-neg-sirius_287	287
122	1	1	2	2	0.14604653444628724	-119.86523748609305	0.9984924623115577	25.018451464963103	C16H30O13	[M - H]-	TZOTXINQRORVOA	InChI=1S/C16H30O13/c1-24-15-13(22)12(21)10(19)8(29-15)5-26-6-25-2-3-27-16-14(23)11(20)9(18)7(4-17)28-16/h7-23H,2-6H2,1H3	null	COC1C(C(C(C(O1)COCOCCOC2C(C(C(C(O2)CO)O)O)O)O)O)O	-4.4000001	56589766	PubChem:(56589766)	2	429.1611328125	204.533	296_doliocarpus-ecotype-neg-sirius_383	383
N/A	2	1	2	2	N/A	-283.4143371273175	0.9984924623115577	25.018451464963103	C16H32O14	[M - H2O - H]-	VEQLLWNUQMIWBD	InChI=1S/C16H32O14/c1-7(20)16(29-5-8(21)2-17,30-6-9(22)3-18)15(28)14(27)13(26)12(25)11(24)10(23)4-19/h7-13,15,17-26,28H,2-6H2,1H3	null	CC(C(C(C(=O)C(C(C(C(CO)O)O)O)O)O)(OCC(CO)O)OCC(CO)O)O	-7.0	118211555	PubChem:(118211555)	2	429.1611328125	204.533	296_doliocarpus-ecotype-neg-sirius_383	383
123	1	1	2	2	0.1458029710350463	-55.31728437898874	0.9999999999999999	31.00175399996506	C15H12O7	[M - H]-	USQXPEWRYWRRJD	InChI=1S/C15H12O7/c16-7-3-8(17)14-9(18)5-12(22-13(14)4-7)6-1-10(19)15(21)11(20)2-6/h1-4,12,16-17,19-21H,5H2	Dihydrotricetin	C1C(OC2=CC(=CC(=C2C1=O)O)O)C3=CC(=C(C(=C3)O)O)O	1.70000005	440836;5258991;90658763	HMDB:(126033);SuperNatural:(SN00335793);Plantcyc:(CPD-7214);PubMed;COCONUT:(CNP0001498 CNP0318793);KNApSAcK:(8342);Natural Products:(UNPD79204);PubChem:(440836 5258991 90658763);CHEBI:(25882 48026);PubChem class - bio and metabolites;KEGG:(C05911);Biocyc:(CPD-7214)	20089210	303.0509338378906	596.777	300_doliocarpus-ecotype-neg-sirius_391	391
N/A	2	1	2	2	N/A	-63.882486192787624	0.9999999999999999	31.00175399996506	C15H14O8	[M - H2O - H]-	HQNOCSDFUXHEPB	InChI=1S/C15H14O8/c16-5-1-7(18)11(8(19)2-5)15-14(22)13(21)12-9(20)3-6(17)4-10(12)23-15/h1-4,13-22H	null	C1=C(C=C(C(=C1O)C2C(C(C3=C(C=C(C=C3O2)O)O)O)O)O)O	0.0	101217006	PubChem:(101217006)	2	303.0509338378906	596.777	300_doliocarpus-ecotype-neg-sirius_391	391
124	1	1	2	2	0.1457134164425388	-111.43068609360802	0.9999999999999999	45.21627081388628	C25H46O11	[M - H2O - H]-	LKNGEAURXAATOF	InChI=1S/C25H46O11/c1-2-3-4-5-6-7-8-9-10-11-15(28)12-16-19(29)22(32)24(18(14-27)34-16)36-25-23(33)21(31)20(30)17(13-26)35-25/h16-27,29-33H,2-14H2,1H3	null	CCCCCCCCCCCC(=O)CC1C(C(C(C(O1)CO)OC2C(C(C(C(O2)CO)O)O)O)O)O	0.699999988	10118915;10186420;45378598;45378599;58461005;68215857	PubChem:(10118915 10186420 45378598 45378599 58461005 68215857)	2	503.2857360839844	344.517	323_doliocarpus-ecotype-neg-sirius_436	436
N/A	2	1	2	2	N/A	-128.1352651419317	0.9999999999999999	45.21627081388628	C25H44O10	[M - H]-	QSIGCUIXZPKUSU	InChI=1S/C25H44O10/c1-21(33-18-19-35-25(31)15-11-7-3-5-9-13-23(28)29)20-32-16-17-34-24(30)14-10-6-2-4-8-12-22(26)27/h21H,2-20H2,1H3,(H,26,27)(H,28,29)	null	CC(COCCOC(=O)CCCCCCCC(=O)O)OCCOC(=O)CCCCCCCC(=O)O	3.70000005	54244549	PubChem:(54244549)	2	503.2857360839844	344.517	323_doliocarpus-ecotype-neg-sirius_436	436
125	1	1	2	4	N/A	-231.18051313031347	0.892462311557789	28.208820039304673	C11H18N2O8	[M - H2O - H]-	LREACZFTOQKUCL	InChI=1S/C11H18N2O8/c1-5(9(16)17)3-12-7(11(20)21)4-13-6(10(18)19)2-8(14)15/h5-7,12-13H,2-4H2,1H3,(H,14,15)(H,16,17)(H,18,19)(H,20,21)	null	CC(CNC(CNC(CC(=O)O)C(=O)O)C(=O)O)C(=O)O	-6.4000001	137637380	PubChem:(137637380)	2	287.0884094238281	89.583	467_doliocarpus-ecotype-neg-sirius_714	714
N/A	2	1	2	4	N/A	-237.47461393572226	0.892462311557789	28.208820039304673	C11H16N2O7	[M - H]-	HBNCMCQMNHQEFH	InChI=1S/C11H16N2O7/c1-4-2-13(11(19)12-9(4)17)10(18)8-7(16)6(15)5(3-14)20-8/h2,5-8,10,14-16,18H,3H2,1H3,(H,12,17,19)	null	CC1=CN(C(=O)NC1=O)C(C2C(C(C(O2)CO)O)O)O	-2.0	101663025;101663027	PubChem:(101663025 101663027)	2	287.0884094238281	89.583	467_doliocarpus-ecotype-neg-sirius_714	714
126	1	1	2	2	0.14436726258753108	-64.03015557660451	0.9959798994974874	23.65685719564452	C14H22O11	[M - H2O - H]-	SJZINBUAZJPPJZ	InChI=1S/C14H22O11/c1-2-22-13-11(21)9(19)12(6(4-16)24-13)25-14-10(20)8(18)7(17)5(3-15)23-14/h1,5-21H,3-4H2	null	C#COC1C(C(C(C(O1)CO)OC2C(C(C(C(O2)CO)O)O)O)O)O	-3.5999999	58498438;68201113;68206404;89981081	PubChem:(58498438 68201113 68206404 89981081);EcoCyc Mine	17179869186	347.0987243652344	124.258	523_doliocarpus-ecotype-neg-sirius_842	842
N/A	2	1	2	2	N/A	-191.72715659233455	0.9959798994974874	23.65685719564452	C14H20O10	[M - H]-	CCRUIPZZFOZZJJ	InChI=1S/C14H20O10/c1-22-7-3-14(21,5-16)9(17)2-6(7)23-13-12(20)11(19)10(18)8(4-15)24-13/h2-3,5,8-13,15,17-21H,4H2,1H3	null	COC1=CC(C(C=C1OC2C(C(C(C(O2)CO)O)O)O)O)(C=O)O	-2.76468992		KEGG Mine	8589934592	347.0987243652344	124.258	523_doliocarpus-ecotype-neg-sirius_842	842
127	1	1	2	2	0.14394474067732982	-15.24837309251302	0.9999999999999999	15.934521250428695	C11H22O2	[M - H]-	ZDPHROOEEOARMN	InChI=1S/C11H22O2/c1-2-3-4-5-6-7-8-9-10-11(12)13/h2-10H2,1H3,(H,12,13)	undecans	CCCCCCCCCCC(=O)O	3.90934777	8180;16019974;22827795;54541619;71309257	HMDB:(947);PubChem class - food;SuperNatural:(SN00349703 SN00156268);additional;MeSH:(8180);PubMed;NORMAN:(NS00014192);COCONUT:(CNP0022680 CNP0154912);KNApSAcK:(7421);Natural Products:(UNPD157268);PubChem:(8180 16019974 22827795 54541619 71309257);CHEBI:(32369 32368);PubChem class - bio and metabolites;KEGG:(C17715);PubChem class - safety and toxic;YMDB:(1800);Training Set	222151038	185.1544647216797	581.648	397_doliocarpus-ecotype-neg-sirius_571	571
N/A	2	1	2	2	N/A	-248.8313170479292	0.9999999999999999	15.934521250428695	C11H24O3	[M - H2O - H]-	IRVMDWGWZWBOEM	InChI=1S/C11H24O3/c12-9-5-3-1-2-4-7-11(14)8-6-10-13/h11-14H,1-10H2	null	C(CCCC(CCCO)O)CCCO	1.5	53932115	PubChem:(53932115)	2	185.1544647216797	581.648	397_doliocarpus-ecotype-neg-sirius_571	571
128	1	1	1	4	N/A	-231.7399010021408	0.9879396984924625	18.462356915956217	C7H7O6	[M - H2O - H]-	SHHIMTQOHFMVAK	InChI=1S/C7H7O6/c8-5(9)2-1-3(6(10)11)4(2)7(12)13/h1-4H,(H,8,9)(H,10,11)(H,12,13)	null	[CH]1C(C(C1C(=O)O)C(=O)O)C(=O)O	-1.0	57543512	PubChem:(57543512)	2	168.0065155029297	598.554	21_doliocarpus-ecotype-neg-sirius_34	34
129	1	1	2	6	N/A	-291.1988180468121	0.8708542713567841	24.2541679507355	C22H37N3O6	[M - H2O - H]-	ZSXAUMNXPAXHRB	InChI=1S/C22H37N3O6/c1-6-14(2)17(20(28)29)23-18(26)15-9-12-24(13-10-15)19(27)16-8-7-11-25(16)21(30)31-22(3,4)5/h14-17H,6-13H2,1-5H3,(H,23,26)(H,28,29)	3-methyl-2-[[1-[1-[(2-methylpropan-2-yl)oxycarbonyl]pyrrolidine-2-carbonyl]piperidine-4-carbonyl]amino]pentanoic acid	CCC(C)C(C(=O)O)NC(=O)C1CCN(CC1)C(=O)C2CCCN2C(=O)OC(C)(C)C	2.29999995	4836316;16403160;25572406;40824590	COCONUT:(CNP0039780 CNP0155099);PubChem:(4836316 16403160 25572406 40824590);SuperNatural:(SN00088684 SN00079688);ZINC bio:(ZINC08789515 ZINC12879320)	3153922	420.2502136230469	327.52	66_doliocarpus-ecotype-neg-sirius_87	87
N/A	2	1	2	6	N/A	-350.96216388913973	0.8708542713567841	24.2541679507355	C22H35N3O5	[M - H]-	MQALGHRQZLMVBB	InChI=1S/C22H35N3O5/c1-13(2)10-17(23)20(26)24-18(11-14(3)4)21(27)25-19(22(28)29)12-15-6-8-16(30-5)9-7-15/h6-9,13-14,17-19H,10-12,23H2,1-5H3,(H,24,26)(H,25,27)(H,28,29)	null	CC(C)CC(C(=O)NC(CC(C)C)C(=O)NC(CC1=CC=C(C=C1)OC)C(=O)O)N	2.41039014		KEGG Mine	8589934592	420.2502136230469	327.52	66_doliocarpus-ecotype-neg-sirius_87	87
130	1	1	2	2	0.14134355769684107	-97.79355864942156	0.9974874371859296	44.93653304117323	C17H26O11	[M - H]-	KKSYAZCUYVRKML	InChI=1S/C17H26O11/c1-17(24)3-7(19)9-6(14(23)25-2)5-26-15(10(9)17)28-16-13(22)12(21)11(20)8(4-18)27-16/h5,7-13,15-16,18-22,24H,3-4H2,1-2H3	Shanziside methyl ester	CC1(CC(C2C1C(OC=C2C(=O)OC)OC3C(C(C(C(O3)CO)O)O)O)O)O	-2.5999999	3085296;13892721;13892722;17751041;25200074;49775358;50909338;71771306;93959086;97987898;97987899;122130693;122173241;129316891;131707416;137326139;138107452;138113584	COCONUT:(CNP0240262);KNApSAcK:(10687);Natural Products:(UNPD45487 UNPD46724 UNPD120070 UNPD87641 UNPD145781);PubChem:(3085296 13892721 13892722 17751041 25200074 49775358 50909338 71771306 93959086 97987898 97987899 122130693 122173241 129316891 131707416 137326139 138107452 138113584);SuperNatural:(SN00028576 SN00279554 SN00290897 SN00360381);ZINC bio:(ZINC31156436);additional;Training Set;PubMe…	8593662034	405.1405944824219	215.449	70_doliocarpus-ecotype-neg-sirius_92	92
N/A	2	1	2	2	N/A	-102.38352324666104	0.9974874371859296	44.93653304117323	C17H28O12	[M - H2O - H]-	FCMXRKFUNCXSKP	InChI=1S/C17H28O12/c1-2-3-25-4-5-26-16-14(24)12(22)15(9(7-19)28-16)29-17-13(23)11(21)10(20)8(6-18)27-17/h1,8-24H,3-7H2	null	C#CCOCCOC1C(C(C(C(O1)CO)OC2C(C(C(C(O2)CO)O)O)O)O)O	-4.19999981	121288688	PubChem:(121288688)	2	405.1405944824219	215.449	70_doliocarpus-ecotype-neg-sirius_92	92
131	1	1	2	2	0.14103920039488652	-107.89046007651933	0.9984924623115577	58.522735863714914	C21H32O12	[M - H2O - H]-	CHSDMOZSQFIUGK	InChI=1S/C21H32O12/c1-8(2)3-11(24)32-19-13-12(17-18(33-17)21(13,28)7-23)9(5-29-19)6-30-20-16(27)15(26)14(25)10(4-22)31-20/h5,8,10,12-20,22-23,25-28H,3-4,6-7H2,1-2H3	Kanokoside A	CC(C)CC(=O)OC1C2C(C3C(C2(CO)O)O3)C(=CO1)COC4C(C(C(C(O4)CO)O)O)O	-2.70000005	10457683;57509415;76551304;98051579	HMDB:(35635);SuperNatural:(SN00039535 SN00288568);ZINC bio:(ZINC56874595);additional;COCONUT:(CNP0188553);KNApSAcK:(10586);Natural Products:(UNPD11454 UNPD42282);PubChem:(10457683 57509415 76551304 98051579);CHEBI:(81081);PubChem class - bio and metabolites;KEGG:(C17428);Training Set	20504890	457.1709899902344	241.58399999999997	75_doliocarpus-ecotype-neg-sirius_98	98
N/A	2	1	2	2	N/A	-134.92293344493862	0.9984924623115577	58.522735863714914	C21H30O11	[M - H]-	OLRLUJCFUDJRGB	InChI=1S/C21H30O11/c1-2-3-10-4-6-11(7-5-10)30-21-19(28)17(26)15(24)13(32-21)9-29-20-18(27)16(25)14(23)12(8-22)31-20/h2,4-7,12-28H,1,3,8-9H2	null	C=CCC1=CC=C(C=C1)OC2C(C(C(C(O2)COC3C(C(C(C(O3)CO)O)O)O)O)O)O	-1.07630801	45360023;51693972;51693973;51693974;51693975;102444425;124903639;124903640;124903641;124903642	COCONUT:(CNP0277046);Natural Products:(UNPD215589);PubChem:(45360023 51693972 51693973 51693974 51693975 102444425 124903639 124903640 124903641 124903642);SuperNatural:(SN00038047 SN00033837 SN00033834 SN00033835 SN00038048 SN00038046 SN00038045 SN00033836);ZINC bio:(ZINC31166708 ZINC31166712 ZINC31166716 ZINC31166720 ZINC35464208 ZINC35464211 ZINC35464215 ZINC35464218);additional;Training Set;K…	8593661954	457.1709899902344	241.58399999999997	75_doliocarpus-ecotype-neg-sirius_98	98
132	1	1	2	2	0.1410330499121633	-96.1385025728906	0.9989949748743718	32.293786670671665	C22H18O7	[M - H]-	KYOUXLCBBPBCLD	InChI=1S/C22H18O7/c23-14-9-17(25)15-11-20(29-22(27)12-4-2-1-3-5-12)21(28-19(15)10-14)13-6-7-16(24)18(26)8-13/h1-10,20-21,23-26H,11H2	(-)-epicatechin-3-O-benzoate	C1C(C(OC2=CC(=CC(=C21)O)O)C3=CC(=C(C=C3)O)O)OC(=O)C4=CC=CC=C4	3.41123486	156194;10453226;23277060	COCONUT:(CNP0108771);PubChem:(156194 10453226 23277060);PubMed	2097218	393.0985870361328	293.95	512_doliocarpus-ecotype-neg-sirius_815	815
N/A	2	1	2	2	N/A	-137.1185027915698	0.9989949748743718	32.293786670671665	C22H20O8	[M - H2O - H]-	LJOUTPJWMNHIAA	InChI=1S/C22H20O8/c1-29-22-15(25)7-5-13(19(22)27)18-12-4-3-11(23)9-17(12)30-21(20(18)28)10-2-6-14(24)16(26)8-10/h2-9,18,20-21,23-28H,1H3	4beta-(2,4-Dihydroxy-3-methoxyphenyl)fisetinidol	COC1=C(C=CC(=C1O)C2C(C(OC3=C2C=CC(=C3)O)C4=CC(=C(C=C4)O)O)O)O	2.5	14463100;14463101	COCONUT:(CNP0124388);KNApSAcK:(9324);Natural Products:(UNPD72447 UNPD96842);PubChem:(14463100 14463101);SuperNatural:(SN00266741 SN00245947)	3178514	393.0985870361328	293.95	512_doliocarpus-ecotype-neg-sirius_815	815
133	1	1	2	2	0.1409977023717164	-101.70781540221569	0.9934673366834172	68.49845903178836	C24H20O9	[M - H]-	LKCOZWLUAKSRQM	InChI=1S/C24H20O9/c25-14-3-1-10(5-17(14)28)12-8-21(31)32-20-9-16(27)13-7-19(30)23(33-24(13)22(12)20)11-2-4-15(26)18(29)6-11/h1-6,9,12,19,23,25-30H,7-8H2	Cinchonain 1a	C1C(C(OC2=C1C(=CC3=C2C(CC(=O)O3)C4=CC(=C(C=C4)O)O)O)C5=CC(=C(C=C5)O)O)O	2.20000005	390364;442675;496377;11155193;10343836;10366587;10456516;68321438;68321439;101882978	COCONUT:(CNP0195090);KNApSAcK:(2913);Natural Products:(UNPD94926 UNPD194879 UNPD59700 UNPD168337);PubChem:(390364 442675 496377 11155193 10343836 10366587 10456516 68321438 68321439 101882978);SuperNatural:(SN00331682 SN00157609 SN00357954 SN00224583);CHEBI:(3702);MeSH:(442675);KEGG:(C10217);PubMed	3178870	451.103515625	293.782	25_doliocarpus-ecotype-neg-sirius_39	39
N/A	2	1	2	2	N/A	-127.90593682841475	0.9934673366834172	68.49845903178836	C24H22O10	[M - H2O - H]-	LJNQEGWWYNRDRW	InChI=1S/C24H22O10/c25-14-3-1-10(5-17(14)28)12(8-21(32)33)22-19(30)9-16(27)13-7-20(31)23(34-24(13)22)11-2-4-15(26)18(29)6-11/h1-6,9,12,20,23,25-31H,7-8H2,(H,32,33)	null	C1C(C(OC2=C1C(=CC(=C2C(CC(=O)O)C3=CC(=C(C=C3)O)O)O)O)C4=CC(=C(C=C4)O)O)O	2.10731387		KEGG Mine	8589934592	451.103515625	293.782	25_doliocarpus-ecotype-neg-sirius_39	39
134	1	2	2	16	N/A	-285.9169905782973	0.13115577889447239	15.805246233633287	C13H19NO11	[M - H2O - H]-	MZRWYAINLIACPP	InChI=1S/C13H19NO11/c1-6(15)22-10-9(5-21-14(18)19)25-13(20-4)12(24-8(3)17)11(10)23-7(2)16/h9-13H,5H2,1-4H3	[(2R,3S,4S,5R,6S)-4,5-diacetyloxy-6-methoxy-2-(nitrooxymethyl)oxan-3-yl] acetate	CC(=O)OC1C(OC(C(C1OC(=O)C)OC(=O)C)OC)CO[N+](=O)[O-]	0.100000001	11835324;11967782;21550167;22303246	PubChem:(11835324 11967782 21550167 22303246)	2	346.07818603515625	123.49100000000001	365_doliocarpus-ecotype-neg-sirius_503	503
N/A	2	2	2	16	N/A	-355.6892780230718	0.13115577889447239	15.805246233633287	C13H17NO10	[M - H]-	AQYSDMIGYKJZFX	InChI=1S/C13H17NO10/c15-4-7-1-2-10(8(3-7)14(21)22)23-11(6-17)24-12(13(19)20)9(18)5-16/h1-3,9,11-12,15-18H,4-6H2,(H,19,20)	null	C1=CC(=C(C=C1CO)[N+](=O)[O-])OC(CO)OC(C(CO)O)C(=O)O	-1.5	68329907	PubChem:(68329907)	2	346.07818603515625	123.49100000000001	365_doliocarpus-ecotype-neg-sirius_503	503
135	1	1	2	2	0.13870516272992686	-10.198729936545076	0.9999999999999999	14.211069993172565	C12H24O2	[M - H]-	POULHZVOKOAJMA	InChI=1S/C12H24O2/c1-2-3-4-5-6-7-8-9-10-11-12(13)14/h2-11H2,1H3,(H,13,14)	dodecoate	CCCCCCCCCCCC(=O)O	4.35856056	3893;450626;4149208;10512327;12227347;12227348;12227349;11252659;20687692;16212944;16213294;16213334;16217355;16217341;71308915;71308916;71309940;71479986;129180172;132426964	HMDB:(638);PubChem class - food;SuperNatural:(SN00280806 SN00002059);ZINC bio:(ZINC01529498);additional;HSDB:(143-07-7);MeSH:(3893);Plantcyc:(DODECANOATE);PubMed;NORMAN:(NS00008441);COCONUT:(CNP0201101 CNP0303017);KNApSAcK:(1221);Natural Products:(UNPD141768);PubChem:(3893 450626 4149208 10512327 12227347 12227348 12227349 11252659 20687692 16212944 16213294 16213334 16217355 16217341 71308915 71…	255830910	199.17025756835938	581.648	351_doliocarpus-ecotype-neg-sirius_478	478
N/A	2	1	2	2	N/A	-225.2289460456703	0.9999999999999999	14.211069993172565	C12H26O3	[M - H2O - H]-	SZLJUPFRUPEKGQ	InChI=1S/C12H26O3/c1-2-3-4-5-6-11(14)7-8-12(15)9-10-13/h11-15H,2-10H2,1H3	null	CCCCCCC(CCC(CCO)O)O	2.29999995	57267256	PubChem:(57267256)	2	199.17025756835938	581.648	351_doliocarpus-ecotype-neg-sirius_478	478
136	1	1	1	1	0.1382823128026727	-75.18738478703558	0.0025125628140703522	68.94842570046187	C12H18O11	[M - H]-	VHAKCUCLXDSSCI	InChI=1S/C12H18O11/c13-1-4-5(15)6(16)9(19)12(22-4)21-2-3(14)10-7(17)8(18)11(20)23-10/h3-6,8-10,12-16,18-19H,1-2H2	null	C(C1C(C(C(C(O1)OCC(C2C(=O)C(C(=O)O2)O)O)O)O)O)O	-3.0	54391609;54391610;90916837;91260353;91408916;91455576	PubChem:(54391609 54391610 90916837 91260353 91408916 91455576);PubMed	66	337.07818603515625	44.791	53_doliocarpus-ecotype-neg-sirius_72	72
137	1	1	2	2	0.13796898983404154	-92.1027211954364	0.9999999999999999	10.608502061008359	C8H7O3	[M - H]-	AAQQCSADJMYODT	InChI=1S/C8H7O3/c1-11-8(10)6-2-4-7(9)5-3-6/h2-5H,1H3	null	COC(=O)C1=CC=C(C=C1)[O]	1.30729675	5360037	PubChem:(5360037)	2	150.03211975097656	564.485	193_doliocarpus-ecotype-neg-sirius_240	240
N/A	2	1	2	2	N/A	-271.3805547725325	0.9999999999999999	10.608502061008359	C8H9O4	[M - H2O - H]-	ORAGSLPVXQRWHP	InChI=1S/C8H9O4/c1-11-6-3-5(9)4-7(12-2)8(6)10/h3-4,10H,1-2H3	null	COC1=CC(=CC(=C1O)OC)[O]	0.974906862	101406957	PubChem:(101406957)	2	150.03211975097656	564.485	193_doliocarpus-ecotype-neg-sirius_240	240
138	1	1	2	2	0.13753770156138104	-36.10457570794127	0.9999999999999999	69.85797191635365	C16H22O10	[M - H]-	ZJDOESGVOWAULF	InChI=1S/C16H22O10/c17-3-6-1-2-7-8(14(22)23)5-24-15(10(6)7)26-16-13(21)12(20)11(19)9(4-18)25-16/h1,5,7,9-13,15-21H,2-4H2,(H,22,23)	Geniposidic acid	C1C=C(C2C1C(=COC2OC3C(C(C(C(O3)CO)O)O)O)C(=O)O)CO	-2.70000005	323273;443354;5324103;6325199;12087362;13564418;13564420;10339357;15939127;71774724;90470758;97050366;97050367;97050368;97050369;125041148;125041149;125041150;124511254;129010064;129010420;129362041;129362042;129362043;131698396;131704761;131707480;133612281;138107800	HMDB:(34942);SuperNatural:(SN00377434 SN00007024 SN00177503 SN00298281 SN00300136 SN00166214);ZINC bio:(ZINC04102166);additional;MeSH:(443354);PubMed;COCONUT:(CNP0195240 CNP0305858);KNApSAcK:(10564);Natural Products:(UNPD106583 UNPD162860 UNPD155880);PubChem:(323273 443354 5324103 6325199 12087362 13564418 13564420 10339357 15939127 71774724 90470758 97050366 97050367 97050368 97050369 125041148 …	87613822	373.1135559082031	238.587	34_doliocarpus-ecotype-neg-sirius_50	50
N/A	2	1	2	2	N/A	-42.37198344594539	0.9999999999999999	69.85797191635365	C16H24O11	[M - H2O - H]-	SFKKPIKMISYKLY	InChI=1S/C16H24O11/c17-2-5-1-7(19)10-6(14(23)24)4-25-15(9(5)10)27-16-13(22)12(21)11(20)8(3-18)26-16/h4-5,7-13,15-22H,1-3H2,(H,23,24)	null	C1C(C2C(C1O)C(=COC2OC3C(C(C(C(O3)CO)O)O)O)C(=O)O)CO	-2.9000001	53361708	COCONUT:(CNP0226919);Natural Products:(UNPD102996);PubChem:(53361708);SuperNatural:(SN00372223)	3178498	373.1135559082031	238.587	34_doliocarpus-ecotype-neg-sirius_50	50
139	1	1	2	4	0.13751965318727552	-57.22801103175381	0.9683417085427137	30.656969273032608	C16H14O7	[M - H]-	MRPJBTFHICBFNE	InChI=1S/C16H14O7/c1-22-8-5-11(19)13-12(6-8)23-16(15(21)14(13)20)7-2-3-9(17)10(18)4-7/h2-6,15-19,21H,1H3	(2R,3S)-2-(3,4-dihydroxyphenyl)-3,5-dihydroxy-7-methoxy-2,3-dihydrochromen-4-one	COC1=CC(=C2C(=C1)OC(C(C2=O)O)C3=CC(=C(C=C3)O)O)O	1.79999995	12313900;12313901;11472604;21574194;129820332	COCONUT:(CNP0120238);KNApSAcK:(8577);Natural Products:(UNPD47986 UNPD80158);PubChem:(12313900 12313901 11472604 21574194 129820332);SuperNatural:(SN00398302 SN00020811);ZINC bio:(ZINC14643615);additional;Training Set;KEGG Mine	8593661970	317.0668640136719	292.406	335_doliocarpus-ecotype-neg-sirius_456	456
N/A	2	1	2	4	N/A	-116.50264777816926	0.9683417085427137	30.656969273032608	C16H16O8	[M - H2O - H]-	ZIWWDKFIZMCFIP	InChI=1S/C16H16O8/c1-5-7(17)4-10-11(12(5)20)14(22)15(23)16(24-10)6-2-8(18)13(21)9(19)3-6/h2-4,14-23H,1H3	null	CC1=C(C=C2C(=C1O)C(C(C(O2)C3=CC(=C(C(=C3)O)O)O)O)O)O	0.594783783		KEGG Mine	8589934592	317.0668640136719	292.406	335_doliocarpus-ecotype-neg-sirius_456	456
140	1	1	2	2	0.1369535099879384	-147.05726975221273	0.9999999999999999	68.58570273728662	C16H22O14	[M - H2O - H]-	OLWYSOLYGFBLIL	InChI=1S/C16H22O14/c17-9(18)5-15(27,13(23)24)7-11(21)29-3-1-2-4-30-12(22)8-16(28,14(25)26)6-10(19)20/h27-28H,1-8H2,(H,17,18)(H,19,20)(H,23,24)(H,25,26)	null	C(CCOC(=O)CC(CC(=O)O)(C(=O)O)O)COC(=O)CC(CC(=O)O)(C(=O)O)O	-2.9000001	87105264	PubChem:(87105264)	2	419.0831298828125	162.36	4_doliocarpus-ecotype-neg-sirius_5	5
N/A	2	1	2	2	N/A	-300.7571629866555	0.9999999999999999	68.58570273728662	C16H20O13	[M - H]-	SRWIWMNFLAAZGQ	InChI=1S/C16H20O13/c1-28-8-5-6(4-7(17)16(8,26)27)2-3-9(18)29-13(15(24)25)11(20)10(19)12(21)14(22)23/h2-5,7,10-13,17,19-21,26-27H,1H3,(H,22,23)(H,24,25)	null	COC1=CC(=CC(C1(O)O)O)C=CC(=O)OC(C(C(C(C(=O)O)O)O)O)C(=O)O	-2.95473027		KEGG Mine	8589934592	419.0831298828125	162.36	4_doliocarpus-ecotype-neg-sirius_5	5
141	1	1	2	2	0.13549960085086743	-13.648401113009387	0.9999999999999999	11.79858602934379	C13H26O2	[M - H]-	SZHOJFHSIKHZHA	InChI=1S/C13H26O2/c1-2-3-4-5-6-7-8-9-10-11-12-13(14)15/h2-12H2,1H3,(H,14,15)	Tridecylate	CCCCCCCCCCCCC(=O)O	4.80777311	12530;5173698;10703960;10727474;12008192;11401611;21932507;71728400;71309231;119080550	HMDB:(910);PubChem class - food;SuperNatural:(SN00329331 SN00156324);additional;PubMed;NORMAN:(NS00015240);COCONUT:(CNP0145185 CNP0299471);KNApSAcK:(7422);Natural Products:(UNPD160409);PubChem:(12530 5173698 10703960 10727474 12008192 11401611 21932507 71728400 71309231 119080550);CHEBI:(125832 45919 75084);PubChem class - bio and metabolites;KEGG:(C17076);PubChem class - safety and toxic;PubChem…	255625594	213.18626403808594	460.854	463_doliocarpus-ecotype-neg-sirius_704	704
N/A	2	1	2	2	N/A	-203.3226529107825	0.9999999999999999	11.79858602934379	C13H28O3	[M - H2O - H]-	WFWQKGIAABYKJY	InChI=1S/C13H28O3/c14-11-8-6-4-2-1-3-5-7-9-13(16)10-12-15/h13-16H,1-12H2	null	C(CCCCCO)CCCCC(CCO)O	2.70000005	90439766	PubChem:(90439766)	2	213.18626403808594	460.854	463_doliocarpus-ecotype-neg-sirius_704	704
142	1	1	2	2	0.13532260411734964	-23.895312015726372	0.9999999999999999	69.62399042907865	C11H22O9	[M - H]-	PBMIGTSRGPICNP	InChI=1S/C11H22O9/c1-4(14)10(5(15)2-12)20-11-9(18)8(17)7(16)6(3-13)19-11/h4-18H,2-3H2,1H3	(2R,3S,4S,5R)-2-(hydroxymethyl)-6-(1,2,4-trihydroxypentan-3-yloxy)oxane-3,4,5-triol	CC(C(C(CO)O)OC1C(C(C(C(O1)CO)O)O)O)O	-3.5	18639325	PubChem:(18639325);KEGG Mine	8589934594	297.1192321777344	35.68	178_doliocarpus-ecotype-neg-sirius_223	223
N/A	2	1	2	2	N/A	-138.72377290366416	0.9999999999999999	69.62399042907865	C11H24O10	[M - H2O - H]-	ZEOCLGVZBIZJMW	InChI=1S/C11H24O10/c1-3(13)5(15)7(17)9(19)11(21)10(20)8(18)6(16)4(14)2-12/h3-21H,2H2,1H3	null	CC(C(C(C(C(C(C(C(C(CO)O)O)O)O)O)O)O)O)O	-5.69999981	89562733;89469359;118018596;117805779	PubChem:(89562733 89469359 118018596 117805779)	2	297.1192321777344	35.68	178_doliocarpus-ecotype-neg-sirius_223	223
143	1	1	1	1	0.13525776566424005	-91.07732400042248	0.0	38.49322237105889	C25H22O9	[M - H]-	IZGGAVQPZNPYSA	InChI=1S/C25H22O9/c1-32-21-7-12(3-5-16(21)27)24-19(30)8-14-20(33-24)10-18(29)23-13(9-22(31)34-25(14)23)11-2-4-15(26)17(28)6-11/h2-7,10,13,19,24,26-30H,8-9H2,1H3	null	COC1=C(C=CC(=C1)C2C(CC3=C(O2)C=C(C4=C3OC(=O)CC4C5=CC(=C(C=C5)O)O)O)O)O	2.5999999	131831447	HMDB:(124858);PubChem:(131831447);PubChem class - bio and metabolites	16777226	465.1187744140625	304.519	231_doliocarpus-ecotype-neg-sirius_288	288
144	1	1	2	2	0.13442220616640654	-164.82338008571332	0.992964824120603	28.293846855687185	C27H48O10	[M - H]-	IDRCIGQMDDUURP	InChI=1S/C27H48O10/c1-3-5-7-8-9-10-11-12-13-14-16-23(30)36-20(18-34-22(29)15-6-4-2)19-35-27-26(33)25(32)24(31)21(17-28)37-27/h7-8,20-21,24-28,31-33H,3-6,9-19H2,1-2H3	null	CCCCC(=O)OCC(COC1C(C(C(C(O1)CO)O)O)O)OC(=O)CCCCCCCC=CCCC	3.9000001	138175636	PubChem:(138175636)	2	531.3179321289062	393.432	26_doliocarpus-ecotype-neg-sirius_40	40
N/A	2	1	2	2	N/A	-169.82164910106053	0.992964824120603	28.293846855687185	C27H50O11	[M - H2O - H]-	IADZNGYCSWEOOT	InChI=1S/C27H50O11/c28-15-18-20(30)21(31)23(33)27(36-18)38-25-19(16-29)37-26(24(34)22(25)32)35-17-13-11-9-7-5-3-1-2-4-6-8-10-12-14-17/h17-34H,1-16H2	null	C1CCCCCCCC(CCCCCC1)OC2C(C(C(C(O2)CO)OC3C(C(C(C(O3)CO)O)O)O)O)O	2.5	101354494	PubChem:(101354494)	2	531.3179321289062	393.432	26_doliocarpus-ecotype-neg-sirius_40	40
145	1	1	2	2	0.1317839574935941	-98.63879766137384	0.9999999999999999	15.169974652072739	C8H7O3	[M - H]-	AAQQCSADJMYODT	InChI=1S/C8H7O3/c1-11-8(10)6-2-4-7(9)5-3-6/h2-5H,1H3	null	COC(=O)C1=CC=C(C=C1)[O]	1.30729675	5360037	PubChem:(5360037)	2	150.0321044921875	452.938	151_doliocarpus-ecotype-neg-sirius_187	187
N/A	2	1	2	2	N/A	-250.1793730638625	0.9999999999999999	15.169974652072739	C8H9O4	[M - H2O - H]-	UZAKFKPZNAABLI	InChI=1S/C8H9O4/c1-11-6-3-5(9)4-7(12-2)8(6)10/h3-4,9H,1-2H3	null	COC1=CC(=CC(=C1[O])OC)O	0.974906862	100965971;100965972	PubChem:(100965971 100965972)	2	150.0321044921875	452.938	151_doliocarpus-ecotype-neg-sirius_187	187
146	1	4	1	6	0.13178343320474076	-239.38184408456928	0.010050251256281407	7.285539766685995	C25H17N3O4	[M - H2O - H]-	VIRWVDOBLKCWNO	InChI=1S/C25H17N3O4/c1-15-18(9-5-11-22(15)28(30)31)24(29)26-17-12-13-23-21(14-17)27-25(32-23)20-10-4-7-16-6-2-3-8-19(16)20/h2-14H,1H3,(H,26,29)	2-methyl-N-(2-naphthalen-1-yl-1,3-benzoxazol-5-yl)-3-nitrobenzamide	CC1=C(C=CC=C1[N+](=O)[O-])C(=O)NC2=CC3=C(C=C2)OC(=N3)C4=CC=CC5=CC=CC=C54	5.69999981	2980670	PubChem:(2980670)	2	404.10516357421875	35.68	52_doliocarpus-ecotype-neg-sirius_70	70
147	1	1	2	2	0.13146983022851388	-16.343114480124715	0.9999999999999999	14.022990237663127	C11H22O2	[M - H]-	ZDPHROOEEOARMN	InChI=1S/C11H22O2/c1-2-3-4-5-6-7-8-9-10-11(12)13/h2-10H2,1H3,(H,12,13)	undecans	CCCCCCCCCCC(=O)O	3.90934777	8180;16019974;22827795;54541619;71309257	HMDB:(947);PubChem class - food;SuperNatural:(SN00349703 SN00156268);additional;MeSH:(8180);PubMed;NORMAN:(NS00014192);COCONUT:(CNP0022680 CNP0154912);KNApSAcK:(7421);Natural Products:(UNPD157268);PubChem:(8180 16019974 22827795 54541619 71309257);CHEBI:(32369 32368);PubChem class - bio and metabolites;KEGG:(C17715);PubChem class - safety and toxic;YMDB:(1800);Training Set	222151038	185.15472412109375	487.915	437_doliocarpus-ecotype-neg-sirius_655	655
N/A	2	1	2	2	N/A	-238.94589836329163	0.9999999999999999	14.022990237663127	C11H24O3	[M - H2O - H]-	CLVAUMHLSVAXED	InChI=1S/C11H24O3/c1-10(13)9-11(14)7-5-3-2-4-6-8-12/h10-14H,2-9H2,1H3	null	CC(CC(CCCCCCCO)O)O	1.5	90439850	PubChem:(90439850)	2	185.15472412109375	487.915	437_doliocarpus-ecotype-neg-sirius_655	655
148	1	1	2	6	0.1308505070104933	-111.03705094748005	0.8829145728643217	44.54234044650809	C13H14O12	[M - H]-	GGNBUUJHVUJREY	InChI=1S/C13H14O12/c14-2-1-3(5(15)6(16)4(2)11(20)21)24-13-9(19)7(17)8(18)10(25-13)12(22)23/h1,7-10,13-19H,(H,20,21)(H,22,23)	null	C1=C(C(=C(C(=C1OC2C(C(C(C(O2)C(=O)O)O)O)O)O)O)C(=O)O)O	-0.400000006	131836586	HMDB:(130449);PubChem:(131836586);PubChem class - bio and metabolites	16777226	361.038818359375	38.304	63_doliocarpus-ecotype-neg-sirius_82	82
N/A	2	1	2	6	N/A	-323.46085077963835	0.8829145728643217	44.54234044650809	C13H16O13	[M - H2O - H]-	QEBUHHWXSAHYAK	InChI=1S/C13H16O13/c1-5(15)11(20)24-23-9(18)3-7(10(19)8(17)4-14)13(22)26-25-12(21)6(2)16/h7-8,10,14,17,19H,3-4H2,1-2H3	null	CC(=O)C(=O)OOC(=O)CC(C(C(CO)O)O)C(=O)OOC(=O)C(=O)C	-2.0999999	129664225	PubChem:(129664225)	2	361.038818359375	38.304	63_doliocarpus-ecotype-neg-sirius_82	82
149	1	1	2	2	0.13055881736204794	-63.150861690543096	0.9994974874371858	85.2035076259199	C16H28O10	[M - H]-	BUKBJIBZOCTYLQ	InChI=1S/C16H28O10/c1-4-15(2,3)26-13-11(20)10(19)9(18)8(25-13)5-23-14-12(21)16(22,6-17)7-24-14/h4,8-14,17-22H,1,5-7H2,2-3H3	(2R,3S,4S,5R,6S)-2-[[(2R,3R,4R)-3,4-dihydroxy-4-(hydroxymethyl)oxolan-2-yl]oxymethyl]-6-(2-methylbut-3-en-2-yloxy)oxane-3,4,5-triol	CC(C)(C=C)OC1C(C(C(C(O1)COC2C(C(CO2)(CO)O)O)O)O)O	-2.5999999	11794150	COCONUT:(CNP0289717);Natural Products:(UNPD159004);PubChem:(11794150);SuperNatural:(SN00388575);additional;Training Set	3719170	379.1597900390625	226.275	188_doliocarpus-ecotype-neg-sirius_234	234
N/A	2	1	2	2	N/A	-73.01020985023091	0.9994974874371858	85.2035076259199	C16H30O11	[M - H2O - H]-	QDHLEWHLZYMQGA	InChI=1S/C16H30O11/c1-3-6(2)25-16-14(23)12(21)10(19)8(27-16)5-24-15-13(22)11(20)9(18)7(4-17)26-15/h6-23H,3-5H2,1-2H3	null	CCC(C)OC1C(C(C(C(O1)COC2C(C(C(C(O2)CO)O)O)O)O)O)O	-2.44430351		COCONUT:(CNP0110516);Natural Products:(UNPD189483);SuperNatural:(SN00332700)	3178496	379.1597900390625	226.275	188_doliocarpus-ecotype-neg-sirius_234	234
150	1	1	2	2	0.12988313071601051	-73.59168380530254	0.9934673366834172	8.62437777584508	C14H24O3	[M - H2O - H]-	GCKQUVOPGHENPO	InChI=1S/C14H24O3/c15-13-11-9-7-5-3-1-2-4-6-8-10-12-14(16)17/h15H,1-8,10,12-13H2,(H,16,17)	null	C(CCCCCC(=O)O)CCCCC#CCO	3.80585957	13547057	PubChem:(13547057)	2	221.15415954589844	321.386	191_doliocarpus-ecotype-neg-sirius_238	238
N/A	2	1	2	2	N/A	-102.57427701339053	0.9934673366834172	8.62437777584508	C14H22O2	[M - H]-	PFNAUBZCUROTHN	InChI=1S/C14H22O2/c15-11-3-1-5-13-7-9-14(10-8-13)6-2-4-12-16/h7-10,15-16H,1-6,11-12H2	1,4-benzenedibutanol	C1=CC(=CC=C1CCCCO)CCCCO	2.5	5062629	PubChem:(5062629);PubChem class - safety and toxic	67108866	221.15415954589844	321.386	191_doliocarpus-ecotype-neg-sirius_238	238
151	1	1	2	2	0.12912338558317227	-109.29121500175832	0.9718592964824122	49.083571806683466	C15H24O12	[M - H2O - H]-	GZBWBULYVYCYCC	InChI=1S/C15H24O12/c16-3-5-6(18)7(19)8(20)12(26-5)27-13-9-14(23,1-2-25-13)10(21)11(22)15(9,24)4-17/h1-2,5-13,16-24H,3-4H2	(1S,4aS,5R,6R,7S,7aS)-7-(hydroxymethyl)-1-[(2S,3R,4S,5S,6R)-3,4,5-trihydroxy-6-(hydroxymethyl)oxan-2-yl]oxy-1,5,6,7a-tetrahydrocyclopenta[c]pyran-4a,5,6,7-tetrol	C1=COC(C2C1(C(C(C2(CO)O)O)O)O)OC3C(C(C(C(O3)CO)O)O)O	-4.69999981	21628746;21628748	COCONUT:(CNP0276105);KNApSAcK:(10575);Natural Products:(UNPD28121 UNPD29183);PubChem:(21628746 21628748);SuperNatural:(SN00344238 SN00227894)	3178514	377.1093444824219	196.93	204_doliocarpus-ecotype-neg-sirius_254	254
N/A	2	1	2	2	N/A	-134.28819080087047	0.9718592964824122	49.083571806683466	C15H22O11	[M - H]-	PVPIPGMAEAJMTH	InChI=1S/C15H22O11/c16-2-7-10(19)11(20)12(21)15(25-7)26-14-9-6(18)1-5(17)8(9)4(3-24-14)13(22)23/h3,5-12,14-21H,1-2H2,(H,22,23)	null	C1C(C2C(C1O)C(=COC2OC3C(C(C(C(O3)CO)O)O)O)C(=O)O)O	-2.76718903		COCONUT:(CNP0127943);Natural Products:(UNPD40300);SuperNatural:(SN00349106)	3178496	377.1093444824219	196.93	204_doliocarpus-ecotype-neg-sirius_254	254
152	1	1	2	2	0.12912323936992928	-15.92848482075475	0.9999999999999999	16.006463730417416	C15H30O2	[M - H]-	WQEPLUUGTLDZJY	InChI=1S/C15H30O2/c1-2-3-4-5-6-7-8-9-10-11-12-13-14-15(16)17/h2-14H2,1H3,(H,16,17)	bmse000558	CCCCCCCCCCCCCCC(=O)O	5.70619869	13849;22169126;44256490;45934158;90474391;102602085;129724974;132427085	HMDB:(826);PubChem class - food;SuperNatural:(SN00268956 SN00027411);ZINC bio:(ZINC30731069);additional;MeSH:(13849);PubMed;NORMAN:(NS00015703);COCONUT:(CNP0219956 CNP0296248);KNApSAcK:(7423);Natural Products:(UNPD166620);PubChem:(13849 22169126 44256490 45934158 90474391 102602085 129724974 132427085);YMDB Mine;CHEBI:(78795 42504);PubChem class - bio and metabolites;KEGG:(C16537);PubChem class -…	34615372158	241.21771240234375	453.535	219_doliocarpus-ecotype-neg-sirius_275	275
N/A	2	1	2	2	N/A	-166.36016082337616	0.9999999999999999	16.006463730417416	C15H32O3	[M - H2O - H]-	CEEPYLKUPQPKMS	InChI=1S/C15H32O3/c16-13-9-5-2-1-3-7-11-15(18)12-8-4-6-10-14-17/h15-18H,1-14H2	null	C(CCCCO)CCCC(CCCCCCO)O	3.29999995	23454242	PubChem:(23454242)	2	241.21771240234375	453.535	219_doliocarpus-ecotype-neg-sirius_275	275
153	1	1	2	2	0.12866249430390064	-84.39337208877058	0.9999999999999999	62.58309888042996	C13H22O13	[M - H2O - H]-	BMAXNGDVEBCILB	InChI=1S/C13H22O13/c14-1-3-5(16)6(17)7(18)10(24-3)26-8-4(2-15)25-12(22)13(23,9(8)19)11(20)21/h3-10,12,14-19,22-23H,1-2H2,(H,20,21)	null	C(C1C(C(C(C(O1)OC2C(OC(C(C2O)(C(=O)O)O)O)CO)O)O)O)O	-4.95558453		KEGG Mine	8589934592	367.08831787109375	35.68	43_doliocarpus-ecotype-neg-sirius_60	60
N/A	2	1	2	2	N/A	-134.76408235291763	0.9999999999999999	62.58309888042996	C13H20O12	[M - H]-	UISQSNKOEXEVSV	InChI=1S/C13H20O12/c1-2-8(5(16)6(17)9(23-2)11(19)20)24-13-7(18)3(14)4(15)10(25-13)12(21)22/h2-10,13-18H,1H3,(H,19,20)(H,21,22)	5-(6-carboxy-3,4,5-trihydroxyoxan-2-yl)oxy-3,4-dihydroxy-6-methyloxane-2-carboxylic acid	CC1C(C(C(C(O1)C(=O)O)O)O)OC2C(C(C(C(O2)C(=O)O)O)O)O	-2.70000005	21018223	PubChem:(21018223)	2	367.08831787109375	35.68	43_doliocarpus-ecotype-neg-sirius_60	60
154	1	1	2	2	0.12809703592896388	-93.21809466836541	0.9984924623115577	21.60982523639695	C8H7O3	[M - H]-	AAQQCSADJMYODT	InChI=1S/C8H7O3/c1-11-8(10)6-2-4-7(9)5-3-6/h2-5H,1H3	null	COC(=O)C1=CC=C(C=C1)[O]	1.30729675	5360037	PubChem:(5360037)	2	150.03228759765625	20.197	251_doliocarpus-ecotype-neg-sirius_315	315
N/A	2	1	2	2	N/A	-271.52598022012796	0.9984924623115577	21.60982523639695	C8H9O4	[M - H2O - H]-	UZAKFKPZNAABLI	InChI=1S/C8H9O4/c1-11-6-3-5(9)4-7(12-2)8(6)10/h3-4,9H,1-2H3	null	COC1=CC(=CC(=C1[O])OC)O	0.974906862	100965971;100965972	PubChem:(100965971 100965972)	2	150.03228759765625	20.197	251_doliocarpus-ecotype-neg-sirius_315	315
155	1	1	1	2	0.12792167287523037	-196.40256872120625	0.9145728643216082	17.538430524959058	C15H30O13	[M - H2O - H]-	ZAHYGWZWHBHPPH	InChI=1S/C15H30O13/c1-7(17)28-5-11(21)15(25)14(24)10(20)4-27-6-26-3-9(19)13(23)12(22)8(18)2-16/h8-16,18-25H,2-6H2,1H3	null	CC(=O)OCC(C(C(C(COCOCC(C(C(C(CO)O)O)O)O)O)O)O)O	-5.69999981	123514197	PubChem:(123514197)	2	399.1515197753906	196.93	502_doliocarpus-ecotype-neg-sirius_789	789
156	1	1	2	2	0.1278583834748865	-31.690360513475998	0.9999999999999999	67.7100566880655	C8H16O9	[M - H2O - H]-	VMAMIMWJAKTQSM	InChI=1S/C8H16O9/c9-1-2(10)3(11)4(12)5(13)6(14)7(15)8(16)17/h2-7,9-15H,1H2,(H,16,17)	Octonic acid	C(C(C(C(C(C(C(C(=O)O)O)O)O)O)O)O)O	-4.5999999	407182;21144098;54398956;54398957;54398958;87578998;92219481;92219482;92219483;92219484;129682717;129682794;129802580;129802652	PubChem:(407182 21144098 54398956 54398957 54398958 87578998 92219481 92219482 92219483 92219484 129682717 129682794 129802580 129802652)	2	237.0614776611328	35.279	61_doliocarpus-ecotype-neg-sirius_80	80
N/A	2	1	2	2	N/A	-39.889083461501706	0.9999999999999999	67.7100566880655	C8H14O8	[M - H]-	NUYDBDGECBIUPJ	InChI=1S/C8H14O8/c9-1-2(10)3(11)4(12)7-5(13)6(14)8(15)16-7/h2-7,9-14H,1H2	Oprea1_548835	C(C(C(C(C1C(C(C(=O)O1)O)O)O)O)O)O	-3.29999995	111248;1797730;1797731;219893;3246005;7077147;7077148;7077149;10037195;11172448;16211514;16396349;25424016;25424018;25424021;36688599;40486031;40486032;56649996;56653404;92219324;92219325;101680780;102330521;131704935;131880525	NORMAN:(NS00044367);COCONUT:(CNP0111414);PubChem:(111248 1797730 1797731 219893 3246005 7077147 7077148 7077149 10037195 11172448 16211514 16396349 25424016 25424018 25424021 36688599 40486031 40486032 56649996 56653404 92219324 92219325 101680780 102330521 131704935 131880525);SuperNatural:(SN00074512 SN00074514 SN00067976 SN00067975);ZINC bio:(ZINC04027204 ZINC04027207 ZINC04403145 ZINC04403147…	3432514	237.0614776611328	35.279	61_doliocarpus-ecotype-neg-sirius_80	80
157	1	1	2	6	N/A	-197.57222212060773	0.9356783919597993	30.57704544235926	C16H30O17	[M - H2O - H]-	ZDKAZJPHIQISRI	InChI=1S/C16H30O17/c17-2-5(20)8(23)10(25)12(27)15(30)32-7(22)1-4(19)14(29)33-16(31)13(28)11(26)9(24)6(21)3-18/h4-6,8-13,15-21,23-28,30-31H,1-3H2	null	C(C(C(=O)OC(C(C(C(C(CO)O)O)O)O)O)O)C(=O)OC(C(C(C(C(CO)O)O)O)O)O	-8.0	88115357	PubChem:(88115357)	2	475.1309814453125	35.68	113_doliocarpus-ecotype-neg-sirius_143	143
N/A	2	1	2	6	N/A	-283.66360902319684	0.9356783919597993	30.57704544235926	C16H28O16	[M - H]-	WEZQJLVKGIHANM	InChI=1S/C16H28O16/c17-3-5(19)9(23)11(25)13(27)15(29)31-7(21)1-2-8(22)32-16(30)14(28)12(26)10(24)6(20)4-18/h1-2,5-6,9-20,23-30H,3-4H2	null	C(C(C(C(C(C(O)OC(=O)C=CC(=O)OC(C(C(C(C(CO)O)O)O)O)O)O)O)O)O)O	-7.0999999	139450258	PubChem:(139450258)	2	475.1309814453125	35.68	113_doliocarpus-ecotype-neg-sirius_143	143
158	1	1	2	2	0.12715171608870204	-53.44083520432331	0.9999999999999999	68.44809427687674	C26H34O11	[M - H]-	AHYOMNWKYGMYMB	InChI=1S/C26H34O11/c1-34-19-6-12(3-4-17(19)29)22-15-8-18(30)20(35-2)7-13(15)5-14(9-27)16(22)11-36-26-25(33)24(32)23(31)21(10-28)37-26/h3-4,6-8,14,16,21-33H,5,9-11H2,1-2H3	null	COC1=C(C=C2C(C(C(CC2=C1)CO)COC3C(C(C(C(O3)CO)O)O)O)C4=CC(=C(C=C4)O)OC)O	0.5	10075432;25061234;25061482;23843970;44560003;53483794;74191750;93473216;93473217;93473218;98642852	COCONUT:(CNP0218396);HMDB:(38927);KNApSAcK:(40746);Natural Products:(UNPD125851 UNPD105693 UNPD127620 UNPD147013);PubChem:(10075432 25061234 25061482 23843970 44560003 53483794 74191750 93473216 93473217 93473218 98642852);SuperNatural:(SN00038849 SN00038847 SN00163276 SN00312594 SN00365558 SN00038850 SN00038848);ZINC bio:(ZINC38143820 ZINC38143821 ZINC38143822 ZINC38143823);additional;PubChem cl…	20504666	521.203125	270.645	105_doliocarpus-ecotype-neg-sirius_135	135
N/A	2	1	2	2	N/A	-131.29130966093103	0.9999999999999999	68.44809427687674	C26H36O12	[M - H2O - H]-	CXYWMYSBAJSPRK	InChI=1S/C26H36O12/c1-35-19-8-13(3-5-17(19)29)7-15(10-27)16(22(31)14-4-6-18(30)20(9-14)36-2)12-37-26-25(34)24(33)23(32)21(11-28)38-26/h3-6,8-9,15-16,21-34H,7,10-12H2,1-2H3	null	COC1=C(C=CC(=C1)CC(CO)C(COC2C(C(C(C(O2)CO)O)O)O)C(C3=CC(=C(C=C3)O)OC)O)O	0.275656223		COCONUT:(CNP0236842);Natural Products:(UNPD219443)	2129920	521.203125	270.645	105_doliocarpus-ecotype-neg-sirius_135	135
159	1	1	2	2	0.12711924361929344	-14.40677264644921	0.9999999999999999	37.316866760865366	C10H12O5	[M - H]-	ZMXJAEGJWHJMGX	InChI=1S/C10H12O5/c1-13-7-4-6(10(12)15-3)5-8(14-2)9(7)11/h4-5,11H,1-3H3	bmse010225	COC1=CC(=CC(=C1O)OC)C(=O)OC	1.28116345	70164;131866592	SuperNatural:(SN00397054);ZINC bio:(ZINC00394334);MeSH:(70164);PubMed;NORMAN:(NS00004670);COCONUT:(CNP0188664);KNApSAcK:(32014);Natural Products:(UNPD124783);PubChem:(70164 131866592);YMDB Mine;CHEBI:(45820);PubChem class - bio and metabolites;PubChem class - safety and toxic;Training Set;KEGG Mine	43037024374	211.0611572265625	587.76	372_doliocarpus-ecotype-neg-sirius_515	515
N/A	2	1	2	2	N/A	-123.80553333832016	0.9999999999999999	37.316866760865366	C10H14O6	[M - H2O - H]-	SUFIFLUXHJZLGC	InChI=1S/C10H14O6/c1-16-8-3-5(2-6(12)10(8)15)9(14)7(13)4-11/h2-3,7,9,11-15H,4H2,1H3	null	COC1=CC(=CC(=C1O)O)C(C(CO)O)O	-1.0	101894729	PubChem:(101894729)	2	211.0611572265625	587.76	372_doliocarpus-ecotype-neg-sirius_515	515
160	1	1	2	4	N/A	-168.66073770751203	0.8663316582914574	59.08734173245722	C14H12O6S	[M - H2O - H]-	UPNBDURHDHFRDC	InChI=1S/C14H12O6S/c15-10-1-5-12(6-2-10)21(18,19)13-7-3-11(4-8-13)20-9-14(16)17/h1-8,15H,9H2,(H,16,17)	2-[4-(4-hydroxyphenyl)sulfonylphenoxy]acetic acid	C1=CC(=CC=C1O)S(=O)(=O)C2=CC=C(C=C2)OCC(=O)O	1.8780899	18185335	PubChem:(18185335)	2	289.01763916015625	39.821	91_doliocarpus-ecotype-neg-sirius_116	116
N/A	2	1	2	4	N/A	-170.3847461658145	0.8663316582914574	59.08734173245722	C14H10O5S	[M - H]-	HMNPICHEHWVPNJ	InChI=1S/C14H10O5S/c15-13(16)9-5-1-3-7-11(9)20(19)12-8-4-2-6-10(12)14(17)18/h1-8H,(H,15,16)(H,17,18)	Oprea1_057132	C1=CC=C(C(=C1)C(=O)O)S(=O)C2=CC=CC=C2C(=O)O	1.79999995	316381;6934531;102060252	PubChem:(316381 6934531 102060252)	2	289.01763916015625	39.821	91_doliocarpus-ecotype-neg-sirius_116	116
161	1	1	2	2	0.12689732698450074	-30.578550826200562	0.9999999999999999	51.578426559852765	C13H26O10	[M - H2O - H]-	OIYHNBISHHLRKW	InChI=1S/C13H26O10/c1-5(6(17)2-14)12(7(18)3-15)23-13-11(21)10(20)9(19)8(4-16)22-13/h5-21H,2-4H2,1H3	null	CC(C(CO)O)C(C(CO)O)OC1C(C(C(C(O1)CO)O)O)O	-3.79999995	71053096	PubChem:(71053096)	2	323.1348571777344	209.283	6_doliocarpus-ecotype-neg-sirius_8	8
N/A	2	1	2	2	N/A	-93.66417149681999	0.9999999999999999	51.578426559852765	C13H24O9	[M - H]-	GSWUBUXSLCISOI	InChI=1S/C13H24O9/c1-5-6(16)2-7(8(3-14)20-5)21-13-12(19)11(18)10(17)9(4-15)22-13/h5-19H,2-4H2,1H3	null	CC1C(CC(C(O1)CO)OC2C(C(C(C(O2)CO)O)O)O)O	-2.79999995	129292972	PubChem:(129292972)	2	323.1348571777344	209.283	6_doliocarpus-ecotype-neg-sirius_8	8
162	1	1	2	2	0.1266649287641814	-37.167348498618686	0.9959798994974873	19.395526440536692	C6H11NO4	[M - H2O - H]-	XABCFXXGZPWJQP	InChI=1S/C6H11NO4/c7-4(3-6(10)11)1-2-5(8)9/h4H,1-3,7H2,(H,8,9)(H,10,11)	AmbotzHAA8500	C(CC(=O)O)C(CC(=O)O)N	-3.5999999	224389;2761516;7000045;12945194;36690976	PubChem:(224389 2761516 7000045 12945194 36690976);YMDB Mine;CHEBI:(64303 40935);PubChem class - bio and metabolites;EcoCyc Mine;PubChem class - safety and toxic;Training Set;PubMed;KEGG Mine	60213444706	142.0507354736328	35.279	173_doliocarpus-ecotype-neg-sirius_217	217
N/A	2	1	2	2	N/A	-109.27976092250924	0.9959798994974873	19.395526440536692	C6H9NO3	[M - H]-	FFMCJGYZAHPFJO	InChI=1S/C6H9NO3/c1-5(8)7-4-2-3-6(9)10/h2-3H,4H2,1H3,(H,7,8)(H,9,10)	2-Butenoic acid, 4-(acetylamino)-	CC(=O)NCC=CC(=O)O	-0.600000024	53796652;55287535	COCONUT:(CNP0164677);Natural Products:(UNPD126201 UNPD222638);PubChem:(53796652 55287535);SuperNatural:(SN00268846);YMDB Mine;KEGG Mine	42952851458	142.0507354736328	35.279	173_doliocarpus-ecotype-neg-sirius_217	217
163	1	1	2	2	0.12624185325761522	-71.47826862444639	0.9999999999999999	61.93972366268814	C7H8N4O	[M - H]-	DOUIPEWOIUIIOR	InChI=1S/C7H8N4O/c1-3-2-4-5(9-3)6(12)11-7(8)10-4/h2,9H,1H3,(H3,8,10,11,12)	null	CC1=CC2=C(N1)C(=O)NC(=N2)N	-0.400000006	135797460	PubChem:(135797460)	2	163.06243896484375	318.534	315_doliocarpus-ecotype-neg-sirius_423	423
N/A	2	1	2	2	N/A	-126.99666610232399	0.9999999999999999	61.93972366268814	C7H10N4O2	[M - H2O - H]-	BZKUXQCWBLZFOD	InChI=1S/C7H10N4O2/c1-2-3-10-4(6(8)12)5(11-3)7(9)13/h2H2,1H3,(H2,8,12)(H2,9,13)(H,10,11)	null	CCC1=NC(=C(N1)C(=O)N)C(=O)N	-0.699999988	102460613;136870073	PubChem:(102460613 136870073)	2	163.06243896484375	318.534	315_doliocarpus-ecotype-neg-sirius_423	423
164	1	1	2	2	0.12575532138902468	-40.699765365161234	0.9999999999999999	54.594745828835094	C9H10O4	[M - H]-	VCONERRCKOKCHE	InChI=1S/C9H10O4/c1-5(10)6-3-4-7(13-2)9(12)8(6)11/h3-4,11-12H,1-2H3	Gallacetophenone-4''-methyl Ether	CC(=O)C1=C(C(=C(C=C1)OC)O)O	0.80696398	12820	COCONUT:(CNP0408569);Natural Products:(UNPD68770);PubChem:(12820);SuperNatural:(SN00262386);ZINC bio:(ZINC01678785);additional;MeSH:(12820);PubChem class - safety and toxic;Training Set;PubMed;KEGG Mine	8660770886	181.05052185058594	587.76	409_doliocarpus-ecotype-neg-sirius_595	595
N/A	2	1	2	2	N/A	-124.0461578017034	0.9999999999999999	54.594745828835094	C9H12O5	[M - H2O - H]-	QWVOXUUFRHAVRF	InChI=1S/C9H12O5/c1-14-9-6(11)3-2-5(8(9)13)7(12)4-10/h2-3,7,10-13H,4H2,1H3	null	COC1=C(C=CC(=C1O)C(CO)O)O	0.0410085805		KEGG Mine	8589934592	181.05052185058594	587.76	409_doliocarpus-ecotype-neg-sirius_595	595
165	1	1	2	3	0.12564628612103518	-105.97550509202141	0.8231155778894472	7.17163781800516	C4H3N3O	[M - H]-	YAPGLVJJSAZGBF	InChI=1S/C4H3N3O/c5-4-6-2-1-3(8)7-4/h2H,(H2-,5,6,7,8)/p+1	null	C1=[C+]C(=O)NC(=N1)N	0.0	101184479	PubChem:(101184479)	2	108.02170944213867	32.739	403_doliocarpus-ecotype-neg-sirius_582	582
N/A	2	1	2	3	N/A	-130.91185006217893	0.8231155778894472	7.17163781800516	C4H5N3O2	[M - H2O - H]-	BISHACNKZIBDFM	InChI=1S/C4H5N3O2/c5-2-1-6-4(9)7-3(2)8/h1H,5H2,(H2,6,7,8,9)	5-Aminouracil	C1=C(C(=O)NC(=O)N1)N	-1.85882223	13611	NORMAN:(NS00039536);COCONUT:(CNP0192836);PubChem:(13611);ZINC bio:(ZINC01236370);additional;PubChem class - bio and metabolites;MeSH:(13611);PubChem class - safety and toxic;Training Set;PubMed	86794310	108.02170944213867	32.739	403_doliocarpus-ecotype-neg-sirius_582	582
166	1	1	2	2	0.1255689200147796	-74.35095479067465	0.9994974874371858	28.46982081741237	C24H44O10	[M - H]-	VGRHDEMNMRXHLC	InChI=1S/C24H44O10/c1-3-5-7-8-9-10-11-13-20(27)33-17(15-31-19(26)12-6-4-2)16-32-24-23(30)22(29)21(28)18(14-25)34-24/h17-18,21-25,28-30H,3-16H2,1-2H3	null	CCCCCCCCCC(=O)OC(COC1C(C(C(C(O1)CO)O)O)O)COC(=O)CCCC	3.20000005	138279305	PubChem:(138279305)	2	491.28675842285156	290.86	642_doliocarpus-ecotype-neg-sirius_1417	1417
N/A	2	1	2	2	N/A	-197.71419627083552	0.9994974874371858	28.46982081741237	C24H46O11	[M - H2O - H]-	WWSNVUQRRRYNDM	InChI=1S/C24H46O11/c1-3-4-5-6-7-8-9-10-11-14(2)32-24-22(20(30)18(28)16(13-26)34-24)35-23-21(31)19(29)17(27)15(12-25)33-23/h14-31H,3-13H2,1-2H3	null	CCCCCCCCCCC(C)OC1C(C(C(C(O1)CO)O)O)OC2C(C(C(C(O2)CO)O)O)O	1.79999995	100915697	PubChem:(100915697)	2	491.28675842285156	290.86	642_doliocarpus-ecotype-neg-sirius_1417	1417
167	1	1	2	2	0.12523909898151797	-52.22281408525352	0.9994974874371858	49.785217529433474	C25H32O10	[M - H]-	KCFGBZQQDITPTM	InChI=1S/C25H32O10/c1-32-20-6-12(3-4-17(20)27)22-15-8-18(28)21(33-2)7-13(15)5-14(16(22)9-26)10-34-25-24(31)23(30)19(29)11-35-25/h3-4,6-8,14,16,19,22-31H,5,9-11H2,1-2H3	null	COC1=C(C=C2C(C(C(CC2=C1)COC3C(C(C(CO3)O)O)O)CO)C4=CC(=C(C=C4)O)OC)O	0.5	101432458;138111894	COCONUT:(CNP0359610);KNApSAcK:(29302);PubChem:(101432458 138111894)	2097170	491.1926574707031	267.731	236_doliocarpus-ecotype-neg-sirius_295	295
N/A	2	1	2	2	N/A	-111.89469462132584	0.9994974874371858	49.785217529433474	C25H34O11	[M - H2O - H]-	BZKHKSQDAHDAPJ	InChI=1S/C25H34O11/c1-33-19-9-13(3-5-16(19)27)7-14(8-18(29)15-4-6-17(28)20(10-15)34-2)12-35-25-24(32)23(31)22(30)21(11-26)36-25/h3-6,9-10,14,18,21-32H,7-8,11-12H2,1-2H3	null	COC1=C(C=CC(=C1)CC(CC(C2=CC(=C(C=C2)O)OC)O)COC3C(C(C(C(O3)CO)O)O)O)O	0.600000024	101842687	PubChem:(101842687)	2	491.1926574707031	267.731	236_doliocarpus-ecotype-neg-sirius_295	295
168	1	1	2	2	0.1251561106509159	-17.909906911409763	0.9999999999999999	36.940574135234286	C9H10O4	[M - H2O - H]-	JVGVDSSUAVXRDY	InChI=1S/C9H10O4/c10-7-3-1-6(2-4-7)5-8(11)9(12)13/h1-4,8,10-11H,5H2,(H,12,13)	ACMC-20anjv	C1=CC(=CC=C1CC(C(=O)O)O)O	0.851879179	9378;440177;9548580;9548632;9920545;76973347;87425256;134742521;139025576	HMDB:(755);SuperNatural:(SN00316744 SN00379659 SN00268031);ZINC bio:(ZINC00402937 ZINC00402938);additional;MeSH:(9378 9548580);Plantcyc:(CPD-13207 CPD-2222);PubMed;NORMAN:(NS00014787);COCONUT:(CNP0177541 CNP0346065);KNApSAcK:(50491);Natural Products:(UNPD193665 UNPD36866 UNPD44572);PubChem:(9378 440177 9548580 9548632 9920545 76973347 87425256 134742521 139025576);CHEBI:(36659 17385 16003 10980);…	17267943806	163.04005432128906	586.233	321_doliocarpus-ecotype-neg-sirius_433	433
N/A	2	1	2	2	N/A	-29.30386602693834	0.9999999999999999	36.940574135234286	C9H8O3	[M - H]-	NGSWKAQJJWESNS	InChI=1S/C9H8O3/c10-8-4-1-7(2-5-8)3-6-9(11)12/h1-6,10H,(H,11,12)	coumarate	C1=CC(=CC=C1C=CC(=O)O)O	1.39296985	322;1549106;637542;11116469;16109932;54708745;54721280;54729371;71310960;117064649;124202750;131708669;131871182	HMDB:(2035 30677 128076);SuperNatural:(SN00157333 SN00000381 SN00248047 SN00397780);ZINC bio:(ZINC00039811 ZINC04632590);additional;MeSH:(637542);Plantcyc:(COUMARATE);PubMed;NORMAN:(NS00004354);COCONUT:(CNP0255341 CNP0359225);KNApSAcK:(580);Natural Products:(UNPD19621 UNPD96408 UNPD212098);PubChem:(322 1549106 637542 11116469 16109932 54708745 54721280 54729371 71310960 117064649 124202750 131708…	17267943806	163.04005432128906	586.233	321_doliocarpus-ecotype-neg-sirius_433	433
169	1	1	2	2	0.12486780541483722	-55.83921380725199	0.9989949748743717	27.850858233480302	C14H24O12	[M - H]-	GYATTZBAFLRLML	InChI=1S/C14H24O12/c1-4(16)23-3-6-8(18)10(20)12(22)14(25-6)26-13-11(21)9(19)7(17)5(2-15)24-13/h5-15,17-22H,2-3H2,1H3	[3,4,5-trihydroxy-6-[3,4,5-trihydroxy-6-(hydroxymethyl)oxan-2-yl]oxyoxan-2-yl]methyl acetate	CC(=O)OCC1C(C(C(C(O1)OC2C(C(C(C(O2)CO)O)O)O)O)O)O	-4.19999981	59514403;117783831;117792587;121422592;134335143	PubChem:(59514403 117783831 117792587 121422592 134335143);PubChem class - bio and metabolites	16777218	383.1199035644531	103.4	458_doliocarpus-ecotype-neg-sirius_695	695
N/A	2	1	2	2	N/A	-93.27230323366243	0.9989949748743717	27.850858233480302	C14H26O13	[M - H2O - H]-	XWELBOHRKXWRQS	InChI=1S/C14H26O13/c15-1-3(17)10-7(21)8(22)12(13(24)25-10)27-14-9(23)5(19)6(20)11(26-14)4(18)2-16/h3-24H,1-2H2	null	C(C(C1C(C(C(C(O1)O)OC2C(C(C(C(O2)C(CO)O)O)O)O)O)O)O)O	-5.4000001	67814325;67814862	PubChem:(67814325 67814862)	2	383.1199035644531	103.4	458_doliocarpus-ecotype-neg-sirius_695	695
170	1	1	2	2	0.1248482305110031	-75.54912426651097	0.9999999999999999	58.733709218310345	C19H28O10	[M - H]-	DWYFWLYCTOAXKY	InChI=1S/C19H28O10/c20-8-11-13(21)16(24)19(28-11)27-9-12-14(22)15(23)17(25)18(29-12)26-7-6-10-4-2-1-3-5-10/h1-5,11-25H,6-9H2	null	C1=CC=C(C=C1)CCOC2C(C(C(C(O2)COC3C(C(C(O3)CO)O)O)O)O)O	-1.60000002	14682811	COCONUT:(CNP0242858);Natural Products:(UNPD137256);PubChem:(14682811);SuperNatural:(SN00273877)	3178498	415.1611328125	298.393	42_doliocarpus-ecotype-neg-sirius_59	59
N/A	2	1	2	2	N/A	-106.62732311441431	0.9999999999999999	58.733709218310345	C19H30O11	[M - H2O - H]-	RXVAGXVMDJVJCD	InChI=1S/C19H30O11/c20-9-19(27,10-21)16(25)17(26)29-8-12-13(22)14(23)15(24)18(30-12)28-7-6-11-4-2-1-3-5-11/h1-5,12-18,20-27H,6-10H2	null	C1=CC=C(C=C1)CCOC2C(C(C(C(O2)COC(C(C(CO)(CO)O)O)O)O)O)O	-3.4000001	118856008	PubChem:(118856008)	2	415.1611328125	298.393	42_doliocarpus-ecotype-neg-sirius_59	59
171	1	1	2	2	0.1247199538037206	-43.652357818919185	0.9999999999999999	20.476578654378855	C5H4O3	[M - H]-	SMNDYUVBFMFKNZ	InChI=1S/C5H4O3/c6-5(7)4-2-1-3-8-4/h1-3H,(H,6,7)	2-Furoate	C1=COC(=C1)C(=O)O	0.491179883	6919;5460151;12200713;12200714;12200715;12200716;21822072;53362473;57607861;57607863;57607870;76972983	HMDB:(617);PubChem class - food;SuperNatural:(SN00155767);ZINC bio:(ZINC00158555);additional;MeSH:(6919 5460151);Plantcyc:(2-FUROATE);PubMed;NORMAN:(NS00014683);COCONUT:(CNP0028785 CNP0264313);KNApSAcK:(151);Natural Products:(UNPD139247);PubChem:(6919 5460151 12200713 12200714 12200715 12200716 21822072 53362473 57607861 57607863 57607870 76972983);YMDB Mine;CHEBI:(30845 16739);PubChem class - bi…	34581965182	111.00865173339844	595.307	325_doliocarpus-ecotype-neg-sirius_439	439
N/A	2	1	2	2	N/A	-61.79119068137378	0.9999999999999999	20.476578654378855	C5H6O4	[M - H2O - H]-	QVADRSWDTZDDGR	InChI=1S/C5H6O4/c6-4-2-1-3(9-4)5(7)8/h3H,1-2H2,(H,7,8)	5-oxooxolane-2-carboxylate	C1CC(=O)OC1C(=O)O	-0.200000003	104532;636468;251524;7157124;6950519;21920443	HMDB:(59743);SuperNatural:(SN00129031);ZINC bio:(ZINC00391838 ZINC04262240);MeSH:(104532 251524);PubMed;COCONUT:(CNP0032429);PubChem:(104532 636468 251524 7157124 6950519 21920443);YMDB Mine;CHEBI:(73677 73673 74524);PubChem class - safety and toxic;Biocyc:(CPD-13414);KEGG Mine	43019937902	111.00865173339844	595.307	325_doliocarpus-ecotype-neg-sirius_439	439
172	1	1	2	2	0.12458077120706407	-169.37711578567965	0.9919597989949749	40.67930283640578	C22H18O9	[M - H2O - H]-	NRUQKJYGNNDSPW	InChI=1S/C22H18O9/c1-11(23)28-15-8-20(27-4)22-16(26)10-18(31-21(22)9-15)14-5-6-17(29-12(2)24)19(7-14)30-13(3)25/h5-10H,1-4H3	null	CC(=O)OC1=C(C=C(C=C1)C2=CC(=O)C3=C(C=C(C=C3O2)OC(=O)C)OC)OC(=O)C	3.2454567		COCONUT:(CNP0328035);Natural Products:(UNPD91626)	2129920	407.077392578125	396.721	97_doliocarpus-ecotype-neg-sirius_124	124
N/A	2	1	2	2	N/A	-172.76594081956355	0.9919597989949749	40.67930283640578	C22H16O8	[M - H]-	UAXUXQBETIPVBV	InChI=1S/C22H16O8/c23-10-4-15(25)11-6-13-20(29-19(11)5-10)8-16(26)12-7-18(28)21(30-22(12)13)9-1-2-14(24)17(27)3-9/h1-6,8,18,21,28H,7H2,(H4-,23,24,25,26,27)/p+1	null	C1C(C(OC2=C1C(=CC3=[O+]C4=CC(=CC(=C4C=C32)O)O)O)C5=CC(=C(C=C5)O)O)O	3.38685703	102193059	PubChem:(102193059);Natural Products:(UNPD218736)	32770	407.077392578125	396.721	97_doliocarpus-ecotype-neg-sirius_124	124
173	1	1	2	4	0.12385023023772619	-52.43933881463108	0.9698492462311559	15.776263542799658	C18H38NO6P	[M - H]-	VHYNFHWXHHZHKH	InChI=1S/C18H38NO6P/c19-17(16-25-26(22,23)24)18(21)14-12-10-8-6-4-2-1-3-5-7-9-11-13-15-20/h12,14,17-18,20-21H,1-11,13,15-16,19H2,(H2,22,23,24)	null	C(CCCCCCC=CC(C(COP(=O)(O)O)N)O)CCCCCCO	2.92983389		KEGG Mine	8589934592	394.23651123046875	313.931	500_doliocarpus-ecotype-neg-sirius_787	787
N/A	2	1	2	4	N/A	-69.27070952436766	0.9698492462311559	15.776263542799658	C18H40NO7P	[M - H2O - H]-	PZCSCTWGFHBTMV	InChI=1S/C18H40NO7P/c1-2-3-4-5-6-7-8-9-10-11-12-13-16(20)18(22)17(21)15(19)14-26-27(23,24)25/h15-18,20-22H,2-14,19H2,1H3,(H2,23,24,25)	null	CCCCCCCCCCCCCC(C(C(C(COP(=O)(O)O)N)O)O)O	2.3920517		YMDB Mine	34359738368	394.23651123046875	313.931	500_doliocarpus-ecotype-neg-sirius_787	787
174	1	1	2	2	0.12333521935128652	-86.592776531827	0.9999999999999999	60.10334861901754	C13H25NO10	[M - H2O - H]-	NYPXFLPLYKUBGD	InChI=1S/C13H25NO10/c1-5(18)14-9-12(22)11(21)8(4-17)24-13(9)23-7(3-16)10(20)6(19)2-15/h6-13,15-17,19-22H,2-4H2,1H3,(H,14,18)	4-O-(2-Acetamido-2-deoxy-beta-glucopyranosyl)ribitol	CC(=O)NC1C(C(C(OC1OC(CO)C(C(CO)O)O)CO)O)O	-4.5999999	193572	MeSH:(193572);PubChem:(193572);PubMed;CHEBI:(90583)	102	336.13006591796875	90.803	135_doliocarpus-ecotype-neg-sirius_168	168
N/A	2	1	2	2	N/A	-138.22490949807468	0.9999999999999999	60.10334861901754	C13H23NO9	[M - H]-	XPXGELZWPQNAMQ	InChI=1S/C13H23NO9/c14-5-1-4(2-15)7(17)10(20)12(5)23-13-11(21)9(19)8(18)6(3-16)22-13/h1,5-13,15-21H,2-3,14H2	null	C1=C(C(C(C(C1N)OC2C(C(C(C(O2)CO)O)O)O)O)O)CO	-4.69999981	15144126	PubChem:(15144126)	2	336.13006591796875	90.803	135_doliocarpus-ecotype-neg-sirius_168	168
175	1	1	2	4	0.12328279321389798	-58.52040860849126	0.9703517587939697	14.993719725455279	C14H11NO4	[M - H2O - H]-	CDKACLITEIDAIS	InChI=1S/C14H11NO4/c16-12-8-4-2-6-10(12)13(17)15-11-7-3-1-5-9(11)14(18)19/h1-8,16H,(H,15,17)(H,18,19)	N-Salicyloylanthranilic acid	C1=CC=C(C(=C1)C(=O)O)NC(=O)C2=CC=CC=C2O	1.96914351	459348	COCONUT:(CNP0227596);Natural Products:(UNPD142578);PubChem:(459348);SuperNatural:(SN00364631);ZINC bio:(ZINC06567831);KEGG Mine	8593121282	238.0507354736328	4.039	561_doliocarpus-ecotype-neg-sirius_968	968
N/A	2	1	2	4	N/A	-65.12594841995475	0.9703517587939697	14.993719725455279	C14H9NO3	[M - H]-	NUEZYYBQCMBQOY	InChI=1S/C14H9NO3/c16-14(17)10-7-5-9(6-8-10)13-15-11-3-1-2-4-12(11)18-13/h1-8H,(H,16,17)	4-(1,3-benzoxazol-2-yl)benzoate	C1=CC=C2C(=C1)N=C(O2)C3=CC=C(C=C3)C(=O)O	3.0	9899522;20393532	PubChem:(9899522 20393532)	2	238.0507354736328	4.039	561_doliocarpus-ecotype-neg-sirius_968	968
176	1	1	2	2	0.12323101448974393	-15.464736711781784	0.9999999999999999	18.18111027667279	C13H26O2	[M - H]-	SZHOJFHSIKHZHA	InChI=1S/C13H26O2/c1-2-3-4-5-6-7-8-9-10-11-12-13(14)15/h2-12H2,1H3,(H,14,15)	Tridecylate	CCCCCCCCCCCCC(=O)O	4.80777311	12530;5173698;10703960;10727474;12008192;11401611;21932507;71728400;71309231;119080550	HMDB:(910);PubChem class - food;SuperNatural:(SN00329331 SN00156324);additional;PubMed;NORMAN:(NS00015240);COCONUT:(CNP0145185 CNP0299471);KNApSAcK:(7422);Natural Products:(UNPD160409);PubChem:(12530 5173698 10703960 10727474 12008192 11401611 21932507 71728400 71309231 119080550);CHEBI:(125832 45919 75084);PubChem class - bio and metabolites;KEGG:(C17076);PubChem class - safety and toxic;PubChem…	255625594	213.18588256835938	332.318	35_doliocarpus-ecotype-neg-sirius_52	52
N/A	2	1	2	2	N/A	-198.22493420056165	0.9999999999999999	18.18111027667279	C13H28O3	[M - H2O - H]-	YXKMAUZNYJCBAF	InChI=1S/C13H28O3/c14-10-7-5-3-1-2-4-6-8-12-16-13-9-11-15/h14-15H,1-13H2	null	C(CCCCCOCCCO)CCCCO	2.70000005	88469961	PubChem:(88469961)	2	213.18588256835938	332.318	35_doliocarpus-ecotype-neg-sirius_52	52
177	1	1	2	2	0.12190869964175924	-140.41902573856578	0.9999999999999999	113.19325915080891	C20H30O13	[M - H2O - H]-	IITIMORRSOFNLI	InChI=1S/C20H30O13/c1-29-18(28)10-6-31-19(13-8(3-21)2-11(24)14(10)13)33-20-17(27)16(26)15(25)12(32-20)7-30-9(4-22)5-23/h2,6,9,11-17,19-27H,3-5,7H2,1H3	null	COC(=O)C1=COC(C2C1C(C=C2CO)O)OC3C(C(C(C(O3)COC(CO)CO)O)O)O	-4.80000019	102052890	COCONUT:(CNP0315571);Natural Products:(UNPD74819);PubChem:(102052890);SuperNatural:(SN00388265)	3178498	459.1510009765625	270.792	46_doliocarpus-ecotype-neg-sirius_64	64
N/A	2	1	2	2	N/A	-144.73073731105697	0.9999999999999999	113.19325915080891	C20H28O12	[M - H]-	CWBXOWNEYBLJQQ	InChI=1S/C20H28O12/c1-3-28-18(27)10-7-30-19(13-9(6-29-8(2)22)4-11(23)14(10)13)32-20-17(26)16(25)15(24)12(5-21)31-20/h4,7,11-17,19-21,23-26H,3,5-6H2,1-2H3	ethyl (1S,4aS,5S,7aS)-7-(acetyloxymethyl)-5-hydroxy-1-[(2S,3R,4S,5S,6R)-3,4,5-trihydroxy-6-(hydroxymethyl)oxan-2-yl]oxy-1,4a,5,7a-tetrahydrocyclopenta[c]pyran-4-carboxylate	CCOC(=O)C1=COC(C2C1C(C=C2COC(=O)C)O)OC3C(C(C(C(O3)CO)O)O)O	-2.5	10600036;21580986;102384368	COCONUT:(CNP0267935);Natural Products:(UNPD75910);PubChem:(10600036 21580986 102384368);SuperNatural:(SN00368250)	3178498	459.1510009765625	270.792	46_doliocarpus-ecotype-neg-sirius_64	64
178	1	1	1	12	N/A	-412.95997038565247	0.3673366834170854	35.94222531934232	C11H18N2O8S	[M - H]-	RYUGSSKXEZUSNN	InChI=1S/C11H18N2O8S/c1-7(14)12-9(11(17)18)3-4-10(16)13(8(2)15)5-6-22(19,20)21/h9H,3-6H2,1-2H3,(H,12,14)(H,17,18)(H,19,20,21)	null	CC(=O)NC(CCC(=O)N(CCS(=O)(=O)O)C(=O)C)C(=O)O	-2.4000001	129166414	PubChem:(129166414)	2	337.0686950683594	223.14	237_doliocarpus-ecotype-neg-sirius_296	296
179	1	1	1	1	0.12150905075971646	-92.62749863438229	0.0	35.45529043725258	C12H12O12	[M - H]-	DBAUAPYTRMIWBN	InChI=1S/C12H12O12/c13-3-1-19-11-5(3)21-7(15)9(11,17)24-12-6(4(14)2-20-12)22-8(16)10(12,18)23-11/h3-6,13-14,17-18H,1-2H2	null	C1C(C2C3(O1)C(C(=O)O2)(OC45C(C(CO4)O)OC(=O)C5(O3)O)O)O	-4.30000019	15660691;102214955	PubChem:(15660691 102214955)	2	347.0229187011719	39.821	195_doliocarpus-ecotype-neg-sirius_242	242
180	1	1	2	2	0.1214879310640299	-54.407700336087686	0.9999999999999999	59.47054025887803	C15H22O8	[M - H]-	IRZNSDOJKREJKN	InChI=1S/C15H22O8/c1-20-9-4-3-8(5-10(9)21-2)7-22-15-14(19)13(18)12(17)11(6-16)23-15/h3-5,11-19H,6-7H2,1-2H3	(2R,3R,4S,5S,6R)-2-[(3,4-dimethoxyphenyl)methoxy]-6-(hydroxymethyl)oxane-3,4,5-triol	COC1=C(C=C(C=C1)COC2C(C(C(C(O2)CO)O)O)O)OC	-0.42168656	21581594;49871176	COCONUT:(CNP0309967);Natural Products:(UNPD67762);PubChem:(21581594 49871176);SuperNatural:(SN00304847)	3178498	329.124267578125	241.58399999999997	40_doliocarpus-ecotype-neg-sirius_57	57
N/A	2	1	2	2	N/A	-135.71755451220312	0.9999999999999999	59.47054025887803	C15H24O9	[M - H2O - H]-	JYVWJIHACZFWGX	InChI=1S/C15H24O9/c1-5-4-22-14(10-7(18)2-6(17)9(5)10)24-15-13(21)12(20)11(19)8(3-16)23-15/h4,6-21H,2-3H2,1H3	null	CC1=COC(C2C1C(CC2O)O)OC3C(C(C(C(O3)CO)O)O)O	-1.75754511		COCONUT:(CNP0257323);KNApSAcK:(10538);Natural Products:(UNPD64168 UNPD126509);SuperNatural:(SN00357984 SN00256360)	3178512	329.124267578125	241.58399999999997	40_doliocarpus-ecotype-neg-sirius_57	57
181	1	1	2	2	0.1209887484889055	-46.61023832716849	0.9999999999999999	30.707515347922048	C8H6O7	[M - H2O - H]-	NMSDWDNQQANMEN	InChI=1S/C8H6O7/c9-3-1-2(7(12)13)5(10)4(6(3)11)8(14)15/h1,9-11H,(H,12,13)(H,14,15)	1,3-Benzenedicarboxylic acid, trihydroxy-	C1=C(C(=C(C(=C1O)O)C(=O)O)O)C(=O)O	1.0	22723520	PubChem:(22723520);EcoCyc Mine	17179869186	194.9933624267578	66.0	471_doliocarpus-ecotype-neg-sirius_721	721
N/A	2	1	2	2	N/A	-105.19710088667425	0.9999999999999999	30.707515347922048	C8H4O6	[M - H]-	VBWYABFIGWIOQP	InChI=1S/C8H4O6/c9-3-1-2-4(6(11)5(3)10)8(13)14-7(2)12/h1,9-11H	null	C1=C2C(=C(C(=C1O)O)O)C(=O)OC2=O	0.800000012	130034192	PubChem:(130034192)	2	194.9933624267578	66.0	471_doliocarpus-ecotype-neg-sirius_721	721
182	1	1	2	2	0.12092770337724777	-30.488187748840204	0.9999999999999999	68.92930872597866	C9H14O6	[M - H]-	YSARBTHSZMNCIB	InChI=1S/C9H14O6/c10-7(11)3-1-2-6(9(14)15)4-5-8(12)13/h6H,1-5H2,(H,10,11)(H,12,13)(H,14,15)	1,3,6-Hexanetricarboxylic acid	C(CC(CCC(=O)O)C(=O)O)CC(=O)O	-0.200000003	14795114;92522813;92522814	PubChem:(14795114 92522813 92522814);PubMed	66	217.07101440429688	241.66099999999997	262_doliocarpus-ecotype-neg-sirius_332	332
N/A	2	1	2	2	N/A	-87.71887943450689	0.9999999999999999	68.92930872597866	C9H16O7	[M - H2O - H]-	KNPGLLSOUZIINF	InChI=1S/C9H16O7/c1-4(10)7(14)9(16)8(15)5(11)2-3-6(12)13/h4,7-10,14-16H,2-3H2,1H3,(H,12,13)	null	CC(C(C(C(C(=O)CCC(=O)O)O)O)O)O	-2.70000005	22820858	PubChem:(22820858)	2	217.07101440429688	241.66099999999997	262_doliocarpus-ecotype-neg-sirius_332	332
183	1	1	2	2	0.12083089992754788	-64.95425734352004	0.9954773869346732	54.08548166556063	C14H18O9	[M - H]-	PXDASGXIBCEXNH	InChI=1S/C14H18O9/c1-21-13(20)6-2-3-7(16)8(4-6)22-14-12(19)11(18)10(17)9(5-15)23-14/h2-4,9-12,14-19H,5H2,1H3	Woodorien	COC(=O)C1=CC(=C(C=C1)O)OC2C(C(C(C(O2)CO)O)O)O	-0.899627566	192694;49824629	COCONUT:(CNP0183374);Natural Products:(UNPD179306);PubChem:(192694 49824629);SuperNatural:(SN00156776);MeSH:(192694);PubMed	3178566	329.08819580078125	98.357	342_doliocarpus-ecotype-neg-sirius_464	464
N/A	2	1	2	2	N/A	-208.02135112035168	0.9954773869346732	54.08548166556063	C14H20O10	[M - H2O - H]-	SPTSCRMCDWJWTJ	InChI=1S/C14H20O10/c1-2-20-14(19)24-9-4-3-7(22-9)6-21-13-12(18)11(17)10(16)8(5-15)23-13/h3-4,8,10-13,15-18H,2,5-6H2,1H3	null	CCOC(=O)OC1=CC=C(O1)COC2C(C(C(C(O2)CO)O)O)O	-0.600000024	67845155	PubChem:(67845155)	2	329.08819580078125	98.357	342_doliocarpus-ecotype-neg-sirius_464	464
184	1	1	2	2	0.12050474843780198	-19.434498860082748	0.9999999999999999	33.09473236327846	C6H4O5	[M - H]-	CHTHALBTIRVDBM	InChI=1S/C6H4O5/c7-5(8)3-1-2-4(11-3)6(9)10/h1-2H,(H,7,8)(H,9,10)	Dehydromucate	C1=C(OC(=C1)C(=O)O)C(=O)O	0.699999988	76720;20325160	HMDB:(4812);SuperNatural:(SN00298900);ZINC bio:(ZINC01672226);additional;MeSH:(76720);PubMed;NORMAN:(NS00006168);COCONUT:(CNP0212337);Natural Products:(UNPD138569);PubChem:(76720 20325160);CHEBI:(84212 83389);PubChem class - bio and metabolites;KEGG:(C20450);PubChem class - safety and toxic;Training Set;Biocyc:(CPD-14105)	87877998	154.9985122680664	64.025	400_doliocarpus-ecotype-neg-sirius_579	579
N/A	2	1	2	2	N/A	-35.24547951243888	0.9999999999999999	33.09473236327846	C6H6O6	[M - H2O - H]-	UKZDIMBDWHZXOK	InChI=1S/C6H6O6/c7-3-1-2(5(8)9)4(12-3)6(10)11/h2,4H,1H2,(H,8,9)(H,10,11)	Oprea1_393997	C1C(C(OC1=O)C(=O)O)C(=O)O	-1.0	98259;853429;853430;853431;853432;6950458;6950459;6950460;6950461;134186025	SuperNatural:(SN00118455 SN00118456 SN00118453 SN00118454);ZINC bio:(ZINC00391118 ZINC00391119 ZINC00391120 ZINC00391121);PubMed;NORMAN:(NS00045025);COCONUT:(CNP0144313);PubChem:(98259 853429 853430 853431 853432 6950458 6950459 6950460 6950461 134186025);YMDB Mine;CHEBI:(139374);EcoCyc Mine;PubChem class - safety and toxic;Training Set;KEGG Mine	60200083554	154.9985122680664	64.025	400_doliocarpus-ecotype-neg-sirius_579	579
185	1	1	2	2	0.12042900606474947	-18.713228817171245	0.9999999999999999	35.3552275111469	C8H6O5	[M - H]-	QNVNLUSHGRBCLO	InChI=1S/C8H6O5/c9-6-2-4(7(10)11)1-5(3-6)8(12)13/h1-3,9H,(H,10,11)(H,12,13)	5-Oxyisophthalic acid	C1=C(C=C(C=C1C(=O)O)O)C(=O)O	0.371301264	69257;54706668;54716449	SuperNatural:(SN00339800 SN00155841);ZINC bio:(ZINC00409374);additional;MeSH:(69257);PubMed;NORMAN:(NS00042244);COCONUT:(CNP0022713 CNP0210028);Natural Products:(UNPD104954);PubChem:(69257 54706668 54716449);EcoCyc Mine;PubChem class - safety and toxic;Training Set	17250967622	181.0136260986328	223.203	417_doliocarpus-ecotype-neg-sirius_615	615
N/A	2	1	2	2	N/A	-70.47749169610816	0.9999999999999999	35.3552275111469	C8H8O6	[M - H2O - H]-	GKNXKVFCNOWHDA	InChI=1S/C8H8O6/c9-4-1-3(6(11)8(13)14)2-5(10)7(4)12/h1-2,6,9-12H,(H,13,14)	null	C1=C(C=C(C(=C1O)O)O)C(C(=O)O)O	-0.200000003	45092881;93503491;93503492	PubChem:(45092881 93503491 93503492);KEGG Mine	8589934594	181.0136260986328	223.203	417_doliocarpus-ecotype-neg-sirius_615	615
186	1	1	2	2	0.11928988267542959	-9.59228965965347	0.9999999999999999	55.870279593365986	C6H8O7	[M - H2O - H]-	KRKNYBCHXYNGOX	InChI=1S/C6H8O7/c7-3(8)1-6(13,5(11)12)2-4(9)10/h13H,1-2H2,(H,7,8)(H,9,10)(H,11,12)	Chemfill	C(C(=O)O)C(CC(=O)O)(C(=O)O)O	-1.79005051	311;24802;31348;4099777;3853591;4342083;9815540;12303294;12303295;10012881;9990172;10241686;10313505;19782904;16213286;16213403;16217547;16219104;22051957;25113638;59575930;76764134;87060892;88113319;87111074;88162338;87306242;102066902;129761155	HMDB:(94);PubChem class - food;SuperNatural:(SN00317829 SN00001730);ZINC bio:(ZINC00895081);additional;HSDB:(77-92-9);MeSH:(311 31348);Plantcyc:(CIT);PubMed;NORMAN:(NS00007335 NS00042537);COCONUT:(CNP0149674 CNP0346802 CNP0354288);KNApSAcK:(7619);Natural Products:(UNPD145647);PubChem:(311 24802 31348 4099777 3853591 4342083 9815540 12303294 12303295 10012881 9990172 10241686 10313505 19782904 162…	255847294	173.00904083251953	48.845	98_doliocarpus-ecotype-neg-sirius_125	125
N/A	2	1	2	2	N/A	-18.324851786392273	0.9999999999999999	55.870279593365986	C6H6O6	[M - H]-	UKZDIMBDWHZXOK	InChI=1S/C6H6O6/c7-3-1-2(5(8)9)4(12-3)6(10)11/h2,4H,1H2,(H,8,9)(H,10,11)	Oprea1_393997	C1C(C(OC1=O)C(=O)O)C(=O)O	-1.0	98259;853429;853430;853431;853432;6950458;6950459;6950460;6950461;134186025	SuperNatural:(SN00118455 SN00118456 SN00118453 SN00118454);ZINC bio:(ZINC00391118 ZINC00391119 ZINC00391120 ZINC00391121);PubMed;NORMAN:(NS00045025);COCONUT:(CNP0144313);PubChem:(98259 853429 853430 853431 853432 6950458 6950459 6950460 6950461 134186025);YMDB Mine;CHEBI:(139374);EcoCyc Mine;PubChem class - safety and toxic;Training Set;KEGG Mine	60200083554	173.00904083251953	48.845	98_doliocarpus-ecotype-neg-sirius_125	125
187	1	1	2	2	0.11756676138589828	-117.107836139	0.9603015075376885	32.49228533377596	C24H40O12	[M - H2O - H]-	DBYXHIJNWVNXBM	InChI=1S/C24H40O12/c1-2-3-4-5-6-7-8-9-10-11-16(26)33-13-15-18(28)20(30)22(32)24(35-15)36-23-21(31)19(29)17(27)14(12-25)34-23/h1,14-15,17-25,27-32H,3-13H2	null	C#CCCCCCCCCCC(=O)OCC1C(C(C(C(O1)OC2C(C(C(C(O2)CO)O)O)O)O)O)O	0.0	134335146;134338117	PubChem:(134335146 134338117)	2	501.23443603515625	298.54	445_doliocarpus-ecotype-neg-sirius_672	672
N/A	2	1	2	2	N/A	-121.87899538675417	0.9603015075376885	32.49228533377596	C24H38O11	[M - H]-	IGKCZHKOSBKWCG	InChI=1S/C24H38O11/c1-5-9-29-14-16-17(26)18(27)19(28)23(34-16)35-20-15(13-25)33-24(32-12-8-4)22(31-11-7-3)21(20)30-10-6-2/h5-8,15-28H,1-4,9-14H2	null	C=CCOCC1C(C(C(C(O1)OC2C(OC(C(C2OCC=C)OCC=C)OCC=C)CO)O)O)O	-0.600000024	69992727	PubChem:(69992727)	2	501.23443603515625	298.54	445_doliocarpus-ecotype-neg-sirius_672	672
188	1	1	2	2	0.11742628738275367	-86.97077509727576	0.9969849246231155	60.91077517285795	C19H38O6	[M - H]-	WXVDNCTUVAFFQL	InChI=1S/C19H38O6/c1-2-3-4-5-6-10-13-16(20)17(21)14-11-8-7-9-12-15(18(22)23)19(24)25/h15-18,20-23H,2-14H2,1H3,(H,24,25)	null	CCCCCCCCC(C(CCCCCCC(C(O)O)C(=O)O)O)O	4.26321745		KEGG Mine	8589934592	361.25994873046875	310.854	466_doliocarpus-ecotype-neg-sirius_712	712
N/A	2	1	2	2	N/A	-262.7606715907248	0.9969849246231155	60.91077517285795	C19H40O7	[M - H2O - H]-	SBVHULPLRWAIOB	InChI=1S/C19H40O7/c1-3-4-5-6-19(17-18(2)21)26-16-15-25-14-13-24-12-11-23-10-9-22-8-7-20/h18-21H,3-17H2,1-2H3	null	CCCCCC(CC(C)O)OCCOCCOCCOCCOCCO	1.29999995	23293324	PubChem:(23293324)	2	361.25994873046875	310.854	466_doliocarpus-ecotype-neg-sirius_712	712
189	1	1	1	2	0.11641565382603529	-22.603863244473622	0.9999999999999999	7.665570885389763	C13H28O3S	[M - H]-	GTSMGKYOGFOSAR	InChI=1S/C13H28O3S/c1-2-3-4-5-6-7-8-9-10-11-12-13-17(14,15)16/h2-13H2,1H3,(H,14,15,16)	1-Tridecanesulfonicacid	CCCCCCCCCCCCCS(=O)(=O)O	5.19999981	110626;15764032	PubChem:(110626 15764032);PubMed	66	263.16864013671875	404.417	413_doliocarpus-ecotype-neg-sirius_605	605
190	1	1	2	4	0.11621029048570113	-104.30073950849221	0.977889447236181	24.871088862767042	C21H34O6	[M - H2O - H]-	JVRIKMCYWSJHEP	InChI=1S/C21H34O6/c22-18(12-7-3-1-2-4-10-16-20(24)25)13-8-5-6-9-14-19(23)15-11-17-21(26)27/h3,5-7,9,14,18-19,22-23H,1-2,4,8,10-13,15-17H2,(H,24,25)(H,26,27)	null	C(CCC=CCC(CCC=CC=CC(CCCC(=O)O)O)O)CCC(=O)O	3.0999999	101260964	PubChem:(101260964)	2	363.2160339355469	353.543	423_doliocarpus-ecotype-neg-sirius_628	628
N/A	2	1	2	4	N/A	-120.37512344778351	0.977889447236181	24.871088862767042	C21H32O5	[M - H]-	VWENFJLSWUHMHY	InChI=1S/C21H32O5/c22-18-11-7-3-1-2-4-8-13-19(23)14-9-5-6-10-15-20(24)16-12-17-21(25)26/h4-6,8-10,14-15,18-20,23-24H,1-3,7,11-13,16-17H2,(H,25,26)	LTB4-20-carboxy	C(CCC=CCC(C=CC=CC=CC(CCCC(=O)O)O)O)CCC=O	2.79999995	57340251;101603722	PubChem:(57340251 101603722)	2	363.2160339355469	353.543	423_doliocarpus-ecotype-neg-sirius_628	628
191	1	1	2	4	0.1147489395484999	-5.284341929354933	0.9597989949748744	22.536567318352684	C21H41O7P	[M - H]-	WRGQSWVCFNIUNZ	InChI=1S/C21H41O7P/c1-2-3-4-5-6-7-8-9-10-11-12-13-14-15-16-17-21(23)27-18-20(22)19-28-29(24,25)26/h9-10,20,22H,2-8,11-19H2,1H3,(H2,24,25,26)	1-oleoyl-LPA	CCCCCCCCC=CCCCCCCCC(=O)OCC(COP(=O)(O)O)O	5.19999981	3988;3649548;5885531;5311263;5497152;6610238;44159252;46173225;49837858;54445593;58372009;70289678	HMDB:(7855);SuperNatural:(SN00215772);ZINC bio:(ZINC08860530);additional;MeSH:(3988 5311263 5497152 5885531 46173225);Plantcyc:(L-1-LYSOPHOSPHATIDATE);PubMed;NORMAN:(NS00015229);COCONUT:(CNP0346651);PubChem:(3988 3649548 5885531 5311263 5497152 6610238 44159252 46173225 49837858 54445593 58372009 70289678);CHEBI:(62837 74544 52288);PubChem class - bio and metabolites;YMDB:(1170);Training Set;Bioc…	8610867310	435.2522735595703	368.887	170_doliocarpus-ecotype-neg-sirius_210	210
N/A	2	1	2	4	N/A	-21.80171553822979	0.9597989949748744	22.536567318352684	C21H43O8P	[M - H2O - H]-	RENXCGKYAFRKFZ	InChI=1S/C21H43O8P/c1-2-3-4-5-10-13-16-27-17-14-11-8-6-7-9-12-15-21(23)28-18-20(22)19-29-30(24,25)26/h20,22H,2-19H2,1H3,(H2,24,25,26)	null	CCCCCCCCOCCCCCCCCCC(=O)OCC(COP(=O)(O)O)O	4.78431606		EcoCyc Mine	17179869184	435.2522735595703	368.887	170_doliocarpus-ecotype-neg-sirius_210	210
192	1	1	2	4	0.1146421264940067	-91.93549957492546	0.893467336683417	92.84647622345507	C16H26O13	[M - H]-	BPRNTXWTRHEFLZ	InChI=1S/C16H26O13/c1-5(17)25-3-7-9(19)11(21)13(23)15(28-7)26-4-8-10(20)12(22)14(24)16(29-8)27-6(2)18/h7-16,19-24H,3-4H2,1-2H3	null	CC(=O)OCC1C(C(C(C(O1)OCC2C(C(C(C(O2)OC(=O)C)O)O)O)O)O)O	-4.0999999	117792566;117792583	PubChem:(117792566 117792583)	2	425.12872314453125	237.049	426_doliocarpus-ecotype-neg-sirius_638	638
N/A	2	1	2	4	N/A	-148.6782357023699	0.893467336683417	92.84647622345507	C16H28O14	[M - H2O - H]-	MEPCCEGKMPRZFJ	InChI=1S/C16H28O14/c1-4(19)5(2-17)27-16-11(24)9(22)12(13(30-16)14(25)26)29-15-10(23)8(21)7(20)6(3-18)28-15/h4-13,15-24H,2-3H2,1H3,(H,25,26)	null	CC(C(CO)OC1C(C(C(C(O1)C(=O)O)OC2C(C(C(C(O2)CO)O)O)O)O)O)O	-4.39806223		COCONUT:(CNP0258778);Natural Products:(UNPD150068);SuperNatural:(SN00224801)	3178496	425.12872314453125	237.049	426_doliocarpus-ecotype-neg-sirius_638	638
193	1	1	2	2	0.11422039318606356	-54.01377458104023	0.9999999999999999	53.67972809070188	C9H10O5	[M - H]-	PAFLSMZLRSPALU	InChI=1S/C9H10O5/c10-6-2-1-5(3-7(6)11)4-8(12)9(13)14/h1-3,8,10-12H,4H2,(H,13,14)	a-Hydroxyhydrocaffeic acid	C1=CC(=C(C=C1CC(C(=O)O)O)O)O	0.429084063	179536;439435;11600642;21677748;25202033;25203144	HMDB:(3503);SuperNatural:(SN00001768 SN00307533 SN00362387 SN00001767);ZINC bio:(ZINC00895534 ZINC00895535);MeSH:(439435 11600642);Plantcyc:(CPD-6982 CPD-7022);PubMed;COCONUT:(CNP0086056 CNP0265014);KNApSAcK:(31720);Natural Products:(UNPD194978 UNPD143674 UNPD171118);PubChem:(179536 439435 11600642 21677748 25202033 25203144);YMDB Mine;CHEBI:(71492 71572 58279 17807);PubChem class - bio and metab…	34446944638	197.0455780029297	136.352	586_doliocarpus-ecotype-neg-sirius_1063	1063
N/A	2	1	2	2	N/A	-179.9406645506391	0.9999999999999999	53.67972809070188	C9H12O6	[M - H2O - H]-	HXYAHBJWALYVQP	InChI=1S/C9H12O6/c1-10-13-7-5-4-6-8(14-11-2)9(7)15-12-3/h4-6H,1-3H3	null	COOC1=C(C(=CC=C1)OOC)OOC	2.30294371	91586797	PubChem:(91586797);PubMed	66	197.0455780029297	136.352	586_doliocarpus-ecotype-neg-sirius_1063	1063
194	1	1	2	2	0.11335047890357207	-17.184272206117296	0.9999999999999999	27.024835332811662	C7H12O3	[M - H]-	HCFRWBBJISAZNK	InChI=1S/C7H12O3/c8-6-3-1-5(2-4-6)7(9)10/h5-6,8H,1-4H2,(H,9,10)	4-hydroxycyclohexane-1-carboxylate	C1CC(CCC1C(=O)O)O	0.300000012	151138;19034555	HMDB:(1988);SuperNatural:(SN00264543 SN00216102);ZINC bio:(ZINC08383223);additional;MeSH:(151138);PubMed;COCONUT:(CNP0177670);Natural Products:(UNPD122435);PubChem:(151138 19034555);CHEBI:(89341 16817 57906);PubChem class - bio and metabolites;KEGG:(C04404);PubChem class - safety and toxic;Training Set;Biocyc:(4-HYDROXYCYCLOHEXANECARBOXYLATE)	87615854	143.07106018066406	440.171	462_doliocarpus-ecotype-neg-sirius_702	702
N/A	2	1	2	2	N/A	-46.46677293359604	0.9999999999999999	27.024835332811662	C7H14O4	[M - H2O - H]-	UWXDINCBCAANCA	InChI=1S/C7H14O4/c8-5-1-2-6(9)3-4-7(10)11/h6,8-9H,1-5H2,(H,10,11)	null	C(CC(CCC(=O)O)O)CO	-0.5	87512130	PubChem:(87512130)	2	143.07106018066406	440.171	462_doliocarpus-ecotype-neg-sirius_702	702
195	1	1	2	2	0.11308286358272095	-89.34859162063957	0.9999999999999999	20.49694869480744	C14H14O4	[M - H]-	DAQHWDVTPOMPFD	InChI=1S/C14H14O4/c1-4-5-6-10-13(17)11(8(2)15)7-12(9(3)16)14(10)18/h4-7,17-18H,1H2,2-3H3	null	CC(=O)C1=CC(=C(C(=C1O)C=CC=C)O)C(=O)C	3.0999999	77106428;123406474	PubChem:(77106428 123406474)	2	245.08160400390625	596.777	393_doliocarpus-ecotype-neg-sirius_557	557
N/A	2	1	2	2	N/A	-136.49127897547282	0.9999999999999999	20.49694869480744	C14H16O5	[M - H2O - H]-	SISQNBDYXIUARB	InChI=1S/C14H16O5/c1-17-11-9-13(19-3)12(18-2)8-10(11)6-4-5-7-14(15)16/h4-9H,1-3H3,(H,15,16)	null	COC1=CC(=C(C=C1C=CC=CC(=O)O)OC)OC	2.4000001	114193801	PubChem:(114193801)	2	245.08160400390625	596.777	393_doliocarpus-ecotype-neg-sirius_557	557
196	1	1	1	2	0.11291238148788403	-28.406858826063736	0.9999999999999999	6.910799724220718	C15H32O3S	[M - H]-	TWBKZBJAVASNII	InChI=1S/C15H32O3S/c1-2-3-4-5-6-7-8-9-10-11-12-13-14-15-19(16,17)18/h2-15H2,1H3,(H,16,17,18)	Pentadecylsulfonicacid	CCCCCCCCCCCCCCCS(=O)(=O)O	6.30000019	79998;21959968	PubChem:(79998 21959968);NORMAN:(NS00050682)	262146	291.1998596191406	584.732	114_doliocarpus-ecotype-neg-sirius_145	145
197	1	1	2	2	0.11288896989637	-32.900864925681944	0.9999999999999999	44.41682708441593	C18H36O6	[M - H]-	VJOGZGLNDROOFS	InChI=1S/C18H36O6/c1-2-3-7-10-14(19)16(21)13-17(22)15(20)11-8-5-4-6-9-12-18(23)24/h14-17,19-22H,2-13H2,1H3,(H,23,24)	Sativic acid	CCCCCC(C(CC(C(CCCCCCCC(=O)O)O)O)O)O	2.5999999	92800	COCONUT:(CNP0309214);Natural Products:(UNPD82076);PubChem:(92800);CHEBI:(138499);KEGG Mine	8592064546	347.2443084716797	292.406	253_doliocarpus-ecotype-neg-sirius_319	319
N/A	2	1	2	2	N/A	-311.30476738501477	0.9999999999999999	44.41682708441593	C18H38O7	[M - H2O - H]-	LAASTEAUAPEXFL	InChI=1S/C18H38O7/c1-3-5-7-17(15(21)13-19)24-11-9-23-10-12-25-18(8-6-4-2)16(22)14-20/h15-22H,3-14H2,1-2H3	null	CCCCC(C(CO)O)OCCOCCOC(CCCC)C(CO)O	0.899999976	20292337	PubChem:(20292337)	2	347.2443084716797	292.406	253_doliocarpus-ecotype-neg-sirius_319	319
198	1	1	2	4	0.11270949209821307	-121.75767718525637	0.9713567839195981	28.2455114744595	C18H28O14	[M - H2O - H]-	LXIKFYYIRHVQTO	InChI=1S/C18H28O14/c1-6(20)27-5-10-14(32-18-13(25)12(24)11(23)9(4-19)31-18)15(28-7(2)21)16(17(26)30-10)29-8(3)22/h9-19,23-26H,4-5H2,1-3H3	null	CC(=O)OCC1C(C(C(C(O1)O)OC(=O)C)OC(=O)C)OC2C(C(C(C(O2)CO)O)O)O	-3.0	101933941	PubChem:(101933941)	2	449.130126953125	96.822	444_doliocarpus-ecotype-neg-sirius_670	670
N/A	2	1	2	4	N/A	-162.3686521920734	0.9713567839195981	28.2455114744595	C18H26O13	[M - H]-	ILWDUTQYLRCUJZ	InChI=1S/C18H26O13/c19-4-8-11(23)12(24)14(26)18(29-8)31-16-9(5-20)30-17(15(27)13(16)25)28-7-3-1-2-6(21)10(7)22/h1-3,8-9,11-27H,4-5H2	null	C1=CC(=C(C(=C1)OC2C(C(C(C(O2)CO)OC3C(C(C(C(O3)CO)O)O)O)O)O)O)O	-3.0999999	58275145	PubChem:(58275145)	2	449.130126953125	96.822	444_doliocarpus-ecotype-neg-sirius_670	670
199	1	1	2	2	0.1121321452162196	-13.76488827191337	0.9999999999999999	84.93560118130092	C11H22O10	[M - H2O - H]-	LKUUMZAPLBFPMK	InChI=1S/C11H22O10/c12-1-4(15)7(16)5(2-13)20-11-10(19)9(18)8(17)6(3-14)21-11/h4-19H,1-3H2	(2S,3S,4R)-4-[(2R,3R,4S,5S,6R)-3,4,5-trihydroxy-6-(hydroxymethyl)oxan-2-yl]oxypentane-1,2,3,5-tetrol	C(C1C(C(C(C(O1)OC(CO)C(C(CO)O)O)O)O)O)O	-4.5999999	10710355;14018116;91397843;91862445;101639514;121434193	COCONUT:(CNP0252686);Natural Products:(UNPD64872 UNPD32732 UNPD223319);PubChem:(10710355 14018116 91397843 91862445 101639514 121434193);SuperNatural:(SN00351077 SN00369259)	3178498	295.1038513183594	179.695	100_doliocarpus-ecotype-neg-sirius_129	129
N/A	2	1	2	2	N/A	-60.56274201221967	0.9999999999999999	84.93560118130092	C11H20O9	[M - H]-	KFBAVYQIXMCUTI	InChI=1S/C11H20O9/c1-4(14)10(5(15)2-12)20-11-9(18)8(17)7(16)6(3-13)19-11/h2,4-11,13-18H,3H2,1H3	null	CC(C(C(C=O)O)OC1C(C(C(C(O1)CO)O)O)O)O	-2.84699869		KEGG Mine	8589934592	295.1038513183594	179.695	100_doliocarpus-ecotype-neg-sirius_129	129
200	1	1	2	4	N/A	-278.01307985623134	0.9236180904522614	30.74521368719523	C17H32N6O6	[M - H2O - H]-	IFHUPYAKQFPZJA	InChI=1S/C17H32N6O6/c1-10(21-11(2)25)15(27)23-12(6-4-5-7-18)17(29)20-8-14(26)22-13(9-24)16(28)19-3/h10,12-13,24H,4-9,18H2,1-3H3,(H,19,28)(H,20,29)(H,21,25)(H,22,26)(H,23,27)	L-Serinamide, N-acetyl-L-alanyl-L-lysylglycyl-N-methyl-	CC(C(=O)NC(CCCCN)C(=O)NCC(=O)NC(CO)C(=O)NC)NC(=O)C	-3.20000005	71336798;71352467	PubChem:(71336798 71352467)	2	397.22119140625	307.782	391_doliocarpus-ecotype-neg-sirius_555	555
N/A	2	1	2	4	N/A	-350.4121567927453	0.9236180904522614	30.74521368719523	C17H30N6O5	[M - H]-	IYVWTWLHRZXWOF	InChI=1S/C17H30N6O5/c24-12-11-20-17-22-15(18-9-5-1-3-7-13(25)26)21-16(23-17)19-10-6-2-4-8-14(27)28/h24H,1-12H2,(H,25,26)(H,27,28)(H3,18,19,20,21,22,23)	6-[[4-(5-carboxypentylamino)-6-(2-hydroxyethylamino)-1,3,5-triazin-2-yl]amino]hexanoic acid	C(CCC(=O)O)CCNC1=NC(=NC(=N1)NCCO)NCCCCCC(=O)O	1.39999998	19427568	PubChem:(19427568)	2	397.22119140625	307.782	391_doliocarpus-ecotype-neg-sirius_555	555
201	1	1	2	2	0.11112914409933415	-108.48597040503559	0.9899497487437185	46.239866396247805	C18H26O12	[M - H]-	RCWQRFAOSIMYAG	InChI=1S/C18H26O12/c1-6-11(22)13(24)15(26)17(27-6)30-16-14(25)12(23)10(5-19)29-18(16)28-9-3-7(20)2-8(21)4-9/h2-4,6,10-26H,5H2,1H3	null	CC1C(C(C(C(O1)OC2C(C(C(OC2OC3=CC(=CC(=C3)O)O)CO)O)O)O)O)O	-2.04858184		KEGG Mine	8589934592	433.13507080078125	177.581	202_doliocarpus-ecotype-neg-sirius_252	252
N/A	2	1	2	2	N/A	-114.57288719400968	0.9899497487437185	46.239866396247805	C18H28O13	[M - H2O - H]-	DVNIAXZCLACEND	InChI=1S/C18H28O13/c1-6-11(22)12(23)13(24)18(27-6)31-16-15(29-9(4)21)14(28-8(3)20)10(30-17(16)25)5-26-7(2)19/h6,10-18,22-25H,5H2,1-4H3	null	CC1C(C(C(C(O1)OC2C(C(C(OC2O)COC(=O)C)OC(=O)C)OC(=O)C)O)O)O	-2.5	91844948;91854839	PubChem:(91844948 91854839)	2	433.13507080078125	177.581	202_doliocarpus-ecotype-neg-sirius_252	252
202	1	1	1	1	0.10962686348023315	-10.7056138765134	0.9999999999999999	7.263628044923614	C11H22O3	[M - H2O - H]-	KNRCBASNXNXUQQ	InChI=1S/C11H22O3/c12-10-8-6-4-2-1-3-5-7-9-11(13)14/h12H,1-10H2,(H,13,14)	11-hydroxyundecanoate	C(CCCCCO)CCCCC(=O)O	2.96791625	77237;7004975;10398000	NORMAN:(NS00030080);PubChem:(77237 7004975 10398000);YMDB Mine;CHEBI:(79126);ZINC bio:(ZINC02168567);PubChem class - safety and toxic;Training Set;PubMed;KEGG Mine	43017068642	183.138671875	14.009	537_doliocarpus-ecotype-neg-sirius_884	884
203	1	1	2	2	0.10930891981061772	-36.91686724305554	0.9999999999999999	20.544099035177055	C9H18O2	[M - H]-	FBUKVWPVBMHYJY	InChI=1S/C9H18O2/c1-2-3-4-5-6-7-8-9(10)11/h2-8H2,1H3,(H,10,11)	nonylate	CCCCCCCCC(=O)O	3.01092243	8158;5461016;12341498;10898987;16741170;72735671;90474154;101666387;101338842;131869261	HMDB:(847);PubChem class - food;SuperNatural:(SN00156114 SN00314918);additional;HSDB:(112-05-0);MeSH:(8158);PubMed;NORMAN:(NS00009752);COCONUT:(CNP0082858 CNP0128686);KNApSAcK:(30829);Natural Products:(UNPD103537 UNPD104751);PubChem:(8158 5461016 12341498 10898987 16741170 72735671 90474154 101666387 101338842 131869261);CHEBI:(29019 32361);PubChem class - bio and metabolites;EcoCyc Mine;KEGG:(C0…	17435577214	157.12313842773438	4.039	246_doliocarpus-ecotype-neg-sirius_308	308
N/A	2	1	2	2	N/A	-229.6794165486875	0.9999999999999999	20.544099035177055	C9H20O3	[M - H2O - H]-	ZLSSDKDHRMHLBT	InChI=1S/C9H20O3/c1-8(11)7-9(12)5-3-2-4-6-10/h8-12H,2-7H2,1H3	nonane-1,6,8-triol	CC(CC(CCCCCO)O)O	0.5	59342973	PubChem:(59342973)	2	157.12313842773438	4.039	246_doliocarpus-ecotype-neg-sirius_308	308
204	1	1	2	2	0.10930552824633516	-48.915107951393985	0.9999999999999999	28.731017371071555	C8H6O7	[M - H2O - H]-	NMSDWDNQQANMEN	InChI=1S/C8H6O7/c9-3-1-2(7(12)13)5(10)4(6(3)11)8(14)15/h1,9-11H,(H,12,13)(H,14,15)	1,3-Benzenedicarboxylic acid, trihydroxy-	C1=C(C(=C(C(=C1O)O)C(=O)O)O)C(=O)O	1.0	22723520	PubChem:(22723520);EcoCyc Mine	17179869186	194.99344635009766	590.875	414_doliocarpus-ecotype-neg-sirius_610	610
N/A	2	1	2	2	N/A	-79.79685427198277	0.9999999999999999	28.731017371071555	C8H4O6	[M - H]-	VBWYABFIGWIOQP	InChI=1S/C8H4O6/c9-3-1-2-4(6(11)5(3)10)8(13)14-7(2)12/h1,9-11H	null	C1=C2C(=C(C(=C1O)O)O)C(=O)OC2=O	0.800000012	130034192	PubChem:(130034192)	2	194.99344635009766	590.875	414_doliocarpus-ecotype-neg-sirius_610	610
205	1	1	2	4	0.10923562963823545	-222.98835534413448	0.9663316582914574	35.14871439024175	C20H32O19	[M - H2O - H]-	QIXREMYMIRSORR	InChI=1S/C20H32O19/c1-5(24)19(31)15(29)8(4-23)34-18(20(19)37-39-38-20)36-14-7(3-22)33-17(12(28)10(14)26)35-13-6(2-21)32-16(30)11(27)9(13)25/h6-18,21-23,25-31H,2-4H2,1H3	null	CC(=O)C1(C(C(OC(C12OOO2)OC3C(OC(C(C3O)O)OC4C(OC(C(C4O)O)O)CO)CO)CO)O)O	-7.0	88490121	PubChem:(88490121)	2	557.134521484375	37.196	176_doliocarpus-ecotype-neg-sirius_221	221
N/A	2	1	2	4	N/A	-269.84981603457686	0.9663316582914574	35.14871439024175	C20H30O18	[M - H]-	PYLGCEQUBJVDAE	InChI=1S/C20H30O18/c1-29-8-3-7(24)15(36-16(8)31-4-21)34-13-10(26)12(28)18(38-20(13)33-6-23)35-14-9(25)11(27)17(30-2)37-19(14)32-5-22/h4-20,24-28H,3H2,1-2H3	null	COC1CC(C(OC1OC=O)OC2C(C(C(OC2OC=O)OC3C(C(C(OC3OC=O)OC)O)O)O)O)O	-3.29999995	118284046	PubChem:(118284046)	2	557.134521484375	37.196	176_doliocarpus-ecotype-neg-sirius_221	221
206	1	1	2	2	0.10869227753099299	-128.45893032434034	0.9949748743718594	41.44390782740105	C24H20O8	[M - H]-	NHAIWTJLRMSZKP	InChI=1S/C24H20O8/c25-13-4-1-11(2-5-13)14-9-21(30)31-20-10-17(27)15-8-19(29)23(32-24(15)22(14)20)12-3-6-16(26)18(28)7-12/h1-7,10,14,19,23,25-29H,8-9H2	9,10-Dihydro-10-(4-hydroxyphenyl)-pyrano[2,3-h]epicatechin-8-one	C1C(C(OC2=C1C(=CC3=C2C(CC(=O)O3)C4=CC=C(C=C4)O)O)C5=CC(=C(C=C5)O)O)O	3.14865541	12019045;12019049;44257102	COCONUT:(CNP0173802);KNApSAcK:(8962);Natural Products:(UNPD141844 UNPD138933);PubChem:(12019045 12019049 44257102);SuperNatural:(SN00293933 SN00334253)	3178514	435.1092224121094	300.08	343_doliocarpus-ecotype-neg-sirius_466	466
N/A	2	1	2	2	N/A	-163.2553225603889	0.9949748743718594	41.44390782740105	C24H22O9	[M - H2O - H]-	TWWLTRVZAKVZBT	InChI=1S/C24H22O9/c1-11-5-13(7-20(31-2)22(11)29)24(30)33-21-10-15-17(27)8-14(25)9-19(15)32-23(21)12-3-4-16(26)18(28)6-12/h3-9,21,23,25-29H,10H2,1-2H3	[(2R,3R)-2-(3,4-dihydroxyphenyl)-5,7-dihydroxy-3,4-dihydro-2H-chromen-3-yl] 4-hydroxy-3-methoxy-5-methylbenzoate	CC1=CC(=CC(=C1O)OC)C(=O)OC2CC3=C(C=C(C=C3OC2C4=CC(=C(C=C4)O)O)O)O	3.45875001	59563103;118176081	PubChem:(59563103 118176081)	2	435.1092224121094	300.08	343_doliocarpus-ecotype-neg-sirius_466	466
207	1	1	2	2	0.10853453720340434	-40.70798361214649	0.9999999999999999	22.907115512764225	C5H6O5	[M - H2O - H]-	BXDHCHNSPBAKBG	InChI=1S/C5H6O5/c1-5(10,4(8)9)2-3(6)7/h1,10H,2H2,(H,6,7)(H,8,9)	null	[CH]C(CC(=O)O)(C(=O)O)O	-0.942044139	59748893	PubChem:(59748893)	2	127.00352478027344	596.955	479_doliocarpus-ecotype-neg-sirius_740	740
N/A	2	1	2	2	N/A	-82.3743829522065	0.9999999999999999	22.907115512764225	C5H4O4	[M - H]-	ITFCYCHHNDTEPX	InChI=1S/C5H4O4/c6-4(7)2-1-3-5(8)9/h1-3H,(H-,6,7,8,9)/p+1	null	C(=CC(=O)O)[CH+]C(=O)O	-0.300000012	136395565;136395566;135471958;135471959	MeSH:(135471958);PubChem:(136395565 136395566 135471958 135471959);PubMed	70	127.00352478027344	596.955	479_doliocarpus-ecotype-neg-sirius_740	740
208	1	1	2	6	0.10849873004603995	-86.04250142949877	0.8552763819095478	56.79676675661124	C20H38O10	[M - H2O - H]-	PTGSFOIROGJUNX	InChI=1S/C20H38O10/c1-2-3-4-5-6-7-8-27-20-18(26)17(25)16(24)15(30-20)11-28-19-13(23)9-12(22)14(10-21)29-19/h12-26H,2-11H2,1H3	null	CCCCCCCCOC1C(C(C(C(O1)COC2C(CC(C(O2)CO)O)O)O)O)O	0.200000003	102472757	PubChem:(102472757)	2	419.22857666015625	278.503	612_doliocarpus-ecotype-neg-sirius_1202	1202
N/A	2	1	2	6	N/A	-112.80372854698024	0.8552763819095478	56.79676675661124	C20H36O9	[M - H]-	SPALZEDCTOJACY	InChI=1S/C20H36O9/c1-11(28-17-16(25)15(24)14(23)13(10-21)29-17)6-7-20(26)18(2,3)8-12(22)9-19(20,4)27-5/h6-7,11-17,21-26H,8-10H2,1-5H3	null	CC(C=CC1(C(CC(CC1(C)OC)O)(C)C)O)OC2C(C(C(C(O2)CO)O)O)O	-0.476118207		COCONUT:(CNP0296827);KNApSAcK:(33843);Natural Products:(UNPD52457)	2129936	419.22857666015625	278.503	612_doliocarpus-ecotype-neg-sirius_1202	1202
209	1	1	2	2	0.10791092283884214	-19.534947279436523	0.9999999999999999	12.375439813368324	C11H22O2	[M - H]-	ZDPHROOEEOARMN	InChI=1S/C11H22O2/c1-2-3-4-5-6-7-8-9-10-11(12)13/h2-10H2,1H3,(H,12,13)	undecans	CCCCCCCCCCC(=O)O	3.90934777	8180;16019974;22827795;54541619;71309257	HMDB:(947);PubChem class - food;SuperNatural:(SN00349703 SN00156268);additional;MeSH:(8180);PubMed;NORMAN:(NS00014192);COCONUT:(CNP0022680 CNP0154912);KNApSAcK:(7421);Natural Products:(UNPD157268);PubChem:(8180 16019974 22827795 54541619 71309257);CHEBI:(32369 32368);PubChem class - bio and metabolites;KEGG:(C17715);PubChem class - safety and toxic;YMDB:(1800);Training Set	222151038	185.15444946289062	29.684	394_doliocarpus-ecotype-neg-sirius_561	561
N/A	2	1	2	2	N/A	-239.13674404495126	0.9999999999999999	12.375439813368324	C11H24O3	[M - H2O - H]-	IRVMDWGWZWBOEM	InChI=1S/C11H24O3/c12-9-5-3-1-2-4-7-11(14)8-6-10-13/h11-14H,1-10H2	null	C(CCCC(CCCO)O)CCCO	1.5	53932115	PubChem:(53932115)	2	185.15444946289062	29.684	394_doliocarpus-ecotype-neg-sirius_561	561
210	1	1	2	2	0.10785567591249672	-43.2880071353896	0.9999999999999999	42.88297126823533	C16H28O5	[M - H2O - H]-	XSQOGFCMYYLNSA	InChI=1S/C16H28O5/c17-14(11-7-5-9-13-16(20)21)10-6-3-1-2-4-8-12-15(18)19/h1-13H2,(H,18,19)(H,20,21)	7-oxohexadecanedioic Acid	C(CCCCC(=O)O)CCCC(=O)CCCCCC(=O)O	3.60080528	3293164	PubChem:(3293164)	2	281.175537109375	326.188	211_doliocarpus-ecotype-neg-sirius_264	264
N/A	2	1	2	2	N/A	-52.546848287785224	0.9999999999999999	42.88297126823533	C16H26O4	[M - H]-	GPDLAFPBSUMUJY	InChI=1S/C16H26O4/c17-15(18)13-11-9-7-5-3-1-2-4-6-8-10-12-14-16(19)20/h3-14H2,(H,17,18)(H,19,20)	hexadec-8-ynedioic acid	C(CCCC(=O)O)CCC#CCCCCCCC(=O)O	4.34849739	14631213	PubChem:(14631213)	2	281.175537109375	326.188	211_doliocarpus-ecotype-neg-sirius_264	264
211	1	1	1	1	0.10730204959675764	-6.904480526179549	0.003015075376884423	83.30721164886023	C18H32O16	[M - H]-	MUPFEKGTMRGPLJ	InChI=1S/C18H32O16/c19-1-5-8(22)11(25)13(27)16(31-5)30-3-7-9(23)12(26)14(28)17(32-7)34-18(4-21)15(29)10(24)6(2-20)33-18/h5-17,19-29H,1-4H2	Melitose	C(C1C(C(C(C(O1)OCC2C(C(C(C(O2)OC3(C(C(C(O3)CO)O)O)CO)O)O)O)O)O)O)O	-6.19221401	10542;117678;219993;439242;12310096;11005647;16401839;23424019;24745388;24802499;44655806;44293683;44420456;46906057;54092133;57242699;53393533;57621286;59762882;58213460;69647606;69043268;69043269;68220716;69993742;68361008;68366978;71024605;71024609;71751916;71078849;71217104;71217106;71229163;73995050;90834550;93535597;89770227;93952735;93952736;93952737;93952738;89988125;89989619;95858764;958…	HMDB:(3213 34072);SuperNatural:(SN00157873 SN00226600 SN00346836 SN00108447 SN00157929 SN00330117 SN00313956 SN00248066);ZINC bio:(ZINC70691880);additional;MeSH:(439242 91848658);Plantcyc:(CPD-1099);PubMed;NORMAN:(NS00004142);COCONUT:(CNP0246211);KNApSAcK:(1135);Natural Products:(UNPD9844 UNPD167535 UNPD33558 UNPD127104 UNPD134896 UNPD184042 UNPD196149);PubChem:(10542 117678 219993 439242 1231009…	54454654	503.16265869140625	42.808	226_doliocarpus-ecotype-neg-sirius_282	282
212	1	1	2	2	0.10720389715732791	-14.199428075110196	0.9999999999999999	22.11847066782985	C9H6O4	[M - H]-	ILEDWLMCKZNDJK	InChI=1S/C9H6O4/c10-6-3-5-1-2-9(12)13-8(5)4-7(6)11/h1-4,10-11H	Esculatin	C1=CC(=O)OC2=CC(=C(C=C21)O)O	1.1659261	5281416	HMDB:(30819);SuperNatural:(SN00156834 SN00000754);ZINC bio:(ZINC00057908);additional;MeSH:(5281416);Plantcyc:(CPD-8097);PubMed;NORMAN:(NS00004806);COCONUT:(CNP0009576 CNP0026503 CNP0093325 CNP0171720 CNP0386988);KNApSAcK:(2471);Natural Products:(UNPD155340);PubChem:(5281416);CHEBI:(490095);PubChem class - bio and metabolites;KEGG:(C09263);PubChem class - safety and toxic;Training Set;Biocyc:(CPD-…	88009086	177.0191650390625	60.97500000000001	404_doliocarpus-ecotype-neg-sirius_583	583
N/A	2	1	2	2	N/A	-21.68918091950437	0.9999999999999999	22.11847066782985	C9H8O5	[M - H2O - H]-	KCOOTJRKKIDHTM	InChI=1S/C9H8O5/c1-4-2-6(11)5(3-10)8(12)7(4)9(13)14/h2-3,11-12H,1H3,(H,13,14)	Spectrum_001284	CC1=CC(=C(C(=C1C(=O)O)O)C=O)O	1.70000005	6710680	COCONUT:(CNP0059298 CNP0312748);Natural Products:(UNPD7108);PubChem:(6710680);SuperNatural:(SN00007276 SN00344022);CHEBI:(144161);ZINC bio:(ZINC04166527);additional;Training Set;PubMed	3727458	177.0191650390625	60.97500000000001	404_doliocarpus-ecotype-neg-sirius_583	583
213	1	1	2	2	0.10695441427718007	-100.21501237440589	0.9788944723618092	48.81192981048598	C30H36O10	[M - H2O - H]-	HWOVOVPIJPKUFP	InChI=1S/C30H36O10/c1-36-25-12-18(5-7-22(25)33)29(35)28(15-32)40-24-9-4-17(11-27(24)38-3)10-20-16-39-30(21(20)14-31)19-6-8-23(34)26(13-19)37-2/h4-9,11-13,20-21,28-35H,10,14-16H2,1-3H3	null	COC1=C(C=CC(=C1)CC2COC(C2CO)C3=CC(=C(C=C3)O)OC)OC(CO)C(C4=CC(=C(C=C4)O)OC)O	2.5999999	101928787	COCONUT:(CNP0158473);KNApSAcK:(42485);Natural Products:(UNPD173816 UNPD87517);PubChem:(101928787);SuperNatural:(SN00241146 SN00260926)	3178514	537.2123413085938	324.457	71_doliocarpus-ecotype-neg-sirius_93	93
N/A	2	1	2	2	N/A	-117.98091217555343	0.9788944723618092	48.81192981048598	C30H34O9	[M - H]-	YXLRFCDMMBITIW	InChI=1S/C30H34O9/c1-36-27-14-19(4-8-24(27)32)7-11-30(35)39-18-23(13-21-6-10-26(34)29(16-21)38-3)22(17-31)12-20-5-9-25(33)28(15-20)37-2/h4-11,14-16,22-23,31-34H,12-13,17-18H2,1-3H3	null	COC1=C(C=CC(=C1)CC(CO)C(CC2=CC(=C(C=C2)O)OC)COC(=O)C=CC3=CC(=C(C=C3)O)OC)O	4.80000019	25147697	COCONUT:(CNP0115787);Natural Products:(UNPD135590);PubChem:(25147697);SuperNatural:(SN00161193);MeSH:(25147697);PubMed	3178566	537.2123413085938	324.457	71_doliocarpus-ecotype-neg-sirius_93	93
214	1	1	2	2	0.10656197116755495	-31.007775990068815	0.9999999999999999	97.57890062517512	C6H12O6	[M - H2O - H]-	NBFWIISVIFCMDK	InChI=1S/C6H12O6/c1-2(7)3(8)4(9)5(10)6(11)12/h2-5,7-10H,1H3,(H,11,12)	D-Fuconate	CC(C(C(C(C(=O)O)O)O)O)O	-2.29999995	345732;439545;6326757;5459874;5459988;6602429;6857398;6857452;23392976;91198547;91233821;91541795;121451365;130229397	COCONUT:(CNP0110146);Natural Products:(UNPD121910);PubChem:(345732 439545 6326757 5459874 5459988 6602429 6857398 6857452 23392976 91198547 91233821 91541795 121451365 130229397);SuperNatural:(SN00311573);CHEBI:(35372 58118 17291 21291 21376 16824 17357);PubChem class - bio and metabolites;KEGG:(C01720 C01680 C01934);Plantcyc:(CPD-33 L-RHAMNONATE);PubMed;Biocyc:(CPD-33 L-RHAMNONATE D-FUCONATE)	20089186	161.04542541503906	35.279	72_doliocarpus-ecotype-neg-sirius_95	95
N/A	2	1	2	2	N/A	-52.01784636179199	0.9999999999999999	97.57890062517512	C6H10O5	[M - H]-	NPOAOTPXWNWTSH	InChI=1S/C6H10O5/c1-6(11,2-4(7)8)3-5(9)10/h11H,2-3H2,1H3,(H,7,8)(H,9,10)	bmse000335	CC(CC(=O)O)(CC(=O)O)O	-1.20000005	1662;5459993;5461047;15558722	HMDB:(355 59737);SuperNatural:(SN00362976 SN00000142);ZINC bio:(ZINC00001669);additional;MeSH:(1662);Plantcyc:(CPD-547);PubMed;NORMAN:(NS00014740);COCONUT:(CNP0088646 CNP0185364);KNApSAcK:(1187);Natural Products:(UNPD12362);PubChem:(1662 5459993 5461047 15558722);YMDB Mine;CHEBI:(17325 30920 16831);PubChem class - bio and metabolites;KEGG:(C03761);PubChem class - safety and toxic;Training Set;Bio…	34447747454	161.04542541503906	35.279	72_doliocarpus-ecotype-neg-sirius_95	95
215	1	1	2	2	0.10648133255295801	-14.894826568112295	0.9999999999999999	38.734239795937796	C12H20O4	[M - H]-	MAZWDMBCPDUFDJ	InChI=1S/C12H20O4/c13-11(14)9-7-5-3-1-2-4-6-8-10-12(15)16/h7,9H,1-6,8,10H2,(H,13,14)(H,15,16)	Traumatate	C(CCCCC(=O)O)CCCC=CC(=O)O	2.94589257	22904;5283028;5354373;6992740;20849091;20849092	HMDB:(933);SuperNatural:(SN00401614 SN00002329);ZINC bio:(ZINC01586420 ZINC13507065 ZINC31702886);additional;MeSH:(5283028);PubMed;NORMAN:(NS00047422);COCONUT:(CNP0293905 CNP0388798);Natural Products:(UNPD211845 UNPD16363);PubChem:(22904 5283028 5354373 6992740 20849091 20849092);CHEBI:(545687);KEGG:(C16308);PubChem class - safety and toxic;Training Set	71098734	227.12890625	301.618	38_doliocarpus-ecotype-neg-sirius_55	55
N/A	2	1	2	2	N/A	-20.91696642814337	0.9999999999999999	38.734239795937796	C12H22O5	[M - H2O - H]-	RYJGFWCOGGWUAH	InChI=1S/C12H22O5/c13-10(7-4-5-9-12(16)17)6-2-1-3-8-11(14)15/h10,13H,1-9H2,(H,14,15)(H,16,17)	6-Hydroxydodecanedioic acid	C(CCC(CCCCC(=O)O)O)CCC(=O)O	1.29999995	581463	PubChem:(581463);KEGG Mine	8589934594	227.12890625	301.618	38_doliocarpus-ecotype-neg-sirius_55	55
216	1	1	2	2	0.10644974783933205	-26.44126057110285	0.9753768844221106	88.76461420147648	C11H22O11	[M - H2O - H]-	AOLSGADZHFIHPA	InChI=1S/C11H22O11/c12-1-4-6(15)7(16)9(18)11(22-4)21-2-3(13)5(14)8(17)10(19)20/h3-20H,1-2H2	1-O-(a-Glucopyranosyl)-D-mannitol	C(C1C(C(C(C(O1)OCC(C(C(C(O)O)O)O)O)O)O)O)O	-5.0999999	57369599;76521977	PubChem:(57369599 76521977)	2	311.0982666015625	35.279	157_doliocarpus-ecotype-neg-sirius_193	193
N/A	2	1	2	2	N/A	-32.64422195965812	0.9753768844221106	88.76461420147648	C11H20O10	[M - H]-	BKMAMSPTJHLOJB	InChI=1S/C11H20O10/c12-1-4(15)10(5(16)2-13)21-11-9(19)8(18)7(17)6(3-14)20-11/h4,6-15,17-19H,1-3H2	null	C(C1C(C(C(C(O1)OC(C(CO)O)C(=O)CO)O)O)O)O	-4.19999981	53686886;53686887;53686890;90885126;91436242	EcoCyc Mine;PubChem:(53686886 53686887 53686890 90885126 91436242);PubMed	17179869250	311.0982666015625	35.279	157_doliocarpus-ecotype-neg-sirius_193	193
217	1	1	1	4	0.10638961990775031	-210.95686459370276	0.04221105527638191	2.5738222038755687	C27H23NO4	[M - H2O - H]-	XMNWXHXHNUXLBV	InChI=1S/C27H23NO4/c1-4-31-20-11-9-18(10-12-20)24-23-25(29)21-15-17(3)8-13-22(21)32-26(23)27(30)28(24)19-7-5-6-16(2)14-19/h5-15,24H,4H2,1-3H3	null	CCOC1=CC=C(C=C1)C2C3=C(C(=O)N2C4=CC=CC(=C4)C)OC5=C(C3=O)C=C(C=C5)C	5.0999999	18857519	PubChem:(18857519)	2	406.1461486816406	401.342	614_doliocarpus-ecotype-neg-sirius_1215	1215
218	1	1	2	2	0.10571638678391929	-86.60490689720345	0.9999999999999999	36.24938120881665	C16H26O8	[M - H]-	AEXJDSDOWQJVOT	InChI=1S/C16H26O8/c1-9(5-3-4-6-10(2)15(21)22)8-23-16-14(20)13(19)12(18)11(7-17)24-16/h3-5,10-14,16-20H,6-8H2,1-2H3,(H,21,22)	null	CC(CC=CC=C(C)COC1C(C(C(C(O1)CO)O)O)O)C(=O)O	0.100000001	125416129;125416130;129008983	COCONUT:(CNP0086895);Training Set;PubChem:(125416129 125416130 129008983)	2113538	345.1550598144531	596.777	407_doliocarpus-ecotype-neg-sirius_593	593
N/A	2	1	2	2	N/A	-151.58930620288112	0.9999999999999999	36.24938120881665	C16H28O9	[M - H2O - H]-	LOXLRESYSNWIMK	InChI=1S/C16H28O9/c1-9(18)6-7-10(4-2-3-5-12(19)20)24-16-15(23)14(22)13(21)11(8-17)25-16/h2,4,9-11,13-18,21-23H,3,5-8H2,1H3,(H,19,20)	null	CC(CCC(C=CCCC(=O)O)OC1C(C(C(C(O1)CO)O)O)O)O	-1.29999995	75536032	COCONUT:(CNP0037511 CNP0227609);PubChem:(75536032);SuperNatural:(SN00042521 SN00042520 SN00042518 SN00042519);ZINC bio:(ZINC77257663 ZINC77257664 ZINC77257666 ZINC77257667);additional	3678210	345.1550598144531	596.777	407_doliocarpus-ecotype-neg-sirius_593	593
219	1	1	2	2	0.10541388173926802	-43.04122675000999	0.9999999999999999	49.78737358274927	C6H8O5	[M - H2O - H]-	FGSBNBBHOZHUBO	InChI=1S/C6H8O5/c7-4(6(10)11)2-1-3-5(8)9/h1-3H2,(H,8,9)(H,10,11)	Oxoadipate	C(CC(=O)C(=O)O)CC(=O)O	-0.5	71;23615192;59366486	HMDB:(225);SuperNatural:(SN00335015 SN00002232);ZINC bio:(ZINC01532613);MeSH:(71);Plantcyc:(2K-ADIPATE);PubMed;NORMAN:(NS00006991);COCONUT:(CNP0083351 CNP0300956);KNApSAcK:(770);Natural Products:(UNPD56986);PubChem:(71 23615192 59366486);CHEBI:(15753 57499);PubChem class - bio and metabolites;EcoCyc Mine;KEGG:(C00322);PubChem class - safety and toxic;YMDB:(142);Training Set;Biocyc:(2K-ADIPATE)	17267419518	141.01912689208984	587.76	301_doliocarpus-ecotype-neg-sirius_392	392
N/A	2	1	2	2	N/A	-60.64277032432797	0.9999999999999999	49.78737358274927	C6H6O4	[M - H]-	BEJNERDRQOWKJM	InChI=1S/C6H6O4/c7-2-4-1-5(8)6(9)3-10-4/h1,3,7,9H,2H2	kojic acid	C1=C(OC=C(C1=O)O)CO	-0.899999976	3840;25202640	HMDB:(32923);SuperNatural:(SN00020557);ZINC bio:(ZINC13831818);additional;HSDB:(501-30-4);MeSH:(3840);PubMed;NORMAN:(NS00013805);COCONUT:(CNP0086085 CNP0328434);KNApSAcK:(41026);Natural Products:(UNPD92166);PubChem:(3840 25202640);CHEBI:(43572);PubChem class - bio and metabolites;KEGG:(C14516);PubChem class - safety and toxic;Training Set;PubChem class - drug;Biocyc:(KOJIC-ACID)	121432958	141.01912689208984	587.76	301_doliocarpus-ecotype-neg-sirius_392	392
220	1	1	2	2	0.10534509639831086	-23.885140172580492	0.9994974874371858	63.14304469903383	C11H22O10	[M - H2O - H]-	LKUUMZAPLBFPMK	InChI=1S/C11H22O10/c12-1-4(15)7(16)5(2-13)20-11-10(19)9(18)8(17)6(3-14)21-11/h4-19H,1-3H2	(2S,3S,4R)-4-[(2R,3R,4S,5S,6R)-3,4,5-trihydroxy-6-(hydroxymethyl)oxan-2-yl]oxypentane-1,2,3,5-tetrol	C(C1C(C(C(C(O1)OC(CO)C(C(CO)O)O)O)O)O)O	-4.5999999	10710355;14018116;91397843;91862445;101639514;121434193	COCONUT:(CNP0252686);Natural Products:(UNPD64872 UNPD32732 UNPD223319);PubChem:(10710355 14018116 91397843 91862445 101639514 121434193);SuperNatural:(SN00351077 SN00369259)	3178498	295.1033020019531	75.128	184_doliocarpus-ecotype-neg-sirius_230	230
N/A	2	1	2	2	N/A	-50.673008971927224	0.9994974874371858	63.14304469903383	C11H20O9	[M - H]-	KFBAVYQIXMCUTI	InChI=1S/C11H20O9/c1-4(14)10(5(15)2-12)20-11-9(18)8(17)7(16)6(3-13)19-11/h2,4-11,13-18H,3H2,1H3	null	CC(C(C(C=O)O)OC1C(C(C(C(O1)CO)O)O)O)O	-2.84699869		KEGG Mine	8589934592	295.1033020019531	75.128	184_doliocarpus-ecotype-neg-sirius_230	230
221	1	1	1	2	0.10508293256782644	-72.6285394203834	0.9989949748743718	12.043856608319938	C14H30O6S2	[M - H]-	KJEBCXNJPBPZPF	InChI=1S/C14H30O6S2/c15-21(16,17)13-11-9-7-5-3-1-2-4-6-8-10-12-14-22(18,19)20/h1-14H2,(H,15,16,17)(H,18,19,20)	null	C(CCCCCCCS(=O)(=O)O)CCCCCCS(=O)(=O)O	3.79999995	101640372	PubChem:(101640372)	2	357.1412353515625	370.425	177_doliocarpus-ecotype-neg-sirius_222	222
222	1	1	2	2	0.10494582573380297	-18.51705730733764	0.9999999999999999	43.71316666429753	C6H10O3	[M - H]-	CLJBDOUIEHLLEN	InChI=1S/C6H10O3/c1-2-5(7)3-4-6(8)9/h2-4H2,1H3,(H,8,9)	4-oxohexanoate	CCC(=O)CCC(=O)O	0.405897409	3799774;22390055;58340754	PubChem class - safety and toxic;Training Set;PubChem:(3799774 22390055 58340754);KEGG Mine;additional	8657584130	129.05572509765625	550.611	543_doliocarpus-ecotype-neg-sirius_903	903
N/A	2	1	2	2	N/A	-67.7035387632313	0.9999999999999999	43.71316666429753	C6H12O4	[M - H2O - H]-	DTIHQXJECSLYDN	InChI=1S/C6H12O4/c7-4-3-5(8)1-2-6(9)10/h5,7-8H,1-4H2,(H,9,10)	null	C(CC(=O)O)C(CCO)O	-0.899999976	53778152;55302554	PubChem:(53778152 55302554);KEGG Mine	8589934594	129.05572509765625	550.611	543_doliocarpus-ecotype-neg-sirius_903	903
223	1	1	2	2	0.10420089131602715	-87.76461772097824	0.12613065326633166	54.95933704803604	C13H24O9	[M - H2O - H]-	GSWUBUXSLCISOI	InChI=1S/C13H24O9/c1-5-6(16)2-7(8(3-14)20-5)21-13-12(19)11(18)10(17)9(4-15)22-13/h5-19H,2-4H2,1H3	null	CC1C(CC(C(O1)CO)OC2C(C(C(C(O2)CO)O)O)O)O	-2.79999995	129292972	PubChem:(129292972)	2	305.12342834472656	237.049	316_doliocarpus-ecotype-neg-sirius_425	425
N/A	2	1	2	2	N/A	-177.3611645852576	0.12613065326633166	54.95933704803604	C13H22O8	[M - H]-	VCAWUMOFEKQAES	InChI=1S/C13H22O8/c1-2-3-18-4-5-19-6-7-20-13-12(17)11(16)10(15)9(8-14)21-13/h1,9-17H,3-8H2	null	C#CCOCCOCCOC1C(C(C(C(O1)CO)O)O)O	-2.20000005	117704282;137334040	PubChem:(117704282 137334040)	2	305.12342834472656	237.049	316_doliocarpus-ecotype-neg-sirius_425	425
224	1	2	2	4	0.10413175832216748	-163.06042543667564	0.012060301507537691	28.41775070094087	C17H32N6O4	[M - H]-	GTRNFMZVHZMNNC	InChI=1S/C17H32N6O4/c1-10(2)8-14(22-12(4)25)16(27)21-11(3)15(26)23-13(9-24)6-5-7-20-17(18)19/h9-11,13-14H,5-8H2,1-4H3,(H,21,27)(H,22,25)(H,23,26)(H4,18,19,20)	null	CC(C)CC(C(=O)NC(C)C(=O)NC(CCCN=C(N)N)C=O)NC(=O)C	-0.899999976	10812151	PubChem:(10812151)	2	383.2408752441406	343.01	196_doliocarpus-ecotype-neg-sirius_244	244
N/A	2	2	2	4	N/A	-184.30243601525405	0.012060301507537691	28.41775070094087	C17H34N6O5	[M - H2O - H]-	JWAPSDFZVPDJPY	InChI=1S/C17H34N6O5/c1-11(22-16(26)12(20)6-2-4-8-18)15(25)21-10-14(24)23-13(17(27)28)7-3-5-9-19/h11-13H,2-10,18-20H2,1H3,(H,21,25)(H,22,26)(H,23,24)(H,27,28)	6-amino-2-[[2-[2-(2,6-diaminohexanoylamino)propanoylamino]acetyl]amino]hexanoic acid	CC(C(=O)NCC(=O)NC(CCCCN)C(=O)O)NC(=O)C(CCCCN)N	-4.5999999	18302476	PubChem:(18302476)	2	383.2408752441406	343.01	196_doliocarpus-ecotype-neg-sirius_244	244
225	1	1	1	1	0.10382419189115161	-36.2957279574139	0.9999999999999999	11.467274678971801	C7H8O3	[M - H2O - H]-	NGYYFWGABVVEPL	InChI=1S/C7H8O3/c8-4-5-1-6(9)3-7(10)2-5/h1-3,8-10H,4H2	3,5-Dihydroxybenzylalcohol	C1=C(C=C(C=C1O)O)CO	0.300000012	34661	SuperNatural:(SN00257690);ZINC bio:(ZINC00388547);additional;MeSH:(34661);PubMed;NORMAN:(NS00028743);COCONUT:(CNP0197323);Natural Products:(UNPD187190);PubChem:(34661);PubChem class - safety and toxic;Training Set;KEGG Mine	8661033030	121.02949523925781	34.242	306_doliocarpus-ecotype-neg-sirius_401	401
226	1	1	1	1	0.10379263181234884	-92.58856881461388	0.0	54.8246161851708	C20H36O10	[M - H]-	JFUAVFPOMUYWOK	InChI=1S/C20H36O10/c1-2-3-4-5-6-7-8-26-19-15(24)14(23)13(22)12(29-19)10-28-20-16(25)18-17(30-20)11(21)9-27-18/h11-25H,2-10H2,1H3	null	CCCCCCCCOC1C(C(C(C(O1)COC2C(C3C(O2)C(CO3)O)O)O)O)O	-0.0322146565		EcoCyc Mine	17179869184	435.2232666015625	252.37400000000002	363_doliocarpus-ecotype-neg-sirius_498	498
227	1	1	2	2	0.10357362416705972	-38.61252794610977	0.9999999999999999	74.50264959500592	C10H18O8	[M - H]-	UGDCVWGDDMNVHK	InChI=1S/C10H18O8/c1-4(13)5(2-11)17-10-9(16)8(15)7(14)6(3-12)18-10/h2,4-10,12-16H,3H2,1H3	null	CC(C(C=O)OC1C(C(C(C(O1)CO)O)O)O)O	-2.35808825		KEGG Mine	8589934592	265.0928955078125	85.673	346_doliocarpus-ecotype-neg-sirius_471	471
N/A	2	1	2	2	N/A	-41.08240346831392	0.9999999999999999	74.50264959500592	C10H20O9	[M - H2O - H]-	ITFLJBALTPBYIL	InChI=1S/C10H20O9/c1-3(12)5(13)9(17)19-10-8(16)7(15)6(14)4(2-11)18-10/h3-17H,2H2,1H3	null	CC(C(C(O)OC1C(C(C(C(O1)CO)O)O)O)O)O	-3.4000001	132262691	PubChem:(132262691)	2	265.0928955078125	85.673	346_doliocarpus-ecotype-neg-sirius_471	471
228	1	1	2	2	0.10345356961449362	-25.235028886419506	0.9999999999999999	14.47229822862279	C13H26O2	[M - H]-	SZHOJFHSIKHZHA	InChI=1S/C13H26O2/c1-2-3-4-5-6-7-8-9-10-11-12-13(14)15/h2-12H2,1H3,(H,14,15)	Tridecylate	CCCCCCCCCCCCC(=O)O	4.80777311	12530;5173698;10703960;10727474;12008192;11401611;21932507;71728400;71309231;119080550	HMDB:(910);PubChem class - food;SuperNatural:(SN00329331 SN00156324);additional;PubMed;NORMAN:(NS00015240);COCONUT:(CNP0145185 CNP0299471);KNApSAcK:(7422);Natural Products:(UNPD160409);PubChem:(12530 5173698 10703960 10727474 12008192 11401611 21932507 71728400 71309231 119080550);CHEBI:(125832 45919 75084);PubChem class - bio and metabolites;KEGG:(C17076);PubChem class - safety and toxic;PubChem…	255625594	213.18589782714844	13.01	389_doliocarpus-ecotype-neg-sirius_544	544
N/A	2	1	2	2	N/A	-218.68489139296608	0.9999999999999999	14.47229822862279	C13H28O3	[M - H2O - H]-	YXKMAUZNYJCBAF	InChI=1S/C13H28O3/c14-10-7-5-3-1-2-4-6-8-12-16-13-9-11-15/h14-15H,1-13H2	null	C(CCCCCOCCCO)CCCCO	2.70000005	88469961	PubChem:(88469961)	2	213.18589782714844	13.01	389_doliocarpus-ecotype-neg-sirius_544	544
229	1	1	2	2	0.10334156133097687	-39.76757015518995	0.9999999999999999	33.0992021221091	C14H26O5	[M - H2O - H]-	CEDZIURHISELSQ	InChI=1S/C14H26O5/c15-12(11-14(18)19)9-7-5-3-1-2-4-6-8-10-13(16)17/h12,15H,1-11H2,(H,16,17)(H,18,19)	3-Hydroxytetradecanedioate	C(CCCCCC(=O)O)CCCCC(CC(=O)O)O	2.9000001	20848955;20848956	COCONUT:(CNP0240170);HMDB:(394);PubChem:(20848955 20848956);SuperNatural:(SN00215756);CHEBI:(89276);PubChem class - bio and metabolites	19922986	255.16046142578125	345.856	3_doliocarpus-ecotype-neg-sirius_4	4
N/A	2	1	2	2	N/A	-52.208270600201416	0.9999999999999999	33.0992021221091	C14H24O4	[M - H]-	HABBDUAFSHZDDO	InChI=1S/C14H24O4/c15-13(16)11-9-7-5-3-1-2-4-6-8-10-12-14(17)18/h9,11H,1-8,10,12H2,(H,15,16)(H,17,18)	null	C(CCCCCC(=O)O)CCCCC=CC(=O)O	3.84431815	53866403;87085456;129762959	PubChem:(53866403 87085456 129762959)	2	255.16046142578125	345.856	3_doliocarpus-ecotype-neg-sirius_4	4
230	1	1	2	2	0.10320215943927062	-49.41407205698031	0.9999999999999999	26.958780700730944	C14H26O5	[M - H2O - H]-	CEDZIURHISELSQ	InChI=1S/C14H26O5/c15-12(11-14(18)19)9-7-5-3-1-2-4-6-8-10-13(16)17/h12,15H,1-11H2,(H,16,17)(H,18,19)	3-Hydroxytetradecanedioate	C(CCCCCC(=O)O)CCCCC(CC(=O)O)O	2.9000001	20848955;20848956	COCONUT:(CNP0240170);HMDB:(394);PubChem:(20848955 20848956);SuperNatural:(SN00215756);CHEBI:(89276);PubChem class - bio and metabolites	19922986	255.1599884033203	420.936	329_doliocarpus-ecotype-neg-sirius_448	448
N/A	2	1	2	2	N/A	-70.60238872201325	0.9999999999999999	26.958780700730944	C14H24O4	[M - H]-	GKZKBFQJMGIVPD	InChI=1S/C14H24O4/c1-3-5-6-7-8-9-10-12(14(17)18)11(4-2)13(15)16/h3-10H2,1-2H3,(H,15,16)(H,17,18)	null	CCCCCCCCC(=C(CC)C(=O)O)C(=O)O	4.4000001	22403487;53843857;88523238	PubChem:(22403487 53843857 88523238)	2	255.1599884033203	420.936	329_doliocarpus-ecotype-neg-sirius_448	448
231	1	1	2	4	0.10277211415656481	-135.67710831338184	0.7000000000000001	5.48754723477137	C16H32O8	[M - H]-	WORKILFJJIFAJP	InChI=1S/C16H32O8/c1-2-4-19-6-8-21-10-12-23-14-15-24-13-11-22-9-7-20-5-3-16(17)18/h2-15H2,1H3,(H,17,18)	null	CCCOCCOCCOCCOCCOCCOCCC(=O)O	-0.300000012	87427862	PubChem:(87427862)	2	351.2036437988281	396.721	587_doliocarpus-ecotype-neg-sirius_1066	1066
N/A	2	1	2	4	N/A	-284.084137070913	0.7000000000000001	5.48754723477137	C16H34O9	[M - H2O - H]-	MOGCUPLMMBLUEO	InChI=1S/C16H34O9/c1-8(2)6-10(19)15(13(22)11(20)7-18)25-16(24)14(23)12(21)9(3)4-5-17/h8-24H,4-7H2,1-3H3	null	CC(C)CC(C(C(C(CO)O)O)OC(C(C(C(C)CCO)O)O)O)O	-2.0	138701986	PubChem:(138701986)	2	351.2036437988281	396.721	587_doliocarpus-ecotype-neg-sirius_1066	1066
232	1	1	2	2	0.10226951301608267	-19.279258072149663	0.9959798994974874	67.22023875548919	C12H24O10	[M - H]-	SWULWCVUVHQYEY	InChI=1S/C12H24O10/c1-4(15)11(7(17)5(16)2-13)22-12-10(20)9(19)8(18)6(3-14)21-12/h4-20H,2-3H2,1H3	null	CC(C(C(C(CO)O)O)OC1C(C(C(C(O1)CO)O)O)O)O	-3.51754975		KEGG Mine	8589934592	327.13006591796875	41.775	285_doliocarpus-ecotype-neg-sirius_365	365
N/A	2	1	2	2	N/A	-67.3948351169374	0.9959798994974874	67.22023875548919	C12H26O11	[M - H2O - H]-	DPVXEIMDJRZWJU	InChI=1S/C12H26O11/c13-1-5(15)9(19)11(21)7(17)3-23-4-8(18)12(22)10(20)6(16)2-14/h5-22H,1-4H2	6-(2,3,4,5,6-pentahydroxyhexoxy)hexane-1,2,3,4,5-pentol	C(C(C(C(C(COCC(C(C(C(CO)O)O)O)O)O)O)O)O)O	-4.73115778	21869031;22841394;87459470	COCONUT:(CNP0281395);Natural Products:(UNPD151336);PubChem:(21869031 22841394 87459470);SuperNatural:(SN00370744)	3178498	327.13006591796875	41.775	285_doliocarpus-ecotype-neg-sirius_365	365
233	1	1	2	2	0.10147516906882459	-29.5906361680343	0.9999999999999999	45.10829025045258	C8H8O4	[M - H2O - H]-	IGMNYECMUMZDDF	InChI=1S/C8H8O4/c9-6-1-2-7(10)5(3-6)4-8(11)12/h1-3,9-10H,4H2,(H,11,12)	Alcapton	C1=CC(=C(C=C1O)CC(=O)O)O	0.636410713	780;5460389;46781702	HMDB:(130);SuperNatural:(SN00001381 SN00387546);ZINC bio:(ZINC00388428);additional;MeSH:(780);Plantcyc:(HOMOGENTISATE);PubMed;NORMAN:(NS00015132);COCONUT:(CNP0114662 CNP0197540);KNApSAcK:(7309);Natural Products:(UNPD49904);PubChem:(780 5460389 46781702);CHEBI:(16169 44747);PubChem class - bio and metabolites;EcoCyc Mine;KEGG:(C00544);PubChem class - safety and toxic;Training Set;Biocyc:(HOMOGENTI…	17267878270	149.02427673339844	587.76	156_doliocarpus-ecotype-neg-sirius_192	192
N/A	2	1	2	2	N/A	-69.37003640473885	0.9999999999999999	45.10829025045258	C8H6O3	[M - H]-	DFIOBSJHIZBUCE	InChI=1S/C8H6O3/c9-4-6-1-2-7(5-10)8(11)3-6/h1-5,11H	1,4-Benzenedicarboxaldehyde, 2-hydroxy-	C1=CC(=C(C=C1C=O)O)C=O	0.882990539	15310187	PubChem:(15310187);KEGG Mine	8589934594	149.02427673339844	587.76	156_doliocarpus-ecotype-neg-sirius_192	192
234	1	1	2	2	0.10102862834422309	-29.5464667588802	0.9999999999999999	62.27090615178751	C5H10O5	[M - H2O - H]-	PYMYPHUHKUWMLA	InChI=1S/C5H10O5/c6-1-3(8)5(10)4(9)2-7/h1,3-5,7-10H,2H2	D-ribose	C(C(C(C(C=O)O)O)O)O	-2.00430107	854;8985;65550;66308;90428;95259;644160;644176;5311110;5460291;12103489;12103490;12306953;12306954;12306958;18761744;25244114;56846603;57557845;58654622;58332771;71773377;87229143;89052457;87919630;87946412;90472716;101262553;102305130;102602079;121225352;121225383;126455879;130831430;129646297;131698508;131708498;131868747;131872119;131873416;131873417;131873418;131874891;131875137;131875569;131…	HMDB:(29942);PubChem class - food;SuperNatural:(SN00024302 SN00263886 SN00352427 SN00383391 SN00289839);ZINC bio:(ZINC02508230 ZINC02531049 ZINC18168713);additional;HSDB:(58-86-6);MeSH:(854 65550 95259 644160 5311110 5460291);Plantcyc:(CPD-15699 CPD-15818 CPD-15377 CPD-15868 CPD-15700);PubMed;NORMAN:(NS00022309);COCONUT:(CNP0260454);Natural Products:(UNPD128636 UNPD74921 UNPD93964 UNPD120575 UNPD…	255847278	131.03489685058594	35.279	95_doliocarpus-ecotype-neg-sirius_121	121
N/A	2	1	2	2	N/A	-48.23346435342893	0.9999999999999999	62.27090615178751	C5H8O4	[M - H]-	XROFVGARNAXRSF	InChI=1S/C5H8O4/c1-3(2-6)4(7)5(8)9/h2-4,7H,1H3,(H,8,9)	null	CC(C=O)C(C(=O)O)O	-0.800000012	54484807	PubChem:(54484807);KEGG Mine	8589934594	131.03489685058594	35.279	95_doliocarpus-ecotype-neg-sirius_121	121
235	1	1	1	1	0.1005856192694132	-93.77363481394408	0.9819095477386937	10.431874628289549	C14H22O12	[M - H2O - H]-	QQPGQEWAICTBHP	InChI=1S/C14H22O12/c1-4(17)23-13-11(22)9(20)12(6(3-16)25-13)26-14-10(21)8(19)7(18)5(2-15)24-14/h5-7,9-16,18,20-22H,2-3H2,1H3	null	CC(=O)OC1C(C(C(C(O1)CO)OC2C(C(=O)C(C(O2)CO)O)O)O)O	-3.60170865		EcoCyc Mine	17179869184	363.0938415527344	180.652	337_doliocarpus-ecotype-neg-sirius_458	458
236	1	1	2	8	0.10020595217562575	-2.3673908596558233	0.6185929648241206	52.8366353159395	C30H26O12	[M - H]-	XFZJEEAOWLFHDH	InChI=1S/C30H26O12/c31-13-7-20(37)24-23(8-13)41-29(12-2-4-16(33)19(36)6-12)27(40)26(24)25-21(38)10-17(34)14-9-22(39)28(42-30(14)25)11-1-3-15(32)18(35)5-11/h1-8,10,22,26-29,31-40H,9H2	Endotelon	C1C(C(OC2=C1C(=CC(=C2C3C(C(OC4=CC(=CC(=C34)O)O)C5=CC(=C(C=C5)O)O)O)O)O)C6=CC(=C(C=C6)O)O)O	2.4000001	122738;130556;146798;147299;360757;442677;3246477;5320711;12109519;9959902;12967793;13269082;13269084;13269085;13269086;13269087;13269088;13269089;13269091;13269092;11180720;10303632;11250133;11342217;11399041;17751036;25185422;24823045;44318001;53298518;92252675;92252677;101022208;101022210;102012878;101236696;102150301;101416648;102328562;102328563;102509284;101986441;101990388;126736033;137425…	HMDB:(29754 37968 13690 33973 33974);SuperNatural:(SN00393563 SN00159697 SN00157195 SN00143476 SN00177677 SN00289116 SN00317684 SN00251454 SN00157449 SN00332801 SN00386517 SN00366745 SN00157592 SN00143408 SN00177676 SN00275397 SN00395759);additional;MeSH:(122738 130556 146798 11250133);PubMed;COCONUT:(CNP0192174);KNApSAcK:(2917);Natural Products:(UNPD68762 UNPD11733 UNPD118048 UNPD36162 UNPD77009…	87607678	577.134033203125	321.386	278_doliocarpus-ecotype-neg-sirius_355	355
N/A	2	1	2	8	N/A	-72.94084970653167	0.6185929648241206	52.8366353159395	C30H28O13	[M - H2O - H]-	WAUUXOOSQHZBIU	InChI=1S/C30H28O13/c31-13-7-20(37)25(21(38)8-13)28(42)27(41)24(11-1-3-15(32)18(35)5-11)26-22(39)10-17(34)14-9-23(40)29(43-30(14)26)12-2-4-16(33)19(36)6-12/h1-8,10,23-24,27-29,31-42H,9H2	null	C1C(C(OC2=C1C(=CC(=C2C(C3=CC(=C(C=C3)O)O)C(C(C4=C(C=C(C=C4O)O)O)O)O)O)O)C5=CC(=C(C=C5)O)O)O	1.87546909		KEGG Mine	8589934592	577.134033203125	321.386	278_doliocarpus-ecotype-neg-sirius_355	355
237	1	1	2	2	0.10017754340579219	-17.113825009596976	0.9999999999999999	16.602838054155388	C12H24O2	[M - H]-	POULHZVOKOAJMA	InChI=1S/C12H24O2/c1-2-3-4-5-6-7-8-9-10-11-12(13)14/h2-11H2,1H3,(H,13,14)	dodecoate	CCCCCCCCCCCC(=O)O	4.35856056	3893;450626;4149208;10512327;12227347;12227348;12227349;11252659;20687692;16212944;16213294;16213334;16217355;16217341;71308915;71308916;71309940;71479986;129180172;132426964	HMDB:(638);PubChem class - food;SuperNatural:(SN00280806 SN00002059);ZINC bio:(ZINC01529498);additional;HSDB:(143-07-7);MeSH:(3893);Plantcyc:(DODECANOATE);PubMed;NORMAN:(NS00008441);COCONUT:(CNP0201101 CNP0303017);KNApSAcK:(1221);Natural Products:(UNPD141768);PubChem:(3893 450626 4149208 10512327 12227347 12227348 12227349 11252659 20687692 16212944 16213294 16213334 16217355 16217341 71308915 71…	255830910	199.1702423095703	4.039	357_doliocarpus-ecotype-neg-sirius_489	489
N/A	2	1	2	2	N/A	-201.78442457180446	0.9999999999999999	16.602838054155388	C12H26O3	[M - H2O - H]-	SZLJUPFRUPEKGQ	InChI=1S/C12H26O3/c1-2-3-4-5-6-11(14)7-8-12(15)9-10-13/h11-15H,2-10H2,1H3	null	CCCCCCC(CCC(CCO)O)O	2.29999995	57267256	PubChem:(57267256)	2	199.1702423095703	4.039	357_doliocarpus-ecotype-neg-sirius_489	489
238	1	1	2	2	0.10003031948734956	-13.090089361039805	0.9999999999999999	15.399625325634199	C7H6O2	[M - H]-	IAVREABSGIHHMO	InChI=1S/C7H6O2/c8-5-6-2-1-3-7(9)4-6/h1-5,9H	3-Formylphenol	C1=CC(=CC(=C1)O)C=O	1.15341294	101;59348050;101613618	SuperNatural:(SN00333749);ZINC bio:(ZINC00901630);additional;MeSH:(101);Plantcyc:(3-OH-BENZALDEHYDE);PubMed;NORMAN:(NS00006270);COCONUT:(CNP0106037);Natural Products:(UNPD43393);PubChem:(101 59348050 101613618);YMDB Mine;CHEBI:(16207);PubChem class - bio and metabolites;EcoCyc Mine;KEGG:(C03067);PubChem class - safety and toxic;Training Set;Biocyc:(3-OH-BENZALDEHYDE)	51627616614	121.02938842773438	587.76	289_doliocarpus-ecotype-neg-sirius_372	372
N/A	2	1	2	2	N/A	-27.805314828251895	0.9999999999999999	15.399625325634199	C7H8O3	[M - H2O - H]-	NGYYFWGABVVEPL	InChI=1S/C7H8O3/c8-4-5-1-6(9)3-7(10)2-5/h1-3,8-10H,4H2	3,5-Dihydroxybenzylalcohol	C1=C(C=C(C=C1O)O)CO	0.300000012	34661	SuperNatural:(SN00257690);ZINC bio:(ZINC00388547);additional;MeSH:(34661);PubMed;NORMAN:(NS00028743);COCONUT:(CNP0197323);Natural Products:(UNPD187190);PubChem:(34661);PubChem class - safety and toxic;Training Set;KEGG Mine	8661033030	121.02938842773438	587.76	289_doliocarpus-ecotype-neg-sirius_372	372
239	1	1	2	14	0.09966108805507168	-29.783119571185786	0.3236180904522613	41.03390850486132	C30H26O13	[M - H2O - H]-	ZYDDITZPGFXQSD	InChI=1S/C30H26O13/c31-12-6-17(35)23-22(7-12)42-29(11-4-19(37)26(40)20(38)5-11)27(41)25(23)24-18(36)9-15(33)13-8-21(39)28(43-30(13)24)10-1-2-14(32)16(34)3-10/h1-7,9,21,25,27-29,31-41H,8H2	(2R,2''R,3S,3''S,4R)-2''-(3,4-dihydroxyphenyl)-2-(3,4,5-trihydroxyphenyl)-3,3'',4,4''-tetrahydro-2H,2''H-4,8''-bichromene-3,3'',5,5'',7,7''-hexol	C1C(C(OC2=C1C(=CC(=C2C3C(C(OC4=CC(=CC(=C34)O)O)C5=CC(=C(C(=C5)O)O)O)O)O)O)C6=CC(=C(C=C6)O)O)O	2.0	5317458;11527214;13831060;13831061;13831063;13831064;72193645;101086039;102115495;101990389;122394699	COCONUT:(CNP0225927);HMDB:(37651 37653);KNApSAcK:(9112);Natural Products:(UNPD12372 UNPD64535 UNPD82711 UNPD136499);PubChem:(5317458 11527214 13831060 13831061 13831063 13831064 72193645 101086039 102115495 101990389 122394699);SuperNatural:(SN00177678 SN00267627 SN00299874 SN00255768 SN00166135);CHEBI:(75664 75669 75666 75668);additional;PubChem class - bio and metabolites;KEGG Mine	8610414650	575.1190795898438	250.841	186_doliocarpus-ecotype-neg-sirius_232	232
N/A	2	1	2	14	N/A	-65.86094139547035	0.3236180904522613	41.03390850486132	C30H24O12	[M - H]-	SHYPVJZSIOEHJY	InChI=1S/C30H24O12/c31-13-7-19(36)24-23(8-13)41-30(12-2-4-16(33)18(35)6-12)29(39)26(24)25-20(37)10-22-14(28(25)42-30)9-21(38)27(40-22)11-1-3-15(32)17(34)5-11/h1-8,10,21,26-27,29,31-39H,9H2	null	C1C(C(OC2=C1C3=C(C4C(C(O3)(OC5=CC(=CC(=C45)O)O)C6=CC(=C(C=C6)O)O)O)C(=C2)O)C7=CC(=C(C=C7)O)O)O	2.4000001	14841178	COCONUT:(CNP0352328);HMDB:(40678);KNApSAcK:(9275);Natural Products:(UNPD16269 UNPD79251);PubChem:(14841178);SuperNatural:(SN00398411 SN00257622);PubChem class - bio and metabolites	19955738	575.1190795898438	250.841	186_doliocarpus-ecotype-neg-sirius_232	232
240	1	1	2	2	0.09953822144287852	-86.222185935161	0.9999999999999999	47.14832562778259	C12H14O4	[M - H]-	OHQFGTDAUDLCBG	InChI=1S/C12H14O4/c1-8-3-2-4-9(5-8)6-10(12(15)16)7-11(13)14/h2-5,10H,6-7H2,1H3,(H,13,14)(H,15,16)	Oprea1_547384	CC1=CC(=CC=C1)CC(CC(=O)O)C(=O)O	1.60000002	768885;768886;228104;3528011;6940802;6940803;102333540	PubChem:(768885 768886 228104 3528011 6940802 6940803 102333540);PubChem class - bio and metabolites;PubChem class - safety and toxic;Training Set;PubMed;Biocyc:(3-METHYLBENZYLSUCCINATE);KEGG Mine	8673839170	221.0816650390625	286.101	181_doliocarpus-ecotype-neg-sirius_226	226
N/A	2	1	2	2	N/A	-110.59145793141454	0.9999999999999999	47.14832562778259	C12H16O5	[M - H2O - H]-	AIAISZKWQCTBHD	InChI=1S/C12H16O5/c1-2-3-4-9(14)8-5-7(13)6-10(15)11(8)12(16)17/h5-6,9,13-15H,2-4H2,1H3,(H,16,17)	null	CCCCC(C1=CC(=CC(=C1C(=O)O)O)O)O	1.81687784		KEGG Mine	8589934592	221.0816650390625	286.101	181_doliocarpus-ecotype-neg-sirius_226	226
241	1	1	2	4	0.09935459349133749	-120.95183349912456	0.9608040201005026	17.216925372078727	C22H42O9	[M - H2O - H]-	XRODWTVLWCGTKT	InChI=1S/C22H42O9/c1-15(9-26-17(3)11-28-19(5)13-30-21(7)23)25-10-16(2)27-12-18(4)29-14-20(6)31-22(8)24/h15-20H,9-14H2,1-8H3	Hexapropylene glycol, diacetate	CC(COC(C)COC(C)COC(C)COC(=O)C)OCC(C)OCC(C)OC(=O)C	1.89999998	525168	PubChem:(525168)	2	431.26531982421875	320.06	192_doliocarpus-ecotype-neg-sirius_239	239
N/A	2	1	2	4	N/A	-210.22065568294948	0.9608040201005026	17.216925372078727	C22H40O8	[M - H]-	XAPJDMCGCFASLL	InChI=1S/C22H40O8/c1-8-15-12(4)19(26)22(7,21(28)29)18(25)11(3)9-10(2)16(23)13(5)17(24)14(6)20(27)30-15/h10-19,23-26H,8-9H2,1-7H3,(H,28,29)	null	CCC1C(C(C(C(C(CC(C(C(C(C(C(=O)O1)C)O)C)O)C)C)O)(C)C(=O)O)O)C	2.43964267		KEGG Mine	8589934592	431.26531982421875	320.06	192_doliocarpus-ecotype-neg-sirius_239	239
242	1	1	2	2	0.09909583701465391	-111.17865371587494	0.9994974874371858	68.84824394664837	C14H22O12	[M - H2O - H]-	JSKCOURWNSYUSL	InChI=1S/C14H22O12/c1-4(16)23-3-6-7(17)8(18)11(21)14(25-6)26-12-5(2-15)24-13(22)10(20)9(12)19/h5-8,11-15,17-22H,2-3H2,1H3	null	CC(=O)OCC1C(C(C(C(O1)OC2C(OC(C(=C2O)O)O)CO)O)O)O	-3.268718		KEGG Mine	8589934592	363.0935974121094	75.128	295_doliocarpus-ecotype-neg-sirius_381	381
N/A	2	1	2	2	N/A	-124.15797648154746	0.9994974874371858	68.84824394664837	C14H20O11	[M - H]-	WUXKBCGDYLXVSU	InChI=1S/C14H20O11/c1-6(15)21-5-9-10(22-7(2)16)11(23-8(3)17)12(13(18)24-9)25-14(19)20-4/h9-13,18H,5H2,1-4H3	null	CC(=O)OCC1C(C(C(C(O1)O)OC(=O)OC)OC(=O)C)OC(=O)C	-1.00532925	101578456	PubChem:(101578456)	2	363.0935974121094	75.128	295_doliocarpus-ecotype-neg-sirius_381	381
243	1	1	2	2	0.09907508172303013	-42.43160889962479	0.9999999999999999	50.66605647583444	C10H10O3	[M - H]-	DKZBBWMURDFHNE	InChI=1S/C10H10O3/c1-13-10-7-8(3-2-6-11)4-5-9(10)12/h2-7,12H,1H3	bmse000422	COC1=C(C=CC(=C1)C=CC=O)O	1.63574791	9984;5280536;5352904;10866923;16109952;101685503	HMDB:(141782);PubChem class - food;SuperNatural:(SN00156128);ZINC bio:(ZINC01529491);additional;MeSH:(9984 5280536);Plantcyc:(CONIFERYL-ALDEHYDE);PubMed;NORMAN:(NS00022205);COCONUT:(CNP0326347);KNApSAcK:(35949);Natural Products:(UNPD224637 UNPD167968);PubChem:(9984 5280536 5352904 10866923 16109952 101685503);CHEBI:(16547);PubChem class - bio and metabolites;KEGG:(C02666);Training Set;Biocyc:(CON…	155117950	177.05550384521484	293.782	189_doliocarpus-ecotype-neg-sirius_236	236
N/A	2	1	2	2	N/A	-68.46222948105961	0.9999999999999999	50.66605647583444	C10H12O4	[M - H2O - H]-	WUAXWQRULBZETB	InChI=1S/C10H12O4/c1-13-8-4-3-7(6-10(11)12)5-9(8)14-2/h3-5H,6H2,1-2H3,(H,11,12)	bmse000682	COC1=C(C=C(C=C1)CC(=O)O)OC	1.45586777	7139;4120878;59264930;59264934;59264953;59432678;91064704	HMDB:(434);ZINC bio:(ZINC00156504);additional;MeSH:(7139);PubMed;NORMAN:(NS00015120);COCONUT:(CNP0212917);Natural Products:(UNPD4570);PubChem:(7139 4120878 59264930 59264934 59264953 59432678 91064704);YMDB Mine;CHEBI:(86655);PubChem class - bio and metabolites;PubChem class - safety and toxic;Training Set;KEGG Mine	43036500078	177.05550384521484	293.782	189_doliocarpus-ecotype-neg-sirius_236	236
244	1	1	2	2	0.09849599443826751	-33.21504070545929	0.9999999999999999	7.105873599856806	C14H28O2	[M - H]-	TUNFSRHWOTWDNC	InChI=1S/C14H28O2/c1-2-3-4-5-6-7-8-9-10-11-12-13-14(15)16/h2-13H2,1H3,(H,15,16)	Crodacid	CCCCCCCCCCCCCC(=O)O	5.25698566	11005;4075158;10751964;10857357;12358993;11031759;11085731;11139069;16212357;16213483;16213484;16217411;25240455;25240476;53378100;57386499;71308873;71309229;87229012;90475636;100981817;102602066;118856122;132143346;137326478	HMDB:(806);PubChem class - food;SuperNatural:(SN00002084 SN00342724);ZINC bio:(ZINC01530417);HSDB:(544-63-8);MeSH:(11005 4075158);Plantcyc:(CPD-7836);PubMed;NORMAN:(NS00010444);COCONUT:(CNP0262703 CNP0364369);KNApSAcK:(1228);Natural Products:(UNPD144583);PubChem:(11005 4075158 10751964 10857357 12358993 11031759 11085731 11139069 16212357 16213483 16213484 16217411 25240455 25240476 53378100 5738…	255306622	227.20199584960938	467.589	234_doliocarpus-ecotype-neg-sirius_293	293
N/A	2	1	2	2	N/A	-164.51043048851852	0.9999999999999999	7.105873599856806	C14H30O3	[M - H2O - H]-	OKJJTUJYQURJGY	InChI=1S/C14H30O3/c1-2-8-13(16)9-6-4-3-5-7-10-14(17)11-12-15/h13-17H,2-12H2,1H3	null	CCCC(CCCCCCCC(CCO)O)O	3.0	88477513	PubChem:(88477513)	2	227.20199584960938	467.589	234_doliocarpus-ecotype-neg-sirius_293	293
245	1	1	2	2	0.09816681663753174	-68.43668528375163	0.9999999999999999	62.47177846805619	C14H24O5	[M - H2O - H]-	MWOSPJVAPDFGTI	InChI=1S/C14H24O5/c15-12(9-5-3-7-11-14(18)19)8-4-1-2-6-10-13(16)17/h1-11H2,(H,16,17)(H,18,19)	7-oxotetradecanedioic Acid	C(CCCC(=O)O)CCC(=O)CCCCCC(=O)O	1.89999998	4173076	PubChem:(4173076)	2	253.14474487304688	313.931	233_doliocarpus-ecotype-neg-sirius_290	290
N/A	2	1	2	2	N/A	-73.23448257862168	0.9999999999999999	62.47177846805619	C14H22O4	[M - H]-	JWLWROXTAUCQTJ	InChI=1S/C14H22O4/c1-4-10(9-12(6-3)14(17)18)7-8-11(5-2)13(15)16/h4-5,10-12H,1-2,6-9H2,3H3,(H,15,16)(H,17,18)	4,7-bis(ethenyl)-2-ethyloctanedioic acid	CCC(CC(CCC(C=C)C(=O)O)C=C)C(=O)O	3.0999999	59918628	PubChem:(59918628)	2	253.14474487304688	313.931	233_doliocarpus-ecotype-neg-sirius_290	290
246	1	1	2	2	0.09726573698780833	-30.619041625279205	0.9999999999999999	32.84347547273956	C13H22O4	[M - H]-	NIXDINZDFZJZHG	InChI=1S/C13H22O4/c1-2-3-4-5-6-7-8-11(13(16)17)9-10-12(14)15/h9H,2-8,10H2,1H3,(H,14,15)(H,16,17)	null	CCCCCCCCC(=CCC(=O)O)C(=O)O	3.79999995	71694435;121299780	COCONUT:(CNP0188501 CNP0296463);PubChem:(71694435 121299780);SuperNatural:(SN00041733);ZINC bio:(ZINC72320176);additional;Training Set	3694594	241.14443969726562	66.0	439_doliocarpus-ecotype-neg-sirius_660	660
N/A	2	1	2	2	N/A	-34.093206787643716	0.9999999999999999	32.84347547273956	C13H24O5	[M - H2O - H]-	ROYIOVVKJBERGN	InChI=1S/C13H24O5/c1-2-3-4-5-6-7-8-10(13(17)18)11(14)9-12(15)16/h10-11,14H,2-9H2,1H3,(H,15,16)(H,17,18)	null	CCCCCCCCC(C(CC(=O)O)O)C(=O)O	2.79999995	23844018;93473205;93473204;93473206;93473207	COCONUT:(CNP0052579 CNP0349066);PubChem:(23844018 93473205 93473204 93473206 93473207);SuperNatural:(SN00038826 SN00038824 SN00038827 SN00038825);ZINC bio:(ZINC38143771 ZINC38143772 ZINC38143773 ZINC38143774);additional;Training Set;KEGG Mine	8593629186	241.14443969726562	66.0	439_doliocarpus-ecotype-neg-sirius_660	660
247	1	1	2	2	0.09617195520758427	-140.29600643672953	0.9989949748743717	47.436268833817905	C27H46O10	[M - H]-	FKNZZNMDYMDZGK	InChI=1S/C27H46O10/c1-3-5-6-7-9-19(24(30)31)11-13-21(26(34)35)15-17-22(27(36)37)16-14-20(25(32)33)12-10-18(8-4-2)23(28)29/h18-22H,3-17H2,1-2H3,(H,28,29)(H,30,31)(H,32,33)(H,34,35)(H,36,37)	null	CCCCCCC(CCC(CCC(CCC(CCC(CCC)C(=O)O)C(=O)O)C(=O)O)C(=O)O)C(=O)O	5.52895355	57023285	PubChem:(57023285)	2	529.3024291992188	381.324	28_doliocarpus-ecotype-neg-sirius_42	42
N/A	2	1	2	2	N/A	-294.9230201624417	0.9989949748743717	47.436268833817905	C27H48O11	[M - H2O - H]-	LNYRYPVOJHOMRE	InChI=1S/C27H48O11/c1-14(2)5-4-6-15(3)17-9-7-16(8-10-17)13-35-26-24(34)22(32)25(19(12-29)37-26)38-27-23(33)21(31)20(30)18(11-28)36-27/h5,15-34H,4,6-13H2,1-3H3	null	CC(CCC=C(C)C)C1CCC(CC1)COC2C(C(C(C(O2)CO)OC3C(C(C(C(O3)CO)O)O)O)O)O	1.07188189		COCONUT:(CNP0220453);Natural Products:(UNPD21855);SuperNatural:(SN00356475)	3178496	529.3024291992188	381.324	28_doliocarpus-ecotype-neg-sirius_42	42
248	1	1	2	2	0.09600943084416676	-6.74151616838637	0.9999999999999999	9.77173816284143	C20H40O2	[M - H]-	VKOBVWXKNCXXDE	InChI=1S/C20H40O2/c1-2-3-4-5-6-7-8-9-10-11-12-13-14-15-16-17-18-19-20(21)22/h2-19H2,1H3,(H,21,22)	Arachate	CCCCCCCCCCCCCCCCCCCC(=O)O	7.95226192	10467;5461017;12254363;44256492;102044916;118855852;131869358;138402972	HMDB:(2212);SuperNatural:(SN00014185 SN00278638);ZINC bio:(ZINC06920376);additional;MeSH:(10467);Plantcyc:(ARACHIDIC_ACID);PubMed;NORMAN:(NS00010584);COCONUT:(CNP0166682 CNP0374238);KNApSAcK:(1209);Natural Products:(UNPD75278);PubChem:(10467 5461017 12254363 44256492 102044916 118855852 131869358 138402972);YMDB Mine;CHEBI:(28822 32360);PubChem class - bio and metabolites;KEGG:(C06425);PubChem cl…	34481301886	311.29547119140625	472.196	331_doliocarpus-ecotype-neg-sirius_451	451
N/A	2	1	2	2	N/A	-270.9697468552472	0.9999999999999999	9.77173816284143	C20H42O3	[M - H2O - H]-	OBJWLUBCKAIUQQ	InChI=1S/C20H42O3/c1-2-3-4-5-6-7-8-9-10-11-12-13-14-15-16-17-18-19-20(21,22)23/h21-23H,2-19H2,1H3	null	CCCCCCCCCCCCCCCCCCCC(O)(O)O	8.19999981	54141458	PubChem:(54141458)	2	311.29547119140625	472.196	331_doliocarpus-ecotype-neg-sirius_451	451
249	1	1	2	2	0.09598245198962477	-35.66309233902815	0.9999999999999999	44.64776796790953	C8H8O4	[M - H2O - H]-	IGMNYECMUMZDDF	InChI=1S/C8H8O4/c9-6-1-2-7(10)5(3-6)4-8(11)12/h1-3,9-10H,4H2,(H,11,12)	Alcapton	C1=CC(=C(C=C1O)CC(=O)O)O	0.636410713	780;5460389;46781702	HMDB:(130);SuperNatural:(SN00001381 SN00387546);ZINC bio:(ZINC00388428);additional;MeSH:(780);Plantcyc:(HOMOGENTISATE);PubMed;NORMAN:(NS00015132);COCONUT:(CNP0114662 CNP0197540);KNApSAcK:(7309);Natural Products:(UNPD49904);PubChem:(780 5460389 46781702);CHEBI:(16169 44747);PubChem class - bio and metabolites;EcoCyc Mine;KEGG:(C00544);PubChem class - safety and toxic;Training Set;Biocyc:(HOMOGENTI…	17267878270	149.02435302734375	60.97500000000001	216_doliocarpus-ecotype-neg-sirius_271	271
N/A	2	1	2	2	N/A	-55.2923308801245	0.9999999999999999	44.64776796790953	C8H6O3	[M - H]-	MTMONFVFAYLRSG	InChI=1S/C8H6O3/c9-5-8(11)6-1-3-7(10)4-2-6/h1-5,10H	Glyoxal, hydrate	C1=CC(=CC=C1C(=O)C=O)O	0.849948943	90568	COCONUT:(CNP0271271);Natural Products:(UNPD151646);PubChem:(90568);SuperNatural:(SN00323188);ZINC bio:(ZINC01728403);EcoCyc Mine;MeSH:(90568);PubMed;KEGG Mine	25772990534	149.02435302734375	60.97500000000001	216_doliocarpus-ecotype-neg-sirius_271	271
250	1	1	2	2	0.09594108795445074	-23.586392936895095	0.9999999999999999	9.988281895032065	C15H30O2	[M - H]-	WQEPLUUGTLDZJY	InChI=1S/C15H30O2/c1-2-3-4-5-6-7-8-9-10-11-12-13-14-15(16)17/h2-14H2,1H3,(H,16,17)	bmse000558	CCCCCCCCCCCCCCC(=O)O	5.70619869	13849;22169126;44256490;45934158;90474391;102602085;129724974;132427085	HMDB:(826);PubChem class - food;SuperNatural:(SN00268956 SN00027411);ZINC bio:(ZINC30731069);additional;MeSH:(13849);PubMed;NORMAN:(NS00015703);COCONUT:(CNP0219956 CNP0296248);KNApSAcK:(7423);Natural Products:(UNPD166620);PubChem:(13849 22169126 44256490 45934158 90474391 102602085 129724974 132427085);YMDB Mine;CHEBI:(78795 42504);PubChem class - bio and metabolites;KEGG:(C16537);PubChem class -…	34615372158	241.21726989746094	13.01	187_doliocarpus-ecotype-neg-sirius_233	233
N/A	2	1	2	2	N/A	-167.59744781694394	0.9999999999999999	9.988281895032065	C15H32O3	[M - H2O - H]-	CEEPYLKUPQPKMS	InChI=1S/C15H32O3/c16-13-9-5-2-1-3-7-11-15(18)12-8-4-6-10-14-17/h15-18H,1-14H2	null	C(CCCCO)CCCC(CCCCCCO)O	3.29999995	23454242	PubChem:(23454242)	2	241.21726989746094	13.01	187_doliocarpus-ecotype-neg-sirius_233	233
251	1	1	2	2	0.09590192803516912	-8.080506190651825	0.9999999999999999	31.632771750139735	C20H36O3	[M - H]-	ZTRWPEHMGCHTIT	InChI=1S/C20H36O3/c1-2-3-13-16-19(21)17-14-11-9-7-5-4-6-8-10-12-15-18-20(22)23/h9,11,14,17,19,21H,2-8,10,12-13,15-16,18H2,1H3,(H,22,23)	15-hydroxyicosa-11,13-dienoic acid	CCCCCC(C=CC=CCCCCCCCCCC(=O)O)O	6.4000001	1434;5282705;5353281;6610219;9797350;13723964;13723965;13723966;13723967;40467922;57370001;102602143;124385286;124385287;124385305;134688415;134689701	COCONUT:(CNP0347424);PubChem:(1434 5282705 5353281 6610219 9797350 13723964 13723965 13723966 13723967 40467922 57370001 102602143 124385286 124385287 124385305 134688415 134689701);CHEBI:(72847);additional;Training Set;PubMed	2637922	323.25946044921875	375.022	153_doliocarpus-ecotype-neg-sirius_189	189
N/A	2	1	2	2	N/A	-20.255999551407655	0.9999999999999999	31.632771750139735	C20H38O4	[M - H2O - H]-	XNZNRSPPLGJQGU	InChI=1S/C20H38O4/c1-2-3-4-5-7-10-13-18(21)16-17-19(22)14-11-8-6-9-12-15-20(23)24/h16-19,21-22H,2-15H2,1H3,(H,23,24)	null	CCCCCCCCC(C=CC(CCCCCCCC(=O)O)O)O	5.4000001	101956153	PubChem:(101956153)	2	323.25946044921875	375.022	153_doliocarpus-ecotype-neg-sirius_189	189
252	1	1	1	1	0.0952928993987278	-20.02877864816236	0.9999999999999999	6.07783174887536	C11H22O3	[M - H2O - H]-	KNRCBASNXNXUQQ	InChI=1S/C11H22O3/c12-10-8-6-4-2-1-3-5-7-9-11(13)14/h12H,1-10H2,(H,13,14)	11-hydroxyundecanoate	C(CCCCCO)CCCCC(=O)O	2.96791625	77237;7004975;10398000	NORMAN:(NS00030080);PubChem:(77237 7004975 10398000);YMDB Mine;CHEBI:(79126);ZINC bio:(ZINC02168567);PubChem class - safety and toxic;Training Set;PubMed;KEGG Mine	43017068642	183.1386489868164	544.903	515_doliocarpus-ecotype-neg-sirius_826	826
253	1	1	2	2	0.09501712808428735	-29.039359407024765	0.9999999999999999	21.03380534034394	C22H42O4	[M - H2O - H]-	WNZYVHPRHJWKKJ	InChI=1S/C22H42O4/c1-2-3-4-9-12-15-20(23)18-19-21(24)16-13-10-7-5-6-8-11-14-17-22(25)26/h18-21,23-24H,2-17H2,1H3,(H,25,26)	null	CCCCCCCC(C=CC(CCCCCCCCCCC(=O)O)O)O	6.5	10339158;10474332	PubChem:(10339158 10474332)	2	351.2910461425781	401.342	497_doliocarpus-ecotype-neg-sirius_773	773
N/A	2	1	2	2	N/A	-37.42035842625755	0.9999999999999999	21.03380534034394	C22H40O3	[M - H]-	CLYPSIMDKSXIQX	InChI=1S/C22H40O3/c1-2-18-21(23)19-16-14-12-10-8-6-4-3-5-7-9-11-13-15-17-20-22(24)25/h8,10,14,16,21,23H,2-7,9,11-13,15,17-20H2,1H3,(H,24,25)	null	CCCC(CC=CCC=CCCCCCCCCCCCC(=O)O)O	7.11849976		KEGG Mine	8589934592	351.2910461425781	401.342	497_doliocarpus-ecotype-neg-sirius_773	773
254	1	1	2	2	0.09460722100314176	-59.92573651201543	0.9999999999999999	24.251217068178097	C8H6O5	[M - H2O - H]-	MNUOZFHYBCRUOD	InChI=1S/C8H6O5/c9-5-3-1-2-4(7(10)11)6(5)8(12)13/h1-3,9H,(H,10,11)(H,12,13)	1, 3-hydroxy-	C1=CC(=C(C(=C1)O)C(=O)O)C(=O)O	0.371301264	69039;54723299	NORMAN:(NS00034309);COCONUT:(CNP0248276);Natural Products:(UNPD14052);PubChem:(69039 54723299);PubChem class - bio and metabolites;EcoCyc Mine;PubMed;KEGG Mine	25788973122	163.00347900390625	299.931	419_doliocarpus-ecotype-neg-sirius_621	621
N/A	2	1	2	2	N/A	-74.29824131734944	0.9999999999999999	24.251217068178097	C8H4O4	[M - H]-	CCTOEAMRIIXGDJ	InChI=1S/C8H4O4/c9-5-3-1-2-4-6(5)8(11)12-7(4)10/h1-3,9H	3-Hydroxyphthalicanhydride	C1=CC2=C(C(=C1)O)C(=O)OC2=O	1.5	96580	MeSH:(96580);PubChem class - safety and toxic;Training Set;PubChem:(96580);PubMed	67125318	163.00347900390625	299.931	419_doliocarpus-ecotype-neg-sirius_621	621
255	1	1	2	2	0.09438627171667308	-37.302454951670114	0.9999999999999999	23.922633339019864	C9H18O2	[M - H]-	FBUKVWPVBMHYJY	InChI=1S/C9H18O2/c1-2-3-4-5-6-7-8-9(10)11/h2-8H2,1H3,(H,10,11)	nonylate	CCCCCCCCC(=O)O	3.01092243	8158;5461016;12341498;10898987;16741170;72735671;90474154;101666387;101338842;131869261	HMDB:(847);PubChem class - food;SuperNatural:(SN00156114 SN00314918);additional;HSDB:(112-05-0);MeSH:(8158);PubMed;NORMAN:(NS00009752);COCONUT:(CNP0082858 CNP0128686);KNApSAcK:(30829);Natural Products:(UNPD103537 UNPD104751);PubChem:(8158 5461016 12341498 10898987 16741170 72735671 90474154 101666387 101338842 131869261);CHEBI:(29019 32361);PubChem class - bio and metabolites;EcoCyc Mine;KEGG:(C0…	17435577214	157.12316131591797	581.648	210_doliocarpus-ecotype-neg-sirius_263	263
N/A	2	1	2	2	N/A	-234.88098279876633	0.9999999999999999	23.922633339019864	C9H20O3	[M - H2O - H]-	ZLSSDKDHRMHLBT	InChI=1S/C9H20O3/c1-8(11)7-9(12)5-3-2-4-6-10/h8-12H,2-7H2,1H3	nonane-1,6,8-triol	CC(CC(CCCCCO)O)O	0.5	59342973	PubChem:(59342973)	2	157.12316131591797	581.648	210_doliocarpus-ecotype-neg-sirius_263	263
256	1	1	1	1	0.09302852316619192	-81.2882618689219	0.9999999999999999	1.3673855424268622	C9H17O3P	[M - H2O - H]-	MGQCQOUVDDDIHI	InChI=1S/C9H17O3P/c1-2-8-3-5-9(6-4-8)7-13(10,11)12/h2,8-9H,1,3-7H2,(H2,10,11,12)	null	C=CC1CCC(CC1)CP(=O)(O)O	1.10000002	58473371	PubChem:(58473371)	2	185.07469177246094	584.829	364_doliocarpus-ecotype-neg-sirius_500	500
257	1	1	2	2	0.09301384579125328	-45.7042246719413	0.9999999999999999	59.222960940718	C13H22O4	[M - H]-	NIXDINZDFZJZHG	InChI=1S/C13H22O4/c1-2-3-4-5-6-7-8-11(13(16)17)9-10-12(14)15/h9H,2-8,10H2,1H3,(H,14,15)(H,16,17)	null	CCCCCCCCC(=CCC(=O)O)C(=O)O	3.79999995	71694435;121299780	COCONUT:(CNP0188501 CNP0296463);PubChem:(71694435 121299780);SuperNatural:(SN00041733);ZINC bio:(ZINC72320176);additional;Training Set	3694594	241.14447021484375	586.335	274_doliocarpus-ecotype-neg-sirius_349	349
N/A	2	1	2	2	N/A	-63.32950497084233	0.9999999999999999	59.222960940718	C13H24O5	[M - H2O - H]-	SNFKIEFSJIZGIG	InChI=1S/C13H24O5/c14-11(10-13(17)18)8-6-4-2-1-3-5-7-9-12(15)16/h11,14H,1-10H2,(H,15,16)(H,17,18)	Tridecanedioic acid, 3-hydroxy-	C(CCCCC(CC(=O)O)O)CCCCC(=O)O	2.4000001	23052242	PubChem:(23052242)	2	241.14447021484375	586.335	274_doliocarpus-ecotype-neg-sirius_349	349
258	1	1	2	2	0.09185987873260307	-104.14621143142705	0.9999999999999999	7.331143103632026	C8H7O3	[M - H]-	VWCLFBKXPLUNDW	InChI=1S/C8H7O3/c1-5-2-3-7(9)6(4-5)8(10)11/h2-4,9H,1H2,(H,10,11)	null	[CH2]C1=CC(=C(C=C1)O)C(=O)O	1.38094532	57451236	PubChem:(57451236)	2	150.03211975097656	276.962	355_doliocarpus-ecotype-neg-sirius_485	485
N/A	2	1	2	2	N/A	-221.46463624941418	0.9999999999999999	7.331143103632026	C8H9O4	[M - H2O - H]-	ORAGSLPVXQRWHP	InChI=1S/C8H9O4/c1-11-6-3-5(9)4-7(12-2)8(6)10/h3-4,10H,1-2H3	null	COC1=CC(=CC(=C1O)OC)[O]	0.974906862	101406957	PubChem:(101406957)	2	150.03211975097656	276.962	355_doliocarpus-ecotype-neg-sirius_485	485
259	1	1	2	2	0.09146873645260875	-50.17304456900097	0.9999999999999999	50.78212640869571	C8H6O6	[M - H2O - H]-	YZBCICVNBHNLTK	InChI=1S/C8H6O6/c9-5-1-3(7(11)12)4(8(13)14)2-6(5)10/h1-2,9-10H,(H,11,12)(H,13,14)	4,5-Dihydroxyphthalate	C1=C(C(=CC(=C1O)O)C(=O)O)C(=O)O	0.300000012	45746;54675838	COCONUT:(CNP0173029);Natural Products:(UNPD16730);PubChem:(45746 54675838);SuperNatural:(SN00273339);CHEBI:(58051 17199);MeSH:(45746);KEGG:(C03233);Training Set;PubMed;Biocyc:(CPD-636)	3197286	178.9984588623047	587.76	128_doliocarpus-ecotype-neg-sirius_160	160
N/A	2	1	2	2	N/A	-97.64460001350282	0.9999999999999999	50.78212640869571	C8H4O5	[M - H]-	OTXNQJFPWOGQRL	InChI=1S/C8H4O5/c9-5-1-3-4(2-6(5)10)8(12)13-7(3)11/h1-2,9-10H	null	C1=C2C(=CC(=C1O)O)C(=O)OC2=O	0.600000024	54169357	PubChem:(54169357);KEGG Mine	8589934594	178.9984588623047	587.76	128_doliocarpus-ecotype-neg-sirius_160	160
260	1	1	2	2	0.0913636955621554	-405.1151680755281	0.9949748743718592	48.84960002929277	C20H40O8	[M - H]-	QYCBUSMXPIBZKZ	InChI=1S/C20H40O8/c1-5-21-9-17(25-7-3)11-23-13-19(27-15-20-16-28-20)14-24-12-18(26-8-4)10-22-6-2/h17-20H,5-16H2,1-4H3	null	CCOCC(COCC(COCC(COCC)OCC)OCC1CO1)OCC	0.600000024	58517117	PubChem:(58517117)	2	407.2652587890625	306.24	341_doliocarpus-ecotype-neg-sirius_463	463
N/A	2	1	2	2	N/A	-472.9088214372438	0.9949748743718592	48.84960002929277	C20H42O9	[M - H2O - H]-	MTOHZNKQROEFOT	InChI=1S/C20H42O9/c1-5-27-10-15(19(25)20(26)17(23)9-21)7-8-29-12-16(11-28-6-2)13(3)18(24)14(4)22/h13-26H,5-12H2,1-4H3	null	CCOCC(CCOCC(COCC)C(C)C(C(C)O)O)C(C(C(CO)O)O)O	-1.20000005	54318146	PubChem:(54318146)	2	407.2652587890625	306.24	341_doliocarpus-ecotype-neg-sirius_463	463
261	1	1	2	2	0.09089542923587056	-118.48945718573984	0.9999999999999999	26.500603519829404	C13H20O3	[M - H2O - H]-	WYBFOZVHLHLJGH	InChI=1S/C13H20O3/c14-12-9-6-5-8-11(12)7-3-1-2-4-10-13(15)16/h8H,1-7,9-10H2,(H,15,16)	7-(6-oxo-1-cyclohexenyl)-heptanoic acid	C1CC=C(C(=O)C1)CCCCCCC(=O)O	2.5999999	24974150	PubChem:(24974150)	2	205.123291015625	8.67	570_doliocarpus-ecotype-neg-sirius_999	999
N/A	2	1	2	2	N/A	-147.37345621121446	0.9999999999999999	26.500603519829404	C13H18O2	[M - H]-	IUBDLGVJPDFCBN	InChI=1S/C13H18O2/c1-3-5-9-13(15)11-7-6-10-12(14)8-4-2/h3-5,8-9H,1,6-7,10-11H2,2H3	null	CC=CC(=O)CCCCC(=O)C=CC=C	2.29999995	123948092	PubChem:(123948092)	2	205.123291015625	8.67	570_doliocarpus-ecotype-neg-sirius_999	999
262	1	1	2	2	0.09064053633977968	-20.938133921694902	0.9999999999999999	20.173202129127837	C10H20O2	[M - H]-	GHVNFZFCNZKVNT	InChI=1S/C10H20O2/c1-2-3-4-5-6-7-8-9-10(11)12/h2-9H2,1H3,(H,11,12)	decylate	CCCCCCCCCC(=O)O	3.46013498	2969;450633;4678093;12209362;12209363;10899155;10975973;11073915;10419680;16213405;16217385;25210159;45934034;71309272;101941139;129776640;131869334;132427169;135373094	HMDB:(511);PubChem class - food;SuperNatural:(SN00396105 SN00002048);ZINC bio:(ZINC01529229);additional;HSDB:(334-48-5);MeSH:(2969);Plantcyc:(CPD-3617);PubMed;NORMAN:(NS00005224);COCONUT:(CNP0083554 CNP0213238);KNApSAcK:(1213);Natural Products:(UNPD103170);PubChem:(2969 450633 4678093 12209362 12209363 10899155 10975973 11073915 10419680 16213405 16217385 25210159 45934034 71309272 101941139 1297…	255830910	171.13906860351562	565.67	239_doliocarpus-ecotype-neg-sirius_298	298
N/A	2	1	2	2	N/A	-244.389703098291	0.9999999999999999	20.173202129127837	C10H22O3	[M - H2O - H]-	GNSRVODKYHUVCU	InChI=1S/C10H22O3/c1-2-5-9(12)8-10(13)6-3-4-7-11/h9-13H,2-8H2,1H3	null	CCCC(CC(CCCCO)O)O	1.0	15527708;101153234	PubChem:(15527708 101153234)	2	171.13906860351562	565.67	239_doliocarpus-ecotype-neg-sirius_298	298
263	1	1	2	2	0.08992213128616026	-212.07849544820988	0.9999999999999999	54.43844923526206	C12H20N2O7	[M - H2O - H]-	VTWBTZUWYSQJLE	InChI=1S/C12H20N2O7/c1-2-3-4-7(10(17)18)13-12(21)14-8(11(19)20)5-6-9(15)16/h7-8H,2-6H2,1H3,(H,15,16)(H,17,18)(H,19,20)(H2,13,14,21)	null	CCCCC(C(=O)O)NC(=O)NC(CCC(=O)O)C(=O)O	0.300000012	137455333	PubChem:(137455333)	2	285.1097106933594	35.68	136_doliocarpus-ecotype-neg-sirius_169	169
N/A	2	1	2	2	N/A	-216.04052763806317	0.9999999999999999	54.43844923526206	C12H18N2O6	[M - H]-	WVGHQLZNFOCKFB	InChI=1S/C12H18N2O6/c1-3-5-19-11(17)13-8-9(7-10(15)16)14-12(18)20-6-4-2/h3-4,9H,1-2,5-8H2,(H,13,17)(H,14,18)(H,15,16)	null	C=CCOC(=O)NCC(CC(=O)O)NC(=O)OCC=C	0.5	54451422;54451423;54451424	PubChem:(54451422 54451423 54451424)	2	285.1097106933594	35.68	136_doliocarpus-ecotype-neg-sirius_169	169
264	1	1	2	2	0.08952454440331199	-38.53900930863531	0.9999999999999999	30.501690254285307	C14H26O5	[M - H2O - H]-	CEDZIURHISELSQ	InChI=1S/C14H26O5/c15-12(11-14(18)19)9-7-5-3-1-2-4-6-8-10-13(16)17/h12,15H,1-11H2,(H,16,17)(H,18,19)	3-Hydroxytetradecanedioate	C(CCCCCC(=O)O)CCCCC(CC(=O)O)O	2.9000001	20848955;20848956	COCONUT:(CNP0240170);HMDB:(394);PubChem:(20848955 20848956);SuperNatural:(SN00215756);CHEBI:(89276);PubChem class - bio and metabolites	19922986	255.16028594970703	61.40999999999999	362_doliocarpus-ecotype-neg-sirius_497	497
N/A	2	1	2	2	N/A	-61.680681524923955	0.9999999999999999	30.501690254285307	C14H24O4	[M - H]-	PNWLTVQAVCNDDS	InChI=1S/C14H24O4/c1-2-12(14(17)18)10-8-6-4-3-5-7-9-11-13(15)16/h9,11-12H,2-8,10H2,1H3,(H,15,16)(H,17,18)	null	CCC(CCCCCCCC=CC(=O)O)C(=O)O	4.0	54198982	PubChem:(54198982)	2	255.16028594970703	61.40999999999999	362_doliocarpus-ecotype-neg-sirius_497	497
265	1	1	2	2	0.08943120532086941	-72.71187743749041	0.9999999999999999	5.303694233096193	C9H17O3P	[M - H2O - H]-	MGQCQOUVDDDIHI	InChI=1S/C9H17O3P/c1-2-8-3-5-9(6-4-8)7-13(10,11)12/h2,8-9H,1,3-7H2,(H2,10,11,12)	null	C=CC1CCC(CC1)CP(=O)(O)O	1.10000002	58473371	PubChem:(58473371)	2	185.07470703125	371.957	102_doliocarpus-ecotype-neg-sirius_131	131
N/A	2	1	2	2	N/A	-80.32726104776822	0.9999999999999999	5.303694233096193	C9H15O2P	[M - H]-	SEUBVJBAFBZFSY	InChI=1S/C9H15O2P/c1-3-5-6-7-9-12(10,11)8-4-2/h3-4,6-7H,1-2,5,8-9H2,(H,10,11)	null	C=CCC=CCP(=O)(CC=C)O	1.10000002	88637472	PubChem:(88637472)	2	185.07470703125	371.957	102_doliocarpus-ecotype-neg-sirius_131	131
266	1	1	2	4	0.08933781706551862	-134.09240776563243	0.7452261306532664	13.408540555325375	C11H24N2O6	[M - H]-	NXUWWNLGRJVLBV	InChI=1S/C11H24N2O6/c1-7(15)13-4-2-3-12-5-8(16)10(18)11(19)9(17)6-14/h8-12,14,16-19H,2-6H2,1H3,(H,13,15)	null	CC(=O)NCCCNCC(C(C(C(CO)O)O)O)O	-3.70000005	122579854	PubChem:(122579854)	2	279.15748596191406	332.318	197_doliocarpus-ecotype-neg-sirius_246	246
N/A	2	1	2	4	N/A	-143.2454939625062	0.7452261306532664	13.408540555325375	C11H26N2O7	[M - H2O - H]-	NXSOVGYODPFMLI	InChI=1S/C11H26N2O7/c14-3-10(4-15,5-16)12-1-9(20)2-13-11(6-17,7-18)8-19/h9,12-20H,1-8H2	2-[[3-[[1,3-dihydroxy-2-(hydroxymethyl)propan-2-yl]amino]-2-hydroxypropyl]amino]-2-(hydroxymethyl)propane-1,3-diol	C(C(CNC(CO)(CO)CO)O)NC(CO)(CO)CO	-5.5999999	408774;7315837	PubChem:(408774 7315837)	2	279.15748596191406	332.318	197_doliocarpus-ecotype-neg-sirius_246	246
267	1	1	1	1	0.08901366758058694	-167.41959002327027	0.9914572864321608	5.248673859554604	C14H23NO4	[M - H2O - H]-	PZZNSTAEMRSKBN	InChI=1S/C14H23NO4/c16-13(15-9-10-5-7-19-8-6-10)11-3-1-2-4-12(11)14(17)18/h10-12H,1-9H2,(H,15,16)(H,17,18)	null	C1CCC(C(C1)C(=O)NCC2CCOCC2)C(=O)O	1.20000005	55228161;98537304	PubChem:(55228161 98537304)	2	250.1451873779297	399.8	227_doliocarpus-ecotype-neg-sirius_283	283
268	1	1	2	2	0.08886568855868272	-63.99719138201733	0.9999999999999999	45.23029763903847	C10H16O5	[M - H]-	XTQIBFVBYWIHIP	InChI=1S/C10H16O5/c11-8(6-7-10(14)15)4-2-1-3-5-9(12)13/h1-7H2,(H,12,13)(H,14,15)	null	C(CCC(=O)CCC(=O)O)CCC(=O)O	0.100000001	1755	COCONUT:(CNP0347006);PubChem:(1755);additional;PubChem class - bio and metabolites;MeSH:(1755);PubChem class - safety and toxic;Training Set;PubMed	86523974	215.09242248535156	139.505	600_doliocarpus-ecotype-neg-sirius_1135	1135
N/A	2	1	2	2	N/A	-68.43167985918717	0.9999999999999999	45.23029763903847	C10H18O6	[M - H2O - H]-	OIMMZRJVQQWFEI	InChI=1S/C10H18O6/c11-7(9(14)10(15)16)5-3-1-2-4-6-8(12)13/h7,9,11,14H,1-6H2,(H,12,13)(H,15,16)	null	C(CCCC(=O)O)CCC(C(C(=O)O)O)O	0.200000003	21850972	PubChem:(21850972)	2	215.09242248535156	139.505	600_doliocarpus-ecotype-neg-sirius_1135	1135
269	1	1	2	6	N/A	-86.87144825192205	0.7286432160804021	2.379702579126861	C10H4N2O4	[M - H]-	MXTJNGBPCMTVJI	InChI=1S/C10H4N2O4/c11-5-7-3-6-4-8(12(14)15)1-2-9(6)16-10(7)13/h1-4H	Oprea1_431910	C1=CC2=C(C=C1[N+](=O)[O-])C=C(C(=O)O2)C#N	1.70000005	776096	PubChem:(776096)	2	215.00975799560547	60.97500000000001	415_doliocarpus-ecotype-neg-sirius_612	612
N/A	2	1	2	6	N/A	-157.78940206140754	0.7286432160804021	2.379702579126861	C10H6N2O5	[M - H2O - H]-	ITJAESMDLSSBAU	InChI=1S/C10H6N2O5/c13-9-7(10(14)15)3-5-1-2-6(12(16)17)4-8(5)11-9/h1-4H,(H,11,13)(H,14,15)	null	C1=CC2=C(C=C1[N+](=O)[O-])NC(=O)C(=C2)C(=O)O	1.5	10776029	PubChem:(10776029);PubMed	66	215.00975799560547	60.97500000000001	415_doliocarpus-ecotype-neg-sirius_612	612
270	1	1	2	3	0.08811914822238567	-21.763698821908786	0.8547738693467336	4.52968144290398	C16H26O3S	[M - H]-	UASQKKHYUPBQJR	InChI=1S/C16H26O3S/c1-2-3-4-5-6-7-8-9-10-15-11-13-16(14-12-15)20(17,18)19/h11-14H,2-10H2,1H3,(H,17,18,19)	4-decylbenzenesulfonate	CCCCCCCCCCC1=CC=C(C=C1)S(=O)(=O)O	5.39508438	8812;14746914	HSDB:(140-60-3);NORMAN:(NS00024553);COCONUT:(CNP0003202);PubChem class - safety and toxic;PubChem:(8812 14746914)	69468674	297.1526184082031	356.753	90_doliocarpus-ecotype-neg-sirius_115	115
N/A	2	1	2	3	N/A	-209.6203984073165	0.8547738693467336	4.52968144290398	C16H28O4S	[M - H2O - H]-	MFISIXGCFUKRRQ	InChI=1S/C16H28O4S/c1-16(2)14-9-7-11-5-3-4-6-12(11)13(14)8-10-15(16)20-21(17,18)19/h11-15H,3-10H2,1-2H3,(H,17,18,19)	null	CC1(C2CCC3CCCCC3C2CCC1OS(=O)(=O)O)C	4.69999981	118905011	PubChem:(118905011)	2	297.1526184082031	356.753	90_doliocarpus-ecotype-neg-sirius_115	115
271	1	1	2	2	0.08806598012547763	-49.08200831046857	0.9999999999999999	78.05867075111803	C13H24O11	[M - H]-	OJDXNEYOGUEMJV	InChI=1S/C13H24O11/c14-1-4-8(18)10(20)12(6(3-16)22-4)24-13-11(21)9(19)7(17)5(2-15)23-13/h4-21H,1-3H2	(5R)-2-[(3R)-4,5-dihydroxy-2,6-bis(hydroxymethyl)oxan-3-yl]oxy-6-(hydroxymethyl)oxane-3,4,5-triol	C(C1C(C(C(C(O1)CO)OC2C(C(C(C(O2)CO)O)O)O)O)O)O	-4.30000019	10522220;10522299;60087033;68372215;72644633;91017827	PubChem:(10522220 10522299 60087033 68372215 72644633 91017827)	2	355.125244140625	35.68	238_doliocarpus-ecotype-neg-sirius_297	297
N/A	2	1	2	2	N/A	-73.08533688108096	0.9999999999999999	78.05867075111803	C13H26O12	[M - H2O - H]-	KBVRTXDGFZHWLD	InChI=1S/C13H26O12/c14-1-4(16)7(18)10(21)8(19)5(17)3-24-13-12(23)11(22)9(20)6(2-15)25-13/h4-23H,1-3H2	null	C(C1C(C(C(C(O1)OCC(C(C(C(C(CO)O)O)O)O)O)O)O)O)O	-5.80000019	67072633;67072634;89906833;89906834	COCONUT:(CNP0140428);Natural Products:(UNPD191407);PubChem:(67072633 67072634 89906833 89906834);SuperNatural:(SN00305995)	3178498	355.125244140625	35.68	238_doliocarpus-ecotype-neg-sirius_297	297
272	1	1	2	2	0.08709283022791614	-85.24423325914464	0.9999999999999999	22.475780063015957	C5H5N3O	[M - H]-	FMCGVOTYJBSILJ	InChI=1S/C5H5N3O/c6-4-1-2-7-5(3-9)8-4/h1-3H,(H2,6,7,8)	null	C1=CN=C(N=C1N)C=O	-0.300000012	23434552	PubChem:(23434552)	2	122.03588104248047	304.519	302_doliocarpus-ecotype-neg-sirius_394	394
N/A	2	1	2	2	N/A	-103.61301620310726	0.9999999999999999	22.475780063015957	C5H7N3O2	[M - H2O - H]-	DIQXKVFYGJUKSM	InChI=1S/C5H7N3O2/c1-8-3-4(2-6-8)5(9)7-10/h2-3,10H,1H3,(H,7,9)	null	CN1C=C(C=N1)C(=O)NO	-1.0	28742913	PubChem:(28742913)	2	122.03588104248047	304.519	302_doliocarpus-ecotype-neg-sirius_394	394
273	1	1	2	2	0.0868903392123028	-35.86384190868894	0.9999999999999999	20.896785494360053	C9H18O2	[M - H]-	FBUKVWPVBMHYJY	InChI=1S/C9H18O2/c1-2-3-4-5-6-7-8-9(10)11/h2-8H2,1H3,(H,10,11)	nonylate	CCCCCCCCC(=O)O	3.01092243	8158;5461016;12341498;10898987;16741170;72735671;90474154;101666387;101338842;131869261	HMDB:(847);PubChem class - food;SuperNatural:(SN00156114 SN00314918);additional;HSDB:(112-05-0);MeSH:(8158);PubMed;NORMAN:(NS00009752);COCONUT:(CNP0082858 CNP0128686);KNApSAcK:(30829);Natural Products:(UNPD103537 UNPD104751);PubChem:(8158 5461016 12341498 10898987 16741170 72735671 90474154 101666387 101338842 131869261);CHEBI:(29019 32361);PubChem class - bio and metabolites;EcoCyc Mine;KEGG:(C0…	17435577214	157.12339782714844	501.69900000000007	334_doliocarpus-ecotype-neg-sirius_455	455
N/A	2	1	2	2	N/A	-236.75266716504248	0.9999999999999999	20.896785494360053	C9H20O3	[M - H2O - H]-	ZLSSDKDHRMHLBT	InChI=1S/C9H20O3/c1-8(11)7-9(12)5-3-2-4-6-10/h8-12H,2-7H2,1H3	nonane-1,6,8-triol	CC(CC(CCCCCO)O)O	0.5	59342973	PubChem:(59342973)	2	157.12339782714844	501.69900000000007	334_doliocarpus-ecotype-neg-sirius_455	455
274	1	1	2	2	0.08681112244645463	-13.44809389115355	0.9994974874371858	13.114913567055485	C12H24O3	[M - H2O - H]-	ZDHCZVWCTKTBRY	InChI=1S/C12H24O3/c13-11-9-7-5-3-1-2-4-6-8-10-12(14)15/h13H,1-11H2,(H,14,15)	12-OH laurate	C(CCCCCC(=O)O)CCCCCO	3.41712904	79034;9548810;76973410;129010166	HMDB:(2059);SuperNatural:(SN00390326);ZINC bio:(ZINC01531061);additional;MeSH:(79034 9548810);Plantcyc:(CPD-12282);PubMed;NORMAN:(NS00014775);COCONUT:(CNP0001348 CNP0273728);KNApSAcK:(1219);Natural Products:(UNPD122426);PubChem:(79034 9548810 76973410 129010166);YMDB Mine;CHEBI:(39567 36204);PubChem class - bio and metabolites;EcoCyc Mine;KEGG:(C08317);Training Set;PubChem class - drug;Biocyc:(CP…	51594062206	197.15447998046875	13.01	555_doliocarpus-ecotype-neg-sirius_944	944
N/A	2	1	2	2	N/A	-65.52229901323757	0.9994974874371858	13.114913567055485	C12H22O2	[M - H]-	GXOXQGQKQSQBCV	InChI=1S/C12H22O2/c1-3-5-6-7-8-9-10-11(4-2)12(13)14/h4,11H,2-3,5-10H2,1H3,(H,13,14)	2-ethenyldecanoate	CCCCCCCCC(C=C)C(=O)O	4.69999981	14713056;21923760;102008109	PubChem:(14713056 21923760 102008109)	2	197.15447998046875	13.01	555_doliocarpus-ecotype-neg-sirius_944	944
275	1	1	2	2	0.08622670539666664	-69.73618866966689	0.9999999999999999	55.93493540142522	C13H24O10	[M - H2O - H]-	YGPMZWXOBIKICY	InChI=1S/C13H24O10/c1-2-4-6(15)8(17)10(19)12(21-4)23-13-11(20)9(18)7(16)5(3-14)22-13/h4-20H,2-3H2,1H3	null	CCC1C(C(C(C(O1)OC2C(C(C(C(O2)CO)O)O)O)O)O)O	-3.20000005	118052091;118052328;118360424;118360432;118401615;122630578;122630584;122630588	PubChem:(118052091 118052328 118360424 118360432 118401615 122630578 122630584 122630588)	2	321.11956787109375	206.209	376_doliocarpus-ecotype-neg-sirius_524	524
N/A	2	1	2	2	N/A	-74.22943235535573	0.9999999999999999	55.93493540142522	C13H22O9	[M - H]-	UORPTQXYXRBJLB	InChI=1S/C13H22O9/c1-2-3-19-4-5-20-7-9(15)22-13-12(18)11(17)10(16)8(6-14)21-13/h1,8-18H,3-7H2	null	C#CCOCCOCC(O)OC1C(C(C(C(O1)CO)O)O)O	-2.79999995	117704283	PubChem:(117704283)	2	321.11956787109375	206.209	376_doliocarpus-ecotype-neg-sirius_524	524
276	1	1	2	2	0.08601929241425522	-79.04388492689148	0.9999999999999999	13.697466406383498	C13H10O6	[M - H2O - H]-	GXWGJPNQOUPLQS	InChI=1S/C13H10O6/c14-9-5-8(10(15)12(17)11(9)16)6-3-1-2-4-7(6)13(18)19/h1-5,14-17H,(H,18,19)	null	C1=CC=C(C(=C1)C2=CC(=C(C(=C2O)O)O)O)C(=O)O	1.70000005	91211172	PubChem:(91211172)	2	243.02972412109375	270.645	241_doliocarpus-ecotype-neg-sirius_301	301
N/A	2	1	2	2	N/A	-92.91939023803863	0.9999999999999999	13.697466406383498	C13H8O5	[M - H]-	AKJHSPSPAOUDFT	InChI=1S/C13H8O5/c14-6-1-2-8-11(5-6)18-13(17)9-3-7(15)4-10(16)12(8)9/h1-5,14-16H	null	C1=CC2=C(C=C1O)OC(=O)C3=C2C(=CC(=C3)O)O	2.0	53647525	COCONUT:(CNP0091096 CNP0228431);HMDB:(142399);Natural Products:(UNPD116165);PubChem:(53647525);SuperNatural:(SN00159211);PubChem class - bio and metabolites;PubMed;Biocyc:(CPD-20708)	19957834	243.02972412109375	270.645	241_doliocarpus-ecotype-neg-sirius_301	301
277	1	1	2	4	0.08596079205079861	-235.24205784610356	0.9331658291457287	24.76996174423305	C14H16O15	[M - H2O - H]-	ZPBNAQXKBQSFGX	InChI=1S/C14H16O15/c15-6(16)1-13(26,11(22)23)3-8(19)28-5-10(21)29-9(20)4-14(27,12(24)25)2-7(17)18/h26-27H,1-5H2,(H,15,16)(H,17,18)(H,22,23)(H,24,25)	null	C(C(=O)O)C(CC(=O)OCC(=O)OC(=O)CC(CC(=O)O)(C(=O)O)O)(C(=O)O)O	-3.79999995	89401128	PubChem:(89401128)	2	405.029296875	49.303	77_doliocarpus-ecotype-neg-sirius_100	100
N/A	2	1	2	4	N/A	-328.1080421946081	0.9331658291457287	24.76996174423305	C14H14O14	[M - H]-	XOAGNPJOGUOHCS	InChI=1S/C14H14O14/c15-4-14(23)12(21)10(20)9(19)11(24-14)5-3-8(18)27-25-6(16)1-2-7(17)26-28-13(5)22/h1-3,9-12,15,19-21,23H,4H2	null	C1=CC(=O)OOC(=O)C(=CC(=O)OOC1=O)C2C(C(C(C(O2)(CO)O)O)O)O	-2.9000001	129720095	PubChem:(129720095)	2	405.029296875	49.303	77_doliocarpus-ecotype-neg-sirius_100	100
278	1	1	2	2	0.0856371572107032	-42.7935148338819	0.9999999999999999	54.35111829479689	C14H26O5	[M - H2O - H]-	CEDZIURHISELSQ	InChI=1S/C14H26O5/c15-12(11-14(18)19)9-7-5-3-1-2-4-6-8-10-13(16)17/h12,15H,1-11H2,(H,16,17)(H,18,19)	3-Hydroxytetradecanedioate	C(CCCCCC(=O)O)CCCCC(CC(=O)O)O	2.9000001	20848955;20848956	COCONUT:(CNP0240170);HMDB:(394);PubChem:(20848955 20848956);SuperNatural:(SN00215756);CHEBI:(89276);PubChem class - bio and metabolites	19922986	255.15999603271484	587.76	137_doliocarpus-ecotype-neg-sirius_170	170
N/A	2	1	2	2	N/A	-62.687199879885014	0.9999999999999999	54.35111829479689	C14H24O4	[M - H]-	HABBDUAFSHZDDO	InChI=1S/C14H24O4/c15-13(16)11-9-7-5-3-1-2-4-6-8-10-12-14(17)18/h9,11H,1-8,10,12H2,(H,15,16)(H,17,18)	null	C(CCCCCC(=O)O)CCCCC=CC(=O)O	3.84431815	53866403;87085456;129762959	PubChem:(53866403 87085456 129762959)	2	255.15999603271484	587.76	137_doliocarpus-ecotype-neg-sirius_170	170
279	1	1	2	2	0.08536551376840822	-19.04103217850413	0.9999999999999999	12.346316515768194	C18H30O3	[M - H2O - H]-	RIGGEAZDTKMXSI	InChI=1S/C18H30O3/c1-2-3-4-5-6-8-11-14-17(19)15-12-9-7-10-13-16-18(20)21/h3-4,6,8,11,14,17,19H,2,5,7,9-10,12-13,15-16H2,1H3,(H,20,21)	ACMC-20lrpq	CCC=CCC=CC=CC(CCCCCCCC(=O)O)O	4.69999981	146104;6439873;10085948;13917187;10447175;23724713;35025253;53394275;86289427;91820443;101681044;124556869;124556870;124934195;134688571	HMDB:(31934);SuperNatural:(SN00295338 SN00387768 SN00027408);ZINC bio:(ZINC30730644 ZINC33954700);additional;MeSH:(146104 6439873 13917187 35025253 53394275 134688571);Plantcyc:(CPD-17614);PubMed;COCONUT:(CNP0027283 CNP0359787);KNApSAcK:(386);Natural Products:(UNPD162524 UNPD181853);PubChem:(146104 6439873 10085948 13917187 10447175 23724713 35025253 53394275 86289427 91820443 101681044 124556869…	20638078	275.20123291015625	343.01	101_doliocarpus-ecotype-neg-sirius_130	130
N/A	2	1	2	2	N/A	-40.233734348430254	0.9999999999999999	12.346316515768194	C18H28O2	[M - H]-	KDSXNWFNVYTBGR	InChI=1S/C18H28O2/c1-2-3-4-5-6-7-8-9-10-11-12-13-14-15-16-17-18(19)20/h2,5-8,11-17H2,1H3,(H,19,20)	9,15-Octadecadiynoic acid	CCC#CCCCCC#CCCCCCCCC(=O)O	5.80000019	71353247	PubChem:(71353247)	2	275.20123291015625	343.01	101_doliocarpus-ecotype-neg-sirius_130	130
280	1	1	2	2	0.0853354064839729	-49.20292678672002	0.9999999999999999	51.62528445530474	C8H8O4	[M - H]-	IOVOJJDSFSXJQN	InChI=1S/C8H8O4/c9-6-1-5(3-8(11)12)2-7(10)4-6/h1-2,4,9-10H,3H2,(H,11,12)	Ambap4670-09-1	C1=C(C=C(C=C1O)O)CC(=O)O	0.699999988	597768;22596846	COCONUT:(CNP0371328);HMDB:(94709);PubChem:(597768 22596846);CHEBI:(131431);ZINC bio:(ZINC02586006);PubChem class - bio and metabolites;EcoCyc Mine;PubMed;KEGG Mine	25788686442	167.0347900390625	260.05	134_doliocarpus-ecotype-neg-sirius_167	167
N/A	2	1	2	2	N/A	-99.27276096628977	0.9999999999999999	51.62528445530474	C8H10O5	[M - H2O - H]-	GPIGSCVPDINZPO	InChI=1S/C8H10O5/c9-5-2-1-4(3-6(5)10)7(11)8(12)13/h1-3,7-13H	null	C1=CC(=C(C=C1C(C(O)O)O)O)O	-0.292294651		KEGG Mine	8589934592	167.0347900390625	260.05	134_doliocarpus-ecotype-neg-sirius_167	167
281	1	1	2	4	N/A	-270.3699733120889	0.30251256281407035	20.99642428239339	C14H20N4O8	[M - H2O - H]-	GLPPWNLRBATVLM	InChI=1S/C14H20N4O8/c15-7(1-3-11(21)22)13(25)17-5-10(20)18(6-9(17)19)14(26)8(16)2-4-12(23)24/h7-8H,1-6,15-16H2,(H,21,22)(H,23,24)	null	C1C(=O)N(CC(=O)N1C(=O)C(CCC(=O)O)N)C(=O)C(CCC(=O)O)N	-8.0	118071893	PubChem:(118071893)	2	353.1091003417969	58.4	448_doliocarpus-ecotype-neg-sirius_675	675
N/A	2	1	2	4	N/A	-366.5860774314587	0.30251256281407035	20.99642428239339	C14H18N4O7	[M - H]-	LWZXHNLMEPZGTC	InChI=1S/C14H18N4O7/c15-6-3-9-18-13(24)16(7-1-4-10(19)20)12(23)17(14(18)25)8-2-5-11(21)22/h1-5,7-9H2,(H,19,20)(H,21,22)	null	C(CC(=O)O)CN1C(=O)N(C(=O)N(C1=O)CCC#N)CCCC(=O)O	-1.20000005	118572768	PubChem:(118572768)	2	353.1091003417969	58.4	448_doliocarpus-ecotype-neg-sirius_675	675
282	1	1	2	2	0.08474111919325401	-74.56574538454424	0.9999999999999999	27.19077689367918	C6H6O4	[M - H2O - H]-	KLFXVNVEZLQTJO	InChI=1S/C6H6O4/c7-4-2-1-3-5(10-9)6(4)8/h1-3,7-9H	null	C1=CC(=C(C(=C1)OO)O)O	1.20000005	54000501	PubChem:(54000501)	2	123.00863647460938	587.76	31_doliocarpus-ecotype-neg-sirius_47	47
N/A	2	1	2	2	N/A	-78.39117626047496	0.9999999999999999	27.19077689367918	C6H4O3	[M - H]-	GJBIYUVTOLOPIT	InChI=1S/C6H4O3/c7-5-3-1-2-4-6(5)9-8/h1-4H	null	C1=CC=C(C(=C1)[O-])[O+]=O	0.800000012	129714708	PubChem:(129714708)	2	123.00863647460938	587.76	31_doliocarpus-ecotype-neg-sirius_47	47
283	1	1	2	2	0.08406238857533012	-23.052785274654887	0.9999999999999999	52.65913425531867	C10H20O3	[M - H]-	BUAGALXJUKFYCZ	InChI=1S/C10H20O3/c1-2-6-9(11)7-4-3-5-8-10(12)13/h9,11H,2-8H2,1H3,(H,12,13)	7-hydroxydecanoic acid	CCCC(CCCCCC(=O)O)O	2.0	5312737;124355481;124355482	COCONUT:(CNP0317739);Natural Products:(UNPD7774);PubChem:(5312737 124355481 124355482);SuperNatural:(SN00336288);YMDB Mine;EcoCyc Mine;KEGG Mine	60132720642	187.13385009765625	364.435	73_doliocarpus-ecotype-neg-sirius_96	96
N/A	2	1	2	2	N/A	-273.1154423635935	0.9999999999999999	52.65913425531867	C10H22O4	[M - H2O - H]-	DAFWFNCOQYVQDQ	InChI=1S/C10H22O4/c11-7-9(13)5-3-1-2-4-6-10(14)8-12/h9-14H,1-8H2	1,2,9,10-Decanetetrol	C(CCCC(CO)O)CCC(CO)O	0.100000001	3017932	PubChem:(3017932);NORMAN:(NS00062211)	262146	187.13385009765625	364.435	73_doliocarpus-ecotype-neg-sirius_96	96
284	1	1	2	2	0.0837714645389548	-4.561698235838579	0.9999999999999999	58.06607981443877	C12H24O11	[M - H2O - H]-	VQHSOMBJVWLPSR	InChI=1S/C12H24O11/c13-1-4(16)7(18)11(5(17)2-14)23-12-10(21)9(20)8(19)6(3-15)22-12/h4-21H,1-3H2	lactitol	C(C1C(C(C(C(O1)OC(C(CO)O)C(C(CO)O)O)O)O)O)O	-5.19999981	3871;91476;157355;160514;493591;2734150;7568072;7130189;7167919;7167921;7167923;9884534;9884535;12302626;12302628;12302632;11013385;16758093;17757268;16217663;42580141;45006121;45109759;45109809;45109814;52939419;51546380;51340649;54405359;54405360;54405361;54405362;53393661;59574095;59574112;59476548;58213454;68753715;67636320;69052094;68361014;68366897;71026504;71096885;71096995;70822986;708230…	HMDB:(2928 40937);PubChem class - food;SuperNatural:(SN00250582 SN00006577 SN00384798 SN00021320 SN00011568);ZINC bio:(ZINC03978767 ZINC04262249 ZINC04537301 ZINC04537303 ZINC04537305 ZINC04537310 ZINC05225520 ZINC15449274);additional;HSDB:(585-88-6 585-86-4);MeSH:(157355 160514 493591);PubMed;NORMAN:(NS00001372);COCONUT:(CNP0282875);Natural Products:(UNPD163900 UNPD61630);PubChem:(3871 91476 157…	255650414	325.11412048339844	70.554	257_doliocarpus-ecotype-neg-sirius_324	324
N/A	2	1	2	2	N/A	-18.009666173402135	0.9999999999999999	58.06607981443877	C12H22O10	[M - H]-	BQEBASLZIGFWEU	InChI=1S/C12H22O10/c1-4-7(16)10(19)11(20)12(21-4)22-6(3-14)9(18)8(17)5(15)2-13/h3-13,15-20H,2H2,1H3	2-O-a-L-Fucopyranosyl-galactose	CC1C(C(C(C(O1)OC(C=O)C(C(C(CO)O)O)O)O)O)O	-4.5	86933;5218787;9548873;88546540;92132100;95048635;95048636;101623272;102601783;121434211;125154596;129864730;131707960	NORMAN:(NS00053685);COCONUT:(CNP0262157);HMDB:(6590);PubChem:(86933 5218787 9548873 88546540 92132100 95048635 95048636 101623272 102601783 121434211 125154596 129864730 131707960);CHEBI:(22423);additional;PubChem class - bio and metabolites;Training Set;KEGG Mine	8609611818	325.11412048339844	70.554	257_doliocarpus-ecotype-neg-sirius_324	324
285	1	1	2	2	0.08368569551232642	-34.517158963656456	0.9999999999999999	21.309009351685745	C7H8O2	[M - H]-	CNHDIAIOKMXOLK	InChI=1S/C7H8O2/c1-5-4-6(8)2-3-7(5)9/h2-4,8-9H,1H3	Toluquinol	CC1=C(C=CC(=C1)O)O	1.4844172	7253;10986235;58280743;131851526	ZINC bio:(ZINC00388086);additional;MeSH:(7253);Plantcyc:(CPD-16720);PubMed;NORMAN:(NS00006438);COCONUT:(CNP0324010);KNApSAcK:(23720);Natural Products:(UNPD86181);PubChem:(7253 10986235 58280743 131851526);YMDB Mine;CHEBI:(133842);PubChem class - bio and metabolites;EcoCyc Mine;PubChem class - safety and toxic;Training Set;Biocyc:(CPD-16720);KEGG Mine	60216502390	123.04502868652344	176.956	183_doliocarpus-ecotype-neg-sirius_228	228
N/A	2	1	2	2	N/A	-220.05994290628627	0.9999999999999999	21.309009351685745	C7H10O3	[M - H2O - H]-	WAIUJDBZFIRDCU	InChI=1S/C7H10O3/c8-4-5-1-2-6(9)7(10)3-5/h1-2,7-10H,3-4H2	null	C1C(C(=CC=C1CO)O)O	-0.081161432		KEGG Mine	8589934592	123.04502868652344	176.956	183_doliocarpus-ecotype-neg-sirius_228	228
286	1	1	1	6	0.0833381866740336	-81.42801902889612	0.876884422110553	8.75669484635908	C13H28O8	[M - H]-	KEODXJZILJRSSG	InChI=1S/C13H28O8/c14-2-8(3-15)1-9(4-16)12(20)13(21)11(7-19)10(5-17)6-18/h8-21H,1-7H2	null	C(C(CO)CO)C(CO)C(C(C(CO)C(CO)CO)O)O	-3.70000005	57184971	PubChem:(57184971)	2	311.16912841796875	376.71	138_doliocarpus-ecotype-neg-sirius_171	171
287	1	1	2	2	0.08325825047548858	-62.073141562485176	0.9999999999999999	12.22585429612028	C5H5N3	[M - H]-	XYSGOKKPNZRAAJ	InChI=1S/C5H5N3/c1-4-2-3-7-5(6)8-4/h1-3H,(H2,6,7,8)	null	[CH]C1=NC(=NC=C1)N	0.300000012	57695710	PubChem:(57695710)	2	106.04106903076172	339.753	16_doliocarpus-ecotype-neg-sirius_26	26
N/A	2	1	2	2	N/A	-91.65237466307973	0.9999999999999999	12.22585429612028	C5H7N3O	[M - H2O - H]-	NIROLOZHKYDXJK	InChI=1S/C5H7N3O/c1-3-7-2-4(8-3)5(6)9/h2H,1H3,(H2,6,9)(H,7,8)	2-methyl-1H-imidazole-5-carboxamide	CC1=NC=C(N1)C(=O)N	-0.300000012	14517188	PubChem:(14517188)	2	106.04106903076172	339.753	16_doliocarpus-ecotype-neg-sirius_26	26
288	1	1	2	2	0.08325019086723942	-77.93763944120263	0.9999999999999999	49.99283702992252	C14H26O10	[M - H2O - H]-	RAFJCUDLTAPKBB	InChI=1S/C14H26O10/c1-5-7(2-6(17)10(18)8(3-15)22-5)23-14-13(21)12(20)11(19)9(4-16)24-14/h5-21H,2-4H2,1H3	null	CC1C(CC(C(C(O1)CO)O)O)OC2C(C(C(C(O2)CO)O)O)O	-2.9000001	123889478	PubChem:(123889478)	2	335.1349182128906	198.478	209_doliocarpus-ecotype-neg-sirius_261	261
N/A	2	1	2	2	N/A	-132.32287649584612	0.9999999999999999	49.99283702992252	C14H24O9	[M - H]-	UPRHUCVNXVWMJD	InChI=1S/C14H24O9/c15-7-8-11(19)12(20)13(21)14(22-8)23-10(18)6-4-2-1-3-5-9(16)17/h8,11-15,19-21H,1-7H2,(H,16,17)	null	C(CCCC(=O)OC1C(C(C(C(O1)CO)O)O)O)CCC(=O)O	-0.800000012	54365794	PubChem:(54365794)	2	335.1349182128906	198.478	209_doliocarpus-ecotype-neg-sirius_261	261
289	1	1	2	2	0.08204871392857623	-34.85516436973555	0.9999999999999999	55.967183578512895	C10H18O5	[M - H2O - H]-	OQYZCCKCJQWHIE	InChI=1S/C10H18O5/c11-8(7-10(14)15)5-3-1-2-4-6-9(12)13/h8,11H,1-7H2,(H,12,13)(H,14,15)	3-Hydroxysebacate	C(CCCC(=O)O)CCC(CC(=O)O)O	0.800000012	3017884;20848938;124350388;124350389	COCONUT:(CNP0002388);HMDB:(350);PubChem:(3017884 20848938 124350388 124350389);CHEBI:(89182 132935);additional;PubChem class - bio and metabolites;EcoCyc Mine;MeSH:(3017884);Training Set;PubMed;KEGG Mine	25789218926	199.0972900390625	421.199	496_doliocarpus-ecotype-neg-sirius_772	772
N/A	2	1	2	2	N/A	-60.664271572700244	0.9999999999999999	55.967183578512895	C10H16O4	[M - H]-	CCLQGFBDJPPVBW	InChI=1S/C10H16O4/c1-2-5-8(10(13)14)6-3-4-7-9(11)12/h2,8H,1,3-7H2,(H,11,12)(H,13,14)	null	C=CCC(CCCCC(=O)O)C(=O)O	1.60000002	88834855	PubChem:(88834855)	2	199.0972900390625	421.199	496_doliocarpus-ecotype-neg-sirius_772	772
290	1	1	2	2	0.08175911995652203	-48.85018849377783	0.9999999999999999	15.310140435467702	C8H8O2	[M - H]-	WLJVXDMOQOGPHL	InChI=1S/C8H8O2/c9-8(10)6-7-4-2-1-3-5-7/h1-5H,6H2,(H,9,10)	a-Toluate	C1=CC=C(C=C1)CC(=O)O	1.48200095	999;4409936;10773040;12198003;12198006;12198007;12198008;12198010;10011961;10351758;16211873;25240473;25241138;25257938;66995338;91343680;129115832;129655342	HMDB:(209);PubChem class - food;SuperNatural:(SN00234720 SN00118432);ZINC bio:(ZINC00388462);additional;HSDB:(103-82-2);MeSH:(999 4409936);Plantcyc:(PHENYLACETATE);PubMed;NORMAN:(NS00010314);COCONUT:(CNP0085837 CNP0311203);KNApSAcK:(750);Natural Products:(UNPD157016);PubChem:(999 4409936 10773040 12198003 12198006 12198007 12198008 12198010 10011961 10351758 16211873 25240473 25241138 25257938 66…	255847294	135.04498291015625	284.554	360_doliocarpus-ecotype-neg-sirius_494	494
N/A	2	1	2	2	N/A	-62.99570310585787	0.9999999999999999	15.310140435467702	C8H10O3	[M - H2O - H]-	JUUBCHWRXWPFFH	InChI=1S/C8H10O3/c9-4-3-6-1-2-7(10)8(11)5-6/h1-2,5,9-11H,3-4H2	dopet	C1=CC(=C(C=C1CCO)O)O	0.992198348	82755;10844647;71749402;121231068;131708874	HMDB:(5784);PubChem class - food;SuperNatural:(SN00156647);ZINC bio:(ZINC02379217);additional;MeSH:(82755);PubMed;NORMAN:(NS00023400);COCONUT:(CNP0275287);KNApSAcK:(32635);Natural Products:(UNPD28896);PubChem:(82755 10844647 71749402 121231068 131708874);YMDB Mine;CHEBI:(68889);PubChem class - bio and metabolites;EcoCyc Mine;PubChem class - safety and toxic;Training Set;PubChem class - drug;Biocy…	60385192062	135.04498291015625	284.554	360_doliocarpus-ecotype-neg-sirius_494	494
291	1	1	2	2	0.08164804349226974	-39.599478481511944	0.9999999999999999	5.915804905751136	C14H28O3S	[M - H]-	CDODHKOXEDZZRA	InChI=1S/C14H28O3S/c1-2-3-4-5-6-7-8-9-10-11-12-13-14-18(15,16)17/h10-11H,2-9,12-14H2,1H3,(H,15,16,17)	(E)-tetradec-4-ene-1-sulfonic acid	CCCCCCCCCC=CCCCS(=O)(=O)O	5.0	20387117	PubChem:(20387117)	2	275.1692810058594	399.8	99_doliocarpus-ecotype-neg-sirius_128	128
N/A	2	1	2	2	N/A	-71.71001651191233	0.9999999999999999	5.915804905751136	C14H30O4S	[M - H2O - H]-	UTIRQMPBNRGEEX	InChI=1S/C14H30O4S/c1-3-5-6-7-8-9-10-11-14(19(16,17)18)12-13(15)4-2/h13-15H,3-12H2,1-2H3,(H,16,17,18)	null	CCCCCCCCCC(CC(CC)O)S(=O)(=O)O	4.30000019	101811223	PubChem:(101811223)	2	275.1692810058594	399.8	99_doliocarpus-ecotype-neg-sirius_128	128
292	1	1	2	2	0.08152870331360336	-124.35941743530967	0.9999999999999999	24.687933036243805	C8H10N4O4	[M - H]-	QLZNUFFXTZBJBB	InChI=1S/C8H10N4O4/c1-9-5-3-6(10-2)8(12(15)16)4-7(5)11(13)14/h3-4,9-10H,1-2H3	n,n''-dimethyl-4,6-dinitrobenzene-1,3-diamine	CNC1=CC(=C(C=C1[N+](=O)[O-])[N+](=O)[O-])NC	2.70000005	280970	PubChem:(280970)	2	225.06158447265625	61.40999999999999	111_doliocarpus-ecotype-neg-sirius_141	141
N/A	2	1	2	2	N/A	-206.71214002804507	0.9999999999999999	24.687933036243805	C8H12N4O5	[M - H2O - H]-	OSVZIAMUKFICQM	InChI=1S/C8H12N4O5/c1-3(13)4-2-5(9-14)7(11-16)8(12-17)6(4)10-15/h2,9-12,14-17H,1H3	null	CC(=O)C1=CC(=C(C(=C1NO)NO)NO)NO	1.79999995	123537853	PubChem:(123537853);PubMed	66	225.06158447265625	61.40999999999999	111_doliocarpus-ecotype-neg-sirius_141	141
293	1	1	2	2	0.08123822665660654	-56.03542507113106	0.9999999999999999	27.21932463396382	C9H16O10	[M - H2O - H]-	RQIHBKGUFWUXDR	InChI=1S/C9H16O10/c10-1-3(11)2-19-7(9(17)18)5(13)4(12)6(14)8(15)16/h3-7,10-14H,1-2H2,(H,15,16)(H,17,18)	null	C(C(COC(C(C(C(C(=O)O)O)O)O)C(=O)O)O)O	-3.9000001	57086086	PubChem:(57086086)	2	265.05665588378906	42.808	67_doliocarpus-ecotype-neg-sirius_88	88
N/A	2	1	2	2	N/A	-57.453894826251286	0.9999999999999999	27.21932463396382	C9H14O9	[M - H]-	ADVFOJPSDHEHPZ	InChI=1S/C9H14O9/c1-3(8(14)15)18-7(4(11)2-10)5(12)6(13)9(16)17/h2-7,11-13H,1H3,(H,14,15)(H,16,17)	null	CC(C(=O)O)OC(C(C=O)O)C(C(C(=O)O)O)O	-2.70000005	101192313;129825447	MeSH:(129825447);PubChem:(101192313 129825447);PubMed	70	265.05665588378906	42.808	67_doliocarpus-ecotype-neg-sirius_88	88
294	1	1	2	2	0.08053315658197104	-35.88332355246448	0.9999999999999999	44.62462087474219	C6H10O6	[M - H2O - H]-	CEUJJUKFPJZPHZ	InChI=1S/C6H10O6/c7-1-3(9)5(11)6(12)4(10)2-8/h3-12H	null	[C](C(C(C(C([C]O)O)O)O)O)O	-2.67485213	56846177	PubChem:(56846177)	2	159.0298080444336	62.94199999999999	333_doliocarpus-ecotype-neg-sirius_453	453
N/A	2	1	2	2	N/A	-52.27720082485613	0.9999999999999999	44.62462087474219	C6H8O5	[M - H]-	FGSBNBBHOZHUBO	InChI=1S/C6H8O5/c7-4(6(10)11)2-1-3-5(8)9/h1-3H2,(H,8,9)(H,10,11)	Oxoadipate	C(CC(=O)C(=O)O)CC(=O)O	-0.5	71;23615192;59366486	HMDB:(225);SuperNatural:(SN00335015 SN00002232);ZINC bio:(ZINC01532613);MeSH:(71);Plantcyc:(2K-ADIPATE);PubMed;NORMAN:(NS00006991);COCONUT:(CNP0083351 CNP0300956);KNApSAcK:(770);Natural Products:(UNPD56986);PubChem:(71 23615192 59366486);CHEBI:(15753 57499);PubChem class - bio and metabolites;EcoCyc Mine;KEGG:(C00322);PubChem class - safety and toxic;YMDB:(142);Training Set;Biocyc:(2K-ADIPATE)	17267419518	159.0298080444336	62.94199999999999	333_doliocarpus-ecotype-neg-sirius_453	453
295	1	1	1	3	N/A	-122.92526158389883	0.7241206030150754	1.0564325167798667	C10H6N2O5	[M - H2O - H]-	YCUYSGICYXXUHR	InChI=1S/C10H6N2O5/c13-9-4-7(10(14)15)6-3-5(12(16)17)1-2-8(6)11-9/h1-4H,(H,11,13)(H,14,15)	Oprea1_109649	C1=CC2=C(C=C1[N+](=O)[O-])C(=CC(=O)N2)C(=O)O	0.400000006	249993	PubChem:(249993);PubMed	66	215.00979614257812	586.233	390_doliocarpus-ecotype-neg-sirius_550	550
296	1	1	2	2	0.08039525295431331	-85.77630842510722	0.9999999999999999	16.26490000519948	C15H10O5	[M - H]-	KZNIFHPLKGYRTM	InChI=1S/C15H10O5/c16-9-3-1-8(2-4-9)13-7-12(19)15-11(18)5-10(17)6-14(15)20-13/h1-7,16-18H	apigenin	C1=CC(=CC=C1C2=CC(=O)C3=C(C=C(C=C3O2)O)O)O	2.23494625	5280443;12358401;12358402;25200950;101014859;101383057	HMDB:(2124);PubChem class - food;SuperNatural:(SN00005790);ZINC bio:(ZINC03871576);additional;HSDB:(520-36-5);MeSH:(5280443);Plantcyc:(A-DGAL-HEX-1:5_6:A CPD-431);PubMed;NORMAN:(NS00007770);COCONUT:(CNP0094170 CNP0251015);KNApSAcK:(3817);Natural Products:(UNPD48910);PubChem:(5280443 12358401 12358402 25200950 101014859 101383057);CHEBI:(58470 18388);PubChem class - bio and metabolites;KEGG:(C0147…	255781758	269.0455627441406	299.931	162_doliocarpus-ecotype-neg-sirius_199	199
N/A	2	1	2	2	N/A	-90.51351659174921	0.9999999999999999	16.26490000519948	C15H12O6	[M - H2O - H]-	PADQINQHPQKXNL	InChI=1S/C15H12O6/c16-8-3-1-7(2-4-8)15-14(20)13(19)12-10(18)5-9(17)6-11(12)21-15/h1-6,14-18,20H	katuranin	C1=CC(=CC=C1C2C(C(=O)C3=C(C=C(C=C3O2)O)O)O)O	1.79999995	662;122850;9838882;9904033;11449086;25244967;59574961;70886510;101888111;118855455	HMDB:(30847 125362);SuperNatural:(SN00348166 SN00158515 SN00020449);ZINC bio:(ZINC13517387 ZINC13517390);additional;MeSH:(662 122850 118855455);Plantcyc:(CPD-15886 DIHYDROKAEMPFEROL-CMPD);PubMed;COCONUT:(CNP0230258 CNP0258968);KNApSAcK:(7234);Natural Products:(UNPD106820 UNPD177044 UNPD8899);PubChem:(662 122850 9838882 9904033 11449086 25244967 59574961 70886510 101888111 118855455);YMDB Mine;CHE…	34447485310	269.0455627441406	299.931	162_doliocarpus-ecotype-neg-sirius_199	199
297	1	1	1	4	0.07991760981968003	-234.0104113898612	0.38894472361809046	7.547397780097646	C17H22N4O7	[M - H2O - H]-	MLXJBNGMODXUAM	InChI=1S/C17H22N4O7/c18-11(6-10-4-2-1-3-5-10)16(27)19-8-13(22)21-12(7-14(23)24)17(28)20-9-15(25)26/h1-5,11-12H,6-9,18H2,(H,19,27)(H,20,28)(H,21,22)(H,23,24)(H,25,26)	3-[[2-[(2-amino-3-phenylpropanoyl)amino]acetyl]amino]-4-(carboxymethylamino)-4-oxobutanoic acid	C1=CC=C(C=C1)CC(C(=O)NCC(=O)NC(CC(=O)O)C(=O)NCC(=O)O)N	-1.85927093	20004371	PubChem:(20004371)	2	375.12974548339844	596.777	385_doliocarpus-ecotype-neg-sirius_537	537
298	1	1	2	2	0.07924144292744867	-62.68040980445272	0.9999999999999999	12.0677653386436	C5H5N3	[M - H]-	XYSGOKKPNZRAAJ	InChI=1S/C5H5N3/c1-4-2-3-7-5(6)8-4/h1-3H,(H2,6,7,8)	null	[CH]C1=NC(=NC=C1)N	0.300000012	57695710	PubChem:(57695710)	2	106.04094696044922	332.117	30_doliocarpus-ecotype-neg-sirius_45	45
N/A	2	1	2	2	N/A	-95.00583511670641	0.9999999999999999	12.0677653386436	C5H7N3O	[M - H2O - H]-	NIROLOZHKYDXJK	InChI=1S/C5H7N3O/c1-3-7-2-4(8-3)5(6)9/h2H,1H3,(H2,6,9)(H,7,8)	2-methyl-1H-imidazole-5-carboxamide	CC1=NC=C(N1)C(=O)N	-0.300000012	14517188	PubChem:(14517188)	2	106.04094696044922	332.117	30_doliocarpus-ecotype-neg-sirius_45	45
299	1	1	2	2	0.07904710158488314	-65.56636050220384	0.9999999999999999	7.905697749547177	C5H5N3	[M - H]-	XYSGOKKPNZRAAJ	InChI=1S/C5H5N3/c1-4-2-3-7-5(6)8-4/h1-3H,(H2,6,7,8)	null	[CH]C1=NC(=NC=C1)N	0.300000012	57695710	PubChem:(57695710)	2	106.04096221923828	584.732	159_doliocarpus-ecotype-neg-sirius_195	195
N/A	2	1	2	2	N/A	-89.22661250959744	0.9999999999999999	7.905697749547177	C5H7N3O	[M - H2O - H]-	XMRMFVAFZGSNRX	InChI=1S/C5H7N3O/c1-3-2-7-5(8-3)4(6)9/h2H,1H3,(H2,6,9)(H,7,8)	5-methyl-1H-imidazole-2-carboxamide	CC1=CN=C(N1)C(=O)N	-0.300000012	18354321	PubChem:(18354321)	2	106.04096221923828	584.732	159_doliocarpus-ecotype-neg-sirius_195	195
300	1	1	2	2	0.07883187516593246	-35.28688445895197	0.9999999999999999	44.21811349652327	C8H16O4	[M - H2O - H]-	LJWTVHKBGBUURN	InChI=1S/C8H16O4/c9-6-5-7(10)3-1-2-4-8(11)12/h7,9-10H,1-6H2,(H,11,12)	6,8-dihydroxyoctanoic acid	C(CCC(=O)O)CC(CCO)O	-0.200000003	5312790;57209263	PubChem:(5312790 57209263)	2	157.08673095703125	434.777	428_doliocarpus-ecotype-neg-sirius_641	641
N/A	2	1	2	2	N/A	-77.0662611975191	0.9999999999999999	44.21811349652327	C8H14O3	[M - H]-	MRYQHECIEBLERJ	InChI=1S/C8H14O3/c9-7-4-2-1-3-6(7)5-8(10)11/h6-7,9H,1-5H2,(H,10,11)	(2-hydroxycyclohexyl)acetic acid	C1CCC(C(C1)CC(=O)O)O	0.699999988	225167;14644197;18658052;22851086;68923460;68923462;130412563;131211070	PubChem:(225167 14644197 18658052 22851086 68923460 68923462 130412563 131211070);Training Set	16386	157.08673095703125	434.777	428_doliocarpus-ecotype-neg-sirius_641	641
301	1	1	2	2	0.07820222679905721	-35.16229866431795	0.9999999999999999	68.5850999927768	C18H30O5	[M - H]-	PLHUEKVESBJIRC	InChI=1S/C18H30O5/c1-2-3-7-11-16(20)17(21)14-13-15(19)10-8-5-4-6-9-12-18(22)23/h3,7,13-14,16-17,20-21H,2,4-6,8-12H2,1H3,(H,22,23)	9-oxo-12,13-dihydroxy-10E,15Z-octadecadienoic acid	CCC=CCC(C(C=CC(=O)CCCCCCCC(=O)O)O)O	2.5	52921872;139292012	PubChem:(52921872 139292012);Training Set	16386	325.202392578125	303.162	270_doliocarpus-ecotype-neg-sirius_342	342
N/A	2	1	2	2	N/A	-35.34379766800251	0.9999999999999999	68.5850999927768	C18H32O6	[M - H2O - H]-	FJZXLCCATXFBKE	InChI=1S/C18H32O6/c1-2-14(19)10-12-16(21)17(22)13-11-15(20)8-6-4-3-5-7-9-18(23)24/h10-17,19-22H,2-9H2,1H3,(H,23,24)	null	CCC(C=CC(C(C=CC(CCCCCCCC(=O)O)O)O)O)O	1.29999995	102339344;102339345	PubChem:(102339344 102339345)	2	325.202392578125	303.162	270_doliocarpus-ecotype-neg-sirius_342	342
302	1	1	2	2	0.07814092041063608	-50.83580800471596	0.9999999999999999	18.920568470157153	C9H18O4	[M - H2O - H]-	WBJMWUJDHUBTGN	InChI=1S/C9H18O4/c10-7-8(11)5-3-1-2-4-6-9(12)13/h8,10-11H,1-7H2,(H,12,13)	null	C(CCCC(=O)O)CCC(CO)O	0.600000024	87592169	PubChem:(87592169);KEGG Mine	8589934594	171.10267639160156	447.569	349_doliocarpus-ecotype-neg-sirius_476	476
N/A	2	1	2	2	N/A	-80.12463102910077	0.9999999999999999	18.920568470157153	C9H16O3	[M - H]-	WMHUKKRNWMPXKB	InChI=1S/C9H16O3/c10-8(9(11)12)6-7-4-2-1-3-5-7/h7-8,10H,1-6H2,(H,11,12)	null	C1CCC(CC1)CC(C(=O)O)O	2.29999995	12756209;12756210;54438349	Training Set;PubChem:(12756209 12756210 54438349);PubMed;PubChem class - bio and metabolites	16793666	171.10267639160156	447.569	349_doliocarpus-ecotype-neg-sirius_476	476
303	1	1	2	2	0.07739333273209952	-10.8153838980431	0.9999999999999999	97.39050617196463	C18H32O5	[M - H]-	MKYUCBXUUSZMQB	InChI=1S/C18H32O5/c1-2-3-7-11-16(20)17(21)14-13-15(19)10-8-5-4-6-9-12-18(22)23/h3,7,13-17,19-21H,2,4-6,8-12H2,1H3,(H,22,23)	9,12,13-trihydroxy-10,15-octadecadienoic acid	CCC=CCC(C(C=CC(CCCCCCCC(=O)O)O)O)O	2.5999999	5312876;9949348;10936354;14522114;26249442;26249445;44559173;51692887;51692889;51692891;57244866;72732143;71405197;101605973	HMDB:(35919);SuperNatural:(SN00037129 SN00037128 SN00032663 SN00326299 SN00032661 SN00224530 SN00373600 SN00037126 SN00032660 SN00032662 SN00289629 SN00037127 SN00398802);ZINC bio:(ZINC14815683 ZINC14815684 ZINC14815685 ZINC14815686 ZINC35454825 ZINC35454828 ZINC35454832 ZINC35454836);MeSH:(5312876 51692887 101605973);PubMed;COCONUT:(CNP0047604 CNP0140165);KNApSAcK:(387);Natural Products:(UNPD287…	19980414	327.2176971435547	306.058	15_doliocarpus-ecotype-neg-sirius_25	25
N/A	2	1	2	2	N/A	-27.859646417053117	0.9999999999999999	97.39050617196463	C18H34O6	[M - H2O - H]-	NOTYDWZPMVOKOG	InChI=1S/C18H34O6/c1-2-14(19)10-12-16(21)17(22)13-11-15(20)8-6-4-3-5-7-9-18(23)24/h11,13-17,19-22H,2-10,12H2,1H3,(H,23,24)	null	CCC(CCC(C(C=CC(CCCCCCCC(=O)O)O)O)O)O	2.90431166		KEGG Mine	8589934592	327.2176971435547	306.058	15_doliocarpus-ecotype-neg-sirius_25	25
304	1	1	1	2	0.0773791258717	-240.69851101955558	0.8512562814070351	11.07958254148543	C20H42N2O6	[M - H2O - H]-	QSRQAQQYWUXJNL	InChI=1S/C20H42N2O6/c1-2-3-4-5-6-7-8-9-10-12-21-13-11-14-22-20(28)19(27)18(26)17(25)16(24)15-23/h16-19,21,23-27H,2-15H2,1H3,(H,22,28)	(2R,3S,4R,5R)-2,3,4,5,6-pentahydroxy-N-[3-(undecylamino)propyl]hexanamide	CCCCCCCCCCCNCCCNC(=O)C(C(C(C(CO)O)O)O)O	1.39999998	22861474	PubChem:(22861474)	2	387.2860412597656	306.058	265_doliocarpus-ecotype-neg-sirius_336	336
305	1	2	2	2	0.07695581691574424	-18.329610683158435	0.9999999999999999	7.7344495752962015	C6H5O3	[M - H]-	QLSIXNLAFXWOIL	InChI=1S/C6H5O3/c7-4-1-2-5(8)6(9)3-4/h1-3,7-8H	null	C1=CC(=C(C=C1O)[O])O	0.578245044	101942619	PubChem:(101942619)	2	124.01643371582031	587.76	48_doliocarpus-ecotype-neg-sirius_66	66
N/A	2	2	2	2	N/A	-236.3209707184845	0.9999999999999999	7.7344495752962015	C6H7O4	[M - H2O - H]-	KUOOJBLUXATHSV	InChI=1S/C6H7O4/c7-5-3-1-2-4-6(5,8)10-9/h1-5,7-8H	null	C1=CC(C(C=C1)(O)O[O])O	-0.200000003	102193828	PubChem:(102193828)	2	124.01643371582031	587.76	48_doliocarpus-ecotype-neg-sirius_66	66
306	1	1	2	2	0.07693610958644863	-24.55583465811975	0.9999999999999999	26.012197634284856	C16H32O3	[M - H]-	JGHSBPIZNUXPLA	InChI=1S/C16H32O3/c1-2-3-4-5-6-7-8-9-10-11-12-13-14-15(17)16(18)19/h15,17H,2-14H2,1H3,(H,18,19)	Ambap10067-06-8	CCCCCCCCCCCCCCC(C(=O)O)O	6.4000001	92836;12575964;11065598;22485761;71768133;71768142	HMDB:(31057);SuperNatural:(SN00236961 SN00308684);MeSH:(92836 22485761);PubMed;NORMAN:(NS00042061);COCONUT:(CNP0082669 CNP0239003);Natural Products:(UNPD158287 UNPD165556);PubChem:(92836 12575964 11065598 22485761 71768133 71768142);YMDB Mine;CHEBI:(75977 75972 65101 65097 75928 75927);PubChem class - bio and metabolites;EcoCyc Mine;PubChem class - safety and toxic;Training Set;Biocyc:(CPD-14716)…	60216887406	271.2281799316406	402.878	124_doliocarpus-ecotype-neg-sirius_156	156
N/A	2	1	2	2	N/A	-182.67130806056934	0.9999999999999999	26.012197634284856	C16H34O4	[M - H2O - H]-	QUKYKXHKCNNINA	InChI=1S/C16H34O4/c17-13-7-1-3-9-15(19)11-5-6-12-16(20)10-4-2-8-14-18/h15-20H,1-14H2	1,6,11,16-Hexadecanetetrol	C(CCC(CCCCC(CCCCCO)O)O)CCO	1.89999998	11243254;129383859;129383860;129383861	PubChem:(11243254 129383859 129383860 129383861);PubMed	66	271.2281799316406	402.878	124_doliocarpus-ecotype-neg-sirius_156	156
307	1	1	2	2	0.0762707059061013	-32.540495646010754	0.9999999999999999	24.450424526293602	C8H16O2	[M - H]-	NIJJYAXOARWZEE	InChI=1S/C8H16O2/c1-3-5-7(6-4-2)8(9)10/h7H,3-6H2,1-2H3,(H,9,10)	Convulex	CCCC(CCC)C(=O)O	2.48592544	3121;159148;3549980;12429180;11643942;46200988;46209523;46215392;46215393;46215394;46215395;46215396;46215397;46215398;46215399;46832535;46832536;46832537;46832538;46832539;46832540;46832541;46832833;46832834;71308961;76973098;87158683;87158809;87158811;88202175;88202300;91384429;118353291;131953166;139507926	HMDB:(1877);SuperNatural:(SN00388177 SN00003342);ZINC bio:(ZINC03008621);additional;HSDB:(99-66-1);MeSH:(3121 3549980);PubMed;NORMAN:(NS00010277);COCONUT:(CNP0268351 CNP0384704);Natural Products:(UNPD138858);PubChem:(3121 159148 3549980 12429180 11643942 46200988 46209523 46215392 46215393 46215394 46215395 46215396 46215397 46215398 46215399 46832535 46832536 46832537 46832538 46832539 46832540 …	17301285742	143.1075897216797	581.648	386_doliocarpus-ecotype-neg-sirius_538	538
N/A	2	1	2	2	N/A	-244.88491205535604	0.9999999999999999	24.450424526293602	C8H18O3	[M - H2O - H]-	NOQIUEKRPXMRSL	InChI=1S/C8H18O3/c9-5-1-3-8(7-11)4-2-6-10/h8-11H,1-7H2	1,7-Heptanediol, 4-(hydroxymethyl)-	C(CC(CCCO)CO)CO	-0.100000001	19078006	PubChem:(19078006)	2	143.1075897216797	581.648	386_doliocarpus-ecotype-neg-sirius_538	538
308	1	2	2	2	0.07609790677864092	-18.345190631972592	0.9999999999999999	7.610860692750028	C6H5O3	[M - H]-	QLSIXNLAFXWOIL	InChI=1S/C6H5O3/c7-4-1-2-5(8)6(9)3-4/h1-3,7-8H	null	C1=CC(=C(C=C1O)[O])O	0.578245044	101942619	PubChem:(101942619)	2	124.01654052734375	32.739	106_doliocarpus-ecotype-neg-sirius_136	136
N/A	2	2	2	2	N/A	-236.15019389519804	0.9999999999999999	7.610860692750028	C6H7O4	[M - H2O - H]-	KUOOJBLUXATHSV	InChI=1S/C6H7O4/c7-5-3-1-2-4-6(5,8)10-9/h1-5,7-8H	null	C1=CC(C(C=C1)(O)O[O])O	-0.200000003	102193828	PubChem:(102193828)	2	124.01654052734375	32.739	106_doliocarpus-ecotype-neg-sirius_136	136
309	1	1	2	2	0.07593841786604606	-31.254819807423956	0.9999999999999999	9.421234533851262	C10H20O2	[M - H]-	GHVNFZFCNZKVNT	InChI=1S/C10H20O2/c1-2-3-4-5-6-7-8-9-10(11)12/h2-9H2,1H3,(H,11,12)	decylate	CCCCCCCCCC(=O)O	3.46013498	2969;450633;4678093;12209362;12209363;10899155;10975973;11073915;10419680;16213405;16217385;25210159;45934034;71309272;101941139;129776640;131869334;132427169;135373094	HMDB:(511);PubChem class - food;SuperNatural:(SN00396105 SN00002048);ZINC bio:(ZINC01529229);additional;HSDB:(334-48-5);MeSH:(2969);Plantcyc:(CPD-3617);PubMed;NORMAN:(NS00005224);COCONUT:(CNP0083554 CNP0213238);KNApSAcK:(1213);Natural Products:(UNPD103170);PubChem:(2969 450633 4678093 12209362 12209363 10899155 10975973 11073915 10419680 16213405 16217385 25210159 45934034 71309272 101941139 1297…	255830910	171.13880920410156	4.039	254_doliocarpus-ecotype-neg-sirius_320	320
N/A	2	1	2	2	N/A	-217.43939581969934	0.9999999999999999	9.421234533851262	C10H22O3	[M - H2O - H]-	XESDXQJJCYSFDV	InChI=1S/C10H22O3/c11-8-4-1-2-6-10(13)7-3-5-9-12/h10-13H,1-9H2	decane-1,5,10-triol	C(CCC(CCCCO)O)CCO	0.699999988	20373018	PubChem:(20373018)	2	171.13880920410156	4.039	254_doliocarpus-ecotype-neg-sirius_320	320
310	1	1	1	1	0.07567362810377509	-62.641251458171126	0.9999999999999999	7.93276738665743	C8H6O5	[M - H2O - H]-	BCEQKAQCUWUNML	InChI=1S/C8H6O5/c9-6-2-1-4(7(10)11)3-5(6)8(12)13/h1-3,9H,(H,10,11)(H,12,13)	Eupirina	C1=CC(=C(C=C1C(=O)O)C(=O)O)O	0.371301264	12490;54699377;54706666	SuperNatural:(SN00365785);ZINC bio:(ZINC00409242);additional;MeSH:(12490);PubMed;NORMAN:(NS00041657);COCONUT:(CNP0159995);Natural Products:(UNPD172410);PubChem:(12490 54699377 54706666);PubChem class - bio and metabolites;EcoCyc Mine;KEGG:(C21168);PubChem class - safety and toxic;Training Set;Biocyc:(CPD-18294)	17267747142	163.00370025634766	64.47	411_doliocarpus-ecotype-neg-sirius_600	600
311	1	1	2	2	0.075141463679133	-31.655138155691784	0.9999999999999999	58.698661916023866	C7H12O8	[M - H2O - H]-	GGUPQGPILKVUFE	InChI=1S/C7H12O8/c8-1-2(9)3(10)4(11)5(12)6(13)7(14)15/h1-6,9-13H,(H,14,15)	null	C(=O)C(C(C(C(C(C(=O)O)O)O)O)O)O	-3.05632567	87133830;87133993;87350863	PubChem:(87133830 87133993 87350863)	2	205.03526306152344	586.233	224_doliocarpus-ecotype-neg-sirius_280	280
N/A	2	1	2	2	N/A	-55.074933789096455	0.9999999999999999	58.698661916023866	C7H10O7	[M - H]-	ZJLLEXHAVFKDHS	InChI=1S/C7H10O7/c1-2(5(9)10)3(6(11)12)4(8)7(13)14/h2-4,8H,1H3,(H,9,10)(H,11,12)(H,13,14)	null	CC(C(C(C(=O)O)O)C(=O)O)C(=O)O	-1.29004908		YMDB Mine	34359738368	205.03526306152344	586.233	224_doliocarpus-ecotype-neg-sirius_280	280
312	1	1	2	2	0.07458094774238334	-192.48113696428703	0.9723618090452264	39.25099457846762	C16H30O16	[M - H2O - H]-	YGLFQCHKGADEBB	InChI=1S/C16H30O16/c17-3-5(19)9(23)11(25)13(27)15(29)31-7(21)1-2-8(22)32-16(30)14(28)12(26)10(24)6(20)4-18/h5-6,9-20,23-30H,1-4H2	null	C(CC(=O)OC(C(C(C(C(CO)O)O)O)O)O)C(=O)OC(C(C(C(C(CO)O)O)O)O)O	-7.5	87774750	PubChem:(87774750)	2	459.1360168457031	35.68	260_doliocarpus-ecotype-neg-sirius_330	330
N/A	2	1	2	2	N/A	-205.3890054147373	0.9723618090452264	39.25099457846762	C16H28O15	[M - H]-	ARJQHLYLQMQYEZ	InChI=1S/C16H28O15/c1-27-16(26,4-19)15(25)31-12-7(20)5(2-17)29-14(10(12)23)30-11-6(3-18)28-13(24)9(22)8(11)21/h5-14,17-24,26H,2-4H2,1H3	null	COC(CO)(C(=O)OC1C(C(OC(C1O)OC2C(OC(C(C2O)O)O)CO)CO)O)O	-5.69999981	69645697	PubChem:(69645697)	2	459.1360168457031	35.68	260_doliocarpus-ecotype-neg-sirius_330	330
313	1	1	2	2	0.07383854538589783	-93.11120429858643	0.9909547738693467	45.503073785433756	C16H26O12	[M - H2O - H]-	MBWXFMVQCFOAOB	InChI=1S/C16H26O12/c17-5-7-9(19)11(21)13(23)15(27-7)25-3-1-2-4-26-16-14(24)12(22)10(20)8(6-18)28-16/h7-24H,3-6H2	null	C(C#CCOC1C(C(C(C(O1)CO)O)O)O)OC2C(C(C(C(O2)CO)O)O)O	-4.30000019	101956748	PubChem:(101956748)	2	391.1240539550781	247.79300000000003	125_doliocarpus-ecotype-neg-sirius_157	157
N/A	2	1	2	2	N/A	-94.26608238677738	0.9909547738693467	45.503073785433756	C16H24O11	[M - H]-	ILTOGHDHUZGQAX	InChI=1S/C16H24O11/c1-15(23)2-3-16(24)6(12(21)22)5-25-14(11(15)16)27-13-10(20)9(19)8(18)7(4-17)26-13/h5,7-11,13-14,17-20,23-24H,2-4H2,1H3,(H,21,22)	Demethylipolamiide	CC1(CCC2(C1C(OC=C2C(=O)O)OC3C(C(C(C(O3)CO)O)O)O)O)O	-2.5	45027871;102071928	COCONUT:(CNP0238494);Natural Products:(UNPD22417);PubChem:(45027871 102071928);SuperNatural:(SN00388417);KEGG Mine	8593113090	391.1240539550781	247.79300000000003	125_doliocarpus-ecotype-neg-sirius_157	157
314	1	1	2	2	0.07361793001283824	-10.677497139241057	0.9999999999999999	39.76073755399449	C18H34O5	[M - H]-	MDIUMSLCYIJBQC	InChI=1S/C18H34O5/c1-2-3-7-11-16(20)17(21)14-13-15(19)10-8-5-4-6-9-12-18(22)23/h13-17,19-21H,2-12H2,1H3,(H,22,23)	9,12,13-Todea	CCCCCC(C(C=CC(CCCCCCCC(=O)O)O)O)O	3.0999999	153001;5282966;9858729;9880604;9923590;11099581;14414118;14414119;16089911;16089912;57111018;71352801;91485415;101476135;139031827	HMDB:(4708 38555);SuperNatural:(SN00030519 SN00018468 SN00393745 SN00324909 SN00380657);ZINC bio:(ZINC12496469 ZINC33820402);MeSH:(153001 5282966 9858729);PubMed;COCONUT:(CNP0070919 CNP0214896);KNApSAcK:(41298);Natural Products:(UNPD154982 UNPD157744 UNPD75487);PubChem:(153001 5282966 9858729 9880604 9923590 11099581 14414118 14414119 16089911 16089912 57111018 71352801 91485415 101476135 1390318…	19980670	329.2328338623047	416.633	5_doliocarpus-ecotype-neg-sirius_6	6
N/A	2	1	2	2	N/A	-59.27622664892373	0.9999999999999999	39.76073755399449	C18H36O6	[M - H2O - H]-	VJOGZGLNDROOFS	InChI=1S/C18H36O6/c1-2-3-7-10-14(19)16(21)13-17(22)15(20)11-8-5-4-6-9-12-18(23)24/h14-17,19-22H,2-13H2,1H3,(H,23,24)	Sativic acid	CCCCCC(C(CC(C(CCCCCCCC(=O)O)O)O)O)O	2.5999999	92800	COCONUT:(CNP0309214);Natural Products:(UNPD82076);PubChem:(92800);CHEBI:(138499);KEGG Mine	8592064546	329.2328338623047	416.633	5_doliocarpus-ecotype-neg-sirius_6	6
315	1	1	2	2	0.07348033622784551	-33.06815502316583	0.9999999999999999	32.71117608547966	C8H16O4	[M - H2O - H]-	LJWTVHKBGBUURN	InChI=1S/C8H16O4/c9-6-5-7(10)3-1-2-4-8(11)12/h7,9-10H,1-6H2,(H,11,12)	6,8-dihydroxyoctanoic acid	C(CCC(=O)O)CC(CCO)O	-0.200000003	5312790;57209263	PubChem:(5312790 57209263)	2	157.0867462158203	598.316	432_doliocarpus-ecotype-neg-sirius_647	647
N/A	2	1	2	2	N/A	-53.84801595646503	0.9999999999999999	32.71117608547966	C8H14O3	[M - H]-	MRYQHECIEBLERJ	InChI=1S/C8H14O3/c9-7-4-2-1-3-6(7)5-8(10)11/h6-7,9H,1-5H2,(H,10,11)	(2-hydroxycyclohexyl)acetic acid	C1CCC(C(C1)CC(=O)O)O	0.699999988	225167;14644197;18658052;22851086;68923460;68923462;130412563;131211070	PubChem:(225167 14644197 18658052 22851086 68923460 68923462 130412563 131211070);Training Set	16386	157.0867462158203	598.316	432_doliocarpus-ecotype-neg-sirius_647	647
316	1	1	2	2	0.07284008150621264	-8.036975044179425	0.9999999999999999	16.494235085035726	C16H30O2	[M - H]-	SECPZKHBENQXJG	InChI=1S/C16H30O2/c1-2-3-4-5-6-7-8-9-10-11-12-13-14-15-16(17)18/h7-8H,2-6,9-15H2,1H3,(H,17,18)	zoomarate	CCCCCCC=CCCCCCCCC(=O)O	5.75837898	4668;445638;5282745;5461012;10588002;12313928;21889155;53394425;71309704;71309721;87229078;117064741;123533281;131871180	HMDB:(3229 12328);SuperNatural:(SN00246739 SN00226427 SN00157933 SN00159315);ZINC bio:(ZINC08221009);additional;MeSH:(445638 5282745 5461012);Plantcyc:(CPD-9245);PubMed;NORMAN:(NS00015112);COCONUT:(CNP0307038 CNP0389934);KNApSAcK:(1234);Natural Products:(UNPD144994 UNPD58059 UNPD220245);PubChem:(4668 445638 5282745 5461012 10588002 12313928 21889155 53394425 71309704 71309721 87229078 117064741 1…	121629054	253.2174072265625	4.039	311_doliocarpus-ecotype-neg-sirius_415	415
N/A	2	1	2	2	N/A	-17.656697712977365	0.9999999999999999	16.494235085035726	C16H32O3	[M - H2O - H]-	QUFMVAWAOYDYFV	InChI=1S/C16H32O3/c1-2-3-4-9-12-15(17)13-10-7-5-6-8-11-14-16(18)19/h15,17H,2-14H2,1H3,(H,18,19)	Hexadecanoic acid, 10-hydroxy-	CCCCCCC(CCCCCCCCC(=O)O)O	5.21728802	15569771;121488262;121488263	COCONUT:(CNP0409239);HMDB:(112188);Natural Products:(UNPD29811);PubChem:(15569771 121488262 121488263);SuperNatural:(SN00295888);YMDB Mine;PubChem class - bio and metabolites;EcoCyc Mine;PubMed;KEGG Mine	60149497930	253.2174072265625	4.039	311_doliocarpus-ecotype-neg-sirius_415	415
317	1	1	2	2	0.0719898306521435	-34.6958534019147	0.9999999999999999	20.254220559448154	C8H16O3	[M - H2O - H]-	ZIWBCJXKYKOLJK	InChI=1S/C8H16O3/c1-2-4-7(8(10)11)5-3-6-9/h7,9H,2-6H2,1H3,(H,10,11)	5-Hydroxyvalproate	CCCC(CCCO)C(=O)O	1.20000005	135243;135244;40565937;40429492;46781925;118353298	HMDB:(13898);PubChem:(135243 135244 40565937 40429492 46781925 118353298);CHEBI:(80636);ZINC bio:(ZINC02578897 ZINC05838789);additional;PubChem class - bio and metabolites;MeSH:(135244);KEGG:(C16650);PubChem class - safety and toxic;Training Set;PubMed	84435310	141.09201049804688	492.061	533_doliocarpus-ecotype-neg-sirius_874	874
N/A	2	1	2	2	N/A	-42.49908117022982	0.9999999999999999	20.254220559448154	C8H14O2	[M - H]-	UMYDNZXEHYSVFY	InChI=1S/C8H14O2/c1-3-5-7(6-4-2)8(9)10/h3,7H,1,4-6H2,2H3,(H,9,10)	4-En-valproic acid	CCCC(CC=C)C(=O)O	2.29999995	104896;17841738;21117962;23615693	HMDB:(13897);ZINC bio:(ZINC02570839 ZINC05841914);additional;MeSH:(104896);PubMed;NORMAN:(NS00005506);PubChem:(104896 17841738 21117962 23615693);CHEBI:(80634);PubChem class - bio and metabolites;KEGG:(C16648);PubChem class - safety and toxic;Training Set	84697454	141.09201049804688	492.061	533_doliocarpus-ecotype-neg-sirius_874	874
318	1	1	1	1	0.07175883681307074	-196.00466364425196	0.9999999999999999	8.881093470542988	C6H14O3	[M - H2O - H]-	TTWQXPLEMJPZIX	InChI=1S/C6H14O3/c1-3-4-5(2)6(7,8)9/h5,7-9H,3-4H2,1-2H3	null	CCCC(C)C(O)(O)O	0.5	23618779	PubChem:(23618779)	2	115.07630157470703	572.333	558_doliocarpus-ecotype-neg-sirius_951	951
319	1	1	2	2	0.07141715023678465	-33.35451014156246	0.9999999999999999	24.50624139467501	C8H16O2	[M - H]-	NIJJYAXOARWZEE	InChI=1S/C8H16O2/c1-3-5-7(6-4-2)8(9)10/h7H,3-6H2,1-2H3,(H,9,10)	Convulex	CCCC(CCC)C(=O)O	2.48592544	3121;159148;3549980;12429180;11643942;46200988;46209523;46215392;46215393;46215394;46215395;46215396;46215397;46215398;46215399;46832535;46832536;46832537;46832538;46832539;46832540;46832541;46832833;46832834;71308961;76973098;87158683;87158809;87158811;88202175;88202300;91384429;118353291;131953166;139507926	HMDB:(1877);SuperNatural:(SN00388177 SN00003342);ZINC bio:(ZINC03008621);additional;HSDB:(99-66-1);MeSH:(3121 3549980);PubMed;NORMAN:(NS00010277);COCONUT:(CNP0268351 CNP0384704);Natural Products:(UNPD138858);PubChem:(3121 159148 3549980 12429180 11643942 46200988 46209523 46215392 46215393 46215394 46215395 46215396 46215397 46215398 46215399 46832535 46832536 46832537 46832538 46832539 46832540 …	17301285742	143.10777282714844	17.036	387_doliocarpus-ecotype-neg-sirius_540	540
N/A	2	1	2	2	N/A	-215.66261608293345	0.9999999999999999	24.50624139467501	C8H18O3	[M - H2O - H]-	MPLLYMXCNVXCEC	InChI=1S/C8H18O3/c1-7(10)6-8(11)4-2-3-5-9/h7-11H,2-6H2,1H3	null	CC(CC(CCCCO)O)O	0.100000001	90439690	PubChem:(90439690)	2	143.10777282714844	17.036	387_doliocarpus-ecotype-neg-sirius_540	540
320	1	1	2	2	0.07129474099084329	-22.739980119287914	0.9999999999999999	75.4747016540617	C12H24O10	[M - H2O - H]-	SWULWCVUVHQYEY	InChI=1S/C12H24O10/c1-4(15)11(7(17)5(16)2-13)22-12-10(20)9(19)8(18)6(3-14)21-12/h4-20H,2-3H2,1H3	null	CC(C(C(C(CO)O)O)OC1C(C(C(C(O1)CO)O)O)O)O	-3.51754975		KEGG Mine	8589934592	309.1195983886719	135.906	312_doliocarpus-ecotype-neg-sirius_417	417
N/A	2	1	2	2	N/A	-60.00281386383586	0.9999999999999999	75.4747016540617	C12H22O9	[M - H]-	XISICRKFFXUZCX	InChI=1S/C12H22O9/c13-3-5-1-2-6(15)11(19-5)21-12-10(18)9(17)8(16)7(4-14)20-12/h5-18H,1-4H2	null	C1CC(C(OC1CO)OC2C(C(C(C(O2)CO)O)O)O)O	-2.79999995	101788999	PubChem:(101788999)	2	309.1195983886719	135.906	312_doliocarpus-ecotype-neg-sirius_417	417
321	1	1	1	1	0.07098566594344645	-30.72472873045767	0.9999999999999999	9.046119313140931	C14H28O3	[M - H2O - H]-	JOSXCARTDOQGLV	InChI=1S/C14H28O3/c15-13-11-9-7-5-3-1-2-4-6-8-10-12-14(16)17/h15H,1-13H2,(H,16,17)	14-hydroxytetradecanoate	C(CCCCCCC(=O)O)CCCCCCO	4.31555414	3084276;72715824	COCONUT:(CNP0138691);Natural Products:(UNPD147731);PubChem:(3084276 72715824);SuperNatural:(SN00263468);YMDB Mine;CHEBI:(77168 77033);PubChem class - bio and metabolites;EcoCyc Mine;Training Set;PubMed;KEGG Mine	60149514338	225.1857452392578	8.67	526_doliocarpus-ecotype-neg-sirius_855	855
322	1	1	2	2	0.0708829076809875	-26.878184733305684	0.9999999999999999	30.378108447986165	C12H24O2	[M - H]-	POULHZVOKOAJMA	InChI=1S/C12H24O2/c1-2-3-4-5-6-7-8-9-10-11-12(13)14/h2-11H2,1H3,(H,13,14)	dodecoate	CCCCCCCCCCCC(=O)O	4.35856056	3893;450626;4149208;10512327;12227347;12227348;12227349;11252659;20687692;16212944;16213294;16213334;16217355;16217341;71308915;71308916;71309940;71479986;129180172;132426964	HMDB:(638);PubChem class - food;SuperNatural:(SN00280806 SN00002059);ZINC bio:(ZINC01529498);additional;HSDB:(143-07-7);MeSH:(3893);Plantcyc:(DODECANOATE);PubMed;NORMAN:(NS00008441);COCONUT:(CNP0201101 CNP0303017);KNApSAcK:(1221);Natural Products:(UNPD141768);PubChem:(3893 450626 4149208 10512327 12227347 12227348 12227349 11252659 20687692 16212944 16213294 16213334 16217355 16217341 71308915 71…	255830910	199.17059326171875	460.854	406_doliocarpus-ecotype-neg-sirius_590	590
N/A	2	1	2	2	N/A	-161.71324088457845	0.9999999999999999	30.378108447986165	C12H26O3	[M - H2O - H]-	SZLJUPFRUPEKGQ	InChI=1S/C12H26O3/c1-2-3-4-5-6-11(14)7-8-12(15)9-10-13/h11-15H,2-10H2,1H3	null	CCCCCCC(CCC(CCO)O)O	2.29999995	57267256	PubChem:(57267256)	2	199.17059326171875	460.854	406_doliocarpus-ecotype-neg-sirius_590	590
323	1	1	1	1	0.07049674160260061	-26.719713052447062	0.9999999999999999	7.914071780411938	C8H16O3	[M - H2O - H]-	ZIWBCJXKYKOLJK	InChI=1S/C8H16O3/c1-2-4-7(8(10)11)5-3-6-9/h7,9H,2-6H2,1H3,(H,10,11)	5-Hydroxyvalproate	CCCC(CCCO)C(=O)O	1.20000005	135243;135244;40565937;40429492;46781925;118353298	HMDB:(13898);PubChem:(135243 135244 40565937 40429492 46781925 118353298);CHEBI:(80636);ZINC bio:(ZINC02578897 ZINC05838789);additional;PubChem class - bio and metabolites;MeSH:(135244);KEGG:(C16650);PubChem class - safety and toxic;Training Set;PubMed	84435310	141.09197235107422	4.039	550_doliocarpus-ecotype-neg-sirius_934	934
324	1	1	2	2	0.06988969498905953	-32.48023971068722	0.9999999999999999	70.36252126705772	C7H12O8	[M - H2O - H]-	JSOOGGDFASLORS	InChI=1S/C7H12O8/c8-2(1-3(9)10)4(11)5(12)6(13)7(14)15/h2,4-6,8,11-13H,1H2,(H,9,10)(H,14,15)	null	C(C(C(C(C(C(=O)O)O)O)O)O)C(=O)O	-2.65563107		KEGG Mine	8589934592	205.03492736816406	261.559	76_doliocarpus-ecotype-neg-sirius_99	99
N/A	2	1	2	2	N/A	-55.99862947617633	0.9999999999999999	70.36252126705772	C7H10O7	[M - H]-	ZJLLEXHAVFKDHS	InChI=1S/C7H10O7/c1-2(5(9)10)3(6(11)12)4(8)7(13)14/h2-4,8H,1H3,(H,9,10)(H,11,12)(H,13,14)	null	CC(C(C(C(=O)O)O)C(=O)O)C(=O)O	-1.29004908		YMDB Mine	34359738368	205.03492736816406	261.559	76_doliocarpus-ecotype-neg-sirius_99	99
325	1	1	2	2	0.06971595647977656	-34.01640271974305	0.9999999999999999	23.484270620833822	C8H16O2	[M - H]-	NIJJYAXOARWZEE	InChI=1S/C8H16O2/c1-3-5-7(6-4-2)8(9)10/h7H,3-6H2,1-2H3,(H,9,10)	Convulex	CCCC(CCC)C(=O)O	2.48592544	3121;159148;3549980;12429180;11643942;46200988;46209523;46215392;46215393;46215394;46215395;46215396;46215397;46215398;46215399;46832535;46832536;46832537;46832538;46832539;46832540;46832541;46832833;46832834;71308961;76973098;87158683;87158809;87158811;88202175;88202300;91384429;118353291;131953166;139507926	HMDB:(1877);SuperNatural:(SN00388177 SN00003342);ZINC bio:(ZINC03008621);additional;HSDB:(99-66-1);MeSH:(3121 3549980);PubMed;NORMAN:(NS00010277);COCONUT:(CNP0268351 CNP0384704);Natural Products:(UNPD138858);PubChem:(3121 159148 3549980 12429180 11643942 46200988 46209523 46215392 46215393 46215394 46215395 46215396 46215397 46215398 46215399 46832535 46832536 46832537 46832538 46832539 46832540 …	17301285742	143.10761260986328	505.9239999999999	427_doliocarpus-ecotype-neg-sirius_639	639
N/A	2	1	2	2	N/A	-216.66468515856351	0.9999999999999999	23.484270620833822	C8H18O3	[M - H2O - H]-	MPLLYMXCNVXCEC	InChI=1S/C8H18O3/c1-7(10)6-8(11)4-2-3-5-9/h7-11H,2-6H2,1H3	null	CC(CC(CCCCO)O)O	0.100000001	90439690	PubChem:(90439690)	2	143.10761260986328	505.9239999999999	427_doliocarpus-ecotype-neg-sirius_639	639
326	1	1	2	2	0.06950231148130852	-29.063637177050378	0.9999999999999999	19.840707484791768	C12H24O4	[M - H2O - H]-	JGEFOCOPBYAGDE	InChI=1S/C12H24O4/c13-9-7-5-3-1-2-4-6-8-11(14)10-12(15)16/h11,13-14H,1-10H2,(H,15,16)	3,12-dihydroxydodecanoate	C(CCCCC(CC(=O)O)O)CCCCO	2.0	18408222;53953668;72551565;91078439	PubChem:(18408222 53953668 72551565 91078439);CHEBI:(76934 76618 79278);KEGG Mine	8589934626	213.14971923828125	368.887	242_doliocarpus-ecotype-neg-sirius_304	304
N/A	2	1	2	2	N/A	-42.093607227874394	0.9999999999999999	19.840707484791768	C12H22O3	[M - H]-	AWMQDOYIFAMZEM	InChI=1S/C12H22O3/c13-11-9-7-5-3-1-2-4-6-8-10-12(14)15/h5,7,13H,1-4,6,8-11H2,(H,14,15)	9-Dodecenoic acid, 12-hydroxy-, (9Z)-	C(CCCC=CCCO)CCCC(=O)O	3.02009654	10976824;14404068;53665835	COCONUT:(CNP0178804);Natural Products:(UNPD111376 UNPD131605);PubChem:(10976824 14404068 53665835);SuperNatural:(SN00348252 SN00308254);MeSH:(14404068 53665835);PubMed;KEGG Mine	8593113158	213.14971923828125	368.887	242_doliocarpus-ecotype-neg-sirius_304	304
327	1	1	2	2	0.0686878238978206	-18.392246939677552	0.9999999999999999	40.043060558906205	C18H34O4	[M - H]-	BNJOQKFENDDGSC	InChI=1S/C18H34O4/c19-17(20)15-13-11-9-7-5-3-1-2-4-6-8-10-12-14-16-18(21)22/h1-16H2,(H,19,20)(H,21,22)	octadecandis	C(CCCCCCCCC(=O)O)CCCCCCCC(=O)O	5.75661755	70095;40510980	HMDB:(782);ZINC bio:(ZINC05178630);additional;MeSH:(70095);PubMed;NORMAN:(NS00006357);COCONUT:(CNP0251205 CNP0277633);Natural Products:(UNPD60699);PubChem:(70095 40510980);CHEBI:(133086 133087);PubChem class - bio and metabolites;PubChem class - safety and toxic;Training Set	86827118	313.2391357421875	387.482	27_doliocarpus-ecotype-neg-sirius_41	41
N/A	2	1	2	2	N/A	-22.087971454134948	0.9999999999999999	40.043060558906205	C18H36O5	[M - H2O - H]-	DJKUVMZEGIWUTP	InChI=1S/C18H36O5/c1-2-3-4-8-11-15(19)14-17(21)16(20)12-9-6-5-7-10-13-18(22)23/h15-17,19-21H,2-14H2,1H3,(H,22,23)	9,10,12-trihydroxyoctadecanoic Acid	CCCCCCC(CC(C(CCCCCCCC(=O)O)O)O)O	3.79999995	4252742;16395971;40471259;40471261;40471263;40471265;124308147;124308148	COCONUT:(CNP0066859 CNP0363949);PubChem:(4252742 16395971 40471259 40471261 40471263 40471265 124308147 124308148);SuperNatural:(SN00067490 SN00067491 SN00067489 SN00067488);ZINC bio:(ZINC04026460 ZINC04026461 ZINC04026462 ZINC04026463);PubMed;KEGG Mine	8593088578	313.2391357421875	387.482	27_doliocarpus-ecotype-neg-sirius_41	41
328	1	1	2	2	0.06771549827521965	-26.29567999865422	0.9999999999999999	26.115458370316205	C20H40O4	[M - H]-	RKKHNLCLLRQIEU	InChI=1S/C20H40O4/c1-2-3-8-13-18(21)14-9-4-5-10-15-19(22)16-11-6-7-12-17-20(23)24/h18-19,21-22H,2-17H2,1H3,(H,23,24)	null	CCCCCC(CCCCCCC(CCCCCCC(=O)O)O)O	6.07601595	87204902	PubChem:(87204902)	2	343.285400390625	362.898	545_doliocarpus-ecotype-neg-sirius_911	911
N/A	2	1	2	2	N/A	-328.51875633914375	0.9999999999999999	26.115458370316205	C20H42O5	[M - H2O - H]-	QFDMPVUHNWRFOT	InChI=1S/C20H42O5/c1-3-5-7-9-11-13-19(17(23)15-21)25-20(18(24)16-22)14-12-10-8-6-4-2/h17-24H,3-16H2,1-2H3	null	CCCCCCCC(C(CO)O)OC(CCCCCCC)C(CO)O	4.4000001	88409172	PubChem:(88409172)	2	343.285400390625	362.898	545_doliocarpus-ecotype-neg-sirius_911	911
329	1	1	2	2	0.06750010986231551	-32.66605609982053	0.9999999999999999	22.94140674936213	C9H18O3	[M - H2O - H]-	USHAAPGWFOVBJE	InChI=1S/C9H18O3/c1-2-5-8(10)6-3-4-7-9(11)12/h8,10H,2-7H2,1H3,(H,11,12)	6-hydroxynonanoic acid	CCCC(CCCCC(=O)O)O	1.39999998	5312791	PubChem:(5312791);YMDB Mine;KEGG Mine	42949672962	155.10779571533203	559.677	481_doliocarpus-ecotype-neg-sirius_743	743
N/A	2	1	2	2	N/A	-108.5738884429626	0.9999999999999999	22.94140674936213	C9H16O2	[M - H]-	QPJIWNZALIHERM	InChI=1S/C9H16O2/c10-9(11)7-2-1-4-8-5-3-6-8/h8H,1-7H2,(H,10,11)	null	C1CC(C1)CCCCC(=O)O	2.79999995	85823809	PubChem:(85823809)	2	155.10779571533203	559.677	481_doliocarpus-ecotype-neg-sirius_743	743
330	1	1	2	6	N/A	-184.21931664356845	0.221105527638191	0.9597437409192158	C8H8N4O2S	[M - H]-	CSOKIZRBAMNJDO	InChI=1S/C8H8N4O2S/c13-5(14)1-2-15-8-6-7(10-3-9-6)11-4-12-8/h3-4H,1-2H2,(H,13,14)(H,9,10,11,12)	Oprea1_150321	C1=NC2=C(N1)C(=NC=N2)SCCC(=O)O	0.394572109	69096;4318802	PubChem class - safety and toxic;Training Set;PubChem:(69096 4318802);PubMed	67125314	223.0282974243164	10.108	582_doliocarpus-ecotype-neg-sirius_1043	1043
N/A	2	1	2	6	N/A	-249.87255655081256	0.221105527638191	0.9597437409192158	C8H10N4O3S	[M - H2O - H]-	OSXLQQFFBYJNPT	InChI=1S/C8H10N4O3S/c13-1-4(14)2-16-8-11-5-6(12-8)9-3-10-7(5)15/h3-4,13-14H,1-2H2,(H2,9,10,11,12,15)	Oprea1_160317	C1=NC2=C(C(=O)N1)NC(=N2)SCC(CO)O	-0.899999976	135698569	PubChem:(135698569)	2	223.0282974243164	10.108	582_doliocarpus-ecotype-neg-sirius_1043	1043
331	1	1	2	2	0.06706628921483278	-56.81502194782275	0.9999999999999999	60.11140979858176	C6H8O4	[M - H]-	NRSMWHGLCNBZSO	InChI=1S/C6H8O4/c1-2-4(6(9)10)3-5(7)8/h2H,3H2,1H3,(H,7,8)(H,9,10)	3-Methylitaconate	CC=C(CC(=O)O)C(=O)O	0.100000001	128159;6438940;14662356;57452110	PubChem:(128159 6438940 14662356 57452110);YMDB Mine;EcoCyc Mine;MeSH:(128159 6438940);PubMed;KEGG Mine	60129542214	143.03485107421875	62.510999999999996	161_doliocarpus-ecotype-neg-sirius_198	198
N/A	2	1	2	2	N/A	-75.00488399772142	0.9999999999999999	60.11140979858176	C6H10O5	[M - H2O - H]-	WLCIRGPGAMNLIZ	InChI=1S/C6H10O5/c1-3-10-6(11-3)4(7)2-5(8)9/h3-4,6-7H,2H2,1H3,(H,8,9)	null	CC1OC(O1)C(CC(=O)O)O	-0.699999988	89127618	PubChem:(89127618)	2	143.03485107421875	62.510999999999996	161_doliocarpus-ecotype-neg-sirius_198	198
332	1	1	2	2	0.06704302586584324	-101.01377712121582	0.9999999999999999	44.37690268855832	C14H14O4	[M - H]-	VKOIPPVUDNXLGM	InChI=1S/C14H14O4/c1-11-3-7-13(8-4-11)15-17-18-16-14-9-5-12(2)6-10-14/h3-10H,1-2H3	null	CC1=CC=C(C=C1)OOOOC2=CC=C(C=C2)C	4.5999999	89964746	PubChem:(89964746)	2	245.08192443847656	310.661	13_doliocarpus-ecotype-neg-sirius_23	23
N/A	2	1	2	2	N/A	-176.44377855224374	0.9999999999999999	44.37690268855832	C14H16O5	[M - H2O - H]-	GFVARDXAXQLOPT	InChI=1S/C14H16O5/c1-9(15)13-3-2-10(16-5-11-6-17-11)4-14(13)19-8-12-7-18-12/h2-4,11-12H,5-8H2,1H3	null	CC(=O)C1=C(C=C(C=C1)OCC2CO2)OCC3CO3	0.899999976	13149904	PubChem:(13149904)	2	245.08192443847656	310.661	13_doliocarpus-ecotype-neg-sirius_23	23
333	1	1	1	10	0.06670980520948708	-155.59750432732375	0.050753768844221114	41.906147044508835	C12H11N3O9S3	[M - H]-	HNWFULAQADZGPJ	InChI=1S/C12H11N3O9S3/c13-9-3-1-7(5-12(9)27(22,23)24)14-15-10-6-8(25(16,17)18)2-4-11(10)26(19,20)21/h1-6H,13H2,(H,16,17,18)(H,19,20,21)(H,22,23,24)	2-[(4-amino-3-sulfophenyl)diazenyl]benzene-1,4-disulfonic acid	C1=CC(=C(C=C1N=NC2=C(C=CC(=C2)S(=O)(=O)O)S(=O)(=O)O)S(=O)(=O)O)N	-0.200000003	20202069	PubChem:(20202069)	2	435.9584503173828	52.363	175_doliocarpus-ecotype-neg-sirius_219	219
334	1	1	1	1	0.06572391042301645	-55.96699450490914	0.9964824120603014	4.647507811553647	C15H26O2	[M - H2O - H]-	XQWIFIPUVVRXNJ	InChI=1S/C15H26O2/c1-2-3-4-5-6-7-8-9-10-11-12-13-14-15(16)17/h1H,3-14H2,(H,16,17)	14-Pentadecynoic acid	C#CCCCCCCCCCCCCC(=O)O	5.21121645	5312704	PubChem:(5312704)	2	219.17539978027344	566.919	469_doliocarpus-ecotype-neg-sirius_718	718
335	1	1	2	2	0.06525507538239511	-31.084337956592492	0.9999999999999999	10.128810869101436	C18H34O4	[M - H]-	CQSLTKIXAJTQGA	InChI=1S/C18H34O4/c1-2-3-10-13-16(19)17(20)14-11-8-6-4-5-7-9-12-15-18(21)22/h8,11,16-17,19-20H,2-7,9-10,12-15H2,1H3,(H,21,22)	isoleukotoxin	CCCCCC(C(CC=CCCCCCCCC(=O)O)O)O	4.5999999	5282961;12496423;10236635;25320868;25320870;25320877;42607288;52940209;53394649;122605052	HMDB:(4705);SuperNatural:(SN00224856 SN00231170 SN00242866 SN00310606 SN00293868);ZINC bio:(ZINC12496452 ZINC12496457 ZINC12496461 ZINC12496465);additional;Plantcyc:(CPD-13086);PubMed;NORMAN:(NS00018716);COCONUT:(CNP0158824);Natural Products:(UNPD38585 UNPD96150 UNPD25794 UNPD86698 UNPD173508);PubChem:(5282961 12496423 10236635 25320868 25320870 25320877 42607288 52940209 53394649 122605052);CHEB…	20900202	313.23846435546875	318.328	378_doliocarpus-ecotype-neg-sirius_527	527
N/A	2	1	2	2	N/A	-34.13916854170466	0.9999999999999999	10.128810869101436	C18H36O5	[M - H2O - H]-	ZEFIAQIZBOTOIU	InChI=1S/C18H36O5/c1-2-3-7-11-16(20)17(21)14-13-15(19)10-8-5-4-6-9-12-18(22)23/h15-17,19-21H,2-14H2,1H3,(H,22,23)	Octadecanoic acid, 9,12,13-trihydroxy-	CCCCCC(C(CCC(CCCCCCCC(=O)O)O)O)O	3.5999999	14785288	PubChem:(14785288)	2	313.23846435546875	318.328	378_doliocarpus-ecotype-neg-sirius_527	527
336	1	1	2	2	0.06490421303180555	-35.57129469788819	0.9999999999999999	46.90866348255561	C12H24O10	[M - H2O - H]-	BKXUHEXKVCCPIX	InChI=1S/C12H24O10/c1-4(15)7(17)11(5(16)2-13)22-12-10(20)9(19)8(18)6(3-14)21-12/h4-20H,2-3H2,1H3	(3R,4S)-3-[(2R,3R,5S)-3,4,5-trihydroxy-6-(hydroxymethyl)oxan-2-yl]oxyhexane-1,2,4,5-tetrol	CC(C(C(C(CO)O)OC1C(C(C(C(O1)CO)O)O)O)O)O	-4.19999981	60078967;60078972;60093952;72642461;70396989;90146798;91459680;101671697	COCONUT:(CNP0328796);Natural Products:(UNPD92644);PubChem:(60078967 60078972 60093952 72642461 70396989 90146798 91459680 101671697);SuperNatural:(SN00305564)	3178498	309.11883544921875	223.14	112_doliocarpus-ecotype-neg-sirius_142	142
N/A	2	1	2	2	N/A	-76.10610313952145	0.9999999999999999	46.90866348255561	C12H22O9	[M - H]-	KHFMOMPPSVWFDF	InChI=1S/C12H22O9/c13-3-6-1-5(15)2-8(19-6)21-12-11(18)10(17)9(16)7(4-14)20-12/h5-18H,1-4H2	null	C1C(CC(OC1CO)OC2C(C(C(C(O2)CO)O)O)O)O	-2.79999995	123211378	PubChem:(123211378)	2	309.11883544921875	223.14	112_doliocarpus-ecotype-neg-sirius_142	142
337	1	1	2	2	0.06457310852026836	-11.51431058355049	0.9999999999999999	20.752634034109725	C16H30O3	[M - H]-	BLGIAJAFLPDOCR	InChI=1S/C16H30O3/c1-2-3-4-5-6-7-9-12-15(17)13-10-8-11-14-16(18)19/h2-14H2,1H3,(H,18,19)	7-keto palmitic acid	CCCCCCCCCC(=O)CCCCCC(=O)O	4.89802456	5283000	COCONUT:(CNP0177032);Natural Products:(UNPD170521);PubChem:(5283000);SuperNatural:(SN00380027)	3178498	269.2126159667969	447.569	206_doliocarpus-ecotype-neg-sirius_257	257
N/A	2	1	2	2	N/A	-27.41055084771966	0.9999999999999999	20.752634034109725	C16H32O4	[M - H2O - H]-	XSIHTLJPWOWWPE	InChI=1S/C16H32O4/c17-14-10-6-2-4-8-12-15(18)11-7-3-1-5-9-13-16(19)20/h15,17-18H,1-14H2,(H,19,20)	9,16-dihydroxy-palmitic acid	C(CCCC(CCCCCCCO)O)CCCC(=O)O	3.5999999	14259006;91820150;130424905	COCONUT:(CNP0330125);Natural Products:(UNPD131259);PubChem:(14259006 91820150 130424905);PubMed;Biocyc:(CPD-17653);KEGG Mine	8592066626	269.2126159667969	447.569	206_doliocarpus-ecotype-neg-sirius_257	257
338	1	2	1	6	0.06368733093838357	-80.42780053214274	0.928140703517588	15.161944797890808	C15H32O6S2	[M - H]-	CJYICJGWOSYWCY	InChI=1S/C15H32O6S2/c1-2-3-4-5-6-7-8-9-12-15(23(19,20)21)13-10-11-14-22(16,17)18/h15H,2-14H2,1H3,(H,16,17,18)(H,19,20,21)	null	CCCCCCCCCCC(CCCCS(=O)(=O)O)S(=O)(=O)O	4.19999981	57021930	PubChem:(57021930)	2	371.1568298339844	352.171	169_doliocarpus-ecotype-neg-sirius_209	209
339	1	1	2	2	0.06339638007154981	-81.67833272888699	0.9999999999999999	23.839282403401043	C13H24O2	[M - H2O - H]-	RJWSPFXWAYMEOT	InChI=1S/C13H24O2/c14-12(8-9-12)6-4-2-1-3-5-7-13(15)10-11-13/h14-15H,1-11H2	null	C1CC1(CCCCCCCC2(CC2)O)O	2.70000005	11085122	PubChem:(11085122)	2	193.1595001220703	329.049	146_doliocarpus-ecotype-neg-sirius_181	181
N/A	2	1	2	2	N/A	-95.97125611568575	0.9999999999999999	23.839282403401043	C13H22O	[M - H]-	JGIFCDXLSBRZQP	InChI=1S/C13H22O/c14-13(11-6-7-11,12-8-9-12)10-4-2-1-3-5-10/h10-12,14H,1-9H2	cyclohexyl(dicyclopropyl)methanol	C1CCC(CC1)C(C2CC2)(C3CC3)O	3.29999995	3450796	PubChem:(3450796)	2	193.1595001220703	329.049	146_doliocarpus-ecotype-neg-sirius_181	181
340	1	1	1	1	0.062814918121604	-19.71258950732956	0.9999999999999999	22.820686301282713	C18H34O5	[M - H2O - H]-	MDIUMSLCYIJBQC	InChI=1S/C18H34O5/c1-2-3-7-11-16(20)17(21)14-13-15(19)10-8-5-4-6-9-12-18(22)23/h13-17,19-21H,2-12H2,1H3,(H,22,23)	9,12,13-Todea	CCCCCC(C(C=CC(CCCCCCCC(=O)O)O)O)O	3.0999999	153001;5282966;9858729;9880604;9923590;11099581;14414118;14414119;16089911;16089912;57111018;71352801;91485415;101476135;139031827	HMDB:(4708 38555);SuperNatural:(SN00030519 SN00018468 SN00393745 SN00324909 SN00380657);ZINC bio:(ZINC12496469 ZINC33820402);MeSH:(153001 5282966 9858729);PubMed;COCONUT:(CNP0070919 CNP0214896);KNApSAcK:(41298);Natural Products:(UNPD154982 UNPD157744 UNPD75487);PubChem:(153001 5282966 9858729 9880604 9923590 11099581 14414118 14414119 16089911 16089912 57111018 71352801 91485415 101476135 1390318…	19980670	311.2225036621094	424.292	490_doliocarpus-ecotype-neg-sirius_761	761
341	1	2	2	2	0.06226825146160809	-130.3929875672797	0.9989949748743717	12.185187081987369	C8H5O4	[M - H]-	BPIPAYFDIOQQNN	InChI=1S/C8H5O4/c9-7(10)5-1-2-6(4-3-5)8(11)12/h1-4H,(H,9,10)	null	C1=CC(=CC=C1C(=O)O)C(=O)[O]	0.79409641	5461082	PubChem:(5461082)	2	164.01155853271484	571.631	540_doliocarpus-ecotype-neg-sirius_892	892
N/A	2	2	2	2	N/A	-317.9312124786136	0.9989949748743717	12.185187081987369	C8H7O5	[M - H2O - H]-	ARIWNCGEMAHEBN	InChI=1S/C8H7O5/c9-3-1-2-6(10)4-7(11)5-8(12)13/h1-2H,4-5H2,(H,12,13)	(Z)-3,5,8-trioxooct-6-enoate	C(C(=O)CC(=O)O)C(=O)C=C[C]=O	-0.800000012	6453754;6453755;6912092;90470798	PubChem:(6453754 6453755 6912092 90470798)	2	164.01155853271484	571.631	540_doliocarpus-ecotype-neg-sirius_892	892
342	1	1	2	2	0.06196956224718074	-39.01118623265246	0.9994974874371858	9.086803186216704	C15H24O	[M - H]-	IGFHQQFPSIBGKE	InChI=1S/C15H24O/c1-2-3-4-5-6-7-8-9-14-10-12-15(16)13-11-14/h10-13,16H,2-9H2,1H3	4-nonylphenol	CCCCCCCCCC1=CC=C(C=C1)O	5.5009141	1752;18177972;71751160;71309226;90977030;90472216;129318203	HMDB:(38982);PubChem class - food;SuperNatural:(SN00156515);ZINC bio:(ZINC01850497);HSDB:(104-40-5);MeSH:(1752);PubMed;NORMAN:(NS00010283);COCONUT:(CNP0129531);Natural Products:(UNPD33422);PubChem:(1752 18177972 71751160 71309226 90977030 90472216 129318203);CHEBI:(34440);PubChem class - bio and metabolites;KEGG:(C14550);PubChem class - safety and toxic;Training Set	221569902	219.17576599121094	457.195	511_doliocarpus-ecotype-neg-sirius_813	813
N/A	2	1	2	2	N/A	-103.96587622732136	0.9994974874371858	9.086803186216704	C15H26O2	[M - H2O - H]-	RCVWXSSYCQNRRG	InChI=1S/C15H26O2/c1-4-13(7-9-16)11-15(6-3)12-14(5-2)8-10-17/h4-6,13-17H,1-3,7-12H2	null	C=CC(CCO)CC(CC(CCO)C=C)C=C	3.29999995	89878042	PubChem:(89878042)	2	219.17576599121094	457.195	511_doliocarpus-ecotype-neg-sirius_813	813
343	1	1	2	2	0.061513837842987945	-44.85933217332885	0.9999999999999999	13.17257033399477	C13H26O2	[M - H]-	SZHOJFHSIKHZHA	InChI=1S/C13H26O2/c1-2-3-4-5-6-7-8-9-10-11-12-13(14)15/h2-12H2,1H3,(H,14,15)	Tridecylate	CCCCCCCCCCCCC(=O)O	4.80777311	12530;5173698;10703960;10727474;12008192;11401611;21932507;71728400;71309231;119080550	HMDB:(910);PubChem class - food;SuperNatural:(SN00329331 SN00156324);additional;PubMed;NORMAN:(NS00015240);COCONUT:(CNP0145185 CNP0299471);KNApSAcK:(7422);Natural Products:(UNPD160409);PubChem:(12530 5173698 10703960 10727474 12008192 11401611 21932507 71728400 71309231 119080550);CHEBI:(125832 45919 75084);PubChem class - bio and metabolites;KEGG:(C17076);PubChem class - safety and toxic;PubChem…	255625594	213.18590545654297	575.487	402_doliocarpus-ecotype-neg-sirius_581	581
N/A	2	1	2	2	N/A	-157.74866445220098	0.9999999999999999	13.17257033399477	C13H28O3	[M - H2O - H]-	WFWQKGIAABYKJY	InChI=1S/C13H28O3/c14-11-8-6-4-2-1-3-5-7-9-13(16)10-12-15/h13-16H,1-12H2	null	C(CCCCCO)CCCCC(CCO)O	2.70000005	90439766	PubChem:(90439766)	2	213.18590545654297	575.487	402_doliocarpus-ecotype-neg-sirius_581	581
344	1	1	2	2	0.06024951573061772	-29.116934620051456	0.9999999999999999	24.790727482995997	C10H20O4	[M - H2O - H]-	WXCLDXYQUQDNDB	InChI=1S/C10H20O4/c11-7-5-3-1-2-4-6-9(12)8-10(13)14/h9,11-12H,1-8H2,(H,13,14)	3,10-dihydroxydecanoic Acid	C(CCCC(CC(=O)O)O)CCCO	0.899999976	9859090;86289860	COCONUT:(CNP0393547);Natural Products:(UNPD3313 UNPD161749);PubChem:(9859090 86289860);SuperNatural:(SN00229262 SN00285944);CHEBI:(79272);PubMed;KEGG Mine	8593113186	185.11856079101562	442.34	451_doliocarpus-ecotype-neg-sirius_680	680
N/A	2	1	2	2	N/A	-33.28263979996672	0.9999999999999999	24.790727482995997	C10H18O3	[M - H]-	QHBZHVUGQROELI	InChI=1S/C10H18O3/c11-9-7-5-3-1-2-4-6-8-10(12)13/h6,8,11H,1-5,7,9H2,(H,12,13)	Queen Bee Acid	C(CCCC=CC(=O)O)CCCO	2.20000005	92837;5312738;5312740;18552249;86306487	SuperNatural:(SN00159890 SN00384025 SN00156228 SN00251474);ZINC bio:(ZINC01562127 ZINC31333796);additional;MeSH:(92837 5312738);PubMed;COCONUT:(CNP0181289 CNP0201497);Natural Products:(UNPD6136 UNPD17743 UNPD218165);PubChem:(92837 5312738 5312740 18552249 86306487);CHEBI:(78668);PubChem class - safety and toxic;Training Set;KEGG Mine	8660770918	185.11856079101562	442.34	451_doliocarpus-ecotype-neg-sirius_680	680
345	1	1	2	2	0.060114735913521476	-133.45253256086446	0.9999999999999999	27.37088222543676	C10H20O3	[M - H2O - H]-	FVYMNKYNSBBJCT	InChI=1S/C10H20O3/c1-2-3-6-9(11)7-4-5-8-10(12)13/h9,11H,2-8H2,1H3,(H,12,13)	6-hydroxydecanoic acid	CCCCC(CCCCC(=O)O)O	2.0	5312736;124355479;124355480	COCONUT:(CNP0272139);Natural Products:(UNPD47570);PubChem:(5312736 124355479 124355480);SuperNatural:(SN00264732);YMDB Mine;EcoCyc Mine;KEGG Mine	60132720642	169.1232147216797	4.039	549_doliocarpus-ecotype-neg-sirius_932	932
N/A	2	1	2	2	N/A	-184.8024354119321	0.9999999999999999	27.37088222543676	C10H18O2	[M - H]-	AARVDYXRQGKRTO	InChI=1S/C10H18O2/c1-5-9(4,11)8-10(12,6-2)7-3/h6-7,11-12H,2-3,5,8H2,1,4H3	1-Heptene-3,5-diol, 3-ethenyl-5-methyl-	CCC(C)(CC(C=C)(C=C)O)O	1.70000005	22245653	PubChem:(22245653)	2	169.1232147216797	4.039	549_doliocarpus-ecotype-neg-sirius_932	932
346	1	1	2	2	0.059544445199446426	-14.167608958374009	0.9999999999999999	12.558669175364695	C18H36O4	[M - H]-	WXNFUDGWIPQNTC	InChI=1S/C18H36O4/c1-2-11-16(19)13-9-10-14-17(20)12-7-5-3-4-6-8-15-18(21)22/h16-17,19-20H,2-15H2,1H3,(H,21,22)	null	CCCC(CCCCC(CCCCCCCCC(=O)O)O)O	5.17759037		KEGG Mine	8589934592	315.2539367675781	417.874	2_doliocarpus-ecotype-neg-sirius_3	3
N/A	2	1	2	2	N/A	-317.5299458627448	0.9999999999999999	12.558669175364695	C18H38O5	[M - H2O - H]-	MKJNWTRDZWQZRC	InChI=1S/C18H38O5/c1-3-5-7-9-11-17(15(21)13-19)23-18(16(22)14-20)12-10-8-6-4-2/h15-22H,3-14H2,1-2H3	null	CCCCCCC(C(CO)O)OC(CCCCCC)C(CO)O	3.4000001	57030995	PubChem:(57030995)	2	315.2539367675781	417.874	2_doliocarpus-ecotype-neg-sirius_3	3
347	1	1	2	6	N/A	-239.99559229290446	0.18341708542713567	1.3662968702442349	C9H11N2O4P	[M - H2O - H]-	PEIYLIDWKXVVJM	InChI=1S/C9H11N2O4P/c12-4-8-10-7-3-1-2-6(9(7)11-8)5-16(13,14)15/h1-3,12H,4-5H2,(H,10,11)(H2,13,14,15)	Phosphonic acid, [[2-(hydroxymethyl)-1H-benzimidazol-4-yl]methyl]-	C1=CC(=C2C(=C1)NC(=N2)CO)CP(=O)(O)O	-1.39999998	19759709	PubChem:(19759709)	2	223.02828979492188	566.919	564_doliocarpus-ecotype-neg-sirius_978	978
N/A	2	1	2	6	N/A	-265.02875364856095	0.18341708542713567	1.3662968702442349	C9H9N2O3P	[M - H]-	CATBURGOTQWKAV	InChI=1S/C9H9N2O3P/c12-15(13,14)6-7-5-10-8-3-1-2-4-9(8)11-7/h1-5H,6H2,(H2,12,13,14)	null	C1=CC=C2C(=C1)N=CC(=N2)CP(=O)(O)O	0.156716228	70353761	PubChem:(70353761)	2	223.02828979492188	566.919	564_doliocarpus-ecotype-neg-sirius_978	978
348	1	1	2	2	0.05822370698283652	-118.63500148940912	0.9999999999999999	20.988869484005654	C16H32O4	[M - H]-	UQVZNYFDCQNNMG	InChI=1S/C16H32O4/c1-14(17)10-8-9-12-15(18)11-6-4-2-3-5-7-13-16(19)20/h14-15,17-18H,2-13H2,1H3,(H,19,20)	null	CC(CCCCC(CCCCCCCCC(=O)O)O)O	3.5	129669151	PubChem:(129669151)	2	287.2229919433594	389.022	436_doliocarpus-ecotype-neg-sirius_654	654
N/A	2	1	2	2	N/A	-189.2628851431016	0.9999999999999999	20.988869484005654	C16H34O5	[M - H2O - H]-	YHTBIKVTBIYCRA	InChI=1S/C16H34O5/c17-11-5-9-15(19)7-1-3-13-21-14-4-2-8-16(20)10-6-12-18/h15-20H,1-14H2	null	C(CCOCCCCC(CCCO)O)CC(CCCO)O	1.0	57301119	PubChem:(57301119)	2	287.2229919433594	389.022	436_doliocarpus-ecotype-neg-sirius_654	654
349	1	1	2	2	0.05791268168352575	-8.910056776198147	0.9999999999999999	7.105589338191837	C18H34O3	[M - H]-	YQGGUZWHNVQJMF	InChI=1S/C18H34O3/c1-2-3-4-5-6-7-8-9-10-11-12-13-14-15-17(19)16-18(20)21/h2-16H2,1H3,(H,20,21)	3-ketostearic acid	CCCCCCCCCCCCCCCC(=O)CC(=O)O	7.0	5283005;23212562	HMDB:(10736);SuperNatural:(SN00220424);additional;PubMed;NORMAN:(NS00062415);COCONUT:(CNP0347004);PubChem:(5283005 23212562);YMDB Mine;CHEBI:(50576);PubChem class - bio and metabolites;EcoCyc Mine;Training Set;KEGG Mine	60150268010	297.24314880371094	579.532	207_doliocarpus-ecotype-neg-sirius_259	259
N/A	2	1	2	2	N/A	-23.32694784885	0.9999999999999999	7.105589338191837	C18H36O4	[M - H2O - H]-	JIUABTQMUFTVLS	InChI=1S/C18H36O4/c1-2-3-4-5-6-7-10-13-16(19)17(20)14-11-8-9-12-15-18(21)22/h16-17,19-20H,2-15H2,1H3,(H,21,22)	8,9-dihydroxy stearic acid	CCCCCCCCCC(C(CCCCCCC(=O)O)O)O	5.0999999	5282929	PubChem:(5282929)	2	297.24314880371094	579.532	207_doliocarpus-ecotype-neg-sirius_259	259
350	1	1	2	4	N/A	-281.52242859620395	0.6728643216080403	27.58172553695247	C3HN2O5P	[M - H]-	FCEADCMVPKOWLG	InChI=1S/C3N2O5P/c6-1-2(10-11(8)9)5-3(7)4-1/q-1/p+2	null	C1(=O)C(=NC(=O)N1)O[P+](=O)O	-0.899999976	67786983	PubChem:(67786983)	2	174.95579528808594	592.404	410_doliocarpus-ecotype-neg-sirius_597	597
N/A	2	1	2	4	N/A	-315.2623511871911	0.6728643216080403	27.58172553695247	C3H3N2O6P	[M - H2O - H]-	BWJGETSWAIAEHI	InChI=1S/C3H3N2O6P/c6-1-2(5-3(7)4-1)11-12(8,9)10/h(H,4,6,7)(H2,8,9,10)	null	C1(=O)C(=NC(=O)N1)OP(=O)(O)O	-2.05876255		EcoCyc Mine	17179869184	174.95579528808594	592.404	410_doliocarpus-ecotype-neg-sirius_597	597
351	1	1	2	2	0.05749084195332633	-16.80062282232571	0.9999999999999999	17.85058203803897	C18H34O5	[M - H]-	SDZXJCJBNSUABH	InChI=1S/C18H34O5/c1-2-3-4-5-6-7-10-15(19)13-14-17(21)16(20)11-8-9-12-18(22)23/h13-17,19-21H,2-12H2,1H3,(H,22,23)	null	CCCCCCCCC(C=CC(C(CCCCC(=O)O)O)O)O	3.0999999	91089893	COCONUT:(CNP0140676);Natural Products:(UNPD214944);PubChem:(91089893);PubMed	2129986	329.23333740234375	586.233	273_doliocarpus-ecotype-neg-sirius_348	348
N/A	2	1	2	2	N/A	-45.06173066909073	0.9999999999999999	17.85058203803897	C18H36O6	[M - H2O - H]-	VJOGZGLNDROOFS	InChI=1S/C18H36O6/c1-2-3-7-10-14(19)16(21)13-17(22)15(20)11-8-5-4-6-9-12-18(23)24/h14-17,19-22H,2-13H2,1H3,(H,23,24)	Sativic acid	CCCCCC(C(CC(C(CCCCCCCC(=O)O)O)O)O)O	2.5999999	92800	COCONUT:(CNP0309214);Natural Products:(UNPD82076);PubChem:(92800);CHEBI:(138499);KEGG Mine	8592064546	329.23333740234375	586.233	273_doliocarpus-ecotype-neg-sirius_348	348
352	1	1	2	2	0.05675213768774877	-31.448031029849112	0.9999999999999999	74.72973910159453	C10H18O5	[M - H2O - H]-	OQYZCCKCJQWHIE	InChI=1S/C10H18O5/c11-8(7-10(14)15)5-3-1-2-4-6-9(12)13/h8,11H,1-7H2,(H,12,13)(H,14,15)	3-Hydroxysebacate	C(CCCC(=O)O)CCC(CC(=O)O)O	0.800000012	3017884;20848938;124350388;124350389	COCONUT:(CNP0002388);HMDB:(350);PubChem:(3017884 20848938 124350388 124350389);CHEBI:(89182 132935);additional;PubChem class - bio and metabolites;EcoCyc Mine;MeSH:(3017884);Training Set;PubMed;KEGG Mine	25789218926	199.09730529785156	586.233	258_doliocarpus-ecotype-neg-sirius_327	327
N/A	2	1	2	2	N/A	-57.82870019806698	0.9999999999999999	74.72973910159453	C10H16O4	[M - H]-	CCLQGFBDJPPVBW	InChI=1S/C10H16O4/c1-2-5-8(10(13)14)6-3-4-7-9(11)12/h2,8H,1,3-7H2,(H,11,12)(H,13,14)	null	C=CCC(CCCCC(=O)O)C(=O)O	1.60000002	88834855	PubChem:(88834855)	2	199.09730529785156	586.233	258_doliocarpus-ecotype-neg-sirius_327	327
353	1	1	2	2	0.056400706839534735	-51.70555326090381	0.9999999999999999	38.80746755717011	C9H6O5	[M - H]-	LFLOMAIEONDOLV	InChI=1S/C9H6O5/c10-7(9(13)14)5-3-1-2-4-6(5)8(11)12/h1-4H,(H,11,12)(H,13,14)	2-oxalobenzoate	C1=CC=C(C(=C1)C(=O)C(=O)O)C(=O)O	0.561072528	10710;6999809;20030880	COCONUT:(CNP0241572);PubChem:(10710 6999809 20030880);MeSH:(10710);Training Set;PubMed;Biocyc:(CPD-20935)	2115654	193.01392364501953	589.218	326_doliocarpus-ecotype-neg-sirius_442	442
N/A	2	1	2	2	N/A	-55.36680019537773	0.9999999999999999	38.80746755717011	C9H8O6	[M - H2O - H]-	HPDWMHGQRNHEHW	InChI=1S/C9H8O6/c10-6-2-1-4(7(11)9(14)15)3-5(6)8(12)13/h1-3,7,10-11H,(H,12,13)(H,14,15)	5-[carboxy(hydroxy)methyl]-2-hydroxybenzoic acid	C1=CC(=C(C=C1C(C(=O)O)O)C(=O)O)O	-0.123600535	20532743;57117167;131559396	PubChem:(20532743 57117167 131559396)	2	193.01392364501953	589.218	326_doliocarpus-ecotype-neg-sirius_442	442
354	1	1	2	2	0.055617149293823144	-25.569058272423213	0.9999999999999999	16.23992095350441	C12H24O4	[M - H2O - H]-	LISXSCWIZUFALX	InChI=1S/C12H24O4/c13-10-6-8-11(14)7-4-2-1-3-5-9-12(15)16/h11,13-14H,1-10H2,(H,15,16)	null	C(CCCC(CCCO)O)CCCC(=O)O	2.47900581		KEGG Mine	8589934592	213.1497039794922	437.036	509_doliocarpus-ecotype-neg-sirius_808	808
N/A	2	1	2	2	N/A	-48.81859565638146	0.9999999999999999	16.23992095350441	C12H22O3	[M - H]-	WTQMFERWXACENH	InChI=1S/C12H22O3/c1-2-3-4-5-6-8-11(13)9-7-10-12(14)15/h2-10H2,1H3,(H,14,15)	5-Oxolauric acid	CCCCCCCC(=O)CCCC(=O)O	3.10117364	3250790	COCONUT:(CNP0193723);Natural Products:(UNPD50319);PubChem class - food;PubChem:(3250790)	136347650	213.1497039794922	437.036	509_doliocarpus-ecotype-neg-sirius_808	808
355	1	1	2	2	0.055232600586344056	-20.004903416259822	0.9999999999999999	15.512206499437276	C17H32O2	[M - H]-	ZBIGLIMGCLJKHN	InChI=1S/C17H32O2/c1-2-3-4-5-6-7-8-9-10-11-12-13-14-15-16-17(18)19/h9-10H,2-8,11-16H2,1H3,(H,18,19)	8E-heptadecenoic acid	CCCCCCCCC=CCCCCCCC(=O)O	6.20759153	5312438;5312439;54538289;124202839	COCONUT:(CNP0157355);Natural Products:(UNPD23385 UNPD228511 UNPD174798);PubChem:(5312438 5312439 54538289 124202839);SuperNatural:(SN00242988 SN00324382);CHEBI:(78448)	3178530	267.2335510253906	457.195	530_doliocarpus-ecotype-neg-sirius_871	871
N/A	2	1	2	2	N/A	-30.882267459219065	0.9999999999999999	15.512206499437276	C17H34O3	[M - H2O - H]-	YYUFEWPQZITFAF	InChI=1S/C17H34O3/c1-2-3-4-5-6-7-10-13-16(18)14-11-8-9-12-15-17(19)20/h16,18H,2-15H2,1H3,(H,19,20)	null	CCCCCCCCCC(CCCCCCC(=O)O)O	5.66650105	14454574	COCONUT:(CNP0243207);Natural Products:(UNPD114223);PubChem:(14454574);SuperNatural:(SN00392731);YMDB Mine	34362916866	267.2335510253906	457.195	530_doliocarpus-ecotype-neg-sirius_871	871
356	1	1	2	2	0.05368640129429887	-129.0998307509941	0.9999999999999999	23.9135501304191	C10H20O3	[M - H2O - H]-	FVYMNKYNSBBJCT	InChI=1S/C10H20O3/c1-2-3-6-9(11)7-4-5-8-10(12)13/h9,11H,2-8H2,1H3,(H,12,13)	6-hydroxydecanoic acid	CCCCC(CCCCC(=O)O)O	2.0	5312736;124355479;124355480	COCONUT:(CNP0272139);Natural Products:(UNPD47570);PubChem:(5312736 124355479 124355480);SuperNatural:(SN00264732);YMDB Mine;EcoCyc Mine;KEGG Mine	60132720642	169.12326049804688	556.211	547_doliocarpus-ecotype-neg-sirius_913	913
N/A	2	1	2	2	N/A	-181.3833383074694	0.9999999999999999	23.9135501304191	C10H18O2	[M - H]-	AARVDYXRQGKRTO	InChI=1S/C10H18O2/c1-5-9(4,11)8-10(12,6-2)7-3/h6-7,11-12H,2-3,5,8H2,1,4H3	1-Heptene-3,5-diol, 3-ethenyl-5-methyl-	CCC(C)(CC(C=C)(C=C)O)O	1.70000005	22245653	PubChem:(22245653)	2	169.12326049804688	556.211	547_doliocarpus-ecotype-neg-sirius_913	913
357	1	1	2	2	0.05279836608237524	-90.51202540789919	0.9999999999999999	58.184971390738156	C5H8O4	[M - H2O - H]-	UQAQJBVGXAQFBO	InChI=1S/C5H8O4/c6-2-4(3-7)1-5(8)9/h2,4,7H,1,3H2,(H,8,9)	null	C(C(CO)C=O)C(=O)O	-1.5	56989541	PubChem:(56989541)	2	113.02434539794922	62.94199999999999	220_doliocarpus-ecotype-neg-sirius_276	276
N/A	2	1	2	2	N/A	-127.76824242295272	0.9999999999999999	58.184971390738156	C5H6O3	[M - H]-	MCOLVZFIHJQOCP	InChI=1S/C5H7O3/c1-4(7)2-5(8)3-6/h6H,1-3H2/q+1	null	[CH2+]C(=O)CC(=O)CO	-0.899999976	136202261	PubChem:(136202261)	2	113.02434539794922	62.94199999999999	220_doliocarpus-ecotype-neg-sirius_276	276
358	1	1	1	1	0.05158954892647689	-230.87178207721354	0.9999999999999999	7.309384126320896	C10H22O3	[M - H2O - H]-	XESDXQJJCYSFDV	InChI=1S/C10H22O3/c11-8-4-1-2-6-10(13)7-3-5-9-12/h10-13H,1-9H2	decane-1,5,10-triol	C(CCC(CCCCO)O)CCO	0.699999988	20373018	PubChem:(20373018)	2	171.13907623291016	499.293	309_doliocarpus-ecotype-neg-sirius_413	413
359	1	2	1	1	0.05087110912210864	-218.33614275720078	0.9999999999999999	1.471998080506772	C6H7O5	[M - H2O - H]-	ZPBYCFAMOFGGLL	InChI=1S/C6H7O5/c7-4(3-6(10)11)1-2-5(8)9/h1H,2-3H2,(H,8,9)(H,10,11)	null	C([CH]C(=O)CC(=O)O)C(=O)O	-0.899999976	59937092	PubChem:(59937092)	2	140.01152801513672	20.197	438_doliocarpus-ecotype-neg-sirius_657	657
360	1	1	1	1	0.05083660059272389	-19.536121050963022	0.9999999999999999	4.720975028654207	C17H34O3	[M - H2O - H]-	YYUFEWPQZITFAF	InChI=1S/C17H34O3/c1-2-3-4-5-6-7-10-13-16(18)14-11-8-9-12-15-17(19)20/h16,18H,2-15H2,1H3,(H,19,20)	null	CCCCCCCCCC(CCCCCCC(=O)O)O	5.66650105	14454574	COCONUT:(CNP0243207);Natural Products:(UNPD114223);PubChem:(14454574);SuperNatural:(SN00392731);YMDB Mine	34362916866	267.2330322265625	566.919	507_doliocarpus-ecotype-neg-sirius_802	802
361	1	1	2	2	0.048996368428329155	-83.25767994744908	0.9999999999999999	41.11357810536201	C17H34O4	[M - H]-	VSBGXDQWTQONIB	InChI=1S/C17H34O4/c18-15-11-7-3-1-2-4-8-12-16(19)13-9-5-6-10-14-17(20)21/h16,18-19H,1-15H2,(H,20,21)	null	C(CCCCC(CCCCCCC(=O)O)O)CCCCO	4.19999981	101114838	PubChem:(101114838)	2	301.23834228515625	332.117	255_doliocarpus-ecotype-neg-sirius_322	322
N/A	2	1	2	2	N/A	-260.5258222231914	0.9999999999999999	41.11357810536201	C17H36O5	[M - H2O - H]-	PWYBQUJKGSTYDS	InChI=1S/C17H36O5/c1-2-3-4-5-6-7-8-9-10-11-12-14(19)16(21)17(22)15(20)13-18/h14-22H,2-13H2,1H3	heptadecane-1,2,3,4,5-pentol	CCCCCCCCCCCCC(C(C(C(CO)O)O)O)O	3.20000005	552349	PubChem:(552349)	2	301.23834228515625	332.117	255_doliocarpus-ecotype-neg-sirius_322	322
362	1	1	1	1	0.04889307040129438	-175.30239346100757	0.9999999999999999	5.8523503629966065	C15H32O3	[M - H2O - H]-	CEEPYLKUPQPKMS	InChI=1S/C15H32O3/c16-13-9-5-2-1-3-7-11-15(18)12-8-4-6-10-14-17/h15-18H,1-14H2	null	C(CCCCO)CCCC(CCCCCCO)O	3.29999995	23454242	PubChem:(23454242)	2	241.21726989746094	581.648	203_doliocarpus-ecotype-neg-sirius_253	253
363	1	1	2	2	0.047720854105664	-24.170285979049417	0.9999999999999999	19.56959119067611	C18H34O3	[M - H]-	IQFLXCQCGPWINH	InChI=1S/C18H34O3/c1-2-3-4-11-14-17(19)15-12-9-7-5-6-8-10-13-16-18(20)21/h1,17,19H,2-16H2,(H,20,21)	null	[CH]CCCCCC(CCCCCCCCCCC(=O)O)O	6.1157136	58271402	PubChem:(58271402)	2	297.2434997558594	65.558	232_doliocarpus-ecotype-neg-sirius_289	289
N/A	2	1	2	2	N/A	-25.05588293759355	0.9999999999999999	19.56959119067611	C18H36O4	[M - H2O - H]-	JIUABTQMUFTVLS	InChI=1S/C18H36O4/c1-2-3-4-5-6-7-10-13-16(19)17(20)14-11-8-9-12-15-18(21)22/h16-17,19-20H,2-15H2,1H3,(H,21,22)	8,9-dihydroxy stearic acid	CCCCCCCCCC(C(CCCCCCC(=O)O)O)O	5.0999999	5282929	PubChem:(5282929)	2	297.2434997558594	65.558	232_doliocarpus-ecotype-neg-sirius_289	289
364	1	1	1	1	0.04670402062710286	-22.374504540056098	0.9994974874371859	5.452712431982903	C15H30O3	[M - H2O - H]-	QJJOBOZUQBBKPB	InChI=1S/C15H30O3/c1-2-3-4-8-11-14(16)12-9-6-5-7-10-13-15(17)18/h14,16H,2-13H2,1H3,(H,17,18)	Pentadecanoic acid, 9-hydroxy-	CCCCCCC(CCCCCCCC(=O)O)O	4.76807547	14454551	PubChem:(14454551);KEGG Mine	8589934594	239.2014617919922	4.039	521_doliocarpus-ecotype-neg-sirius_837	837
365	1	2	2	2	0.03910203127674236	-267.54071823860704	0.9999999999999999	108.71251532288014	C15H32O4S	[M - H2O - H]-	NHEBOOAALKUGOC	InChI=1S/C15H32O4S/c16-14-12-10-8-6-4-2-1-3-5-7-9-11-13-15-20(17,18)19/h16H,1-15H2,(H,17,18,19)	15-hydroxypentadecane-1-sulfonic acid	C(CCCCCCCO)CCCCCCCS(=O)(=O)O	4.69999981	18924304	PubChem:(18924304)	2	289.18426513671875	416.633	199_doliocarpus-ecotype-neg-sirius_249	249
N/A	2	2	2	2	N/A	-305.4735361870442	0.9999999999999999	108.71251532288014	C15H30O3S	[M - H]-	JNUDVGHTDMWIHW	InChI=1S/C15H30O3S/c1-5-19(17,18)10-6-7-12-11-13(15(2,3)4)8-9-14(12)16/h12-14,16H,5-11H2,1-4H3	null	CCS(=O)(=O)CCCC1CC(CCC1O)C(C)(C)C	3.0999999	65095580	PubChem:(65095580)	2	289.18426513671875	416.633	199_doliocarpus-ecotype-neg-sirius_249	249
366	1	1	1	1	0.038530274366089856	-261.8461694002446	0.9999999999999999	2.675698863515516	C8H9O4	[M - H2O - H]-	UZAKFKPZNAABLI	InChI=1S/C8H9O4/c1-11-6-3-5(9)4-7(12-2)8(6)10/h3-4,9H,1-2H3	null	COC1=CC(=CC(=C1[O])OC)O	0.974906862	100965971;100965972	PubChem:(100965971 100965972)	2	150.03211212158203	163.5	624_doliocarpus-ecotype-neg-sirius_1278	1278
367	1	1	1	2	N/A	-155.11070620989926	0.9999999999999999	45.01816717405352	C3H6NO5	[M - H]-	VSLRJMOZAIOIAT	InChI=1S/C3H6NO5/c4-1(2(5)6)3(7)9-8/h1,3,7H,4H2,(H,5,6)	null	C(C(O)O[O])(C(=O)O)N	-4.5	102147297;102147298	PubChem:(102147297 102147298)	2	135.0184326171875	59.45	268_doliocarpus-ecotype-neg-sirius_339	339
368	1	1	1	5	N/A	-245.080311647644	0.2969849246231156	3.6545342815597297	C2H6NO9PS	[M - H2O - H]-	KEHHIWQPTFXEPZ	InChI=1S/C2H6NO9PS/c4-2(1-11-13(5,6)7)3-12-14(8,9)10/h1H2,(H,3,4)(H2,5,6,7)(H,8,9,10)	null	C(C(=O)NOS(=O)(=O)O)OP(=O)(O)O	-2.654459		EcoCyc Mine	17179869184	231.93173217773438	584.829	495_doliocarpus-ecotype-neg-sirius_768	768
369	1	2	1	4	N/A	-631.3751462236859	0.011055276381909548	8.948863995031411	C11H17N3O12S2	[M - H]-	UZYIVVYUIHQPIP	InChI=1S/C11H17N3O12S2/c1-4-2-14(11(17)13-9(4)16)10-6(12)7(15)8(26-28(21,22)23)5(25-10)3-24-27(18,19)20/h2,5-8,10,15H,3,12H2,1H3,(H,13,16,17)(H,18,19,20)(H,21,22,23)	1-Tgads	CC1=CN(C(=O)NC1=O)C2C(C(C(C(O2)COS(=O)(=O)O)OS(=O)(=O)O)O)N	-6.4000001	125808	MeSH:(125808);PubChem:(125808);PubMed	70	446.0159912109375	169.91	454_doliocarpus-ecotype-neg-sirius_684	684
370	1	1	1	2	N/A	-251.35254593507486	0.9999999999999999	16.23793094853302	C7H7O6	[M - H2O - H]-	SHHIMTQOHFMVAK	InChI=1S/C7H7O6/c8-5(9)2-1-3(6(10)11)4(2)7(12)13/h1-4H,(H,8,9)(H,10,11)(H,12,13)	null	[CH]1C(C(C1C(=O)O)C(=O)O)C(=O)O	-1.0	57543512	PubChem:(57543512)	2	168.00659942626953	60.97500000000001	22_doliocarpus-ecotype-neg-sirius_35	35
371	1	1	1	2	N/A	-130.81720265381696	0.9999999999999999	17.295616629833788	C3H2O6S	[M - H2O - H]-	VFCIGFLXXYZBJZ	InChI=1S/C3H2O6S/c4-2(5)1(3(6)7)10(8)9/h(H,4,5)(H,6,7)	null	C(=S(=O)=O)(C(=O)O)C(=O)O	0.200000003	88494386	PubChem:(88494386)	2	146.93865966796875	584.829	266_doliocarpus-ecotype-neg-sirius_337	337
372	1	5	1	10	N/A	-199.32917653617255	0.015075376884422112	9.0224507871102	C7H22N2O11P4	[M - H2O - H]-	UDMQCNNLUANKSL	InChI=1S/C7H22N2O11P4/c1-21(10,11)4-8(5-22(12,13)14)2-3-9(6-23(15,16)17)7-24(18,19)20/h2-7H2,1H3,(H,10,11)(H2,12,13,14)(H2,15,16,17)(H2,18,19,20)	null	CP(=O)(CN(CCN(CP(=O)(O)O)CP(=O)(O)O)CP(=O)(O)O)O	-10.6999998	58455872	PubChem:(58455872)	2	414.99786376953125	210.825	314_doliocarpus-ecotype-neg-sirius_422	422
373	1	1	1	6	N/A	-425.73076465076826	0.9201005025125628	40.32539162924963	C16H18O14	[M - H]-	IWCJCUNCYDLBQC	InChI=1S/C16H18O14/c1-23-13(19)27-9-5-6(11(7(9)17)29-15(21)25-3)12(30-16(22)26-4)8(18)10(5)28-14(20)24-2/h5-6,9-12H,1-4H3	null	COC(=O)OC1C2C(C(C1=O)OC(=O)OC)C(C(=O)C2OC(=O)OC)OC(=O)OC	1.39999998	67896850	PubChem:(67896850)	2	433.0602264404297	35.68	145_doliocarpus-ecotype-neg-sirius_180	180
374	1	1	1	2	N/A	-132.1452271930626	0.9999999999999999	16.637263711112027	C8H17O3S	[M - H]-	LWDNRBAHBBZZNO	InChI=1S/C8H17O3S/c1-2-3-4-5-6-7-8-11-12(9)10/h2-8H2,1H3	null	CCCCCCCCOS(=O)[O]	3.29999995	101035006	PubChem:(101035006)	2	192.08267974853516	373.489	283_doliocarpus-ecotype-neg-sirius_362	362
375	1	1	1	2	N/A	-130.4456786867229	0.9999999999999999	10.749421707518326	C8H17O3S	[M - H]-	LWDNRBAHBBZZNO	InChI=1S/C8H17O3S/c1-2-3-4-5-6-7-8-11-12(9)10/h2-8H2,1H3	null	CCCCCCCCOS(=O)[O]	3.29999995	101035006	PubChem:(101035006)	2	192.0823516845703	319.857	218_doliocarpus-ecotype-neg-sirius_274	274
376	1	1	1	2	N/A	-374.08768868290883	0.9773869346733669	44.65075417165198	C15H18O15	[M - H2O - H]-	RCYKXVXGIVFZCV	InChI=1S/C15H18O15/c1-7(17)25-13(8(18)6-16)26-11(21)4-15(24)5-12(22)29-27-9(19)2-3-10(20)28-30-14(15)23/h8,13,16,18,24H,2-6H2,1H3	null	CC(=O)OC(C(CO)O)OC(=O)CC1(CC(=O)OOC(=O)CCC(=O)OOC1=O)O	-1.89999998	129761839	PubChem:(129761839)	2	419.0455017089844	40.242	263_doliocarpus-ecotype-neg-sirius_333	333
377	1	1	1	2	N/A	-323.89626767219255	0.9577889447236182	52.93291169191574	C20H26O17	[M - H2O - H]-	JYAMIGHUAFRADA	InChI=1S/C20H26O17/c1-20(2,3)37-19(29)11-36-18(28)10-35-17(27)9-34-16(26)8-33-15(25)7-32-14(24)6-31-13(23)5-30-12(22)4-21/h21H,4-11H2,1-3H3	null	CC(C)(C)OC(=O)COC(=O)COC(=O)COC(=O)COC(=O)COC(=O)COC(=O)COC(=O)CO	-0.100000001	101807535	PubChem:(101807535)	2	519.0990600585938	232.356	117_doliocarpus-ecotype-neg-sirius_149	149
378	1	3	1	7	N/A	-305.2854884004552	0.022110552763819097	0.9397095031695981	C4H5N3O4S3	[M - H2O - H]-	LBADUTLJPPQLEQ	InChI=1S/C4H5N3O4S3/c8-2(1-14(9,10)11)5-3-6-7-4(12)13-3/h1H2,(H,7,12)(H,5,6,8)(H,9,10,11)	2-oxo-2-[(2-sulfanylidene-3H-1,3,4-thiadiazol-5-yl)amino]ethanesulfonic acid	C(C(=O)NC1=NNC(=S)S1)S(=O)(=O)O	0.0	20524197	PubChem:(20524197)	2	235.92611694335938	176.956	480_doliocarpus-ecotype-neg-sirius_741	741
379	1	3	1	7	N/A	-226.61496611713403	0.021105527638190957	3.698052477625292	C19H26O5P2	[M - H2O - H]-	QDLQZZXRLKTKSH	InChI=1S/C19H26O5P2/c1-4-22-25(20,23-5-2)16-17-12-14-19(15-13-17)26(21,24-6-3)18-10-8-7-9-11-18/h7-15H,4-6,16H2,1-3H3	null	CCOP(=O)(CC1=CC=C(C=C1)P(=O)(C2=CC=CC=C2)OCC)OCC	2.70000005	57039892	PubChem:(57039892)	2	377.1093444824219	416.633	353_doliocarpus-ecotype-neg-sirius_482	482
380	1	1	2	2	N/A	-383.84505237740507	0.9934673366834171	28.016480606564983	C8H7O5	[M - H]-	ARIWNCGEMAHEBN	InChI=1S/C8H7O5/c9-3-1-2-6(10)4-7(11)5-8(12)13/h1-2H,4-5H2,(H,12,13)	(Z)-3,5,8-trioxooct-6-enoate	C(C(=O)CC(=O)O)C(=O)C=C[C]=O	-0.800000012	6453754;6453755;6912092;90470798	PubChem:(6453754 6453755 6912092 90470798)	2	182.02188110351562	451.486	433_doliocarpus-ecotype-neg-sirius_650	650
N/A	2	1	2	2	N/A	-443.40762204025356	0.9934673366834171	28.016480606564983	C8H9O6	[M - H2O - H]-	PHCWZFSKBRMVCB	InChI=1S/C8H9O6/c1-13-8(11)4-2-3-5(9)7(14-12)6(4)10/h2-3,5,7,9-10H,1H3	null	COC(=O)C1=C(C(C(C=C1)O)O[O])O	0.0	139245275	PubChem:(139245275)	2	182.02188110351562	451.486	433_doliocarpus-ecotype-neg-sirius_650	650
381	1	1	1	2	N/A	-239.8214540505255	0.018090452261306532	8.706966371053102	C24H39O6PS3	[M - H2O - H]-	CRNVAJOZYSIOAP	InChI=1S/C24H39O6PS3/c25-22(19(32)16-10-4-1-5-11-16)28-31(29-23(26)20(33)17-12-6-2-7-13-17)30-24(27)21(34)18-14-8-3-9-15-18/h16-21,32-34H,1-15H2	null	C1CCC(CC1)C(C(=O)OP(OC(=O)C(C2CCCCC2)S)OC(=O)C(C3CCCCC3)S)S	8.39999962	88805054	PubChem:(88805054)	2	531.1453857421875	412.059	658_doliocarpus-ecotype-neg-sirius_1538	1538
382	1	1	1	2	N/A	-94.75437322707934	0.9341708542713568	3.813967284633533	C12H28O5S	[M - H2O - H]-	QJPUSYQVCNWYGN	InChI=1S/C12H28O5S/c1-3-5-7-9-11-16-18(13,14,15)17-12-10-8-6-4-2/h3-12H2,1-2H3,(H2,13,14,15)	null	CCCCCCOS(=O)(O)(O)OCCCCCC	4.0999999	18672857	PubChem:(18672857)	2	265.14813232421875	381.324	149_doliocarpus-ecotype-neg-sirius_185	185
383	1	2	1	6	N/A	-348.5239345344714	0.407035175879397	19.97415679535555	C9H4O9S	[M - H2O - H]-	DNOXEKGEEMKYGX	InChI=1S/C9H4O9S/c10-4-1-3-7(9(13)17-8(3)12)6(2-5(4)11)18-19(14,15)16/h1-2H,(H,10,11)(H,14,15,16)	null	C1=C2C(=C(C=C(C1=O)O)OS(=O)(=O)O)C(=O)OC2=O	-1.050969		KEGG Mine	8589934592	268.9389343261719	101.42	359_doliocarpus-ecotype-neg-sirius_493	493
384	1	1	2	2	N/A	-384.86462216017526	0.9944723618090451	27.693468467218892	C8H7O5	[M - H]-	ARIWNCGEMAHEBN	InChI=1S/C8H7O5/c9-3-1-2-6(10)4-7(11)5-8(12)13/h1-2H,4-5H2,(H,12,13)	(Z)-3,5,8-trioxooct-6-enoate	C(C(=O)CC(=O)O)C(=O)C=C[C]=O	-0.800000012	6453754;6453755;6912092;90470798	PubChem:(6453754 6453755 6912092 90470798)	2	182.0218963623047	16.522	554_doliocarpus-ecotype-neg-sirius_942	942
N/A	2	1	2	2	N/A	-441.3052122053463	0.9944723618090451	27.693468467218892	C8H9O6	[M - H2O - H]-	PHCWZFSKBRMVCB	InChI=1S/C8H9O6/c1-13-8(11)4-2-3-5(9)7(14-12)6(4)10/h2-3,5,7,9-10H,1H3	null	COC(=O)C1=C(C(C(C=C1)O)O[O])O	0.0	139245275	PubChem:(139245275)	2	182.0218963623047	16.522	554_doliocarpus-ecotype-neg-sirius_942	942
385	1	1	1	2	N/A	-264.01762001425146	0.9884422110552765	57.512757991245415	C17H24O17	[M - H2O - H]-	MSWMRDPJNICMOJ	InChI=1S/C17H24O17/c1-7(18)12(23)31-29-10(21)5-17(28,15(26)34-32-13(24)8(2)19)6-11(22)30-33-14(25)16(4,27)9(3)20/h7-9,18-20,27-28H,5-6H2,1-4H3	null	CC(C(=O)OOC(=O)CC(CC(=O)OOC(=O)C(C)(C(C)O)O)(C(=O)OOC(=O)C(C)O)O)O	-2.0	129717871	PubChem:(129717871)	2	481.0813903808594	35.68	225_doliocarpus-ecotype-neg-sirius_281	281
