# Supplementary material for: Unlocking Potentially Therapeutic Phytochemicals in Capadulla (Doliocarpus dentatus) from Guyana Using Untargeted Mass Spectrometry-Based Metabolomics
Source: Metabolites. 2023 Oct 3;13(10):1050. doi: 10.3390/metabo13101050 (PMC10608729; doi:10.3390/metabo13101050)
Supplement: Supplementary file 1 [file metabolites-13-01050-s001.zip › SIRIUS-QCs-positive ion mode - compound_identifications_adducts.tsv]

confidenceRank	structurePerIdRank	formulaRank	#adducts	#predictedFPs	ConfidenceScore	CSI:FingerIDScore	ZodiacScore	SiriusScore	molecularFormula	adduct	InChIkey2D	InChI	name	smiles	xlogp	pubchemids	links	dbflags	ionMass	retentionTimeInSeconds	id	featureId
1	1	1	1	1	0.9856869411603403	-131.30331115442743	0.0010050251256281408	39.180051735317456	C15H25NO8	[M + H]+	HKSMXUGADPFUIN	InChI=1S/C15H25NO8/c1-22-14-8(18)3-2-7(4-5-16)13(14)24-15-12(21)11(20)10(19)9(6-17)23-15/h2-4,8-15,17-21H,5-6,16H2,1H3	null	COC1C(C=CC(=CCN)C1OC2C(C(C(C(O2)CO)O)O)O)O	-3.01565981		COCONUT:(CNP0156819);Natural Products:(UNPD58650);SuperNatural:(SN00255883)	3178496	348.1650695800781	236.625	126_doliocarpus-ecotype-pos-sirius_158	158
2	1	1	2	2	0.9110239404395901	-159.23329054084752	0.9592964824120603	45.58579022368223	C15H20N6O6	[M - H2O + H]+	VENFEWYFHNCMEV	InChI=1S/C15H20N6O6/c16-15(20-21(26)27)17-8-4-7-11(14(24)25)19-12(22)9-18-13(23)10-5-2-1-3-6-10/h1-3,5-6,11H,4,7-9H2,(H,18,23)(H,19,22)(H,24,25)(H3,16,17,20)	5-[[amino(nitramido)methylidene]amino]-2-[(2-benzamidoacetyl)amino]pentanoic acid	C1=CC=C(C=C1)C(=O)NCC(=O)NC(CCCN=C(N)N[N+](=O)[O-])C(=O)O	-0.100000001	3111034;16395769;25808836;135460564	COCONUT:(CNP0363158 CNP0397425);PubChem:(3111034 16395769 25808836 135460564);SuperNatural:(SN00091090);PubMed;ZINC bio:(ZINC13151994)	3153986	363.1414489746094	232.018	261_doliocarpus-ecotype-pos-sirius_325	325
N/A	2	1	2	2	N/A	-322.67930729936364	0.9592964824120603	45.58579022368223	C15H18N6O5	[M + H]+	HLEYTXDLLNTRJA	InChI=1S/C15H18N6O5/c16-12(5-10-6-17-8-18-10)14(23)20-13(7-22)15(24)19-9-1-3-11(4-2-9)21(25)26/h1-4,6,8,12-13,22H,5,7,16H2,(H,17,18)(H,19,24)(H,20,23)	null	C1=CC(=CC=C1NC(=O)C(CO)NC(=O)C(CC2=CN=CN2)N)[N+](=O)[O-]	-0.600000024	69599689;69599690	PubChem:(69599689 69599690)	2	363.1414489746094	232.018	261_doliocarpus-ecotype-pos-sirius_325	325
3	1	1	2	2	0.8823859910326907	-2.0496839461259793	0.9999999999999999	53.79007957873594	C9H11NO2	[M + H]+	COLNVLDHVKWLRT	InChI=1S/C9H11NO2/c10-8(9(11)12)6-7-4-2-1-3-5-7/h1-5,8H,6,10H2,(H,11,12)	Sabiden	C1=CC=C(C=C1)CC(C(=O)O)N	0.690450609	994;6140;71567;450580;450585;450605;2724448;3823098;5460949;5460950;5460952;5460953;5460957;5460958;10511283;10511284;10702212;6919011;6925665;12132826;12132829;9877477;10012270;9989619;13000972;13000974;13000976;13000978;13000981;13000983;13000986;13000987;13000992;13000995;13000997;13000999;10103511;10154215;11062753;10241165;11819436;10329658;10329702;10352075;10397170;11378724;10442063;205988…	HMDB:(159);PubChem class - food;SuperNatural:(SN00000169 SN00001028);ZINC bio:(ZINC00001927 ZINC00105196);additional;HSDB:(63-91-2);MeSH:(994 6140 6925665);Plantcyc:(CPD-216 PHE B-DMAN-HEX-1:5);PubMed;NORMAN:(NS00002612);COCONUT:(CNP0082854 CNP0082855 CNP0193965);KNApSAcK:(1386);Natural Products:(UNPD39371 UNPD26171);PubChem:(994 6140 71567 450580 450585 450605 2724448 3823098 5460949 5460950 546…	255847294	166.08628845214844	117.874	324_doliocarpus-ecotype-pos-sirius_414	414
N/A	2	1	2	2	N/A	-104.72896990211581	0.9999999999999999	53.79007957873594	C9H13NO3	[M - H2O + H]+	QGASTGRJWMBWBV	InChI=1S/C9H13NO3/c10-8(9(11,12)13)6-7-4-2-1-3-5-7/h1-5,8,11-13H,6,10H2	null	C1=CC=C(C=C1)CC(C(O)(O)O)N	-0.158988133	87874437	PubChem:(87874437)	2	166.08628845214844	117.874	324_doliocarpus-ecotype-pos-sirius_414	414
4	1	1	1	1	0.8755675767334613	-146.79283535066622	5.025125628140704E-4	24.542238680945385	C14H20N6O7	[M + H]+	ZGCRXGCAWPJZHG	InChI=1S/C14H20N6O7/c21-10-8(4-26-20(23)24)27-14(11(10)22)19-6-17-9-12(15-5-16-13(9)19)18-7-1-2-25-3-7/h5-8,10-11,14,21-24H,1-4H2,(H,15,16,18)	null	C1COCC1NC2=C3C(=NC=N2)N(C=N3)C4C(C(C(O4)CON(O)O)O)O	-1.75135517	89012728	PubChem:(89012728)	2	385.1471252441406	238.163	410_doliocarpus-ecotype-pos-sirius_532	532
5	1	1	2	2	0.7836769619805979	-3.108343548253721	0.9999999999999999	93.07113278057216	C9H17NO5	[M + H]+	GHOKWGTUZJEAQD	InChI=1S/C9H17NO5/c1-9(2,5-11)7(14)8(15)10-4-3-6(12)13/h7,11,14H,3-5H2,1-2H3,(H,10,15)(H,12,13)	vitamin B5	CC(C)(CO)C(C(=O)NCCC(=O)O)O	-1.10000002	988;6613;167945;5748353;5191579;6997253;57074123;71310749;90479988;101257666;133686971	HMDB:(210);PubChem class - food;SuperNatural:(SN00159658 SN00024327 SN00251994);ZINC bio:(ZINC05356858 ZINC18279942 ZINC19203125);additional;HSDB:(79-83-4);MeSH:(6613);Plantcyc:(PANTOTHENATE);PubMed;NORMAN:(NS00013937);COCONUT:(CNP0086464 CNP0153142);KNApSAcK:(1550);Natural Products:(UNPD178642 UNPD29488 UNPD209188);PubChem:(988 6613 167945 5748353 5191579 6997253 57074123 71310749 90479988 10125…	255847294	220.1178436279297	224.825	29_doliocarpus-ecotype-pos-sirius_40	40
N/A	2	1	2	2	N/A	-178.53409853170086	0.9999999999999999	93.07113278057216	C9H19NO6	[M - H2O + H]+	PTMDVIWNBICQSM	InChI=1S/C9H19NO6/c1-2-3-10-9(16)8(15)7(14)6(13)5(12)4-11/h5-8,11-15H,2-4H2,1H3,(H,10,16)	2,3,4,5,6-pentahydroxy-N-propylhexanamide	CCCNC(=O)C(C(C(C(CO)O)O)O)O	-2.70000005	4105977;18610845;92222209;92222210;92222211;92840247;99948225;99948227	PubChem:(4105977 18610845 92222209 92222210 92222211 92840247 99948225 99948227)	2	220.1178436279297	224.825	29_doliocarpus-ecotype-pos-sirius_40	40
6	1	1	2	2	0.78335743582536	-8.360230207416915	0.9999999999999999	66.26187576465912	C7H15NO3	[M + H]+	PHIQHXFUZVPYII	InChI=1S/C7H15NO3/c1-8(2,3)5-6(9)4-7(10)11/h6,9H,4-5H2,1-3H3/p+1	Carnitin	C[N+](C)(C)CC(CC(=O)O)O	-0.800000012	85;288;10918;10917;160907;450345;451225;2724480;10535083;10535084;10559012;10559013;6914103;6914104;10773397;10773398;12302477;12302480;15930740;45038580;46186912;46186913;46216349;46215843;46216189;46216517;46213982;46213983;46214499;46214500;46215500;46215495;46215496;46215497;46215498;46215499;46215501;46215502;46215503;46215504;46215505;46215506;46215507;46215508;46215509;46215510;46215663;46…	HMDB:(62 62496 62634);PubChem class - food;SuperNatural:(SN00001153 SN00389969 SN00003349);ZINC bio:(ZINC00154729 ZINC03079340);additional;HSDB:(541-15-1);MeSH:(288 10917);Plantcyc:(CARNITINE);PubMed;NORMAN:(NS00009461);COCONUT:(CNP0151897 CNP0334740);Natural Products:(UNPD9107 UNPD143588);PubChem:(85 288 10918 10917 160907 450345 451225 2724480 10535083 10535084 10559012 10559013 6914103 6914104…	255847278	162.1123046875	36.483	181_doliocarpus-ecotype-pos-sirius_229	229
N/A	2	1	2	2	N/A	-154.92196930890935	0.9999999999999999	66.26187576465912	C7H17NO4	[M - H2O + H]+	LKVAFIJZPAAWMF	InChI=1S/C7H17NO4/c1-8(2-6(11)4-9)3-7(12)5-10/h6-7,9-12H,2-5H2,1H3	3-[2,3-dihydroxypropyl(methyl)amino]propane-1,2-diol	CN(CC(CO)O)CC(CO)O	-2.29999995	20195284;60004524;60004525	PubChem:(20195284 60004524 60004525)	2	162.1123046875	36.483	181_doliocarpus-ecotype-pos-sirius_229	229
7	1	1	2	2	0.7788810875390584	-1.576384147607409	0.9999999999999999	19.115658602817383	C13H10O	[M + H]+	RWCCWEUUXYIKHB	InChI=1S/C13H10O/c14-13(11-7-3-1-4-8-11)12-9-5-2-6-10-12/h1-10H	Phenyl ketone	C1=CC=C(C=C1)C(=O)C2=CC=CC=C2	3.26333833	3102;450717;3035154;12210015;12210016;12210018;13265062;11063075;11171364;11446765;18648701;54288876;54288877;58819169;72735856;101647624;102491682;117065503	HMDB:(32049);PubChem class - food;Maconda:(CON00031);ZINC bio:(ZINC00968233);additional;HSDB:(119-61-9);MeSH:(3102);PubMed;NORMAN:(NS00010632);COCONUT:(CNP0150241);PubChem:(3102 450717 3035154 12210015 12210016 12210018 13265062 11063075 11171364 11446765 18648701 54288876 54288877 58819169 72735856 101647624 102491682 117065503);CHEBI:(41308);PubChem class - bio and metabolites;KEGG:(C06354);Pub…	221079406	183.0803985595703	335.428	276_doliocarpus-ecotype-pos-sirius_344	344
N/A	2	1	2	2	N/A	-82.0846439108114	0.9999999999999999	19.115658602817383	C13H12O2	[M - H2O + H]+	DXADWKPCWTXPOY	InChI=1S/C13H12O2/c14-12-5-1-3-10(8-12)7-11-4-2-6-13(15)9-11/h1-6,8-9,14-15H,7H2	3,3''-Methylenebisphenol	C1=CC(=CC(=C1)O)CC2=CC(=CC=C2)O	3.09998465	18544664	PubChem:(18544664);NORMAN:(NS00007259)	262146	183.0803985595703	335.428	276_doliocarpus-ecotype-pos-sirius_344	344
8	1	1	2	3	0.7519088089100567	-209.74176777795032	0.9030150753768844	45.11212006461929	C12H19NO6S	[M + H]+	KJVCSBHVYPDDFC	InChI=1S/C12H19NO6S/c1-6-5-20-8(13-6)2-3-18-12-11(17)10(16)9(15)7(4-14)19-12/h5,7,9-12,14-17H,2-4H2,1H3	null	CC1=CSC(=N1)CCOC2C(C(C(C(O2)CO)O)O)O	-0.600000024	101676884	PubChem:(101676884)	2	306.10064697265625	140.317	406_doliocarpus-ecotype-pos-sirius_528	528
N/A	2	1	2	3	N/A	-295.228596279293	0.9030150753768844	45.11212006461929	C12H21NO7S	[M - H2O + H]+	FISKBHZVUFLWDZ	InChI=1S/C12H21NO7S/c1-21-5-2-8(15)13-3-4-19-12-11(18)10(17)9(16)7(6-14)20-12/h2,5,7,9-12,14,16-18H,3-4,6H2,1H3,(H,13,15)	null	CSC=CC(=O)NCCOC1C(C(C(C(O1)CO)O)O)O	-2.0	53237635;101616680	COCONUT:(CNP0270339);Natural Products:(UNPD13891 UNPD200488);PubChem:(53237635 101616680);SuperNatural:(SN00394360)	3178498	306.10064697265625	140.317	406_doliocarpus-ecotype-pos-sirius_528	528
9	1	1	2	4	0.7215552915215061	-386.8505109963188	0.03768844221105529	60.61842236571701	C24H33N4O8P	[M - H2O + H]+	UICIFABBHRVZPJ	InChI=1S/C24H33N4O8P/c1-16(2)26(17(3)4)37(33,34,15-9-14-25)24(18-10-7-12-20(35-5)22(18)27(29)30)19-11-8-13-21(36-6)23(19)28(31)32/h7-8,10-13,16-17,24,33-34H,9,15H2,1-6H3	null	CC(C)N(C(C)C)P(CCC#N)(C(C1=C(C(=CC=C1)OC)[N+](=O)[O-])C2=C(C(=CC=C2)OC)[N+](=O)[O-])(O)O	3.29999995	135319435	PubChem:(135319435)	2	519.2015380859375	324.686	163_doliocarpus-ecotype-pos-sirius_207	207
N/A	2	1	2	4	N/A	-571.8614918315736	0.03768844221105529	60.61842236571701	C24H31N4O7P	[M + H]+	VZFGMSUPCXSROL	InChI=1S/C24H31N4O7P/c1-15(30)25-19-11-13-27(23(31)26-19)22-21(32-3)20(17(14-29)33-22)34-36-28-12-7-10-18(28)24(2,35-36)16-8-5-4-6-9-16/h4-6,8-9,11,13,17-18,20-22,29H,7,10,12,14H2,1-3H3,(H,25,26,30,31)	null	CC(=O)NC1=NC(=O)N(C=C1)C2C(C(C(O2)CO)OP3N4CCCC4C(O3)(C)C5=CC=CC=C5)OC	0.300000012	130474504;130474509	PubChem:(130474504 130474509)	2	519.2015380859375	324.686	163_doliocarpus-ecotype-pos-sirius_207	207
10	1	1	2	2	0.7096511085329942	-4.234284729153267	0.9999999999999999	77.55083453998435	C6H13N3O3	[M + H]+	RHGKLRLOHDJJDR	InChI=1S/C6H13N3O3/c7-4(5(10)11)2-1-3-9-6(8)12/h4H,1-3,7H2,(H,10,11)(H3,8,9,12)	citrulina	C(CC(C(=O)O)N)CNC(=O)N	-1.72453046	833;9750;637599;7004911;6992098;20849076;20849075;23246389;25244873;46781035;51037232;51037233;51037432;51037433;46932128;66575410;71308811;71309881;71309912;76973415;88198246;90307909;90475362;117064641;117064645;121225332;122363708;123785846;129850295;133687875;132276577;134817836	HMDB:(904);SuperNatural:(SN00002233 SN00002810);ZINC bio:(ZINC01532614 ZINC02166829);additional;MeSH:(9750);Plantcyc:(L-CITRULLINE);PubMed;NORMAN:(NS00013538);COCONUT:(CNP0209633);KNApSAcK:(1348);Natural Products:(UNPD1128);PubChem:(833 9750 637599 7004911 6992098 20849076 20849075 23246389 25244873 46781035 51037232 51037233 51037432 51037433 46932128 66575410 71308811 71309881 71309912 76973415…	121629054	176.10284423828125	36.353	82_doliocarpus-ecotype-pos-sirius_106	106
N/A	2	1	2	2	N/A	-181.08528527022716	0.9999999999999999	77.55083453998435	C6H15N3O4	[M - H2O + H]+	BNGAONLJEPLYRW	InChI=1S/C6H15N3O4/c1-2-3-5(7)4-13-6(10)8-9(11)12/h5,11-12H,2-4,7H2,1H3,(H,8,10)	null	CCCC(COC(=O)NN(O)O)N	-0.400000006	88140527	PubChem:(88140527)	2	176.10284423828125	36.353	82_doliocarpus-ecotype-pos-sirius_106	106
11	1	1	2	2	0.7035669400488608	-0.4774577322917488	0.9984924623115576	34.16743427840136	C18H37NO2	[M + H]+	HXYVTAGFYLMHSO	InChI=1S/C18H37NO2/c1-2-3-4-5-6-7-8-9-10-11-12-13-14-15-18(21)19-16-17-20/h20H,2-17H2,1H3,(H,19,21)	Impulsin	CCCCCCCCCCCCCCCC(=O)NCCO	6.19999981	4671;44256597;52922083;53393953;53394432;87549456;123280658	HMDB:(2100);SuperNatural:(SN00374062);ZINC bio:(ZINC08035017);additional;MeSH:(4671);PubMed;NORMAN:(NS00013930);COCONUT:(CNP0247367);Natural Products:(UNPD113502);PubChem:(4671 44256597 52922083 53393953 53394432 87549456 123280658);CHEBI:(71464);PubChem class - bio and metabolites;KEGG:(C16512);PubChem class - safety and toxic;Training Set;PubChem class - drug;Biocyc:(CPD-20399)	121432430	300.2893829345703	396.82	249_doliocarpus-ecotype-pos-sirius_311	311
N/A	2	1	2	2	N/A	-474.2004588562595	0.9984924623115576	34.16743427840136	C18H39NO3	[M - H2O + H]+	XOFOIPFMOPKKNB	InChI=1S/C18H39NO3/c1-2-3-4-5-6-7-9-12-16(21)13-10-8-11-14-18(22)17(19)15-20/h16-18,20-22H,2-15,19H2,1H3	null	CCCCCCCCCC(CCCCCC(C(CO)N)O)O	4.01103115		YMDB Mine;KEGG Mine	42949672960	300.2893829345703	396.82	249_doliocarpus-ecotype-pos-sirius_311	311
12	1	1	2	2	0.6975606440711473	-0.7398601583179333	0.9999999999999999	87.7972253397114	C7H6O5	[M + H]+	LNTHITQWFMADLM	InChI=1S/C7H6O5/c8-4-1-3(7(11)12)2-5(9)6(4)10/h1-2,8-10H,(H,11,12)	gallate	C1=C(C=C(C(=C1O)O)O)C(=O)O	0.0519780293	370;10535192;25214412;54675821;138395988	HMDB:(5807);PubChem class - food;SuperNatural:(SN00262489 SN00000126);ZINC bio:(ZINC00001504);additional;HSDB:(149-91-7);MeSH:(370);Plantcyc:(CPD-183);PubMed;NORMAN:(NS00013682);COCONUT:(CNP0085875 CNP0133244);KNApSAcK:(2647);Natural Products:(UNPD140949);PubChem:(370 10535192 25214412 54675821 138395988);CHEBI:(16918 30778);PubChem class - bio and metabolites;KEGG:(C01424);PubChem class - safety…	255847294	171.02870178222656	567.503	34_doliocarpus-ecotype-pos-sirius_46	46
N/A	2	1	2	2	N/A	-192.14107203851637	0.9999999999999999	87.7972253397114	C7H8O6	[M - H2O + H]+	XREOKYLQELOCGK	InChI=1S/C7H8O6/c8-4-1-3(7(11,12)13)2-5(9)6(4)10/h1-2,8-13H	null	C1=C(C=C(C(=C1O)O)O)C(O)(O)O	-1.29999995	54484276	PubChem:(54484276)	2	171.02870178222656	567.503	34_doliocarpus-ecotype-pos-sirius_46	46
13	1	1	2	7	N/A	-368.96139514906145	0.26381909547738697	30.998703417770415	C23H47N5O9	[M - H2O + H]+	DDHFQMSOXVSYDH	InChI=1S/C23H47N5O9/c1-24-8-14-13(30)7-12(27-4)22(34-14)36-20-10(25-2)6-11(26-3)21(19(20)33)37-23-18(32)16(28-5)17(31)15(9-29)35-23/h10-33H,6-9H2,1-5H3	2-[2-hydroxy-3-[5-hydroxy-3-(methylamino)-6-(methylaminomethyl)oxan-2-yl]oxy-4,6-bis(methylamino)cyclohexyl]oxy-6-(hydroxymethyl)-4-(methylamino)oxane-3,5-diol	CNCC1C(CC(C(O1)OC2C(CC(C(C2O)OC3C(C(C(C(O3)CO)O)NC)O)NC)NC)NC)O	-3.70000005	60000858	PubChem:(60000858)	2	520.3327026367188	259.596	335_doliocarpus-ecotype-pos-sirius_427	427
N/A	2	1	2	7	N/A	-468.9802260685916	0.26381909547738697	30.998703417770415	C23H45N5O8	[M + H]+	FQBJOXKZZDMFBS	InChI=1S/C23H45N5O8/c1-23(2,3)36-22(29)28-7-5-27(6-8-28)9-11-31-13-15-33-17-19-35-21-20-34-18-16-32-14-12-30-10-4-25-26-24/h4-21H2,1-3H3	tert-butyl 4-[2-[2-[2-[2-[2-[2-(2-azidoethoxy)ethoxy]ethoxy]ethoxy]ethoxy]ethoxy]ethyl]piperazine-1-carboxylate	CC(C)(C)OC(=O)N1CCN(CC1)CCOCCOCCOCCOCCOCCOCCN=[N+]=[N-]	0.899999976	11352904	PubChem:(11352904)	2	520.3327026367188	259.596	335_doliocarpus-ecotype-pos-sirius_427	427
14	1	1	2	4	0.674004961546112	-107.065904228006	0.2698492462311558	37.05271546122774	C21H33N5O10	[M + H]+	OLCHLONPNZLUBP	InChI=1S/C21H33N5O10/c1-9(6-34-21-17(33)15(31)13(29)11(5-28)36-21)2-3-22-18-12-19(24-7-23-18)26(8-25-12)20-16(32)14(30)10(4-27)35-20/h7-11,13-17,20-21,27-33H,2-6H2,1H3,(H,22,23,24)	null	CC(CCNC1=C2C(=NC=N1)N(C=N2)C3C(C(C(O3)CO)O)O)COC4C(C(C(C(O4)CO)O)O)O	-2.55354786	101637155	COCONUT:(CNP0251941);Natural Products:(UNPD145003);PubChem:(101637155);SuperNatural:(SN00224102)	3178498	516.2297668457031	241.235	236_doliocarpus-ecotype-pos-sirius_294	294
N/A	2	1	2	4	N/A	-531.8655448028926	0.2698492462311558	37.05271546122774	C21H35N5O11	[M - H2O + H]+	BAFYYQPYHYNGCE	InChI=1S/C21H35N5O11/c1-9(29)22-15-12(36-13(6-27)17(31)19(15)33)3-4-26-5-11(24-25-26)8-35-21-16(23-10(2)30)20(34)18(32)14(7-28)37-21/h5,12-21,27-28,31-34H,3-4,6-8H2,1-2H3,(H,22,29)(H,23,30)	null	CC(=O)NC1C(OC(C(C1O)O)CO)CCN2C=C(N=N2)COC3C(C(C(C(O3)CO)O)O)NC(=O)C	-4.69999981	102459976	PubChem:(102459976)	2	516.2297668457031	241.235	236_doliocarpus-ecotype-pos-sirius_294	294
15	1	1	1	1	0.6377272357624634	-1.119177699164333	0.9999999999999999	4037.2161088085363	C21H44NO7P	[M + H]+	YVYMBNSKXOXSKW	InChI=1S/C21H44NO7P/c1-2-3-4-5-6-7-8-9-10-11-12-13-14-15-21(24)27-18-20(23)19-29-30(25,26)28-17-16-22/h20,23H,2-19,22H2,1H3,(H,25,26)	1-16:0-lysoPE	CCCCCCCCCCCCCCCC(=O)OCC(COP(=O)(O)OCCN)O	2.4000001	89229;5256421;9547069;25229539;58177710;72199749;101048330	HMDB:(11503);additional;MeSH:(89229);PubMed;Lipid:(LPE(16:0));NORMAN:(NS00047196);COCONUT:(CNP0346648);PubChem:(89229 5256421 9547069 25229539 58177710 72199749 101048330);CHEBI:(73134 73004);PubChem class - bio and metabolites;YMDB:(1197);Training Set;Biocyc:(CPD0-2234 CPD-8353);KEGG Mine	12904646766	454.292724609375	343.163	213_doliocarpus-ecotype-pos-sirius_266	266
16	1	1	1	2	0.62094312492215	-34.51232400376531	0.9999999999999999	73.33039157052399	C19H41NO3	[M + H]+	SZADMVMBDVCHMA	InChI=1S/C19H41NO3/c1-2-3-4-5-6-7-8-9-10-11-12-13-14-15-20-19(16-21,17-22)18-23/h20-23H,2-18H2,1H3	2-(hydroxymethyl)-2-(pentadecylamino)propane-1,3-diol	CCCCCCCCCCCCCCCNC(CO)(CO)CO	4.80000019	3955721	PubChem:(3955721)	2	332.3157196044922	324.686	400_doliocarpus-ecotype-pos-sirius_521	521
17	1	1	2	2	0.6096625107113083	-12.390887763291628	0.9999999999999999	75.60765837721115	C11H12N2O2	[M + H]+	QIVBCDIJIAJPQS	InChI=1S/C11H12N2O2/c12-9(11(14)15)5-7-6-13-10-4-2-1-3-8(7)10/h1-4,6,9,13H,5,12H2,(H,14,15)	Pacitron	C1=CC=C2C(=C1)C(=CN2)CC(C(=O)O)N	0.719671071	1148;6305;9060;148495;165635;444881;450586;3090777;4099458;5460853;5460842;5460846;5460847;10608299;6923516;6923517;12209732;12209735;12209740;12209741;12209743;12209744;12209745;12209747;12209749;12209751;12209752;12209758;9990558;10998177;10130455;12968609;11063573;10375724;16055314;16055538;18728411;16217284;16217285;22525023;22525024;22525025;25240582;25241001;46783211;51037434;51037435;51037…	HMDB:(929 13609 30396);PubChem class - food;ZINC bio:(ZINC00083315 ZINC00083317);additional;HSDB:(73-22-3);MeSH:(1148 6305 9060);Plantcyc:(D-TRYPTOPHAN TRP);PubMed;NORMAN:(NS00003513);COCONUT:(CNP0167976);KNApSAcK:(1396);Natural Products:(UNPD149555 UNPD173611);PubChem:(1148 6305 9060 148495 165635 444881 450586 3090777 4099458 5460853 5460842 5460846 5460847 10608299 6923516 6923517 12209732 122…	254798718	205.09713745117188	233.557	179_doliocarpus-ecotype-pos-sirius_227	227
N/A	2	1	2	2	N/A	-73.44488696774826	0.9999999999999999	75.60765837721115	C11H14N2O3	[M - H2O + H]+	JLVGADNTFRBEMH	InChI=1S/C11H14N2O3/c12-6-10(14)8-3-1-7(2-4-8)5-9(13)11(15)16/h1-4,9H,5-6,12-13H2,(H,15,16)	null	C1=CC(=CC=C1CC(C(=O)O)N)C(=O)CN	-0.596834302	66672707	PubChem:(66672707)	2	205.09713745117188	233.557	179_doliocarpus-ecotype-pos-sirius_227	227
18	1	1	2	2	0.6085298822048191	-1.6978385345530065	0.9999999999999999	90.78547005455147	C7H6O5	[M - H2O + H]+	LNTHITQWFMADLM	InChI=1S/C7H6O5/c8-4-1-3(7(11)12)2-5(9)6(4)10/h1-2,8-10H,(H,11,12)	gallate	C1=C(C=C(C(=C1O)O)O)C(=O)O	0.0519780293	370;10535192;25214412;54675821;138395988	HMDB:(5807);PubChem class - food;SuperNatural:(SN00262489 SN00000126);ZINC bio:(ZINC00001504);additional;HSDB:(149-91-7);MeSH:(370);Plantcyc:(CPD-183);PubMed;NORMAN:(NS00013682);COCONUT:(CNP0085875 CNP0133244);KNApSAcK:(2647);Natural Products:(UNPD140949);PubChem:(370 10535192 25214412 54675821 138395988);CHEBI:(16918 30778);PubChem class - bio and metabolites;KEGG:(C01424);PubChem class - safety…	255847294	153.01817321777344	64.106	61_doliocarpus-ecotype-pos-sirius_81	81
N/A	2	1	2	2	N/A	-121.95477545410814	0.9999999999999999	90.78547005455147	C7H4O4	[M + H]+	BDBBBPWZOJSRKI	InChI=1S/C7H4O4/c8-4-2-1-3(7(9)10)5-6(4)11-5/h1-2,8H,(H,9,10)	null	C1=CC(=C2C(=C1C(=O)O)O2)O	0.0	88377313	PubChem:(88377313)	2	153.01817321777344	64.106	61_doliocarpus-ecotype-pos-sirius_81	81
19	1	1	2	2	0.5997850973889179	-5.2553910082851125	0.9999999999999999	120.5526946807777	C8H15NO6	[M - H2O + H]+	OVRNDRQMDRJTHS	InChI=1S/C8H15NO6/c1-3(11)9-5-7(13)6(12)4(2-10)15-8(5)14/h4-8,10,12-14H,2H2,1H3,(H,9,11)	betaGlcNAc	CC(=O)NC1C(C(C(OC1O)CO)O)O	-2.6006999	899;24139;35717;82313;84265;644170;1201535;439174;439281;439916;440552;445246;448896;451191;2735252;7568776;7059431;7059432;7173821;7177184;6409680;6857375;6971011;6971045;6971059;6971060;6971258;6973644;10944029;13201632;13201633;13201636;11096158;11172336;11861101;11861102;11861121;11869379;11869380;11869611;11888370;11888574;11908605;16741263;16757753;18334292;18397676;16211955;16394588;210395…	HMDB:(212 215 803 853 1129);SuperNatural:(SN00064439 SN00064438 SN00003123 SN00005640 SN00048686 SN00006872 SN00352398 SN00064440 SN00006665);ZINC bio:(ZINC00895063 ZINC00895509 ZINC00968143 ZINC02562219 ZINC03860151 ZINC03861733 ZINC03870075 ZINC03870076 ZINC03870077 ZINC03881902 ZINC03983907 ZINC04096029 ZINC04096030 ZINC04228290 ZINC08551466);additional;MeSH:(899 24139 35717 84265 439174 43928…	34481301886	204.08677673339844	61.003	268_doliocarpus-ecotype-pos-sirius_334	334
N/A	2	1	2	2	N/A	-69.9765056611971	0.9999999999999999	120.5526946807777	C8H13NO5	[M + H]+	GKTCYHZKYCPMGF	InChI=1S/C8H13NO5/c1-4(11)9-5-3-14-6(2-10)8(13)7(5)12/h3,5-8,10,12-13H,2H2,1H3/p+1	N-[(3S,4R,5S,6R)-4,5-dihydroxy-6-(hydroxymethyl)-3,4,5,6-tetrahydro-2H-pyran-2-ylium-3-yl]acetamide	CC(=O)NC1[CH+]OC(C(C1O)O)CO	-2.0999999	5326509	PubChem:(5326509);PubChem class - bio and metabolites	16777218	204.08677673339844	61.003	268_doliocarpus-ecotype-pos-sirius_334	334
20	1	1	2	2	0.5974747375549837	-158.56645994042827	0.9256281407035176	50.510290949581304	C19H30N2O9	[M + H]+	WICQQWGWXGONJO	InChI=1S/C19H30N2O9/c1-18(2)27-14-13(26-17-16(15(14)28-18)29-19(3,4)30-17)8(5-20)21-9-7-25-10(6-22)12(24)11(9)23/h8-17,21-24H,6-7H2,1-4H3	null	CC1(OC2C(O1)C(OC3C2OC(O3)(C)C)C(C#N)NC4COC(C(C4O)O)CO)C	-1.60000002	16114975	PubChem:(16114975)	2	431.20245361328125	225.864	366_doliocarpus-ecotype-pos-sirius_471	471
N/A	2	1	2	2	N/A	-310.73635067342326	0.9256281407035176	50.510290949581304	C19H32N2O10	[M - H2O + H]+	UNBCUDZNVAUXMN	InChI=1S/C19H32N2O10/c1-5-7-20-8-10-13(23)16(11(21-28-6-2)18(27-4)29-10)31-19-14(24)12(22)9(3)15(30-19)17(25)26/h1,9-16,18-24H,6-8H2,2-4H3,(H,25,26)	null	CCONC1C(C(C(OC1OC)CNCC#C)O)OC2C(C(C(C(O2)C(=O)O)C)O)O	-3.79999995	90127975	PubChem:(90127975)	2	431.20245361328125	225.864	366_doliocarpus-ecotype-pos-sirius_471	471
21	1	1	2	2	0.5892554675235594	-28.161954273308105	0.9984924623115576	64.65864847803584	C23H46N2O3	[M + H]+	OTKWLUKIHNEGIG	InChI=1S/C23H46N2O3/c1-4-5-6-7-8-9-10-11-12-13-14-15-16-18-22(26)24-19-17-20-25(2,3)21-23(27)28/h4-21H2,1-3H3,(H-,24,26,27,28)/p+1	Pendecamaina	CCCCCCCCCCCCCCCC(=O)NCCC[N+](C)(C)CC(=O)O	6.9000001	72096;72097	NORMAN:(NS00013931);PubChem class - safety and toxic;PubChem:(72096 72097)	67371010	399.35797119140625	344.702	451_doliocarpus-ecotype-pos-sirius_601	601
N/A	2	1	2	2	N/A	-74.67098241406173	0.9984924623115576	64.65864847803584	C23H48N2O4	[M - H2O + H]+	XWDSNDSSYKOTTH	InChI=1S/C23H48N2O4/c1-2-3-4-11-14-21(27)15-12-9-7-5-6-8-10-13-16-23(29)25-20-22(28)19-24-17-18-26/h21-22,24,26-28H,2-20H2,1H3,(H,25,29)	null	CCCCCCC(CCCCCCCCCCC(=O)NCC(CNCCO)O)O	4.30000019	19694660	PubChem:(19694660)	2	399.35797119140625	344.702	451_doliocarpus-ecotype-pos-sirius_601	601
22	1	1	2	4	0.5873709121823585	-12.227902583446205	0.9809045226130655	9.246870139710325	C5H5N5O	[M + H]+	UYTPUPDQBNUYGX	InChI=1S/C5H5N5O/c6-5-9-3-2(4(11)10-5)7-1-8-3/h1H,(H4,6,7,8,9,10,11)	Dew Pearl	C1=NC2=C(N1)NC(=N)N=C2O	-0.300000012	101209860;101209861;135537618;135818268;136111026;136636085;136176309;136689991;136219950;136219951;137154458;137224691;136806181;135398634;136373045;137262648;137262649;136900161;136912024;135492042	HMDB:(132);SuperNatural:(SN00001734);ZINC bio:(ZINC00895129);additional;HSDB:(73-40-5);MeSH:(135398634);Plantcyc:(GUANINE);PubMed;NORMAN:(NS00004031);COCONUT:(CNP0181327);KNApSAcK:(1501);Natural Products:(UNPD47403);PubChem:(101209860 101209861 135537618 135818268 136111026 136636085 136176309 136689991 136219950 136219951 137154458 137224691 136806181 135398634 136373045 137262648 137262649 1369…	121629566	152.0566864013672	133.011	618_doliocarpus-ecotype-pos-sirius_914	914
N/A	2	1	2	4	N/A	-132.94704924771	0.9809045226130655	9.246870139710325	C5H7N5O2	[M - H2O + H]+	JRWQSECHBPVUHA	InChI=1S/C5H7N5O2/c6-3(11)2-4(9-1-8-2)10-5(7)12/h1H,(H2,6,11)(H,8,9)(H3,7,10,12)	null	C1=NC(=C(N1)C(=O)N)NC(=O)N	-1.20000005	129929844	PubChem:(129929844);KEGG Mine	8589934594	152.0566864013672	133.011	618_doliocarpus-ecotype-pos-sirius_914	914
23	1	1	2	2	0.5788289534469631	-1.4551261008098213	0.9999999999999999	78.414893402284	C7H6O5	[M - H2O + H]+	LNTHITQWFMADLM	InChI=1S/C7H6O5/c8-4-1-3(7(11)12)2-5(9)6(4)10/h1-2,8-10H,(H,11,12)	gallate	C1=C(C=C(C(=C1O)O)O)C(=O)O	0.0519780293	370;10535192;25214412;54675821;138395988	HMDB:(5807);PubChem class - food;SuperNatural:(SN00262489 SN00000126);ZINC bio:(ZINC00001504);additional;HSDB:(149-91-7);MeSH:(370);Plantcyc:(CPD-183);PubMed;NORMAN:(NS00013682);COCONUT:(CNP0085875 CNP0133244);KNApSAcK:(2647);Natural Products:(UNPD140949);PubChem:(370 10535192 25214412 54675821 138395988);CHEBI:(16918 30778);PubChem class - bio and metabolites;KEGG:(C01424);PubChem class - safety…	255847294	153.0181884765625	597.83	122_doliocarpus-ecotype-pos-sirius_153	153
N/A	2	1	2	2	N/A	-126.99923139523376	0.9999999999999999	78.414893402284	C7H4O4	[M + H]+	BDBBBPWZOJSRKI	InChI=1S/C7H4O4/c8-4-2-1-3(7(9)10)5-6(4)11-5/h1-2,8H,(H,9,10)	null	C1=CC(=C2C(=C1C(=O)O)O2)O	0.0	88377313	PubChem:(88377313)	2	153.0181884765625	597.83	122_doliocarpus-ecotype-pos-sirius_153	153
24	1	1	2	2	0.5764802671226731	-12.475326200974534	0.992462311557789	9.075685916974018	C5H5N5O	[M + H]+	UYTPUPDQBNUYGX	InChI=1S/C5H5N5O/c6-5-9-3-2(4(11)10-5)7-1-8-3/h1H,(H4,6,7,8,9,10,11)	Dew Pearl	C1=NC2=C(N1)NC(=N)N=C2O	-0.300000012	101209860;101209861;135537618;135818268;136111026;136636085;136176309;136689991;136219950;136219951;137154458;137224691;136806181;135398634;136373045;137262648;137262649;136900161;136912024;135492042	HMDB:(132);SuperNatural:(SN00001734);ZINC bio:(ZINC00895129);additional;HSDB:(73-40-5);MeSH:(135398634);Plantcyc:(GUANINE);PubMed;NORMAN:(NS00004031);COCONUT:(CNP0181327);KNApSAcK:(1501);Natural Products:(UNPD47403);PubChem:(101209860 101209861 135537618 135818268 136111026 136636085 136176309 136689991 136219950 136219951 137154458 137224691 136806181 135398634 136373045 137262648 137262649 1369…	121629566	152.05672454833984	211.918	721_doliocarpus-ecotype-pos-sirius_1157	1157
N/A	2	1	2	2	N/A	-131.0436987847206	0.992462311557789	9.075685916974018	C5H7N5O2	[M - H2O + H]+	JRWQSECHBPVUHA	InChI=1S/C5H7N5O2/c6-3(11)2-4(9-1-8-2)10-5(7)12/h1H,(H2,6,11)(H,8,9)(H3,7,10,12)	null	C1=NC(=C(N1)C(=O)N)NC(=O)N	-1.20000005	129929844	PubChem:(129929844);KEGG Mine	8589934594	152.05672454833984	211.918	721_doliocarpus-ecotype-pos-sirius_1157	1157
25	1	1	2	3	0.561136999204579	-10.645510064606112	0.792462311557789	111.69877735565258	C21H37O7P	[M + H]+	DVNZKWQUAXJYGB	InChI=1S/C21H37O7P/c1-2-3-4-5-6-7-8-9-10-11-12-13-14-15-16-17-21(23)27-18-20(22)19-28-29(24,25)26/h3-4,6-7,9-10,20,22H,2,5,8,11-19H2,1H3,(H2,24,25,26)	1-(9Z,12Z,15Z-octadecatrienoyl)-glycero-3-phosphate	CCC=CCC=CCC=CCCCCCCCC(=O)OCC(COP(=O)(O)O)O	3.79999995	10159919;16205947;20833812;52929766;52947682;53424607;71627204;91418807	NORMAN:(NS00062915);HMDB:(62320 114744);PubChem:(10159919 16205947 20833812 52929766 52947682 53424607 71627204 91418807);CHEBI:(74831 74549);PubChem class - bio and metabolites	17039402	433.2347869873047	399.92	482_doliocarpus-ecotype-pos-sirius_664	664
N/A	2	1	2	3	N/A	-83.84811814996158	0.792462311557789	111.69877735565258	C21H39O8P	[M - H2O + H]+	OTDMWQMHBPVRTA	InChI=1S/C21H39O8P/c1-2-3-4-5-6-7-8-9-10-11-12-13-14-15-21(24)27-18-20(23)19-29-30(25,26)28-17-16-22/h7-8,16,20,23H,2-6,9-15,17-19H2,1H3,(H,25,26)	null	CCCCCCC=CCCCCCCCC(=O)OCC(COP(=O)(O)OCC=O)O	4.56293297		YMDB Mine	34359738368	433.2347869873047	399.92	482_doliocarpus-ecotype-pos-sirius_664	664
26	1	1	2	7	0.5426487236463091	-174.11469414582308	0.3276381909547739	32.31522716250609	C19H39N5O7	[M - H2O + H]+	IHDYWFARYGZALB	InChI=1S/C19H39N5O7/c1-2-3-4-17(25)21-5-9-28-13-15-30-11-7-23-19(27)24-8-12-31-16-14-29-10-6-22-18(20)26/h2-16H2,1H3,(H,21,25)(H3,20,22,26)(H2,23,24,27)	null	CCCCC(=O)NCCOCCOCCNC(=O)NCCOCCOCCNC(=O)N	-1.79999995	135235257	PubChem:(135235257)	2	432.2798767089844	255.022	231_doliocarpus-ecotype-pos-sirius_288	288
N/A	2	1	2	7	N/A	-326.2119689239717	0.3276381909547739	32.31522716250609	C19H37N5O6	[M + H]+	GEUWUPNKNCLJQP	InChI=1S/C19H37N5O6/c1-18(2,3)29-16(27)23-10-11-24(17(28)30-19(4,5)6)13(15(21)26)8-7-9-22-14(25)12-20/h13H,7-12,20H2,1-6H3,(H2,21,26)(H,22,25)(H,23,27)	null	CC(C)(C)OC(=O)NCCN(C(CCCNC(=O)CN)C(=O)N)C(=O)OC(C)(C)C	-0.100000001	87737508	PubChem:(87737508)	2	432.2798767089844	255.022	231_doliocarpus-ecotype-pos-sirius_288	288
27	1	1	2	3	0.5419592785624385	-1.2566258431699373	0.18040201005025128	56.93214393458729	C15H14O6	[M + H]+	PFTAWBLQPZVEMU	InChI=1S/C15H14O6/c16-8-4-11(18)9-6-13(20)15(21-14(9)5-8)7-1-2-10(17)12(19)3-7/h1-5,13,15-20H,6H2	Catergen	C1C(C(OC2=CC(=CC(=C21)O)O)C3=CC(=C(C=C3)O)O)O	1.47232497	1203;9064;72276;73160;182232;255538;10517669;12015783;12309507;12309508;12309509;11087562;44224836;49787818;49787895;66995311;71310842;71310843;71314581;86271441;86271442;86271443;118886880;118886881;118886882;118886930;131871365	HMDB:(1871 2780 37953 37954 127721);SuperNatural:(SN00001082 SN00001083 SN00001085 SN00001084);ZINC bio:(ZINC00119978 ZINC00119983 ZINC00119985 ZINC00119988);additional;MeSH:(9064 72276);Plantcyc:(CPD-1961 CPD-7630);PubMed;NORMAN:(NS00004541);COCONUT:(CNP0293352);KNApSAcK:(947);Natural Products:(UNPD107895 UNPD80387 UNPD57689 UNPD108574);PubChem:(1203 9064 72276 73160 182232 255538 10517669 12015…	121629054	291.0860900878906	597.83	238_doliocarpus-ecotype-pos-sirius_297	297
N/A	2	1	2	3	N/A	-123.78409081922385	0.18040201005025128	56.93214393458729	C15H16O7	[M - H2O + H]+	PUJVOSNLLLIYLV	InChI=1S/C15H16O7/c16-7-3-9(17)8-5-12(20)15(22-13(8)4-7)6-1-10(18)14(21)11(19)2-6/h1-4,10,12,14-21H,5H2	null	C1C(C(OC2=CC(=CC(=C21)O)O)C3=CC(C(C(=C3)O)O)O)O	-0.0899451897		YMDB Mine;KEGG Mine	42949672960	291.0860900878906	597.83	238_doliocarpus-ecotype-pos-sirius_297	297
28	1	1	2	2	0.5335173995191976	-10.29049646836088	0.9969849246231155	60.5731566371275	C21H42N2O3	[M + H]+	QGCUAFIULMNFPJ	InChI=1S/C21H42N2O3/c1-4-5-6-7-8-9-10-11-12-13-14-16-20(24)22-17-15-18-23(2,3)19-21(25)26/h4-19H2,1-3H3,(H-,22,24,25,26)/p+1	Myristamidopropyl betaine	CCCCCCCCCCCCCC(=O)NCCC[N+](C)(C)CC(=O)O	5.80000019	100998;3034644;23393127	NORMAN:(NS00013872);PubChem class - safety and toxic;PubChem:(100998 3034644 23393127)	67371010	371.3265686035156	323.155	156_doliocarpus-ecotype-pos-sirius_199	199
N/A	2	1	2	2	N/A	-93.19249117644037	0.9969849246231155	60.5731566371275	C21H44N2O4	[M - H2O + H]+	RCYBNLWOSWVMTJ	InChI=1S/C21H44N2O4/c1-2-3-4-5-6-7-8-9-12-21(26)22-13-10-11-19-27-20-16-23(14-17-24)15-18-25/h24-25H,2-20H2,1H3,(H,22,26)	null	CCCCCCCCCCC(=O)NCCCCOCCN(CCO)CCO	3.4000001	102117696	PubChem:(102117696)	2	371.3265686035156	323.155	156_doliocarpus-ecotype-pos-sirius_199	199
29	1	1	1	3	N/A	-166.19157567961653	0.8698492462311559	62.109271574646726	C13H16O6	[M + Na]+	RTVKKNRVPQYEHF	InChI=1S/C13H16O6/c14-6-8(15)10-9(16)11-13(17-10)19-12(18-11)7-4-2-1-3-5-7/h1-5,8-16H,6H2	1-(6-hydroxy-2-phenyl-3a,5,6,6a-tetrahydrofuro[2,3-d][1,3]dioxol-5-yl)ethane-1,2-diol	C1=CC=C(C=C1)C2OC3C(C(OC3O2)C(CO)O)O	-0.12337672	3622077;45049179;92273471;92273472;92273483;92273484;93532757;93532758;101699595	PubChem:(3622077 45049179 92273471 92273472 92273483 92273484 93532757 93532758 101699595)	2	291.0860137939453	71.745	308_doliocarpus-ecotype-pos-sirius_383	383
30	1	1	1	1	0.5288777955812985	-10.940286048359946	0.0010050251256281408	54.74138791098346	C16H17NO4	[M + H]+	ABXZOXDTHTTZJW	InChI=1S/C16H17NO4/c18-13-2-1-9(6-14(13)19)5-12-11-8-16(21)15(20)7-10(11)3-4-17-12/h1-2,6-8,12,17-21H,3-5H2	Oprea1_179526	C1CNC(C2=CC(=C(C=C21)O)O)CC3=CC(=C(C=C3)O)O	1.89999998	18519;439845;440990;6921581;6921582	HMDB:(12486);SuperNatural:(SN00000424 SN00000425);ZINC bio:(ZINC00056583 ZINC00056584);additional;MeSH:(18519);PubMed;NORMAN:(NS00046317);COCONUT:(CNP0053635 CNP0378779);PubChem:(18519 439845 440990 6921581 6921582);CHEBI:(28651 27702 28770);PubChem class - bio and metabolites;KEGG:(C02916 C06350 C06351);PubChem class - safety and toxic;Training Set;Biocyc:(CPD-21515 S-NORLAUDANOSOLINE)	87845230	288.1228942871094	233.557	214_doliocarpus-ecotype-pos-sirius_267	267
31	1	1	2	2	0.5173670176007336	-6.699735025560661	0.9999999999999999	74.05275875809016	C8H11NO2	[M + H]+	VYFYYTLLBUKUHU	InChI=1S/C8H11NO2/c9-4-3-6-1-2-7(10)8(11)5-6/h1-2,5,10-11H,3-4,9H2	intropin	C1=CC(=C(C=C1CCN)O)O	0.407974631	681;450881;3713609;12207256;12207262;11506498;11993858;11993860;11993861;18598488;18598659;21969852;22851103;22851969;22857281;25241143;25241144;51038520;54417145;54417146;66552395;67114988;88365521;87775092;88898406;90477543;91323489;91622591;102085251;102601070;102601159;118050204;122629528;131852548;131953141	HMDB:(73);SuperNatural:(SN00345927 SN00000312);ZINC bio:(ZINC00033882);additional;HSDB:(51-61-6);MeSH:(681 3713609);Plantcyc:(DOPAMINE);PubMed;NORMAN:(NS00000608);COCONUT:(CNP0240443 CNP0254743);KNApSAcK:(1408);Natural Products:(UNPD99458);PubChem:(681 450881 3713609 12207256 12207262 11506498 11993858 11993860 11993861 18598488 18598659 21969852 22851103 22851969 22857281 25241143 25241144 51038…	34481302398	154.08612060546875	50.2	387_doliocarpus-ecotype-pos-sirius_501	501
N/A	2	1	2	2	N/A	-373.32078793479326	0.9999999999999999	74.05275875809016	C8H13NO3	[M - H2O + H]+	ZNERJBGJDJWQAS	InChI=1S/C8H13NO3/c9-4-8(12)5-1-2-6(10)7(11)3-5/h1,3,6,8,10-12H,2,4,9H2	null	C1C=C(C=C(C1O)O)C(CN)O	-1.79999995	89452574	PubChem:(89452574);KEGG Mine	8589934594	154.08612060546875	50.2	387_doliocarpus-ecotype-pos-sirius_501	501
32	1	1	2	2	0.5156506824645773	-12.070361162287924	0.9999999999999999	29.39257914191233	C10H7NO4	[M + H]+	FBZONXHGGPHHIY	InChI=1S/C10H7NO4/c12-7-3-1-2-5-8(13)4-6(10(14)15)11-9(5)7/h1-4,12H,(H,11,13)(H,14,15)	Xanthurate	C1=CC2=C(C(=C1)O)NC(=CC2=O)C(=O)O	0.899999976	5699;25203183;54684684;71753000;91971822;126456046;136234088	HMDB:(881);SuperNatural:(SN00215865);ZINC bio:(ZINC08738372 ZINC19418771);additional;MeSH:(5699);Plantcyc:(XANTHURENATE);PubMed;NORMAN:(NS00014990);COCONUT:(CNP0314213);Natural Products:(UNPD73011);PubChem:(5699 25203183 54684684 71753000 91971822 126456046 136234088);CHEBI:(71201 10072);PubChem class - bio and metabolites;EcoCyc Mine;KEGG:(C02470);PubChem class - safety and toxic;YMDB:(1807);Tra…	17267943790	206.0448226928711	232.612	79_doliocarpus-ecotype-pos-sirius_101	101
N/A	2	1	2	2	N/A	-129.87758672112486	0.9999999999999999	29.39257914191233	C10H9NO5	[M - H2O + H]+	AAZNMGBBGJBDFW	InChI=1S/C10H9NO5/c12-8(13)5-11-9(14)6-3-1-2-4-7(6)10(15)16/h1-4H,5H2,(H,11,14)(H,12,13)(H,15,16)	null	C1=CC=C(C(=C1)C(=O)NCC(=O)O)C(=O)O	0.0740205124	272740	PubChem:(272740)	2	206.0448226928711	232.612	79_doliocarpus-ecotype-pos-sirius_101	101
33	1	1	2	2	0.49203419779680324	-6.402897488713188	0.9999999999999999	154.41803914245583	C21H36O4	[M - H2O + H]+	GGJRAQULURVTAJ	InChI=1S/C21H36O4/c1-2-3-4-5-6-7-8-9-10-11-12-13-14-15-16-17-21(24)25-19-20(23)18-22/h3-4,6-7,9-10,20,22-23H,2,5,8,11-19H2,1H3	1-Monolinolenin	CCC=CCC=CCC=CCCCCCCCC(=O)OCC(CO)O	5.27316475	86742;5872092;5317746;5367328;9884879;53480979;71728430;92477703;92477704;124511007;124305059;124306178	HMDB:(11570);SuperNatural:(SN00011284 SN00011285 SN00157493);ZINC bio:(ZINC04557122 ZINC04557123);additional;PubMed;NORMAN:(NS00013704);COCONUT:(CNP0121104);Natural Products:(UNPD47725);PubChem:(86742 5872092 5317746 5367328 9884879 53480979 71728430 92477703 92477704 124511007 124305059 124306178);CHEBI:(75577 75610 75576 75575);PubChem class - bio and metabolites;Training Set	20766826	335.2579650878906	378.44	296_doliocarpus-ecotype-pos-sirius_368	368
N/A	2	1	2	2	N/A	-46.257921096827594	0.9999999999999999	154.41803914245583	C21H34O3	[M + H]+	SGFJJNBUMXQSMU	InChI=1S/C21H34O3/c1-2-3-4-5-6-7-8-9-10-11-12-13-14-15-16-17-21(22)24-19-20-18-23-20/h3-4,6-7,9-10,20H,2,5,8,11-19H2,1H3	Glycidyl Linolenate	CCC=CCC=CCC=CCCCCCCCC(=O)OCC1CO1	5.9000001	23624907;54304015;71317138;92852359;92852360;124578512;124578513	PubChem:(23624907 54304015 71317138 92852359 92852360 124578512 124578513);PubMed	66	335.2579650878906	378.44	296_doliocarpus-ecotype-pos-sirius_368	368
34	1	1	2	2	0.4875603834794657	-19.574321868884844	0.9999999999999999	43.129885670219835	C10H13NO2	[M + H]+	IBRKLUSXDYATLG	InChI=1S/C10H13NO2/c1-6-8-5-10(13)9(12)4-7(8)2-3-11-6/h4-6,11-13H,2-3H2,1H3	Salsolinol	CC1C2=CC(=C(C=C2CCN1)O)O	1.0	54456;91588;7077209;7157330;7157331;11958010;21577972	HMDB:(5199 42012);SuperNatural:(SN00006758 SN00010598 SN00342106);ZINC bio:(ZINC04027288 ZINC04262577);additional;MeSH:(54456 91588);PubMed;NORMAN:(NS00014919);COCONUT:(CNP0056748 CNP0367734);KNApSAcK:(1915);Natural Products:(UNPD118033 UNPD84057);PubChem:(54456 91588 7077209 7157330 7157331 11958010 21577972);CHEBI:(113 88801);PubChem class - bio and metabolites;KEGG:(C09642);Training Set;Biocyc…	20769150	180.10183715820312	98.141	892_doliocarpus-ecotype-pos-sirius_1783	1783
N/A	2	1	2	2	N/A	-71.0480794891169	0.9999999999999999	43.129885670219835	C10H15NO3	[M - H2O + H]+	DSTPXGMJZXVHQE	InChI=1S/C10H15NO3/c11-8(2-1-5-12)7-3-4-9(13)10(14)6-7/h3-4,6,8,12-14H,1-2,5,11H2	null	C1=CC(=C(C=C1C(CCCO)N)O)O	0.368276924	55264212	PubChem:(55264212)	2	180.10183715820312	98.141	892_doliocarpus-ecotype-pos-sirius_1783	1783
35	1	1	2	7	N/A	-250.74136704368684	0.7457286432160805	33.1483899759017	C31H61N5O5	[M + H]+	PPVMVYDDWWKGOR	InChI=1S/C31H61N5O5/c1-3-5-6-7-8-9-10-11-12-13-14-15-16-21-28(37)34-26(20-17-18-23-32)30(39)35-25(19-4-2)29(38)36-27(22-24-33)31(40)41/h25-27H,3-24,32-33H2,1-2H3,(H,34,37)(H,35,39)(H,36,38)(H,40,41)	null	CCCCCCCCCCCCCCCC(=O)NC(CCCCN)C(=O)NC(CCC)C(=O)NC(CCN)C(=O)O	3.79999995	46931483	PubChem:(46931483)	2	584.4732666015625	418.108	291_doliocarpus-ecotype-pos-sirius_362	362
N/A	2	1	2	7	N/A	-526.9884031968653	0.7457286432160805	33.1483899759017	C31H63N5O6	[M - H2O + H]+	LIAGMCVPUDFHOJ	InChI=1S/C31H63N5O6/c1-2-3-4-5-6-7-8-9-10-11-22-36(31-30(41)29(40)28(39)26(25-37)42-31)27(38)14-23-35-21-13-17-33-19-18-32-15-12-16-34-20-24-35/h26,28-34,37,39-41H,2-25H2,1H3	null	CCCCCCCCCCCCN(C1C(C(C(C(O1)CO)O)O)O)C(=O)CCN2CCCNCCNCCCNCC2	2.29999995	15836774	PubChem:(15836774)	2	584.4732666015625	418.108	291_doliocarpus-ecotype-pos-sirius_362	362
36	1	1	2	2	0.4553871664444551	-12.36352990760063	0.9999999999999999	138.44102486190928	C18H35NO2	[M - H2O + H]+	WFRLANWAASSSFV	InChI=1S/C18H35NO2/c1-2-3-4-5-6-7-8-9-10-11-12-13-14-15-18(21)19-16-17-20/h7-8,20H,2-6,9-17H2,1H3,(H,19,21)	ACMC-20lypg	CCCCCCC=CCCCCCCCC(=O)NCCO	5.30000019	9835868;19606638;54428293	COCONUT:(CNP0346818);HMDB:(13648);PubChem:(9835868 19606638 54428293);CHEBI:(71465);ZINC bio:(ZINC59725637);additional;PubChem class - bio and metabolites;MeSH:(9835868);Training Set;PubMed	19423342	280.2633819580078	347.709	2_doliocarpus-ecotype-pos-sirius_3	3
N/A	2	1	2	2	N/A	-43.675194053263446	0.9999999999999999	138.44102486190928	C18H33NO	[M + H]+	SFIHQZFZMWZOJV	InChI=1S/C18H33NO/c1-2-3-4-5-6-7-8-9-10-11-12-13-14-15-16-17-18(19)20/h6-7,9-10H,2-5,8,11-17H2,1H3,(H2,19,20)	linoleamide	CCCCCC=CCC=CCCCCCCCC(=O)N	5.9000001	3930;5353723;6435901;88175293	HMDB:(62656);PubChem class - food;MeSH:(6435901);PubMed;NORMAN:(NS00049417);COCONUT:(CNP0161573);Natural Products:(UNPD14642);PubChem:(3930 5353723 6435901 88175293);YMDB Mine;CHEBI:(93121 82984);PubChem class - bio and metabolites;KEGG Mine	43103060078	280.2633819580078	347.709	2_doliocarpus-ecotype-pos-sirius_3	3
37	1	1	2	2	0.45173777895718004	-20.839596013961234	0.9999999999999999	25.98881109407583	C8H5NO2	[M + H]+	JXDYKVIHCLTXOP	InChI=1S/C8H5NO2/c10-7-5-3-1-2-4-6(5)9-8(7)11/h1-4H,(H,9,10,11)	Tribulin	C1=CC=C2C(=C1)C(=O)C(=O)N2	0.838551402	7054;53381456;53381537;76974547;86809645;89617543;89782339;134890172;135034252;136124501	HMDB:(61933);SuperNatural:(SN00051750);ZINC bio:(ZINC02047514);additional;MeSH:(7054);Plantcyc:(ISATIN);PubMed;NORMAN:(NS00005535);COCONUT:(CNP0320767);KNApSAcK:(26981);Natural Products:(UNPD8183);PubChem:(7054 53381456 53381537 76974547 86809645 89617543 89782339 134890172 135034252 136124501);CHEBI:(27539);PubChem class - bio and metabolites;KEGG:(C11129);PubChem class - safety and toxic;Traini…	88009086	148.03924560546875	61.003	478_doliocarpus-ecotype-pos-sirius_655	655
N/A	2	1	2	2	N/A	-98.07681854326381	0.9999999999999999	25.98881109407583	C8H7NO3	[M - H2O + H]+	CTGMEGGGLYSEHJ	InChI=1S/C8H7NO3/c1-5-2-3-6(4-10)9-7(5)8(11)12/h2-4H,1H3,(H,11,12)	null	CC1=C(N=C(C=C1)C=O)C(=O)O	0.899999976	87375298	PubChem:(87375298)	2	148.03924560546875	61.003	478_doliocarpus-ecotype-pos-sirius_655	655
38	1	1	2	2	0.4474391416272795	-147.03736349332715	0.9587939698492463	95.8196524647047	C19H37NO9	[M - H2O + H]+	PZKXZUKDTZLLPD	InChI=1S/C19H37NO9/c1-3-4-5-6-7-8-13(23)15(24)12(20-11(2)22)10-28-19-18(27)17(26)16(25)14(9-21)29-19/h12-19,21,23-27H,3-10H2,1-2H3,(H,20,22)	N-[(2S,3S,4R)-3,4-dihydroxy-1-[(2S,3R,4S,5S,6R)-3,4,5-trihydroxy-6-(hydroxymethyl)oxan-2-yl]oxyundecan-2-yl]acetamide	CCCCCCCC(C(C(COC1C(C(C(C(O1)CO)O)O)O)NC(=O)C)O)O	-0.5	18667408;67661463	PubChem:(18667408 67661463)	2	406.2435302734375	264.833	170_doliocarpus-ecotype-pos-sirius_216	216
N/A	2	1	2	2	N/A	-187.97152326061715	0.9587939698492463	95.8196524647047	C19H35NO8	[M + H]+	YGVMTGUFYLQDFP	InChI=1S/C19H35NO8/c1-10(22)8-12(20)19(26)17(2,3)6-5-7-18(19,4)28-16-15(25)14(24)13(23)11(9-21)27-16/h11-16,21,23-26H,5-9,20H2,1-4H3	null	CC(=O)CC(C1(C(CCCC1(C)OC2C(C(C(C(O2)CO)O)O)O)(C)C)O)N	-1.53608918		KEGG Mine	8589934592	406.2435302734375	264.833	170_doliocarpus-ecotype-pos-sirius_216	216
39	1	1	2	2	0.43087551594069967	-80.49330760513496	0.9994974874371858	76.49759305540333	C18H31NO5	[M - H2O + H]+	UWELPGATSXHMTG	InChI=1S/C18H31NO5/c1-5-8-9-10-14(17(21)22)13(7-3)11-15(20)19-16(18(23)24)12(4)6-2/h8-9,12-14,16H,5-7,10-11H2,1-4H3,(H,19,20)(H,21,22)(H,23,24)	null	CCC=CCC(C(CC)CC(=O)NC(C(C)CC)C(=O)O)C(=O)O	3.23545599		KEGG Mine	8589934592	324.2166748046875	310.933	443_doliocarpus-ecotype-pos-sirius_586	586
N/A	2	1	2	2	N/A	-133.511994569696	0.9994974874371858	76.49759305540333	C18H29NO4	[M + H]+	IBZYPBGPOGJMBF	InChI=1S/C18H29NO4/c1-4-6-7-8-14-13(9-10-15(14)20)11-16(21)19-17(18(22)23)12(3)5-2/h6-7,12-14,17H,4-5,8-11H2,1-3H3,(H,19,21)(H,22,23)	(-)-jasmonyl-L-isoleucine	CCC=CCC1C(CCC1=O)CC(=O)NC(C(C)CC)C(=O)O	2.70000005	6426809;5497150;14455502;14455503;25190944;25190945;25190948;25190951;54758681;72731596;102234598;100938808;100938809;101489503;101951921;102413330;117976787;126961093;131708342;131708343;131841402;139586384;139587570;137628403	COCONUT:(CNP0001506 CNP0196650);HMDB:(29391);Natural Products:(UNPD108839 UNPD173237);PubChem:(6426809 5497150 14455502 14455503 25190944 25190945 25190948 25190951 54758681 72731596 102234598 100938808 100938809 101489503 101951921 102413330 117976787 126961093 131708342 131708343 131841402 139586384 139587570 137628403);SuperNatural:(SN00326954 SN00257769);CHEBI:(136180 138627 137043 81897 1393…	20089194	324.2166748046875	310.933	443_doliocarpus-ecotype-pos-sirius_586	586
40	1	1	1	6	0.4240998292727145	-217.22415999175357	0.7286432160804021	40.275603834949194	C18H45N7O4	[M + H]+	WRWIVYSLBOHELU	InChI=1S/C18H45N7O4/c1-2-6-22-10-14-26-18(27-15-11-23-7-3-19,28-16-12-24-8-4-20)29-17-13-25-9-5-21/h22-25H,2-17,19-21H2,1H3	null	CCCNCCOC(OCCNCCN)(OCCNCCN)OCCNCCN	-3.79999995	89804210	PubChem:(89804210)	2	424.3629913330078	416.578	15_doliocarpus-ecotype-pos-sirius_20	20
41	1	1	2	3	0.42149005005557383	-11.291466295135654	0.8844221105527639	5.889542794503125	C5H5N5	[M + H]+	GFFGJBXGBJISGV	InChI=1S/C5H5N5/c6-4-3-5(9-1-7-3)10-2-8-4/h1-2H,(H3,6,7,8,9,10)	adenine	C1=NC2=NC=NC(=C2N1)N	-0.420141459	190;145773;5231965;5232021;10510933;10558676;12254451;12254453;12254454;10855511;10920592;10997088;11094673;11116183;11263523;16735292;16735560;22564646;53835261;53835262;53349103;57461989;66995532;101129868;101129869;101153232;101153233;101239558;101239559;136016208;136136180;136165284;136645033;136645034;137067458;136174353;136680286;136238512;136735806;136494260;136496524;138396137	HMDB:(34);ZINC bio:(ZINC00000882);additional;MeSH:(190);Plantcyc:(ADENINE);PubMed;NORMAN:(NS00010868);COCONUT:(CNP0128332);KNApSAcK:(1490);Natural Products:(UNPD128555);PubChem:(190 145773 5231965 5232021 10510933 10558676 12254451 12254453 12254454 10855511 10920592 10997088 11094673 11116183 11263523 16735292 16735560 22564646 53835261 53835262 53349103 57461989 66995532 101129868 101129869 101…	120564094	136.06182861328125	164.081	639_doliocarpus-ecotype-pos-sirius_959	959
N/A	2	1	2	3	N/A	-111.04714118884192	0.8844221105527639	5.889542794503125	C5H7N5O	[M - H2O + H]+	MVYUVUOSXNYQLL	InChI=1S/C5H7N5O/c6-4-3(10-2-11)5(7)9-1-8-4/h1-2H,(H,10,11)(H4,6,7,8,9)	Fapyade	C1=NC(=C(C(=N1)N)NC=O)N	-1.29999995	114926;10702036;11073629	COCONUT:(CNP0343500);HMDB:(4816);PubChem:(114926 10702036 11073629);CHEBI:(27983);ZINC bio:(ZINC02558610);additional;PubChem class - bio and metabolites;MeSH:(114926);KEGG:(C06502);Training Set;PubMed	19423598	136.06182861328125	164.081	639_doliocarpus-ecotype-pos-sirius_959	959
42	1	1	2	4	0.4177254024695349	-8.097092314002895	0.8668341708542714	7.74202476979816	C5H5N5	[M + H]+	GFFGJBXGBJISGV	InChI=1S/C5H5N5/c6-4-3-5(9-1-7-3)10-2-8-4/h1-2H,(H3,6,7,8,9,10)	adenine	C1=NC2=NC=NC(=C2N1)N	-0.420141459	190;145773;5231965;5232021;10510933;10558676;12254451;12254453;12254454;10855511;10920592;10997088;11094673;11116183;11263523;16735292;16735560;22564646;53835261;53835262;53349103;57461989;66995532;101129868;101129869;101153232;101153233;101239558;101239559;136016208;136136180;136165284;136645033;136645034;137067458;136174353;136680286;136238512;136735806;136494260;136496524;138396137	HMDB:(34);ZINC bio:(ZINC00000882);additional;MeSH:(190);Plantcyc:(ADENINE);PubMed;NORMAN:(NS00010868);COCONUT:(CNP0128332);KNApSAcK:(1490);Natural Products:(UNPD128555);PubChem:(190 145773 5231965 5232021 10510933 10558676 12254451 12254453 12254454 10855511 10920592 10997088 11094673 11116183 11263523 16735292 16735560 22564646 53835261 53835262 53349103 57461989 66995532 101129868 101129869 101…	120564094	136.0618133544922	47.057	90_doliocarpus-ecotype-pos-sirius_116	116
N/A	2	1	2	4	N/A	-97.06380743529527	0.8668341708542714	7.74202476979816	C5H7N5O	[M - H2O + H]+	MVYUVUOSXNYQLL	InChI=1S/C5H7N5O/c6-4-3(10-2-11)5(7)9-1-8-4/h1-2H,(H,10,11)(H4,6,7,8,9)	Fapyade	C1=NC(=C(C(=N1)N)NC=O)N	-1.29999995	114926;10702036;11073629	COCONUT:(CNP0343500);HMDB:(4816);PubChem:(114926 10702036 11073629);CHEBI:(27983);ZINC bio:(ZINC02558610);additional;PubChem class - bio and metabolites;MeSH:(114926);KEGG:(C06502);Training Set;PubMed	19423598	136.0618133544922	47.057	90_doliocarpus-ecotype-pos-sirius_116	116
43	1	1	2	6	0.4089191982220625	-126.80923188101839	0.9542713567839196	69.10735837012518	C22H41NO12	[M + H]+	WLKXELNJDKFRLB	InChI=1S/C22H41NO12/c1-2-3-4-5-6-7-14(26)23-8-9-32-21-19(31)17(29)20(13(11-25)34-21)35-22-18(30)16(28)15(27)12(10-24)33-22/h12-13,15-22,24-25,27-31H,2-11H2,1H3,(H,23,26)	N-[2-[(2R,3R,4R,5S,6R)-3,4-dihydroxy-6-(hydroxymethyl)-5-[(2S,3R,4S,5R,6R)-3,4,5-trihydroxy-6-(hydroxymethyl)oxan-2-yl]oxyoxan-2-yl]oxyethyl]octanamide	CCCCCCCC(=O)NCCOC1C(C(C(C(O1)CO)OC2C(C(C(C(O2)CO)O)O)O)O)O	-1.89999998	11762963	PubChem:(11762963)	2	512.2705688476562	261.761	210_doliocarpus-ecotype-pos-sirius_263	263
N/A	2	1	2	6	N/A	-507.4990028694394	0.9542713567839196	69.10735837012518	C22H43NO13	[M - H2O + H]+	MTECALUYOGIUAR	InChI=1S/C22H44NO13/c24-6-3-23(4-7-25,5-8-26)11-21(31)13-35-16-22(36-14-20(30)2-10-33-18-28)15-34-12-19(29)1-9-32-17-27/h17-22,24-26,29-31H,1-16H2/q+1	null	C(COC=O)C(COCC(COCC(C[N+](CCO)(CCO)CCO)O)OCC(CCOC=O)O)O	-3.5	58163402	PubChem:(58163402)	2	512.2705688476562	261.761	210_doliocarpus-ecotype-pos-sirius_263	263
44	1	1	2	2	0.40821606224523765	-6.7068201555771845	0.9999999999999999	69.17288978716924	C21H42O4	[M - H2O + H]+	VBICKXHEKHSIBG	InChI=1S/C21H42O4/c1-2-3-4-5-6-7-8-9-10-11-12-13-14-15-16-17-21(24)25-19-20(23)18-22/h20,22-23H,2-19H2,1H3	Sandin EU	CCCCCCCCCCCCCCCCCC(=O)OCC(CO)O	6.46426201	24699;15560610;15560611;71752241;71752242;88344442	HMDB:(11131);PubChem class - food;SuperNatural:(SN00261633 SN00355359);ZINC bio:(ZINC08214395 ZINC32839026);additional;MeSH:(24699);Plantcyc:(CPD-16717);PubMed;NORMAN:(NS00006688);COCONUT:(CNP0209220);KNApSAcK:(30409);Natural Products:(UNPD144227 UNPD118569);PubChem:(24699 15560610 15560611 71752241 71752242 88344442);YMDB Mine;CHEBI:(75553 75557 75555 75550);PubChem class - bio and metabolites;E…	60351768702	341.3050537109375	536.247	572_doliocarpus-ecotype-pos-sirius_815	815
N/A	2	1	2	2	N/A	-42.42693177900167	0.9999999999999999	69.17288978716924	C21H40O3	[M + H]+	WMQZDJSTHUXWSV	InChI=1S/C21H40O3/c1-2-3-4-5-6-7-8-10-13-16-19-20(24-19)17-14-11-9-12-15-18-21(22)23/h19-20H,2-18H2,1H3,(H,22,23)	null	CCCCCCCCCCCC1C(O1)CCCCCCCC(=O)O	7.80000019	139265379	PubChem:(139265379)	2	341.3050537109375	536.247	572_doliocarpus-ecotype-pos-sirius_815	815
45	1	1	2	2	0.4020241652295742	-9.916865623862023	0.9999999999999999	86.3363673920654	C10H20O2	[M + H]+	GHVNFZFCNZKVNT	InChI=1S/C10H20O2/c1-2-3-4-5-6-7-8-9-10(11)12/h2-9H2,1H3,(H,11,12)	decylate	CCCCCCCCCC(=O)O	3.46013498	2969;450633;4678093;12209362;12209363;10899155;10975973;11073915;10419680;16213405;16217385;25210159;45934034;71309272;101941139;129776640;131869334;132427169;135373094	HMDB:(511);PubChem class - food;SuperNatural:(SN00396105 SN00002048);ZINC bio:(ZINC01529229);additional;HSDB:(334-48-5);MeSH:(2969);Plantcyc:(CPD-3617);PubMed;NORMAN:(NS00005224);COCONUT:(CNP0083554 CNP0213238);KNApSAcK:(1213);Natural Products:(UNPD103170);PubChem:(2969 450633 4678093 12209362 12209363 10899155 10975973 11073915 10419680 16213405 16217385 25210159 45934034 71309272 101941139 1297…	255830910	173.1532974243164	13.04	473_doliocarpus-ecotype-pos-sirius_647	647
N/A	2	1	2	2	N/A	-133.14357366319544	0.9999999999999999	86.3363673920654	C10H22O3	[M - H2O + H]+	WQXXWLMLJDYRKQ	InChI=1S/C10H22O3/c1-2-6-9(12)10(13)7-4-3-5-8-11/h9-13H,2-8H2,1H3	null	CCCC(C(CCCCCO)O)O	1.0	57070570	PubChem:(57070570)	2	173.1532974243164	13.04	473_doliocarpus-ecotype-pos-sirius_647	647
46	1	1	2	2	0.4013606716570251	-12.205686000707551	0.9999999999999999	50.22728908272336	C10H11NO2	[M - H2O + H]+	KQROHCSYOGBQGJ	InChI=1S/C10H11NO2/c12-4-3-7-6-11-10-2-1-8(13)5-9(7)10/h1-2,5-6,11-13H,3-4H2	Ambap154-02-9	C1=CC2=C(C=C1O)C(=CN2)CCO	1.44421387	9061;59885663;71749399;76974077;131700473	HMDB:(1855);ZINC bio:(ZINC00402930);additional;MeSH:(9061);PubMed;NORMAN:(NS00025004);COCONUT:(CNP0153274);KNApSAcK:(45185);Natural Products:(UNPD155125);PubChem:(9061 59885663 71749399 76974077 131700473);YMDB Mine;CHEBI:(89825);PubChem class - bio and metabolites;Training Set;Biocyc:(CPD-11671);KEGG Mine	42969393278	160.07564544677734	121.261	202_doliocarpus-ecotype-pos-sirius_254	254
N/A	2	1	2	2	N/A	-61.28149636915885	0.9999999999999999	50.22728908272336	C10H9NO	[M + H]+	NBYLBWHHTUWMER	InChI=1S/C10H9NO/c1-7-5-6-8-3-2-4-9(12)10(8)11-7/h2-6,12H,1H3	2-Methyloxine	CC1=NC2=C(C=CC=C2O)C=C1	2.24633121	13224;3726363;21824659;101283512	NORMAN:(NS00007994);COCONUT:(CNP0029119);PubChem:(13224 3726363 21824659 101283512);SuperNatural:(SN00132454);ZINC bio:(ZINC12341384);additional;MeSH:(13224);PubChem class - safety and toxic;Training Set;PubMed;KEGG Mine	8661000262	160.07564544677734	121.261	202_doliocarpus-ecotype-pos-sirius_254	254
47	1	1	2	2	0.40112175693301866	-198.1591323222052	0.678391959798995	57.32066291624223	C16H18O12	[M + H]+	VTRJKGJKUWIKGV	InChI=1S/C16H18O12/c1-27-8-5-6(4-7(17)10(8)19)2-3-9(18)28-14(16(25)26)12(21)11(20)13(22)15(23)24/h2-5,11-14,17,19-22H,1H3,(H,23,24)(H,25,26)	null	COC1=CC(=CC(=C1O)O)C=CC(=O)OC(C(C(C(C(=O)O)O)O)O)C(=O)O	-1.24760544		KEGG Mine	8589934592	403.0870361328125	224.32	527_doliocarpus-ecotype-pos-sirius_738	738
N/A	2	1	2	2	N/A	-372.3865209177864	0.678391959798995	57.32066291624223	C16H20O13	[M - H2O + H]+	LCTFFOSCHKWITP	InChI=1S/C16H20O13/c1-28-7-5-16(27,8(18)4-6(7)17)3-2-9(19)29-13(15(25)26)11(21)10(20)12(22)14(23)24/h2-5,8,10-13,17-18,20-22,27H,1H3,(H,23,24)(H,25,26)	null	COC1=CC(C(C=C1O)O)(C=CC(=O)OC(C(C(C(C(=O)O)O)O)O)C(=O)O)O	-2.94571733		KEGG Mine	8589934592	403.0870361328125	224.32	527_doliocarpus-ecotype-pos-sirius_738	738
48	1	1	2	2	0.3989959906278601	-10.033952067184615	0.9999999999999999	89.17414746097938	C10H20O2	[M + H]+	GHVNFZFCNZKVNT	InChI=1S/C10H20O2/c1-2-3-4-5-6-7-8-9-10(11)12/h2-9H2,1H3,(H,11,12)	decylate	CCCCCCCCCC(=O)O	3.46013498	2969;450633;4678093;12209362;12209363;10899155;10975973;11073915;10419680;16213405;16217385;25210159;45934034;71309272;101941139;129776640;131869334;132427169;135373094	HMDB:(511);PubChem class - food;SuperNatural:(SN00396105 SN00002048);ZINC bio:(ZINC01529229);additional;HSDB:(334-48-5);MeSH:(2969);Plantcyc:(CPD-3617);PubMed;NORMAN:(NS00005224);COCONUT:(CNP0083554 CNP0213238);KNApSAcK:(1213);Natural Products:(UNPD103170);PubChem:(2969 450633 4678093 12209362 12209363 10899155 10975973 11073915 10419680 16213405 16217385 25210159 45934034 71309272 101941139 1297…	255830910	173.15367126464844	569.061	344_doliocarpus-ecotype-pos-sirius_439	439
N/A	2	1	2	2	N/A	-98.8441992750343	0.9999999999999999	89.17414746097938	C10H22O3	[M - H2O + H]+	AYDRGBHGXSVAGT	InChI=1S/C10H22O3/c1-9(12)5-4-7-10(13)6-2-3-8-11/h9-13H,2-8H2,1H3	null	CC(CCCC(CCCCO)O)O	0.800000012	10607715	PubChem:(10607715)	2	173.15367126464844	569.061	344_doliocarpus-ecotype-pos-sirius_439	439
49	1	1	1	3	N/A	-206.53703366247612	0.27587939698492464	52.264204174195186	C13H16O7	[M + Na]+	FPPAREKQDOUUNX	InChI=1S/C13H16O7/c14-7-4-2-1-3-6(7)13-18-5-8-11(20-13)9(15)10(16)12(17)19-8/h1-4,8-17H,5H2	null	C1C2C(C(C(C(O2)O)O)O)OC(O1)C3=CC=CC=C3O	-1.0	9817272;9817273;9925821;70190521;70191184;70191527	PubChem:(9817272 9817273 9925821 70190521 70191184 70191527)	2	307.08119201660156	249.51400000000004	255_doliocarpus-ecotype-pos-sirius_318	318
50	1	1	2	2	0.3824296474831869	-135.94725449033277	0.9969849246231155	92.83212830465321	C26H42O4	[M - H2O + H]+	FKTCHXAVPYGOSM	InChI=1S/C26H42O4/c1-17(9-7-10-18(2)12-13-23(27)28)11-8-15-26(6)16-14-22-21(5)24(29)19(3)20(4)25(22)30-26/h17-18,29H,7-16H2,1-6H3,(H,27,28)	11''-Carboxy-alpha-chromanol	CC1=C(C2=C(CCC(O2)(C)CCCC(C)CCCC(C)CCC(=O)O)C(=C1O)C)C	7.5999999	53481451;76043741	COCONUT:(CNP0001675);HMDB:(12515);PubChem:(53481451 76043741);PubChem class - bio and metabolites	18874378	401.30474853515625	410.531	355_doliocarpus-ecotype-pos-sirius_459	459
N/A	2	1	2	2	N/A	-170.8378121807271	0.9969849246231155	92.83212830465321	C26H40O3	[M + H]+	APDHRPBYZBJBLT	InChI=1S/C26H40O3/c1-16(6-11-23(28)29)18-8-9-19-17-7-10-21-24(2,3)22(27)13-15-26(21,5)20(17)12-14-25(18,19)4/h10,16-20H,6-9,11-15H2,1-5H3,(H,28,29)	null	CC(CCC(=O)O)C1CCC2C1(CCC3C2CC=C4C3(CCC(=O)C4(C)C)C)C	6.0	71457701	PubChem:(71457701);PubMed	66	401.30474853515625	410.531	355_doliocarpus-ecotype-pos-sirius_459	459
51	1	1	2	2	0.37875026502224035	-8.264348207580559	0.9999999999999999	89.7219765278061	C9H18O2	[M + H]+	FBUKVWPVBMHYJY	InChI=1S/C9H18O2/c1-2-3-4-5-6-7-8-9(10)11/h2-8H2,1H3,(H,10,11)	nonylate	CCCCCCCCC(=O)O	3.01092243	8158;5461016;12341498;10898987;16741170;72735671;90474154;101666387;101338842;131869261	HMDB:(847);PubChem class - food;SuperNatural:(SN00156114 SN00314918);additional;HSDB:(112-05-0);MeSH:(8158);PubMed;NORMAN:(NS00009752);COCONUT:(CNP0082858 CNP0128686);KNApSAcK:(30829);Natural Products:(UNPD103537 UNPD104751);PubChem:(8158 5461016 12341498 10898987 16741170 72735671 90474154 101666387 101338842 131869261);CHEBI:(29019 32361);PubChem class - bio and metabolites;EcoCyc Mine;KEGG:(C0…	17435577214	159.1376495361328	13.04	503_doliocarpus-ecotype-pos-sirius_704	704
N/A	2	1	2	2	N/A	-77.92141062754705	0.9999999999999999	89.7219765278061	C9H20O3	[M - H2O + H]+	NQNPPROEVFPRQP	InChI=1S/C9H20O3/c10-6-1-3-9(5-8-12)4-2-7-11/h9-12H,1-8H2	4-(2-hydroxyethyl)heptane-1,7-diol	C(CC(CCCO)CCO)CO	0.200000003	20825249	PubChem:(20825249)	2	159.1376495361328	13.04	503_doliocarpus-ecotype-pos-sirius_704	704
52	1	1	2	2	0.37520052245730484	-14.830766508954639	0.9999999999999999	65.0233034706074	C8H10O3	[M - H2O + H]+	JUUBCHWRXWPFFH	InChI=1S/C8H10O3/c9-4-3-6-1-2-7(10)8(11)5-6/h1-2,5,9-11H,3-4H2	dopet	C1=CC(=C(C=C1CCO)O)O	0.992198348	82755;10844647;71749402;121231068;131708874	HMDB:(5784);PubChem class - food;SuperNatural:(SN00156647);ZINC bio:(ZINC02379217);additional;MeSH:(82755);PubMed;NORMAN:(NS00023400);COCONUT:(CNP0275287);KNApSAcK:(32635);Natural Products:(UNPD28896);PubChem:(82755 10844647 71749402 121231068 131708874);YMDB Mine;CHEBI:(68889);PubChem class - bio and metabolites;EcoCyc Mine;PubChem class - safety and toxic;Training Set;PubChem class - drug;Biocy…	60385192062	137.0596694946289	34.98	80_doliocarpus-ecotype-pos-sirius_102	102
N/A	2	1	2	2	N/A	-51.606335414858314	0.9999999999999999	65.0233034706074	C8H8O2	[M + H]+	WLJVXDMOQOGPHL	InChI=1S/C8H8O2/c9-8(10)6-7-4-2-1-3-5-7/h1-5H,6H2,(H,9,10)	a-Toluate	C1=CC=C(C=C1)CC(=O)O	1.48200095	999;4409936;10773040;12198003;12198006;12198007;12198008;12198010;10011961;10351758;16211873;25240473;25241138;25257938;66995338;91343680;129115832;129655342	HMDB:(209);PubChem class - food;SuperNatural:(SN00234720 SN00118432);ZINC bio:(ZINC00388462);additional;HSDB:(103-82-2);MeSH:(999 4409936);Plantcyc:(PHENYLACETATE);PubMed;NORMAN:(NS00010314);COCONUT:(CNP0085837 CNP0311203);KNApSAcK:(750);Natural Products:(UNPD157016);PubChem:(999 4409936 10773040 12198003 12198006 12198007 12198008 12198010 10011961 10351758 16211873 25240473 25241138 25257938 66…	255847294	137.0596694946289	34.98	80_doliocarpus-ecotype-pos-sirius_102	102
53	1	1	2	2	0.37315558023430473	-11.480405593194009	0.9999999999999999	81.90451536776298	C12H24O2	[M - H2O + H]+	POULHZVOKOAJMA	InChI=1S/C12H24O2/c1-2-3-4-5-6-7-8-9-10-11-12(13)14/h2-11H2,1H3,(H,13,14)	dodecoate	CCCCCCCCCCCC(=O)O	4.35856056	3893;450626;4149208;10512327;12227347;12227348;12227349;11252659;20687692;16212944;16213294;16213334;16217355;16217341;71308915;71308916;71309940;71479986;129180172;132426964	HMDB:(638);PubChem class - food;SuperNatural:(SN00280806 SN00002059);ZINC bio:(ZINC01529498);additional;HSDB:(143-07-7);MeSH:(3893);Plantcyc:(DODECANOATE);PubMed;NORMAN:(NS00008441);COCONUT:(CNP0201101 CNP0303017);KNApSAcK:(1221);Natural Products:(UNPD141768);PubChem:(3893 450626 4149208 10512327 12227347 12227348 12227349 11252659 20687692 16212944 16213294 16213334 16217355 16217341 71308915 71…	255830910	183.17425537109375	356.98	223_doliocarpus-ecotype-pos-sirius_277	277
N/A	2	1	2	2	N/A	-37.88374940993791	0.9999999999999999	81.90451536776298	C12H22O	[M + H]+	SSNZFFBDIMUILS	InChI=1S/C12H22O/c1-2-3-4-5-6-7-8-9-10-11-12-13/h10-12H,2-9H2,1H3	Dodecenal	CCCCCCCCCC=CC=O	4.80000019	20967;5283361;5354899	HMDB:(31020);PubChem class - food;SuperNatural:(SN00262247);MeSH:(5283361);PubMed;NORMAN:(NS00012352);COCONUT:(CNP0141647);Natural Products:(UNPD36828 UNPD226571);PubChem:(20967 5283361 5354899);YMDB Mine;CHEBI:(133741);PubChem class - bio and metabolites;EcoCyc Mine;PubChem class - safety and toxic;Training Set;KEGG Mine	60351103086	183.17425537109375	356.98	223_doliocarpus-ecotype-pos-sirius_277	277
54	1	1	1	1	0.3684846210799982	-126.31536080441361	0.0	20.545601913266463	C9H16N2O8	[M + H]+	KSTQZBJKLVQNDF	InChI=1S/C9H16N2O8/c1-6(12)7(8(13)14)10-9(15)18-4-2-3-5-19-11(16)17/h6-7,12H,2-5H2,1H3,(H,10,15)(H,13,14)	3-hydroxy-2-(4-nitrooxybutoxycarbonylamino)butanoic acid	CC(C(C(=O)O)NC(=O)OCCCCO[N+](=O)[O-])O	0.300000012	59287574	PubChem:(59287574)	2	281.0990905761719	234.16	240_doliocarpus-ecotype-pos-sirius_299	299
55	1	1	2	2	0.367538989099878	-35.131290677351515	0.9954773869346734	50.22120622094944	C11H16N4O3	[M - H2O + H]+	BEPSGCXDIVACBU	InChI=1S/C11H16N4O3/c16-10(8-2-1-3-13-8)15-9(11(17)18)4-7-5-12-6-14-7/h5-6,8-9,13H,1-4H2,(H,12,14)(H,15,16)(H,17,18)	ACMC-20lvdb	C1CC(NC1)C(=O)NC(CC2=CN=CN2)C(=O)O	-0.411814064	9856353;18218235;61174030;71355831;103869371;103869374;103870388;103870391;113342319	COCONUT:(CNP0347457);HMDB:(29019);Training Set;PubChem:(9856353 18218235 61174030 71355831 103869371 103869374 103870388 103870391 113342319);additional	2637834	235.118896484375	57.933	623_doliocarpus-ecotype-pos-sirius_928	928
N/A	2	1	2	2	N/A	-100.0669064619984	0.9954773869346734	50.22120622094944	C11H14N4O2	[M + H]+	NAKUGCPAQTUSBE	InChI=1S/C11H14N4O2/c16-10-9-2-1-3-15(9)11(17)8(14-10)4-7-5-12-6-13-7/h5-6,8-9H,1-4H2,(H,12,13)(H,14,16)	Cyclo(-His-Pro)	C1CC2C(=O)NC(C(=O)N2C1)CC3=CN=CN3	-0.400000006	360579;449094;3085031;7408266;7408684;9816083;67859438;102491877;137705815	COCONUT:(CNP0289471);Natural Products:(UNPD75423 UNPD190141);PubChem:(360579 449094 3085031 7408266 7408684 9816083 67859438 102491877 137705815);ZINC bio:(ZINC04899569 ZINC04899848 ZINC04899849 ZINC08586036);PubChem class - bio and metabolites;MeSH:(449094);PubMed	18915398	235.118896484375	57.933	623_doliocarpus-ecotype-pos-sirius_928	928
56	1	1	2	2	0.36573499314077057	-46.6821159424398	0.34321608040201007	24.252715564881502	C11H15N5O4S	[M + H]+	WXOJULRVRHWMGT	InChI=1S/C11H15N5O4S/c1-21(19)2-5-7(17)8(18)11(20-5)16-4-15-6-9(12)13-3-14-10(6)16/h3-5,7-8,11,17-18H,2H2,1H3,(H2,12,13,14)	Methylthioadenosine sulfoxide	CS(=O)CC1C(C(C(O1)N2C=NC3=C(N=CN=C32)N)O)O	-2.1534698	165114;13342874;57191762;129360144;129360145	COCONUT:(CNP0289825);HMDB:(33662);Natural Products:(UNPD120713);PubChem:(165114 13342874 57191762 129360144 129360145);SuperNatural:(SN00397421);CHEBI:(136554);PubChem class - bio and metabolites;MeSH:(165114);PubMed	19955822	314.0916748046875	107.409	409_doliocarpus-ecotype-pos-sirius_531	531
N/A	2	1	2	2	N/A	-276.9218732159081	0.34321608040201007	24.252715564881502	C11H17N5O5S	[M - H2O + H]+	LNOVDXXNSMGQEP	InChI=1S/C11H17N5O5S/c1-7-10-11(14-5-13-7)16(6-15-10)4-9(18)8(17)2-3-21-22(12,19)20/h5-6,8-9,17-18H,2-4H2,1H3,(H2,12,19,20)	[(3R,4S)-3,4-dihydroxy-5-(6-methylpurin-9-yl)pentyl] sulfamate	CC1=C2C(=NC=N1)N(C=N2)CC(C(CCOS(=O)(=O)N)O)O	-1.70000005	58694655	PubChem:(58694655)	2	314.0916748046875	107.409	409_doliocarpus-ecotype-pos-sirius_531	531
57	1	1	2	2	0.3601696798214982	-75.18747464680764	0.9999999999999999	97.31321310648201	C29H48O4	[M - H2O + H]+	NJIUWSABAIXPGI	InChI=1S/C29H48O4/c1-19(13-9-15-21(3)28(31)32)11-8-12-20(2)14-10-17-29(7)18-16-25-24(6)26(30)22(4)23(5)27(25)33-29/h19-21,30H,8-18H2,1-7H3,(H,31,32)	13''-carboxy-alpha-tocopherol	CC1=C(C2=C(CCC(O2)(C)CCCC(C)CCCC(C)CCCC(C)C(=O)O)C(=C1O)C)C	9.30000019	53481461;58003830;71454753	COCONUT:(CNP0420925);HMDB:(12555);PubChem:(53481461 58003830 71454753);PubMed;PubChem class - bio and metabolites	18874442	443.3519287109375	383.026	343_doliocarpus-ecotype-pos-sirius_437	437
N/A	2	1	2	2	N/A	-157.71770099781645	0.9999999999999999	97.31321310648201	C29H46O3	[M + H]+	CNZJLOSQAOHULQ	InChI=1S/C29H46O3/c1-18(2)8-7-9-19(3)21-11-12-22-20-10-13-24-28(5,23(20)14-16-27(21,22)4)17-15-25(30)29(24,6)26(31)32/h10,12,18-19,21,23-25,30H,7-9,11,13-17H2,1-6H3,(H,31,32)	null	CC(C)CCCC(C)C1CC=C2C1(CCC3C2=CCC4C3(CCC(C4(C)C(=O)O)O)C)C	7.06427193		YMDB Mine;KEGG Mine	42949672960	443.3519287109375	383.026	343_doliocarpus-ecotype-pos-sirius_437	437
58	1	1	2	2	0.3596049425965246	-19.490971927553915	0.9999999999999999	68.9444295283219	C27H54O4	[M - H2O + H]+	KIWLCEXSSGNBJU	InChI=1S/C27H54O4/c1-2-3-4-5-6-7-8-9-10-11-12-13-14-15-16-17-18-19-20-21-22-23-27(30)31-25-26(29)24-28/h26,28-29H,2-25H2,1H3	ACMC-20mnwn	CCCCCCCCCCCCCCCCCCCCCCCC(=O)OCC(CO)O	9.15953827	14542801;53480996	COCONUT:(CNP0279012);HMDB:(11588);KNApSAcK:(39280);Natural Products:(UNPD12725);PubChem:(14542801 53480996);SuperNatural:(SN00159997);CHEBI:(142505);PubChem class - bio and metabolites;PubMed	19955834	425.39886474609375	570.629	692_doliocarpus-ecotype-pos-sirius_1075	1075
N/A	2	1	2	2	N/A	-66.24224698939771	0.9999999999999999	68.9444295283219	C27H52O3	[M + H]+	LNBHGPISFBYDJE	InChI=1S/C27H52O3/c1-3-5-7-9-11-13-17-21-25-26(30-25)22-18-14-12-15-19-23-27(28)29-24-20-16-10-8-6-4-2/h25-26H,3-24H2,1-2H3	octyl 8-(3-nonyloxiran-2-yl)octanoate	CCCCCCCCCC1C(O1)CCCCCCCC(=O)OCCCCCCCC	10.3999996	21057571	PubChem:(21057571)	2	425.39886474609375	570.629	692_doliocarpus-ecotype-pos-sirius_1075	1075
59	1	1	2	2	0.35416900032659604	-38.604159037033206	0.9999999999999999	62.84620444673093	C17H35NO2	[M + H]+	UHPXXKLAACDXGS	InChI=1S/C17H35NO2/c1-2-3-4-5-6-7-8-9-10-11-12-13-14-17(20)18-15-16-19/h19H,2-16H2,1H3,(H,18,20)	Pentadecanoyl-EA	CCCCCCCCCCCCCCC(=O)NCCO	5.5999999	14455157	COCONUT:(CNP0302435);Training Set;PubChem:(14455157);additional	2637826	286.27406311035156	310.94	439_doliocarpus-ecotype-pos-sirius_580	580
N/A	2	1	2	2	N/A	-157.44246375517045	0.9999999999999999	62.84620444673093	C17H37NO3	[M - H2O + H]+	NKOLYWXODIHTSI	InChI=1S/C17H37NO3/c1-2-3-4-5-6-7-8-9-10-11-12-13-16(20)17(21)15(18)14-19/h15-17,19-21H,2-14,18H2,1H3	2-aminoheptadecane-1,3,4-triol	CCCCCCCCCCCCCC(C(C(CO)N)O)O	4.0999999	10924710;11709261	PubChem:(10924710 11709261)	2	286.27406311035156	310.94	439_doliocarpus-ecotype-pos-sirius_580	580
60	1	1	2	2	0.3488984444478103	-3.8058084381698185	0.9999999999999999	101.85446263029408	C16H32O2	[M - H2O + H]+	IPCSVZSSVZVIGE	InChI=1S/C16H32O2/c1-2-3-4-5-6-7-8-9-10-11-12-13-14-15-16(17)18/h2-15H2,1H3,(H,17,18)	Cetylate	CCCCCCCCCCCCCCCC(=O)O	6.15541124	985;504166;134554;164729;450627;450628;450634;450635;450636;450637;10778486;12049258;9838881;9881577;10858230;12358531;12358526;12358527;12358530;12358535;12358538;12358542;12358543;10967602;11065086;11288470;11379987;16105970;16105992;16212358;16213305;16213444;16213579;16217538;25240031;25240194;25240456;25240480;25240600;25241142;71308814;71308850;71309044;71309163;71309333;71309479;71309787;7…	HMDB:(220);PubChem class - food;SuperNatural:(SN00013898 SN00357878);Maconda:(CON00055);ZINC bio:(ZINC06072466);additional;HSDB:(57-10-3);MeSH:(985);Plantcyc:(ALPHA-N-ACETYLNEURAMINYL-ETCETERA-GALACT PALMITATE);PubMed;NORMAN:(NS00008548);COCONUT:(CNP0086428 CNP0420987);KNApSAcK:(1233);Natural Products:(UNPD142046 UNPD159485);PubChem:(985 504166 134554 164729 450627 450628 450634 450635 450636 450…	255831934	239.23641967773438	2.123	774_doliocarpus-ecotype-pos-sirius_1277	1277
N/A	2	1	2	2	N/A	-33.84748275695169	0.9999999999999999	101.85446263029408	C16H30O	[M + H]+	QOMVVZRTJVPNCP	InChI=1S/C16H31O/c1-2-3-4-5-6-7-8-9-10-11-12-13-14-15-16-17/h2-15H2,1H3/q+1	null	CCCCCCCCCCCCCCCC#[O+]	0.0	91005583	PubChem:(91005583)	2	239.23641967773438	2.123	774_doliocarpus-ecotype-pos-sirius_1277	1277
61	1	1	2	2	0.3478566267154082	-9.350219096970525	0.9999999999999999	72.7828067698616	C21H42O4	[M - H2O + H]+	VBICKXHEKHSIBG	InChI=1S/C21H42O4/c1-2-3-4-5-6-7-8-9-10-11-12-13-14-15-16-17-21(24)25-19-20(23)18-22/h20,22-23H,2-19H2,1H3	Sandin EU	CCCCCCCCCCCCCCCCCC(=O)OCC(CO)O	6.46426201	24699;15560610;15560611;71752241;71752242;88344442	HMDB:(11131);PubChem class - food;SuperNatural:(SN00261633 SN00355359);ZINC bio:(ZINC08214395 ZINC32839026);additional;MeSH:(24699);Plantcyc:(CPD-16717);PubMed;NORMAN:(NS00006688);COCONUT:(CNP0209220);KNApSAcK:(30409);Natural Products:(UNPD144227 UNPD118569);PubChem:(24699 15560610 15560611 71752241 71752242 88344442);YMDB Mine;CHEBI:(75553 75557 75555 75550);PubChem class - bio and metabolites;E…	60351768702	341.30455017089844	30.232	490_doliocarpus-ecotype-pos-sirius_679	679
N/A	2	1	2	2	N/A	-44.957278298512264	0.9999999999999999	72.7828067698616	C21H40O3	[M + H]+	WMQZDJSTHUXWSV	InChI=1S/C21H40O3/c1-2-3-4-5-6-7-8-10-13-16-19-20(24-19)17-14-11-9-12-15-18-21(22)23/h19-20H,2-18H2,1H3,(H,22,23)	null	CCCCCCCCCCCC1C(O1)CCCCCCCC(=O)O	7.80000019	139265379	PubChem:(139265379)	2	341.30455017089844	30.232	490_doliocarpus-ecotype-pos-sirius_679	679
62	1	1	1	1	0.345082714241281	-248.3337121217068	0.0	69.54060942144538	C6H8N6O6	[M + H]+	AIUHRZLOVGOYCE	InChI=1S/C6H8N6O6/c13-1-7-3(15)11(4(16)8-1)12-5(17)9-2(14)10-6(12)18/h3,5,15,17H,(H2,7,8,13,16)(H2,9,10,14,18)	null	C1(NC(=O)NC(=O)N1N2C(NC(=O)NC2=O)O)O	-3.0	91392230	PubChem:(91392230)	2	261.05810546875	41.071	381_doliocarpus-ecotype-pos-sirius_493	493
63	1	1	2	2	0.3450406795300879	-8.461488580878045	0.9999999999999999	36.75805519383125	C8H11NO	[M - H2O + H]+	ULSIYEODSMZIPX	InChI=1S/C8H11NO/c9-6-8(10)7-4-2-1-3-5-7/h1-5,8,10H,6,9H2	bmse000307	C1=CC=C(C=C1)C(CN)O	0.315441757	1000;643217;450537;4745144;10606812;6951163;6951164;6951165;15968885;71751616	HMDB:(1065 62626);SuperNatural:(SN00118560 SN00118561 SN00225187);ZINC bio:(ZINC00403283 ZINC00403284);additional;MeSH:(1000);PubMed;NORMAN:(NS00014647);COCONUT:(CNP0082756 CNP0107878);Natural Products:(UNPD39583);PubChem:(1000 643217 450537 4745144 10606812 6951163 6951164 6951165 15968885 71751616);YMDB Mine;CHEBI:(57741 16343);PubChem class - bio and metabolites;EcoCyc Mine;KEGG:(C02735);PubCh…	51627485550	120.0807991027832	116.322	398_doliocarpus-ecotype-pos-sirius_518	518
N/A	2	1	2	2	N/A	-35.16064674968249	0.9999999999999999	36.75805519383125	C8H9N	[M + H]+	LPAGFVYQRIESJQ	InChI=1S/C8H9N/c1-2-4-8-7(3-1)5-6-9-8/h1-4,9H,5-6H2	Indoline	C1CNC2=CC=CC=C21	1.8862288	10328;11636799;18666796;20732182;21872711;76974127;87375486;87376376;88955443;138396228	ZINC bio:(ZINC00967454);additional;MeSH:(10328);PubMed;NORMAN:(NS00014420);COCONUT:(CNP0077169);PubChem:(10328 11636799 18666796 20732182 21872711 76974127 87375486 87376376 88955443 138396228);CHEBI:(43295);PubChem class - bio and metabolites;EcoCyc Mine;PubChem class - safety and toxic;Training Set;KEGG Mine	25856598118	120.0807991027832	116.322	398_doliocarpus-ecotype-pos-sirius_518	518
64	1	1	2	2	0.3443936477273209	-17.068673578021258	0.9999999999999999	65.98750657575351	C27H54O4	[M - H2O + H]+	KIWLCEXSSGNBJU	InChI=1S/C27H54O4/c1-2-3-4-5-6-7-8-9-10-11-12-13-14-15-16-17-18-19-20-21-22-23-27(30)31-25-26(29)24-28/h26,28-29H,2-25H2,1H3	ACMC-20mnwn	CCCCCCCCCCCCCCCCCCCCCCCC(=O)OCC(CO)O	9.15953827	14542801;53480996	COCONUT:(CNP0279012);HMDB:(11588);KNApSAcK:(39280);Natural Products:(UNPD12725);PubChem:(14542801 53480996);SuperNatural:(SN00159997);CHEBI:(142505);PubChem class - bio and metabolites;PubMed	19955834	425.39833068847656	30.232	717_doliocarpus-ecotype-pos-sirius_1148	1148
N/A	2	1	2	2	N/A	-57.381880443907015	0.9999999999999999	65.98750657575351	C27H52O3	[M + H]+	LNBHGPISFBYDJE	InChI=1S/C27H52O3/c1-3-5-7-9-11-13-17-21-25-26(30-25)22-18-14-12-15-19-23-27(28)29-24-20-16-10-8-6-4-2/h25-26H,3-24H2,1-2H3	octyl 8-(3-nonyloxiran-2-yl)octanoate	CCCCCCCCCC1C(O1)CCCCCCCC(=O)OCCCCCCCC	10.3999996	21057571	PubChem:(21057571)	2	425.39833068847656	30.232	717_doliocarpus-ecotype-pos-sirius_1148	1148
65	1	1	2	2	0.34329880546650376	-14.176257571111488	0.9999999999999999	180.7846322105705	C21H36O4	[M + H]+	GGJRAQULURVTAJ	InChI=1S/C21H36O4/c1-2-3-4-5-6-7-8-9-10-11-12-13-14-15-16-17-21(24)25-19-20(23)18-22/h3-4,6-7,9-10,20,22-23H,2,5,8,11-19H2,1H3	1-Monolinolenin	CCC=CCC=CCC=CCCCCCCCC(=O)OCC(CO)O	5.27316475	86742;5872092;5317746;5367328;9884879;53480979;71728430;92477703;92477704;124511007;124305059;124306178	HMDB:(11570);SuperNatural:(SN00011284 SN00011285 SN00157493);ZINC bio:(ZINC04557122 ZINC04557123);additional;PubMed;NORMAN:(NS00013704);COCONUT:(CNP0121104);Natural Products:(UNPD47725);PubChem:(86742 5872092 5317746 5367328 9884879 53480979 71728430 92477703 92477704 124511007 124305059 124306178);CHEBI:(75577 75610 75576 75575);PubChem class - bio and metabolites;Training Set	20766826	353.2682189941406	338.535	21_doliocarpus-ecotype-pos-sirius_28	28
N/A	2	1	2	2	N/A	-36.467168214703065	0.9999999999999999	180.7846322105705	C21H38O5	[M - H2O + H]+	BATRWBFUGZWFRL	InChI=1S/C21H38O5/c1-2-3-7-10-16(22)13-14-18-17(19(23)15-20(18)24)11-8-5-4-6-9-12-21(25)26/h13-14,16-20,22-24H,2-12,15H2,1H3,(H,25,26)	null	CCCCCC(C=CC1C(CC(C1CCCCCCCC(=O)O)O)O)O	4.48570251	21544169;68144873;68144874	PubChem:(21544169 68144873 68144874)	2	353.2682189941406	338.535	21_doliocarpus-ecotype-pos-sirius_28	28
66	1	1	2	2	0.3427688566917546	-28.970336849520926	0.9999999999999999	82.18982787596934	C27H54O4	[M - H2O + H]+	KIWLCEXSSGNBJU	InChI=1S/C27H54O4/c1-2-3-4-5-6-7-8-9-10-11-12-13-14-15-16-17-18-19-20-21-22-23-27(30)31-25-26(29)24-28/h26,28-29H,2-25H2,1H3	ACMC-20mnwn	CCCCCCCCCCCCCCCCCCCCCCCC(=O)OCC(CO)O	9.15953827	14542801;53480996	COCONUT:(CNP0279012);HMDB:(11588);KNApSAcK:(39280);Natural Products:(UNPD12725);PubChem:(14542801 53480996);SuperNatural:(SN00159997);CHEBI:(142505);PubChem class - bio and metabolites;PubMed	19955834	425.3988037109375	448.229	753_doliocarpus-ecotype-pos-sirius_1220	1220
N/A	2	1	2	2	N/A	-93.10472960888805	0.9999999999999999	82.18982787596934	C27H52O3	[M + H]+	SSPRTOHUGIDFMU	InChI=1S/C27H52O3/c28-26-24-22-20-18-16-14-12-10-8-6-4-2-1-3-5-7-9-11-13-15-17-19-21-23-25-27(29)30/h1,3,28H,2,4-26H2,(H,29,30)	(E)-27-hydroxyheptacos-13-enoic acid	C(CCCCCCC=CCCCCCCCCCCCC(=O)O)CCCCCCO	10.6000004	18981394;54322531	PubChem:(18981394 54322531)	2	425.3988037109375	448.229	753_doliocarpus-ecotype-pos-sirius_1220	1220
67	1	1	2	2	0.33926476316100307	-9.734535052045402	0.9999999999999999	63.58416334509566	C21H42O4	[M - H2O + H]+	VBICKXHEKHSIBG	InChI=1S/C21H42O4/c1-2-3-4-5-6-7-8-9-10-11-12-13-14-15-16-17-21(24)25-19-20(23)18-22/h20,22-23H,2-19H2,1H3	Sandin EU	CCCCCCCCCCCCCCCCCC(=O)OCC(CO)O	6.46426201	24699;15560610;15560611;71752241;71752242;88344442	HMDB:(11131);PubChem class - food;SuperNatural:(SN00261633 SN00355359);ZINC bio:(ZINC08214395 ZINC32839026);additional;MeSH:(24699);Plantcyc:(CPD-16717);PubMed;NORMAN:(NS00006688);COCONUT:(CNP0209220);KNApSAcK:(30409);Natural Products:(UNPD144227 UNPD118569);PubChem:(24699 15560610 15560611 71752241 71752242 88344442);YMDB Mine;CHEBI:(75553 75557 75555 75550);PubChem class - bio and metabolites;E…	60351768702	341.3049621582031	440.275	573_doliocarpus-ecotype-pos-sirius_816	816
N/A	2	1	2	2	N/A	-41.328702744341115	0.9999999999999999	63.58416334509566	C21H40O3	[M + H]+	WMQZDJSTHUXWSV	InChI=1S/C21H40O3/c1-2-3-4-5-6-7-8-10-13-16-19-20(24-19)17-14-11-9-12-15-18-21(22)23/h19-20H,2-18H2,1H3,(H,22,23)	null	CCCCCCCCCCCC1C(O1)CCCCCCCC(=O)O	7.80000019	139265379	PubChem:(139265379)	2	341.3049621582031	440.275	573_doliocarpus-ecotype-pos-sirius_816	816
68	1	1	2	2	0.33896498014581267	-7.159374650096782	0.9999999999999999	154.7506195927846	C21H38O4	[M + H]+	WECGLUPZRHILCT	InChI=1S/C21H38O4/c1-2-3-4-5-6-7-8-9-10-11-12-13-14-15-16-17-21(24)25-19-20(23)18-22/h6-7,9-10,20,22-23H,2-5,8,11-19H2,1H3	Emalsy MU	CCCCCC=CCC=CCCCCCCCC(=O)OCC(CO)O	5.67019749	92175;117319;5283469;6256628;6436630;40565473;40565474;40489139;44449110;71749806;124511008;124389150	HMDB:(11568);SuperNatural:(SN00307909 SN00011282 SN00011283 SN00399738);ZINC bio:(ZINC04557100 ZINC04557101);additional;MeSH:(117319 5283469 6256628 6436630);PubMed;NORMAN:(NS00013703);COCONUT:(CNP0177983);KNApSAcK:(40789);Natural Products:(UNPD29468 UNPD106192 UNPD193801);PubChem:(92175 117319 5283469 6256628 6436630 40565473 40565474 40489139 44449110 71749806 124511008 124389150);YMDB Mine;CHE…	42970439806	355.2840881347656	329.273	262_doliocarpus-ecotype-pos-sirius_326	326
N/A	2	1	2	2	N/A	-35.30049342696463	0.9999999999999999	154.7506195927846	C21H40O5	[M - H2O + H]+	HDIFHQMREAYYJW	InChI=1S/C21H40O5/c1-2-3-4-11-14-19(23)15-12-9-7-5-6-8-10-13-16-21(25)26-18-20(24)17-22/h9,12,19-20,22-24H,2-8,10-11,13-18H2,1H3	Monoricinolein	CCCCCCC(CC=CCCCCCCCC(=O)OCC(CO)O)O	4.80000019	14877;101627;5928432;5319880;6433266;25021709;25793550;25793551;25793553;25793555;92450254;93029598;92966434;101321425;135391076	NORMAN:(NS00042060);COCONUT:(CNP0271115);Natural Products:(UNPD179637);PubChem class - food;PubChem:(14877 101627 5928432 5319880 6433266 25021709 25793550 25793551 25793553 25793555 92450254 93029598 92966434 101321425 135391076);SuperNatural:(SN00158526 SN00366604);ZINC bio:(ZINC13532428 ZINC13546140 ZINC13546141);PubMed	137666626	355.2840881347656	329.273	262_doliocarpus-ecotype-pos-sirius_326	326
69	1	1	2	4	0.33855410547625187	-51.49014989548699	0.7984924623115578	55.12652552661206	C9H9N5O4	[M + H]+	DKSCEXGYMXYAFS	InChI=1S/C9H9N5O4/c10-7-6-8(12-2-11-7)14(3-13-6)4(9(17)18)1-5(15)16/h2-4H,1H2,(H,15,16)(H,17,18)(H2,10,11,12)	null	C1=NC2=C(C(=N1)N)N=CN2C(CC(=O)O)C(=O)O	-1.11930585		COCONUT:(CNP0213298);Natural Products:(UNPD101441);SuperNatural:(SN00230882)	3178496	252.07263946533203	232.018	148_doliocarpus-ecotype-pos-sirius_188	188
N/A	2	1	2	4	N/A	-224.15774695030754	0.7984924623115578	55.12652552661206	C9H11N5O5	[M - H2O + H]+	IUBLRECWNACXGG	InChI=1S/C9H11N5O5/c10-7-5-8(12-3-14(7)19)13(2-11-5)1-4(15)6(16)9(17)18/h2-4,6,10,15-16,19H,1H2,(H,17,18)	(2R,3R)-2,3-dihydroxy-4-(1-hydroxy-6-iminopurin-9-yl)butanoic acid	C1=NC2=C(N1CC(C(C(=O)O)O)O)N=CN(C2=N)O	-2.5	21824135	PubChem:(21824135)	2	252.07263946533203	232.018	148_doliocarpus-ecotype-pos-sirius_188	188
70	1	1	2	2	0.3383777128263692	-109.11870085513164	0.18743718592964825	46.7417257662305	C26H36O12	[M - H2O + H]+	YTTZYTOMXNRFMJ	InChI=1S/C26H36O12/c1-12-7-15(27)10-25(3,4)26(12,35)6-5-13(2)37-24-22(33)21(32)20(31)18(38-24)11-36-23(34)14-8-16(28)19(30)17(29)9-14/h7-9,13,18,20-22,24,28-33,35H,5-6,10-11H2,1-4H3	[(2R,3S,4S,5R,6R)-3,4,5-trihydroxy-6-[(2R)-4-[(1S)-1-hydroxy-2,6,6-trimethyl-4-oxocyclohex-2-en-1-yl]butan-2-yl]oxyoxan-2-yl]methyl 3,4,5-trihydroxybenzoate	CC1=CC(=O)CC(C1(CCC(C)OC2C(C(C(C(O2)COC(=O)C3=CC(=C(C(=C3)O)O)O)O)O)O)O)(C)C	-0.200000003	16062725	COCONUT:(CNP0111742);Natural Products:(UNPD197037);PubChem:(16062725);SuperNatural:(SN00340307);MeSH:(16062725);PubMed	3178566	523.2173461914062	271.857	390_doliocarpus-ecotype-pos-sirius_505	505
N/A	2	1	2	2	N/A	-117.00018190532431	0.18743718592964825	46.7417257662305	C26H34O11	[M + H]+	USMQLSYNCFOLAA	InChI=1S/C26H34O11/c1-12-7-15(27)10-26(3,4)16(12)6-5-13(2)36-25-23(33)22(32)21(31)19(37-25)11-35-24(34)14-8-17(28)20(30)18(29)9-14/h5-9,13,16,19,21-23,25,28-33H,10-11H2,1-4H3	null	CC1=CC(=O)CC(C1C=CC(C)OC2C(C(C(C(O2)COC(=O)C3=CC(=C(C(=C3)O)O)O)O)O)O)(C)C	0.600000024	44184344;102192150	COCONUT:(CNP0121566);KNApSAcK:(48472);Natural Products:(UNPD221465 UNPD50025);PubChem:(44184344 102192150);SuperNatural:(SN00298532)	3178514	523.2173461914062	271.857	390_doliocarpus-ecotype-pos-sirius_505	505
71	1	1	2	2	0.33497044850477287	-10.948775801419137	0.9999999999999999	91.24286810335263	C19H38O4	[M - H2O + H]+	QHZLMUACJMDIAE	InChI=1S/C19H38O4/c1-2-3-4-5-6-7-8-9-10-11-12-13-14-15-19(22)23-17-18(21)16-20/h18,20-21H,2-17H2,1H3	Monopalmitin	CCCCCCCCCCCCCCCC(=O)OCC(CO)O	5.56583691	14900;3084463;11359451;54229153;57694152	HMDB:(11564);PubChem class - food;SuperNatural:(SN00038308 SN00038309);ZINC bio:(ZINC32840891 ZINC32840892);additional;MeSH:(14900 3084463 11359451);PubMed;NORMAN:(NS00010577);COCONUT:(CNP0138044);KNApSAcK:(42063);Natural Products:(UNPD194139 UNPD25833);PubChem:(14900 3084463 11359451 54229153 57694152);CHEBI:(64757 75542 75811 69081);PubChem class - bio and metabolites;EcoCyc Mine;PubChem class …	25991964798	313.27325439453125	19.316	289_doliocarpus-ecotype-pos-sirius_360	360
N/A	2	1	2	2	N/A	-43.76121617558913	0.9999999999999999	91.24286810335263	C19H36O3	[M + H]+	MSZLFFUXXWLIRE	InChI=1S/C19H36O3/c1-3-4-5-11-14-17-18(22-17)15-12-9-7-6-8-10-13-16-19(20)21-2/h17-18H,3-16H2,1-2H3	methyl 10-[(2S,3R)-3-hexyloxiran-2-yl]decanoate	CCCCCCC1C(O1)CCCCCCCCCC(=O)OC	6.5	10828945;21635944;21635956	PubChem:(10828945 21635944 21635956)	2	313.27325439453125	19.316	289_doliocarpus-ecotype-pos-sirius_360	360
72	1	1	2	2	0.3302669107746273	-11.06814762100249	0.992964824120603	51.91506889592058	C16H18O8	[M + H]+	BMRSEYFENKXDIS	InChI=1S/C16H18O8/c17-10-4-1-9(2-5-10)3-6-13(19)24-12-8-16(23,15(21)22)7-11(18)14(12)20/h1-6,11-12,14,17-18,20,23H,7-8H2,(H,21,22)	2-Coumaroylquinic acid	C1C(C(C(CC1(C(=O)O)O)OC(=O)C=CC2=CC=C(C=C2)O)O)O	-0.100000001	164893;6441280;6453496;9945785;14158101;14158103;11078262;40466964;57351087;53420248;68103162;71548622;71446712;92135690;90473953;90478782;89953073;123871830;134721534	HMDB:(29681);SuperNatural:(SN00323851 SN00381682 SN00038372 SN00256959 SN00246145 SN00261904 SN00376193 SN00003488 SN00246760 SN00400110 SN00227124);ZINC bio:(ZINC03804525 ZINC34042772);additional;MeSH:(6441280 9945785 57351087);Plantcyc:(4-COUMAROYLQUINATE);PubMed;COCONUT:(CNP0068484 CNP0215883);KNApSAcK:(29511);Natural Products:(UNPD148739 UNPD228796 UNPD13533 UNPD38744 UNPD209819 UNPD199457 UN…	20638078	339.1072692871094	258.692	913_doliocarpus-ecotype-pos-sirius_1975	1975
N/A	2	1	2	2	N/A	-65.74169815244258	0.992964824120603	51.91506889592058	C16H20O9	[M - H2O + H]+	NTKJNUFOMUHFSP	InChI=1S/C16H20O9/c1-23-12(19)5-3-8-2-4-9(18)10(6-8)24-16-15(22)14(21)13(20)11(7-17)25-16/h2-6,11,13-18,20-22H,7H2,1H3	null	COC(=O)C=CC1=CC(=C(C=C1)O)OC2C(C(C(C(O2)CO)O)O)O	-0.404225945		KEGG Mine	8589934592	339.1072692871094	258.692	913_doliocarpus-ecotype-pos-sirius_1975	1975
73	1	1	1	1	0.32924989586381326	-4.771772536241477	0.0	39.39161238123235	C21H20O12	[M + H]+	OVSQVDMCBVZWGM	InChI=1S/C21H20O12/c22-6-13-15(27)17(29)18(30)21(32-13)33-20-16(28)14-11(26)4-8(23)5-12(14)31-19(20)7-1-2-9(24)10(25)3-7/h1-5,13,15,17-18,21-27,29-30H,6H2	Hirsutrin	C1=CC(=C(C=C1C2=C(C(=O)C3=C(C=C(C=C3O2)O)O)OC4C(C(C(C(O4)CO)O)O)O)O)O	0.400000006	5742688;5280804;5281643;5318390;5318574;5320845;5378597;6455156;10813969;12304321;12304322;12304323;12304324;12304327;12304330;12304331;11557027;11751616;11968606;22524459;25079947;25203368;24211968;44259091;44259136;45933929;46781931;51521831;51538333;51402807;57497930;60093724;59557448;68866016;69916445;68318041;67964649;71718904;73897337;90657624;92218159;89718967;93090065;94005022;102386402;1…	HMDB:(30775 37362 126559);PubChem class - food;SuperNatural:(SN00160727 SN00011456 SN00006901 SN00020212 SN00011096 SN00020211 SN00384893 SN00011455 SN00159677 SN00011454 SN00006146 SN00312968 SN00020210 SN00011095 SN00011098 SN00380484 SN00160321 SN00225995 SN00162028 SN00011097);ZINC bio:(ZINC03973253 ZINC04096845 ZINC04349341 ZINC04349354 ZINC04349359 ZINC04349372 ZINC05004611 ZINC05004612 ZIN…	34615519614	465.1023864746094	266.368	117_doliocarpus-ecotype-pos-sirius_147	147
74	1	1	2	2	0.32254932595479907	-55.49815888195017	0.9999999999999999	123.38662002760609	C26H50O4	[M - H2O + H]+	RTKQSKISXZYIOC	InChI=1S/C26H50O4/c27-23-19-15-11-8-6-4-2-1-3-5-7-10-14-18-22-26(29)30-25-21-17-13-9-12-16-20-24-28/h1-2,27-28H,3-25H2	null	C(CCCCO)CCCCOC(=O)CCCCCCCC=CCCCCCCCO	7.80000019	139305534	PubChem:(139305534)	2	409.36737060546875	438.712	670_doliocarpus-ecotype-pos-sirius_1028	1028
N/A	2	1	2	2	N/A	-103.88437156224656	0.9999999999999999	123.38662002760609	C26H48O3	[M + H]+	JUZHLFFJQDWGIC	InChI=1S/C26H48O3/c1-5-19-9-11-20(28)10-8-17(2)21-14-15-26(4)22(18(3)7-6-16-27)12-13-23(26)24(21)25(19)29/h17-25,27-29H,5-16H2,1-4H3	null	CCC1CCC(CCC(C2CCC3(C(C2C1O)CCC3C(C)CCCO)C)C)O	6.4000001	124004884	PubChem:(124004884)	2	409.36737060546875	438.712	670_doliocarpus-ecotype-pos-sirius_1028	1028
75	1	1	1	3	N/A	-141.44381393107057	0.6869346733668342	68.05972400685731	C13H12O6	[M + Na]+	GMYPLJOIIIDPIN	InChI=1S/C13H12O6/c14-6-1-10(16)8(11(17)2-6)5-9-12(18)3-7(15)4-13(9)19/h1-4,14-19H,5H2	1,3,5-Benzenetriol, 2,2''-methylenebis-	C1=C(C=C(C(=C1O)CC2=C(C=C(C=C2O)O)O)O)O	1.70000005	14009004	PubChem:(14009004)	2	287.05479431152344	292.555	35_doliocarpus-ecotype-pos-sirius_47	47
76	1	1	2	2	0.318101872294071	-5.9321520727893935	0.9994974874371858	15.277611447034936	C21H37N	[M + H]+	CYDRXTMLKJDRQH	InChI=1S/C21H38N/c1-4-5-6-7-8-9-10-11-12-16-19-22(2,3)20-21-17-14-13-15-18-21/h13-15,17-18H,4-12,16,19-20H2,1-3H3/q+1	Ajatin	CCCCCCCCCCCC[N+](C)(C)CC1=CC=CC=C1	7.4000001	8754;46780740;71753021;130421752	NORMAN:(NS00001938);PubChem:(8754 46780740 71753021 130421752);CHEBI:(135611);ZINC bio:(ZINC38141462);additional;MeSH:(8754);Training Set;PubMed;Biocyc:(A-DGRO-DGAL-NON-2:6_1:A_2:KETO_3:D CPD-20900)	813158	304.2999267578125	329.273	271_doliocarpus-ecotype-pos-sirius_338	338
N/A	2	1	2	2	N/A	-258.234639103426	0.9994974874371858	15.277611447034936	C21H39NO	[M - H2O + H]+	UAVYFHYATFWLQV	InChI=1S/C21H40NO/c1-4-5-6-7-8-9-10-11-12-13-14-15-18-22(2,3)20-21-17-16-19-23-21/h16-17,19H,4-15,18,20H2,1-3H3/q+1	null	CCCCCCCCCCCCCC[N+](C)(C)CC1=CC=CO1	7.5	85955796	PubChem:(85955796)	2	304.2999267578125	329.273	271_doliocarpus-ecotype-pos-sirius_338	338
77	1	1	2	2	0.3136965895900021	-17.403152709545452	0.9999999999999999	56.00098111449705	C6H8O2	[M + H]+	WSWCOQWTEOXDQX	InChI=1S/C6H8O2/c1-2-3-4-5-6(7)8/h2-5H,1H3,(H,7,8)	Panosorb	CC=CC=CC(=O)O	1.15080309	5251;1549233;1549234;1549235;1549236;1549237;1550733;1550734;643460;4413246;11839318;10329270;10396815;57241499;87831014	HMDB:(29581);PubChem class - food;SuperNatural:(SN00013733 SN00050543 SN00339334 SN00303108);ZINC bio:(ZINC01558385 ZINC04467399 ZINC05828461 ZINC13509337);additional;HSDB:(110-44-1);MeSH:(643460 1549237);PubMed;NORMAN:(NS00002145);COCONUT:(CNP0063787 CNP0333361);Natural Products:(UNPD32004 UNPD196609);PubChem:(5251 1549233 1549234 1549235 1549236 1549237 1550733 1550734 643460 4413246 11839318 1…	8845650542	113.05968475341797	205.977	660_doliocarpus-ecotype-pos-sirius_1004	1004
N/A	2	1	2	2	N/A	-37.223525263731446	0.9999999999999999	56.00098111449705	C6H10O3	[M - H2O + H]+	OFCNGPVEUCUWSR	InChI=1S/C6H10O3/c1-2-3-5(7)4-6(8)9/h2-3,5,7H,4H2,1H3,(H,8,9)	4-Hexenoic acid, 3-hydroxy-	CC=CC(CC(=O)O)O	-0.100000001	10080430;12740487;10441723;44610458;54147029;54147030;87721712;131269996	COCONUT:(CNP0058267 CNP0087305);PubChem:(10080430 12740487 10441723 44610458 54147029 54147030 87721712 131269996);SuperNatural:(SN00029273 SN00029272);YMDB Mine;ZINC bio:(ZINC31161983 ZINC31161987);EcoCyc Mine;KEGG Mine	60132696066	113.05968475341797	205.977	660_doliocarpus-ecotype-pos-sirius_1004	1004
78	1	1	2	2	0.3135723303759312	-7.466716323296582	0.9999999999999999	58.66352574345311	C12H24O2	[M + H]+	POULHZVOKOAJMA	InChI=1S/C12H24O2/c1-2-3-4-5-6-7-8-9-10-11-12(13)14/h2-11H2,1H3,(H,13,14)	dodecoate	CCCCCCCCCCCC(=O)O	4.35856056	3893;450626;4149208;10512327;12227347;12227348;12227349;11252659;20687692;16212944;16213294;16213334;16217355;16217341;71308915;71308916;71309940;71479986;129180172;132426964	HMDB:(638);PubChem class - food;SuperNatural:(SN00280806 SN00002059);ZINC bio:(ZINC01529498);additional;HSDB:(143-07-7);MeSH:(3893);Plantcyc:(DODECANOATE);PubMed;NORMAN:(NS00008441);COCONUT:(CNP0201101 CNP0303017);KNApSAcK:(1221);Natural Products:(UNPD141768);PubChem:(3893 450626 4149208 10512327 12227347 12227348 12227349 11252659 20687692 16212944 16213294 16213334 16217355 16217341 71308915 71…	255830910	201.18475341796875	481.371	785_doliocarpus-ecotype-pos-sirius_1305	1305
N/A	2	1	2	2	N/A	-74.4742620881731	0.9999999999999999	58.66352574345311	C12H26O3	[M - H2O + H]+	KUCGXMKIZFEAGB	InChI=1S/C12H26O3/c13-10-7-5-3-1-2-4-6-8-12(15)9-11-14/h12-15H,1-11H2	null	C(CCCCC(CCO)O)CCCCO	2.20000005	54013651	PubChem:(54013651)	2	201.18475341796875	481.371	785_doliocarpus-ecotype-pos-sirius_1305	1305
79	1	1	2	5	N/A	-261.71196012523365	0.4256281407035176	40.83752255148346	C16H37N3O6	[M - H2O + H]+	GZDVGVMMMCWYOI	InChI=1S/C16H37N3O6/c20-14-17-10-6-2-1-3-8-12-19-24-25-23-15-18-11-7-4-5-9-13-22-16-21/h17-21H,1-16H2	null	C(CCCNCO)CCCNOOOCNCCCCCCOCO	1.29999995	123900142	PubChem:(123900142)	2	350.2666320800781	412.19	182_doliocarpus-ecotype-pos-sirius_230	230
N/A	2	1	2	5	N/A	-262.4206474089962	0.4256281407035176	40.83752255148346	C16H35N3O5	[M + H]+	KJTFLXKXGOKMSR	InChI=1S/C16H35N3O5/c17-5-2-1-3-7-19-16(20)4-8-21-10-12-23-14-15-24-13-11-22-9-6-18/h1-15,17-18H2,(H,19,20)	null	C(CCN)CCNC(=O)CCOCCOCCOCCOCCN	-1.89999998	130279790	PubChem:(130279790)	2	350.2666320800781	412.19	182_doliocarpus-ecotype-pos-sirius_230	230
80	1	1	2	2	0.30815182630593313	-53.705566390554644	0.9999999999999999	90.23040910101884	C10H17NO6	[M + H]+	QLTCHMYAEJEXBT	InChI=1S/C10H17NO6/c1-10(2,4-11)17-9-8(15)7(14)6(13)5(3-12)16-9/h5-9,12-15H,3H2,1-2H3	Phaseolunatin	CC(C)(C#N)OC1C(C(C(C(O1)CO)O)O)O	-1.5852387	11128;4457489;5319029;16758074;22524341;125039878;124300754;126968635	HMDB:(33699);ZINC bio:(ZINC03984017 ZINC06363704 ZINC06363705 ZINC06363706 ZINC06363708);additional;HSDB:(554-35-8);MeSH:(11128);Plantcyc:(LINAMARIN);PubMed;COCONUT:(CNP0232867);KNApSAcK:(1446);Natural Products:(UNPD193543);PubChem:(11128 4457489 5319029 16758074 22524341 125039878 124300754 126968635);CHEBI:(16441);PubChem class - bio and metabolites;KEGG:(C01594);PubChem class - safety and toxi…	86698878	248.11265563964844	34.846	379_doliocarpus-ecotype-pos-sirius_490	490
N/A	2	1	2	2	N/A	-88.14273046097942	0.9999999999999999	90.23040910101884	C10H19NO7	[M - H2O + H]+	VCLMVHUZGUYCHH	InChI=1S/C10H19NO7/c11-5-8(16)7(15)4(2-13)17-10(5)18-9-3(1-12)6(9)14/h3-10,12-16H,1-2,11H2	null	C(C1C(C1OC2C(C(C(C(O2)CO)O)O)N)O)O	-3.0	132022293	PubChem:(132022293)	2	248.11265563964844	34.846	379_doliocarpus-ecotype-pos-sirius_490	490
81	1	1	1	3	N/A	-87.74901684744158	0.8412060301507538	44.94821269443512	C23H36O4	[M + Na]+	GYUOASJGXBTBIS	InChI=1S/C23H36O4/c1-27-23(26)21-19-17-15-13-11-9-7-5-3-2-4-6-8-10-12-14-16-18-20-22(24)25/h6-21H2,1H3,(H,24,25)	null	COC(=O)CCCCCCCCC#CC#CCCCCCCCCC(=O)O	7.0999999	53864546	PubChem:(53864546)	2	399.25018310546875	363.087	361_doliocarpus-ecotype-pos-sirius_466	466
82	1	1	2	2	0.30737337523857416	-16.965360326149806	0.9989949748743718	76.63733525928137	C13H18O8	[M + H]+	SJBWDSQCMPAGHA	InChI=1S/C13H18O8/c1-19-7-2-6(15)3-8(4-7)20-13-12(18)11(17)10(16)9(5-14)21-13/h2-4,9-18H,5H2,1H3	null	COC1=CC(=CC(=C1)O)OC2C(C(C(C(O2)CO)O)O)O	-0.796155632	56776291;92448076;92448077;92448078;92448079;91378659;124905145;124905146	COCONUT:(CNP0272171);KNApSAcK:(29416);Natural Products:(UNPD29078);PubChem:(56776291 92448076 92448077 92448078 92448079 91378659 124905145 124905146);SuperNatural:(SN00036632 SN00036630 SN00161798 SN00036629 SN00036631);ZINC bio:(ZINC13376212 ZINC13376213 ZINC13376214 ZINC13376215);additional;Training Set;PubMed	3727442	303.107421875	228.941	278_doliocarpus-ecotype-pos-sirius_348	348
N/A	2	1	2	2	N/A	-154.44375962815906	0.9989949748743718	76.63733525928137	C13H20O9	[M - H2O + H]+	ZNNSGMPQXHGTSB	InChI=1S/C13H20O9/c1-19-12(7-3-2-6(4-14)20-7)22-13-11(18)10(17)9(16)8(5-15)21-13/h2-3,8-18H,4-5H2,1H3	null	COC(C1=CC=C(O1)CO)OC2C(C(C(C(O2)CO)O)O)O	-2.29999995	101589677	COCONUT:(CNP0213135);Natural Products:(UNPD156454);PubChem:(101589677);SuperNatural:(SN00362775)	3178498	303.107421875	228.941	278_doliocarpus-ecotype-pos-sirius_348	348
83	1	1	2	2	0.3040238171956904	-47.940154485105325	0.9999999999999999	55.347216108724474	C10H12O7	[M - H2O + H]+	PDEQYQCQYAQJPN	InChI=1S/C10H12O7/c11-3-6(12)4-17-10(16)5-1-7(13)9(15)8(14)2-5/h1-2,6,11-15H,3-4H2	2,3-dihydroxypropyl 3,4,5-trihydroxybenzoate	C1=C(C=C(C(=C1O)O)O)C(=O)OCC(CO)O	-0.537596464	5317465	COCONUT:(CNP0102426);HMDB:(39177);Natural Products:(UNPD51938);PubChem:(5317465);SuperNatural:(SN00021260 SN00021259);ZINC bio:(ZINC15251517 ZINC15251522);PubChem class - bio and metabolites;PubMed	19963978	227.05490112304688	218.624	597_doliocarpus-ecotype-pos-sirius_871	871
N/A	2	1	2	2	N/A	-79.60649273489224	0.9999999999999999	55.347216108724474	C10H10O6	[M + H]+	OGIYBVZHIGGCFE	InChI=1S/C10H10O6/c1-2-16-10(15)6-4-7(11)5(9(13)14)3-8(6)12/h3-4,11-12H,2H2,1H3,(H,13,14)	null	CCOC(=O)C1=C(C=C(C(=C1)O)C(=O)O)O	2.0999999	70292846	PubChem:(70292846)	2	227.05490112304688	218.624	597_doliocarpus-ecotype-pos-sirius_871	871
84	1	1	2	2	0.3029630357246737	-13.37208509117769	0.9999999999999999	94.12436716520338	C9H18O2	[M + H]+	FBUKVWPVBMHYJY	InChI=1S/C9H18O2/c1-2-3-4-5-6-7-8-9(10)11/h2-8H2,1H3,(H,10,11)	nonylate	CCCCCCCCC(=O)O	3.01092243	8158;5461016;12341498;10898987;16741170;72735671;90474154;101666387;101338842;131869261	HMDB:(847);PubChem class - food;SuperNatural:(SN00156114 SN00314918);additional;HSDB:(112-05-0);MeSH:(8158);PubMed;NORMAN:(NS00009752);COCONUT:(CNP0082858 CNP0128686);KNApSAcK:(30829);Natural Products:(UNPD103537 UNPD104751);PubChem:(8158 5461016 12341498 10898987 16741170 72735671 90474154 101666387 101338842 131869261);CHEBI:(29019 32361);PubChem class - bio and metabolites;EcoCyc Mine;KEGG:(C0…	17435577214	159.13790893554688	486.068	477_doliocarpus-ecotype-pos-sirius_654	654
N/A	2	1	2	2	N/A	-54.13257863286154	0.9999999999999999	94.12436716520338	C9H20O3	[M - H2O + H]+	ZLSSDKDHRMHLBT	InChI=1S/C9H20O3/c1-8(11)7-9(12)5-3-2-4-6-10/h8-12H,2-7H2,1H3	nonane-1,6,8-triol	CC(CC(CCCCCO)O)O	0.5	59342973	PubChem:(59342973)	2	159.13790893554688	486.068	477_doliocarpus-ecotype-pos-sirius_654	654
85	1	1	2	2	0.2997305382852029	-12.844168252885934	0.9999999999999999	109.3732398175353	C11H22O2	[M + H]+	ZDPHROOEEOARMN	InChI=1S/C11H22O2/c1-2-3-4-5-6-7-8-9-10-11(12)13/h2-10H2,1H3,(H,12,13)	undecans	CCCCCCCCCCC(=O)O	3.90934777	8180;16019974;22827795;54541619;71309257	HMDB:(947);PubChem class - food;SuperNatural:(SN00349703 SN00156268);additional;MeSH:(8180);PubMed;NORMAN:(NS00014192);COCONUT:(CNP0022680 CNP0154912);KNApSAcK:(7421);Natural Products:(UNPD157268);PubChem:(8180 16019974 22827795 54541619 71309257);CHEBI:(32369 32368);PubChem class - bio and metabolites;KEGG:(C17715);PubChem class - safety and toxic;YMDB:(1800);Training Set	222151038	187.1691436767578	567.503	703_doliocarpus-ecotype-pos-sirius_1109	1109
N/A	2	1	2	2	N/A	-79.57237766584747	0.9999999999999999	109.3732398175353	C11H24O3	[M - H2O + H]+	GCCQYRUBFSAXDX	InChI=1S/C11H24O3/c1-2-3-7-10(13)11(14)8-5-4-6-9-12/h10-14H,2-9H2,1H3	null	CCCCC(C(CCCCCO)O)O	1.5	91294340	PubChem:(91294340)	2	187.1691436767578	567.503	703_doliocarpus-ecotype-pos-sirius_1109	1109
86	1	1	2	2	0.29768470237872374	-115.12534715742504	0.9999999999999999	59.89887414744192	C34H62	[M + H]+	XTYFGCYYGLDOEK	InChI=1S/C34H62/c1-11-18-34(25(6)7)27(9)26(8)32(15-5)24-30(13-3)23-29(12-2)19-16-20-31(14-4)28(10)33-21-17-22-33/h11,18,26-27,29-32H,12-17,19-24H2,1-10H3	null	CCC(CCCC(CC)C(=C1CCC1)C)CC(CC)CC(CC)C(C)C(C)C(=C(C)C)C=CC	14.1999998	123437029	PubChem:(123437029)	2	471.4914855957031	19.316	447_doliocarpus-ecotype-pos-sirius_593	593
N/A	2	1	2	2	N/A	-144.0029116876153	0.9999999999999999	59.89887414744192	C34H64O	[M - H2O + H]+	CBWHCXGZHUWEJX	InChI=1S/C34H64O/c1-2-3-4-5-6-7-8-9-10-11-12-13-14-15-16-17-18-19-20-21-22-23-24-25-26-27-28-29-30-31-32-33-34-35/h30-31,33H,2-29,32H2,1H3	null	CCCCCCCCCCCCCCCCCCCCCCCCCCCCCC=CCC=C=O	17.1000004	57296490	PubChem:(57296490)	2	471.4914855957031	19.316	447_doliocarpus-ecotype-pos-sirius_593	593
87	1	1	2	2	0.2973208605835542	-117.41582900429908	0.9999999999999999	62.68105049350983	C35H64	[M + H]+	HYJZKCOWAKHVCB	InChI=1S/C35H64/c1-28(2)14-9-15-29(3)16-10-17-30(4)18-11-19-31(5)20-12-21-32(6)22-13-23-34(8)35-26-24-33(7)25-27-35/h22,24,28-31,35H,8-21,23,25-27H2,1-7H3	null	CC1=CCC(CC1)C(=C)CCC=C(C)CCCC(C)CCCC(C)CCCC(C)CCCC(C)C	14.8000002	25135395;101380860	COCONUT:(CNP0141420);Natural Products:(UNPD190322);PubChem:(25135395 101380860);SuperNatural:(SN00359442)	3178498	485.5071258544922	19.316	399_doliocarpus-ecotype-pos-sirius_519	519
N/A	2	1	2	2	N/A	-198.49389853256403	0.9999999999999999	62.68105049350983	C35H66O	[M - H2O + H]+	JJWZVZDLRKZUPU	InChI=1S/C35H66O/c1-29(2)15-9-16-30(3)17-10-18-31(4)19-11-20-32(5)21-12-22-33(6)23-13-24-34(7)25-14-26-35(8)27-28-36/h23,25,27,29-32,36H,9-22,24,26,28H2,1-8H3	null	CC(C)CCCC(C)CCCC(C)CCCC(C)CCCC(=CCCC(=CCCC(=CCO)C)C)C	14.3000002	102025557	COCONUT:(CNP0303891);Natural Products:(UNPD6048);PubChem:(102025557);SuperNatural:(SN00367490)	3178498	485.5071258544922	19.316	399_doliocarpus-ecotype-pos-sirius_519	519
88	1	1	2	2	0.2929120759859597	-25.199471032957717	0.9999999999999999	39.40634668522307	C6H6O3	[M - H2O + H]+	NOEGNKMFWQHSLB	InChI=1S/C6H6O3/c7-3-5-1-2-6(4-8)9-5/h1-3,8H,4H2	Epitope ID:136033	C1=C(OC(=C1)C=O)CO	0.436229497	237332;46781825	HMDB:(34355);PubChem class - food;SuperNatural:(SN00156020);ZINC bio:(ZINC00900788);HSDB:(67-47-0);MeSH:(237332);PubMed;NORMAN:(NS00014938);COCONUT:(CNP0222574);KNApSAcK:(29547);Natural Products:(UNPD172457);PubChem:(237332 46781825);YMDB Mine;CHEBI:(412516);PubChem class - bio and metabolites;KEGG:(C11101);PubChem class - safety and toxic;PubChem class - drug;Biocyc:(CPD-11572)	34614848382	109.0283432006836	44.123	108_doliocarpus-ecotype-pos-sirius_137	137
N/A	2	1	2	2	N/A	-49.43434645336517	0.9999999999999999	39.40634668522307	C6H4O2	[M + H]+	QDLVUUTUAXLEQP	InChI=1S/C6H4O2/c7-5-3-1-2-4-6(5)8/h1-3H,(H-,7,8)/p+1	null	C1=C[C+]=C(C(=C1)O)O	0.0	123879816	PubChem:(123879816)	2	109.0283432006836	44.123	108_doliocarpus-ecotype-pos-sirius_137	137
89	1	1	2	2	0.2910580631729998	-5.703873626982418	0.9999999999999999	70.63302597831704	C16H32O2	[M - H2O + H]+	IPCSVZSSVZVIGE	InChI=1S/C16H32O2/c1-2-3-4-5-6-7-8-9-10-11-12-13-14-15-16(17)18/h2-15H2,1H3,(H,17,18)	Cetylate	CCCCCCCCCCCCCCCC(=O)O	6.15541124	985;504166;134554;164729;450627;450628;450634;450635;450636;450637;10778486;12049258;9838881;9881577;10858230;12358531;12358526;12358527;12358530;12358535;12358538;12358542;12358543;10967602;11065086;11288470;11379987;16105970;16105992;16212358;16213305;16213444;16213579;16217538;25240031;25240194;25240456;25240480;25240600;25241142;71308814;71308850;71309044;71309163;71309333;71309479;71309787;7…	HMDB:(220);PubChem class - food;SuperNatural:(SN00013898 SN00357878);Maconda:(CON00055);ZINC bio:(ZINC06072466);additional;HSDB:(57-10-3);MeSH:(985);Plantcyc:(ALPHA-N-ACETYLNEURAMINYL-ETCETERA-GALACT PALMITATE);PubMed;NORMAN:(NS00008548);COCONUT:(CNP0086428 CNP0420987);KNApSAcK:(1233);Natural Products:(UNPD142046 UNPD159485);PubChem:(985 504166 134554 164729 450627 450628 450634 450635 450636 450…	255831934	239.23675537109375	583.085	611_doliocarpus-ecotype-pos-sirius_903	903
N/A	2	1	2	2	N/A	-33.51624340895964	0.9999999999999999	70.63302597831704	C16H30O	[M + H]+	QOMVVZRTJVPNCP	InChI=1S/C16H31O/c1-2-3-4-5-6-7-8-9-10-11-12-13-14-15-16-17/h2-15H2,1H3/q+1	null	CCCCCCCCCCCCCCCC#[O+]	0.0	91005583	PubChem:(91005583)	2	239.23675537109375	583.085	611_doliocarpus-ecotype-pos-sirius_903	903
90	1	1	2	2	0.2896481111797029	-194.86524265206026	0.9100502512562814	43.584274570119746	C18H26O14	[M + H]+	NOFWBCYARROJAY	InChI=1S/C18H26O14/c19-11(20)7-17(29,15(25)26)9-13(23)31-5-3-1-2-4-6-32-14(24)10-18(30,16(27)28)8-12(21)22/h29-30H,1-10H2,(H,19,20)(H,21,22)(H,25,26)(H,27,28)	null	C(CCCOC(=O)CC(CC(=O)O)(C(=O)O)O)CCOC(=O)CC(CC(=O)O)(C(=O)O)O	-2.20000005	87105361	PubChem:(87105361)	2	467.13995361328125	211.918	724_doliocarpus-ecotype-pos-sirius_1162	1162
N/A	2	1	2	2	N/A	-249.00880340996568	0.9100502512562814	43.584274570119746	C18H28O15	[M - H2O + H]+	UFPFXNQHBVEGPC	InChI=1S/C18H28O15/c1-3-7(20)31-16(28)12(25)11(24)15(14(27)17(29)32-8(21)4-2)33-18-13(26)10(23)9(22)6(5-19)30-18/h3-4,6,9-19,22-29H,1-2,5H2	null	C=CC(=O)OC(C(C(C(C(C(O)OC(=O)C=C)O)OC1C(C(C(C(O1)CO)O)O)O)O)O)O	-3.9000001	132915883	PubChem:(132915883)	2	467.13995361328125	211.918	724_doliocarpus-ecotype-pos-sirius_1162	1162
91	1	1	2	2	0.27935972609838594	-14.530412250719838	0.9999999999999999	160.865394698296	C21H38O4	[M - H2O + H]+	WECGLUPZRHILCT	InChI=1S/C21H38O4/c1-2-3-4-5-6-7-8-9-10-11-12-13-14-15-16-17-21(24)25-19-20(23)18-22/h6-7,9-10,20,22-23H,2-5,8,11-19H2,1H3	Emalsy MU	CCCCCC=CCC=CCCCCCCCC(=O)OCC(CO)O	5.67019749	92175;117319;5283469;6256628;6436630;40565473;40565474;40489139;44449110;71749806;124511008;124389150	HMDB:(11568);SuperNatural:(SN00307909 SN00011282 SN00011283 SN00399738);ZINC bio:(ZINC04557100 ZINC04557101);additional;MeSH:(117319 5283469 6256628 6436630);PubMed;NORMAN:(NS00013703);COCONUT:(CNP0177983);KNApSAcK:(40789);Natural Products:(UNPD29468 UNPD106192 UNPD193801);PubChem:(92175 117319 5283469 6256628 6436630 40565473 40565474 40489139 44449110 71749806 124511008 124389150);YMDB Mine;CHE…	42970439806	337.27330017089844	399.92	55_doliocarpus-ecotype-pos-sirius_73	73
N/A	2	1	2	2	N/A	-56.35553611215949	0.9999999999999999	160.865394698296	C21H36O3	[M + H]+	FZUFCVATWQINBH	InChI=1S/C21H36O3/c1-3-4-13-16-19-20(24-19)17-14-11-9-7-5-6-8-10-12-15-18-21(22)23-2/h5,7,11,14,19-20H,3-4,6,8-10,12-13,15-18H2,1-2H3	null	CCCCCC1C(O1)CC=CCC=CCCCCCCC(=O)OC	6.30000019	124518521	COCONUT:(CNP0346836);Training Set;PubChem:(124518521);additional	2637826	337.27330017089844	399.92	55_doliocarpus-ecotype-pos-sirius_73	73
92	1	1	2	2	0.2788885827527282	-14.909043437731736	0.9999999999999999	64.34482737449926	C12H24O2	[M + H]+	POULHZVOKOAJMA	InChI=1S/C12H24O2/c1-2-3-4-5-6-7-8-9-10-11-12(13)14/h2-11H2,1H3,(H,13,14)	dodecoate	CCCCCCCCCCCC(=O)O	4.35856056	3893;450626;4149208;10512327;12227347;12227348;12227349;11252659;20687692;16212944;16213294;16213334;16217355;16217341;71308915;71308916;71309940;71479986;129180172;132426964	HMDB:(638);PubChem class - food;SuperNatural:(SN00280806 SN00002059);ZINC bio:(ZINC01529498);additional;HSDB:(143-07-7);MeSH:(3893);Plantcyc:(DODECANOATE);PubMed;NORMAN:(NS00008441);COCONUT:(CNP0201101 CNP0303017);KNApSAcK:(1221);Natural Products:(UNPD141768);PubChem:(3893 450626 4149208 10512327 12227347 12227348 12227349 11252659 20687692 16212944 16213294 16213334 16217355 16217341 71308915 71…	255830910	201.18447875976562	9.934	646_doliocarpus-ecotype-pos-sirius_973	973
N/A	2	1	2	2	N/A	-93.51843515483266	0.9999999999999999	64.34482737449926	C12H26O3	[M - H2O + H]+	KUCGXMKIZFEAGB	InChI=1S/C12H26O3/c13-10-7-5-3-1-2-4-6-8-12(15)9-11-14/h12-15H,1-11H2	null	C(CCCCC(CCO)O)CCCCO	2.20000005	54013651	PubChem:(54013651)	2	201.18447875976562	9.934	646_doliocarpus-ecotype-pos-sirius_973	973
93	1	1	2	2	0.27250436494529806	-35.322184113756734	0.9613065326633167	46.13459561065057	C13H16O10	[M - H2O + H]+	GDVRUDXLQBVIKP	InChI=1S/C13H16O10/c14-3-7-9(18)10(19)11(20)13(22-7)23-12(21)4-1-5(15)8(17)6(16)2-4/h1-2,7,9-11,13-20H,3H2	b-glucogallin	C1=C(C=C(C(=C1O)O)O)C(=O)OC2C(C(C(C(O2)CO)O)O)O	-1.39999998	124021;4628122;10426862;11968481;26491658;26491667;51432964;57185447;59184439;89090942;118232744;125038425;124519257;124708172;138377138	HMDB:(38728);SuperNatural:(SN00016209 SN00163881 SN00361816 SN00016210 SN00398945 SN00016208 SN00016207);ZINC bio:(ZINC08376402 ZINC08376405 ZINC08376408 ZINC08376412);MeSH:(124021);Plantcyc:(1-O-GALLOYL-BETA-D-GLUCOSE);PubMed;COCONUT:(CNP0242498);KNApSAcK:(38195);Natural Products:(UNPD53506 UNPD6788 UNPD44115);PubChem:(124021 4628122 10426862 11968481 26491658 26491667 51432964 57185447 59184439…	87206270	315.0708312988281	213.47	64_doliocarpus-ecotype-pos-sirius_84	84
N/A	2	1	2	2	N/A	-137.62521297992558	0.9613065326633167	46.13459561065057	C13H14O9	[M + H]+	UDDPEWPRKBWBMA	InChI=1S/C13H14O9/c14-6-3-1-5(2-4-6)12(20)22-13-9(17)7(15)8(16)10(21-13)11(18)19/h1-4,7-10,13-17H,(H,18,19)	null	C1=CC(=CC=C1C(=O)OC2C(C(C(C(O2)C(=O)O)O)O)O)O	-0.5	54347241;76120403;102131542	COCONUT:(CNP0390461);HMDB:(125175);Natural Products:(UNPD141341);PubChem:(54347241 76120403 102131542);PubChem class - bio and metabolites	18907146	315.0708312988281	213.47	64_doliocarpus-ecotype-pos-sirius_84	84
94	1	1	2	2	0.27216751109467274	-32.42163831282785	0.9999999999999999	119.4397596712529	C37H72O2	[M + H]+	PXPRWWKODCVQJY	InChI=1S/C37H72O2/c1-3-5-7-9-11-13-15-17-18-19-20-21-22-24-26-28-30-32-34-36-39-37(38)35-33-31-29-27-25-23-16-14-12-10-8-6-4-2/h14,16H,3-13,15,17-36H2,1-2H3	Heneicosanyl palmitoleate	CCCCCCCCCCCCCCCCCCCCCOC(=O)CCCCCCCC=CCCCCCC	17.0	52922011	PubChem:(52922011)	2	549.5606994628906	441.854	520_doliocarpus-ecotype-pos-sirius_729	729
N/A	2	1	2	2	N/A	-64.22999592268229	0.9999999999999999	119.4397596712529	C37H74O3	[M - H2O + H]+	LELNHVILSHZSOS	InChI=1S/C37H74O3/c38-36-34-32-30-28-26-24-22-20-18-16-14-12-10-8-6-4-2-1-3-5-7-9-11-13-15-17-19-21-23-25-27-29-31-33-35-37(39)40/h38H,1-36H2,(H,39,40)	37-hydroxyheptatriacontanoic acid	C(CCCCCCCCCCCCCCCCCCO)CCCCCCCCCCCCCCCCCC(=O)O	14.6474466	18981387	PubChem:(18981387)	2	549.5606994628906	441.854	520_doliocarpus-ecotype-pos-sirius_729	729
95	1	1	2	2	0.2708619752959473	-128.3669408220404	0.9929648241206029	52.56800421016896	C19H26O9	[M + H]+	DWGAVOBNHKPQRA	InChI=1S/C19H26O9/c1-9(11-6-4-10(5-7-11)8-19(2,3)26)17(25)28-18-14(22)12(20)13(21)15(27-18)16(23)24/h4-7,9,12-15,18,20-22,26H,8H2,1-3H3,(H,23,24)	null	CC(C1=CC=C(C=C1)CC(C)(C)O)C(=O)OC2C(C(C(C(O2)C(=O)O)O)O)O	0.600000024	15920273	PubChem:(15920273)	2	399.16510009765625	242.763	346_doliocarpus-ecotype-pos-sirius_443	443
N/A	2	1	2	2	N/A	-156.74299907410378	0.9929648241206029	52.56800421016896	C19H28O10	[M - H2O + H]+	ZRGXCWYRIBRSQA	InChI=1S/C19H28O10/c20-11-8-27-18(16(24)13(11)21)28-9-12-14(22)15(23)17(25)19(29-12)26-7-6-10-4-2-1-3-5-10/h1-5,11-25H,6-9H2	2-Phenylethyl beta-primeveroside	C1C(C(C(C(O1)OCC2C(C(C(C(O2)OCCC3=CC=CC=C3)O)O)O)O)O)O	-2.20000005	131129;14704521;52325692;52325693;52325694;52325695;101714791;102397351;124905186;124905187;124905188;124905189	HMDB:(41274);SuperNatural:(SN00039260 SN00240283 SN00039263 SN00039262 SN00298801 SN00039261);ZINC bio:(ZINC49600052 ZINC49600055 ZINC49600056 ZINC49600058);additional;MeSH:(131129);Plantcyc:(CPD-14735);PubMed;COCONUT:(CNP0148741);KNApSAcK:(36505);Natural Products:(UNPD101197 UNPD125865);PubChem:(131129 14704521 52325692 52325693 52325694 52325695 101714791 102397351 124905186 124905187 124905188…	20637822	399.16510009765625	242.763	346_doliocarpus-ecotype-pos-sirius_443	443
96	1	1	2	4	0.2700722294205443	-156.03274364632838	0.9829145728643216	23.01698130959367	C11H21N5O3	[M - H2O + H]+	LQJAALCCPOTJGB	InChI=1S/C11H21N5O3/c12-7(3-1-5-15-11(13)14)9(17)16-6-2-4-8(16)10(18)19/h7-8H,1-6,12H2,(H,18,19)(H4,13,14,15)	Arginylproline	C1CC(N(C1)C(=O)C(CCCN=C(N)N)N)C(=O)O	-1.46127641	151003;332964;7408527;44324624;54047138;67281276;92146512	COCONUT:(CNP0346931);HMDB:(28717);PubChem:(151003 332964 7408527 44324624 54047138 67281276 92146512);CHEBI:(141419);ZINC bio:(ZINC04899739);additional;PubChem class - bio and metabolites;MeSH:(151003 332964);Training Set;PubMed;KEGG Mine	8609357934	254.1610336303711	169.255	532_doliocarpus-ecotype-pos-sirius_745	745
N/A	2	1	2	4	N/A	-197.0783872298642	0.9829145728643216	23.01698130959367	C11H19N5O2	[M + H]+	BCZCRVFYTVZUKE	InChI=1S/C11H19N5O2/c12-10(15-5-2-1-3-6-15)13-4-7-16-9(17)8-14-11(16)18/h1-8H2,(H2,12,13)(H,14,18)	null	C1CCN(CC1)C(=NCCN2C(=O)CNC2=O)N	-1.0	111812515	PubChem:(111812515)	2	254.1610336303711	169.255	532_doliocarpus-ecotype-pos-sirius_745	745
97	1	1	2	2	0.2643807826450828	-4.812028654832041	0.9999999999999999	77.62658858678839	C16H32O2	[M - H2O + H]+	IPCSVZSSVZVIGE	InChI=1S/C16H32O2/c1-2-3-4-5-6-7-8-9-10-11-12-13-14-15-16(17)18/h2-15H2,1H3,(H,17,18)	Cetylate	CCCCCCCCCCCCCCCC(=O)O	6.15541124	985;504166;134554;164729;450627;450628;450634;450635;450636;450637;10778486;12049258;9838881;9881577;10858230;12358531;12358526;12358527;12358530;12358535;12358538;12358542;12358543;10967602;11065086;11288470;11379987;16105970;16105992;16212358;16213305;16213444;16213579;16217538;25240031;25240194;25240456;25240480;25240600;25241142;71308814;71308850;71309044;71309163;71309333;71309479;71309787;7…	HMDB:(220);PubChem class - food;SuperNatural:(SN00013898 SN00357878);Maconda:(CON00055);ZINC bio:(ZINC06072466);additional;HSDB:(57-10-3);MeSH:(985);Plantcyc:(ALPHA-N-ACETYLNEURAMINYL-ETCETERA-GALACT PALMITATE);PubMed;NORMAN:(NS00008548);COCONUT:(CNP0086428 CNP0420987);KNApSAcK:(1233);Natural Products:(UNPD142046 UNPD159485);PubChem:(985 504166 134554 164729 450627 450628 450634 450635 450636 450…	255831934	239.2366943359375	437.038	531_doliocarpus-ecotype-pos-sirius_744	744
N/A	2	1	2	2	N/A	-32.394499785658574	0.9999999999999999	77.62658858678839	C16H30O	[M + H]+	QOMVVZRTJVPNCP	InChI=1S/C16H31O/c1-2-3-4-5-6-7-8-9-10-11-12-13-14-15-16-17/h2-15H2,1H3/q+1	null	CCCCCCCCCCCCCCCC#[O+]	0.0	91005583	PubChem:(91005583)	2	239.2366943359375	437.038	531_doliocarpus-ecotype-pos-sirius_744	744
98	1	1	1	3	N/A	-169.64926129110694	0.49949748743718597	70.4533956511022	C19H26O11	[M + Na]+	GSVOVDSXRKMQQY	InChI=1S/C19H26O11/c20-6-10-12(22)14(24)16(26)18(28-10)30-17-15(25)13(23)11(7-21)29-19(17)27-8-9-4-2-1-3-5-9/h1-5,10-14,16-24,26H,6-8H2	null	C1=CC=C(C=C1)COC2C(C(=O)C(C(O2)CO)O)OC3C(C(C(C(O3)CO)O)O)O	-1.93577874		KEGG Mine	8589934592	453.1393127441406	247.37	44_doliocarpus-ecotype-pos-sirius_59	59
99	1	1	2	2	0.26350054425624087	-27.485801998260364	0.9999999999999999	81.60973265885887	C7H6O3	[M + H]+	IBGBGRVKPALMCQ	InChI=1S/C7H6O3/c8-4-5-1-2-6(9)7(10)3-5/h1-4,9-10H	ACMC-20mvlo	C1=CC(=C(C=C1C=O)O)O	0.730617762	8768;16109935;16109959;57734005;76972997;131849967	HMDB:(59965);PubChem class - food;SuperNatural:(SN00042635);ZINC bio:(ZINC00013245);additional;MeSH:(8768);Plantcyc:(CPD-7616);PubMed;NORMAN:(NS00015818);COCONUT:(CNP0203672);KNApSAcK:(18099);Natural Products:(UNPD138745);PubChem:(8768 16109935 16109959 57734005 76972997 131849967);YMDB Mine;CHEBI:(50205);PubChem class - bio and metabolites;EcoCyc Mine;KEGG:(C16700);PubChem class - safety and tox…	51761834366	139.0389404296875	587.589	147_doliocarpus-ecotype-pos-sirius_187	187
N/A	2	1	2	2	N/A	-106.27205975717378	0.9999999999999999	81.60973265885887	C7H8O4	[M - H2O + H]+	IRWXAQUHNSXDCF	InChI=1S/C7H8O4/c1-5(4-7(10)11)2-3-6(8)9/h2-3H,1,4H2,(H,8,9)(H,10,11)	null	C=C(CC(=O)O)C=CC(=O)O	0.699999988	131248817	PubChem:(131248817);KEGG Mine	8589934594	139.0389404296875	587.589	147_doliocarpus-ecotype-pos-sirius_187	187
100	1	1	1	1	0.26264390250658964	-135.8420160550411	0.0	42.733940495177926	C10H15N3O5	[M + H]+	LDQSECOOJYTWPN	InChI=1S/C10H15N3O5/c14-6-3-11-7(1-2-8(15)12-4-6)10(18)13-5-9(16)17/h7,11H,1-5H2,(H,12,15)(H,13,18)(H,16,17)	2-[(3,9-dioxo-1,5-diazonane-6-carbonyl)amino]acetic acid	C1CC(=O)NCC(=O)CNC1C(=O)NCC(=O)O	-4.30000019	20678402	PubChem:(20678402)	2	258.1081237792969	41.071	469_doliocarpus-ecotype-pos-sirius_634	634
101	1	1	2	2	0.2616400190116708	-74.28640108825628	0.9999999999999999	128.06516538338582	C11H14O5	[M - H2O + H]+	AZKVWQKMDGGDSV	InChI=1S/C11H14O5/c1-15-10(13)8-5-16-11(14)9-6(4-12)2-3-7(8)9/h2,5,7,9,11-12,14H,3-4H2,1H3	Genipin	COC(=O)C1=COC(C2C1CC=C2CO)O	-0.699999988	23340;442424;6325197;12310085;10059623;25271870;40491676;40491677;44144320;53670235;69325260;73265201;98047565;98637399;118060469;134448282	HMDB:(35830);SuperNatural:(SN00243303 SN00002471 SN00011368 SN00011367 SN00000222);ZINC bio:(ZINC00004358 ZINC01681500 ZINC04720696 ZINC04720697);additional;MeSH:(442424);PubMed;COCONUT:(CNP0231068);KNApSAcK:(321);Natural Products:(UNPD177840 UNPD70448 UNPD107085 UNPD57378);PubChem:(23340 442424 6325197 12310085 10059623 25271870 40491676 40491677 44144320 53670235 69325260 73265201 98047565 9863…	87613822	209.08075714111328	250.43800000000002	319_doliocarpus-ecotype-pos-sirius_406	406
N/A	2	1	2	2	N/A	-91.7908967774933	0.9999999999999999	128.06516538338582	C11H12O4	[M + H]+	JVUHFFZRFHWMKJ	InChI=1S/C11H12O4/c1-8(12)15-10-6-4-3-5-9(10)7-11(13)14-2/h3-6H,7H2,1-2H3	null	CC(=O)OC1=CC=CC=C1CC(=O)OC	1.5	69127525	PubChem:(69127525)	2	209.08075714111328	250.43800000000002	319_doliocarpus-ecotype-pos-sirius_406	406
102	1	1	2	2	0.26120299138019737	-112.94099115209104	0.9999999999999999	54.797583730266	C34H62	[M + H]+	XTYFGCYYGLDOEK	InChI=1S/C34H62/c1-11-18-34(25(6)7)27(9)26(8)32(15-5)24-30(13-3)23-29(12-2)19-16-20-31(14-4)28(10)33-21-17-22-33/h11,18,26-27,29-32H,12-17,19-24H2,1-10H3	null	CCC(CCCC(CC)C(=C1CCC1)C)CC(CC)CC(CC)C(C)C(C)C(=C(C)C)C=CC	14.1999998	123437029	PubChem:(123437029)	2	471.4922637939453	484.498	545_doliocarpus-ecotype-pos-sirius_775	775
N/A	2	1	2	2	N/A	-137.01753584423673	0.9999999999999999	54.797583730266	C34H64O	[M - H2O + H]+	CBWHCXGZHUWEJX	InChI=1S/C34H64O/c1-2-3-4-5-6-7-8-9-10-11-12-13-14-15-16-17-18-19-20-21-22-23-24-25-26-27-28-29-30-31-32-33-34-35/h30-31,33H,2-29,32H2,1H3	null	CCCCCCCCCCCCCCCCCCCCCCCCCCCCCC=CCC=C=O	17.1000004	57296490	PubChem:(57296490)	2	471.4922637939453	484.498	545_doliocarpus-ecotype-pos-sirius_775	775
103	1	1	1	1	0.2604178691440502	-70.21020870211875	0.0	151.35899087627257	C15H16O2	[M + H]+	BAZPTULNRAHEBC	InChI=1S/C15H16O2/c1-5-7-9-13-11(4)14(16)12(8-6-2)10(3)15(13)17/h5-9H,1H2,2-4H3	null	CC=CC1=C(C(=O)C(=C(C1=O)C)C=CC=C)C	3.20000005	134455992	PubChem:(134455992)	2	229.1220932006836	242.763	125_doliocarpus-ecotype-pos-sirius_157	157
104	1	1	2	2	0.25724330517745364	-56.545765607709576	0.9999999999999999	153.35836812746444	C13H14O3	[M + H]+	RKOJDTTXNIHDBO	InChI=1S/C13H14O3/c1-3-9-16-12-7-6-11(5-4-8-14)10-13(12)15-2/h3-8,10H,1,9H2,2H3	null	COC1=C(C=CC(=C1)C=CC=O)OCC=C	2.4000001	79331397	PubChem:(79331397)	2	219.10157775878906	324.671	23_doliocarpus-ecotype-pos-sirius_32	32
N/A	2	1	2	2	N/A	-82.33311940657008	0.9999999999999999	153.35836812746444	C13H16O4	[M - H2O + H]+	HXGDHLQDFQGCMP	InChI=1S/C13H16O4/c1-10(14)9-17-7-6-11-4-5-12(15-2)13(8-11)16-3/h4-8,14H,1,9H2,2-3H3	null	COC1=C(C=C(C=C1)C=COCC(=C)O)OC	2.34740543		KEGG Mine	8589934592	219.10157775878906	324.671	23_doliocarpus-ecotype-pos-sirius_32	32
105	1	1	1	1	0.25712511417315614	-1.3913904164709263	0.0	60.79264010070171	C18H39NO3	[M + H]+	AERBNCYCJBRYDG	InChI=1S/C18H39NO3/c1-2-3-4-5-6-7-8-9-10-11-12-13-14-17(21)18(22)16(19)15-20/h16-18,20-22H,2-15,19H2,1H3	phytosphingosine	CCCCCCCCCCCCCCC(C(C(CO)N)O)O	4.5999999	122121;248575;12314234;10892490;10892491;11544231;10936149;11688287;11099168;11290089;15971470;56927898;58312003;71357922;89371037;100977523;123143330;129630743;131698681	HMDB:(4610);SuperNatural:(SN00316775 SN00355444 SN00240284);ZINC bio:(ZINC08437018 ZINC59066904);additional;MeSH:(122121 10892491 11099168 11544231);Plantcyc:(MONO-VINYL-PROTOCHLOROPHYLLIDE-A PHYTOSPINGOSINE);PubMed;NORMAN:(NS00009822);COCONUT:(CNP0274802);KNApSAcK:(7543);Natural Products:(UNPD168973 UNPD74655 UNPD186473);PubChem:(122121 248575 12314234 10892490 10892491 11544231 10936149 1168828…	88074622	318.30010986328125	315.584	46_doliocarpus-ecotype-pos-sirius_61	61
106	1	1	2	2	0.25321973575118056	-102.45284929359882	0.9738693467336684	62.63368367152529	C17H20O9	[M - H2O + H]+	GDTNFLAYGWVXQH	InChI=1S/C17H20O9/c1-9(19)23-14-13(21)12(8-18)25-17(15(14)24-10(2)20)26-16(22)11-6-4-3-5-7-11/h3-7,12-15,17-18,21H,8H2,1-2H3	null	CC(=O)OC1C(C(OC(C1OC(=O)C)OC(=O)C2=CC=CC=C2)CO)O	0.800000012	102467493	PubChem:(102467493)	2	351.1072082519531	277.075	635_doliocarpus-ecotype-pos-sirius_945	945
N/A	2	1	2	2	N/A	-149.30925442402886	0.9738693467336684	62.63368367152529	C17H18O8	[M + H]+	CDKNNEVEMGAEEV	InChI=1S/C17H18O8/c1-9(18)22-14-13(25-16(20)11-6-4-3-5-7-11)12-8-21-17(24-12)15(14)23-10(2)19/h3-7,12-15,17H,8H2,1-2H3	[(1R,2R,3S,4R,5R)-3,4-diacetyloxy-6,8-dioxabicyclo[3.2.1]octan-2-yl] benzoate	CC(=O)OC1C(C2COC(C1OC(=O)C)O2)OC(=O)C3=CC=CC=C3	1.20000005	11291034	PubChem:(11291034)	2	351.1072082519531	277.075	635_doliocarpus-ecotype-pos-sirius_945	945
107	1	1	2	2	0.2516066195240977	-32.46070217855296	0.9999999999999999	83.25157573248192	C7H6O3	[M + H]+	IBGBGRVKPALMCQ	InChI=1S/C7H6O3/c8-4-5-1-2-6(9)7(10)3-5/h1-4,9-10H	ACMC-20mvlo	C1=CC(=C(C=C1C=O)O)O	0.730617762	8768;16109935;16109959;57734005;76972997;131849967	HMDB:(59965);PubChem class - food;SuperNatural:(SN00042635);ZINC bio:(ZINC00013245);additional;MeSH:(8768);Plantcyc:(CPD-7616);PubMed;NORMAN:(NS00015818);COCONUT:(CNP0203672);KNApSAcK:(18099);Natural Products:(UNPD138745);PubChem:(8768 16109935 16109959 57734005 76972997 131849967);YMDB Mine;CHEBI:(50205);PubChem class - bio and metabolites;EcoCyc Mine;KEGG:(C16700);PubChem class - safety and tox…	51761834366	139.03890991210938	40.957	65_doliocarpus-ecotype-pos-sirius_85	85
N/A	2	1	2	2	N/A	-98.47463009821696	0.9999999999999999	83.25157573248192	C7H8O4	[M - H2O + H]+	IRWXAQUHNSXDCF	InChI=1S/C7H8O4/c1-5(4-7(10)11)2-3-6(8)9/h2-3H,1,4H2,(H,8,9)(H,10,11)	null	C=C(CC(=O)O)C=CC(=O)O	0.699999988	131248817	PubChem:(131248817);KEGG Mine	8589934594	139.03890991210938	40.957	65_doliocarpus-ecotype-pos-sirius_85	85
108	1	1	1	2	0.25010721499386573	-6.711920416158855	0.9999999999999999	17.870571964359502	C12H27N	[M + H]+	IMFACGCPASFAPR	InChI=1S/C12H27N/c1-4-7-10-13(11-8-5-2)12-9-6-3/h4-12H2,1-3H3	Tributilamina	CCCCN(CCCC)CCCC	4.0	7622;3724478;101337508	NORMAN:(NS00000551);PubChem:(7622 3724478 101337508);CHEBI:(38905);Maconda:(CON00112);additional;PubChem class - bio and metabolites;HSDB:(102-82-9);MeSH:(7622);PubChem class - safety and toxic;Training Set;PubMed	84690534	186.2216339111328	286.354	224_doliocarpus-ecotype-pos-sirius_279	279
109	1	1	2	2	0.2500842054142555	-13.09499184175396	0.9999999999999999	63.570155134487926	C9H12O3	[M - H2O + H]+	XHUBSJRBOQIZNI	InChI=1S/C9H12O3/c1-12-9-6-7(4-5-10)2-3-8(9)11/h2-3,6,10-11H,4-5H2,1H3	Homovanillic alcohol	COC1=C(C=CC(=C1)CCO)O	1.40192688	16928	HMDB:(38925);SuperNatural:(SN00264289);ZINC bio:(ZINC00388293);additional;MeSH:(16928);PubMed;NORMAN:(NS00027490);COCONUT:(CNP0423217);Natural Products:(UNPD51145);PubChem:(16928);PubChem class - bio and metabolites;PubChem class - safety and toxic;YMDB:(1712);Training Set;KEGG Mine	8677875790	151.07533264160156	244.29499999999996	43_doliocarpus-ecotype-pos-sirius_57	57
N/A	2	1	2	2	N/A	-37.466921825076085	0.9999999999999999	63.570155134487926	C9H10O2	[M + H]+	YOMSJEATGXXYPX	InChI=1S/C9H10O2/c1-3-7-4-5-8(10)9(6-7)11-2/h3-6,10H,1H2,2H3	Allspice	COC1=C(C=CC(=C1)C=C)O	2.02967095	332;139026123	HMDB:(13744);PubChem class - food;SuperNatural:(SN00156511);ZINC bio:(ZINC01849800);additional;MeSH:(332);Plantcyc:(CPD-1072);PubMed;NORMAN:(NS00005168);COCONUT:(CNP0357819);KNApSAcK:(29546);Natural Products:(UNPD42611);PubChem:(332 139026123);CHEBI:(42438);PubChem class - bio and metabolites;EcoCyc Mine;KEGG:(C17883);PubChem class - safety and toxic;YMDB:(1624);Training Set;Biocyc:(CPD-1072)	17402161534	151.07533264160156	244.29499999999996	43_doliocarpus-ecotype-pos-sirius_57	57
110	1	1	2	2	0.24852141019407015	-37.40975607147052	0.9999999999999999	72.75686912205447	C10H10O3	[M + H]+	DKZBBWMURDFHNE	InChI=1S/C10H10O3/c1-13-10-7-8(3-2-6-11)4-5-9(10)12/h2-7,12H,1H3	bmse000422	COC1=C(C=CC(=C1)C=CC=O)O	1.63574791	9984;5280536;5352904;10866923;16109952;101685503	HMDB:(141782);PubChem class - food;SuperNatural:(SN00156128);ZINC bio:(ZINC01529491);additional;MeSH:(9984 5280536);Plantcyc:(CONIFERYL-ALDEHYDE);PubMed;NORMAN:(NS00022205);COCONUT:(CNP0326347);KNApSAcK:(35949);Natural Products:(UNPD224637 UNPD167968);PubChem:(9984 5280536 5352904 10866923 16109952 101685503);CHEBI:(16547);PubChem class - bio and metabolites;KEGG:(C02666);Training Set;Biocyc:(CON…	155117950	179.07015991210938	248.905	130_doliocarpus-ecotype-pos-sirius_165	165
N/A	2	1	2	2	N/A	-63.000259048493405	0.9999999999999999	72.75686912205447	C10H12O4	[M - H2O + H]+	NPNAJGCZQBQWQZ	InChI=1S/C10H12O4/c1-14-9-6-7(3-2-4-11)5-8(12)10(9)13/h2-3,5-6,11-13H,4H2,1H3	5-Hydroxyconiferyl alcohol	COC1=CC(=CC(=C1O)O)C=CCO	0.899999976	443704;5282095;16109945	COCONUT:(CNP0359831);HMDB:(60398);KNApSAcK:(7337);PubChem:(443704 5282095 16109945);CHEBI:(86068 31135);PubChem class - bio and metabolites;MeSH:(5282095);KEGG:(C12205);Plantcyc:(5-HYDROXY-CONIFERYL-ALCOHOL);PubMed;Biocyc:(5-HYDROXY-CONIFERYL-ALCOHOL)	19007870	179.07015991210938	248.905	130_doliocarpus-ecotype-pos-sirius_165	165
111	1	1	2	4	0.24760513259043815	-84.86159282152778	0.09346733668341708	23.875972202198692	C17H28O14	[M - H2O + H]+	IGPQZCYCCHWUNW	InChI=1S/C17H28O14/c18-4-7-12(24)15(27)17(6-19,30-7)31-16-14(26)13(25)11(23)8(29-16)5-28-10(22)3-1-2-9(20)21/h7-8,11-16,18-19,23-27H,1-6H2,(H,20,21)	5-[[(2R,3S,4S,5R,6R)-6-[(2S,3S,4S,5R)-3,4-dihydroxy-2,5-bis(hydroxymethyl)oxolan-2-yl]oxy-3,4,5-trihydroxyoxan-2-yl]methoxy]-5-oxopentanoic acid	C(CC(=O)O)CC(=O)OCC1C(C(C(C(O1)OC2(C(C(C(O2)CO)O)O)CO)O)O)O	-3.87268591	11989796	PubChem:(11989796)	2	439.1416931152344	34.98	111_doliocarpus-ecotype-pos-sirius_140	140
N/A	2	1	2	4	N/A	-97.2238153558125	0.09346733668341708	23.875972202198692	C17H26O13	[M + H]+	LYPCBYFWCROWTI	InChI=1S/C17H26O13/c1-26-14(24)5-4-27-16(9-6(2-18)28-15(25)11(21)8(5)9)30-17-13(23)12(22)10(20)7(3-19)29-17/h4,6-13,15-23,25H,2-3H2,1H3	null	COC(=O)C1=COC(C2C1C(C(OC2CO)O)O)OC3C(C(C(C(O3)CO)O)O)O	-3.25370741		KEGG Mine	8589934592	439.1416931152344	34.98	111_doliocarpus-ecotype-pos-sirius_140	140
112	1	1	2	2	0.24663747533253352	-40.842215778226944	0.9999999999999999	80.99403207984187	C6H9NO4	[M - H2O + H]+	GZOVEPYOCJWRFC	InChI=1S/C6H9NO4/c7-4(6(10)11)2-1-3(2)5(8)9/h2-4H,1,7H2,(H,8,9)(H,10,11)	Tocris-0332	C1C(C1C(=O)O)C(C(=O)O)N	-3.4000001	1271;5310956;5310957;5310958;6603764;9815272;13798555;13798556;13798557;11321107;21580184;44328045;44345326;57517380;66762457;68337932;68337933;89003126;89742716;101432878;101997084;130754198;130768707;131026530;133639099	COCONUT:(CNP0302329);HMDB:(34442);Natural Products:(UNPD10571 UNPD159066 UNPD2215);PubChem:(1271 5310956 5310957 5310958 6603764 9815272 13798555 13798556 13798557 11321107 21580184 44328045 44345326 57517380 66762457 68337932 68337933 89003126 89742716 101432878 101997084 130754198 130768707 131026530 133639099);SuperNatural:(SN00341474 SN00243579);ZINC bio:(ZINC02558026 ZINC02559032 ZINC0256771…	19980366	142.04989624023438	57.933	424_doliocarpus-ecotype-pos-sirius_553	553
N/A	2	1	2	2	N/A	-115.12946491087455	0.9999999999999999	80.99403207984187	C6H7NO3	[M + H]+	RYVGNGNCDAFULE	InChI=1S/C6H7NO3/c1-2-4(3-7)5(8)6(9)10/h4H,2H2,1H3,(H,9,10)	3-cyano-2-oxopentanoic acid	CCC(C#N)C(=O)C(=O)O	0.5	19692992	PubChem:(19692992)	2	142.04989624023438	57.933	424_doliocarpus-ecotype-pos-sirius_553	553
113	1	1	2	4	0.2466105943345535	-73.2794116610014	0.23768844221105528	14.807144778819463	C11H11NO6	[M + H]+	JMJWCANHASMNST	InChI=1S/C11H11NO6/c13-8-4-2-1-3-6(8)10(16)12-7(11(17)18)5-9(14)15/h1-4,7,13H,5H2,(H,12,16)(H,14,15)(H,17,18)	Aspartic acid, N-salicyloyl-	C1=CC=C(C(=C1)C(=O)NC(CC(=O)O)C(=O)O)O	0.5	3043783;4520077;81640219	COCONUT:(CNP0303008);HMDB:(39506);Natural Products:(UNPD59387);PubChem:(3043783 4520077 81640219);SuperNatural:(SN00383617);ZINC bio:(ZINC04800918 ZINC04800919);PubChem class - bio and metabolites;PubChem class - safety and toxic	87072778	254.065673828125	241.83699999999996	368_doliocarpus-ecotype-pos-sirius_473	473
N/A	2	1	2	4	N/A	-243.7726922530063	0.23768844221105528	14.807144778819463	C11H13NO7	[M - H2O + H]+	UTQRNLJBTGEZOW	InChI=1S/C11H13NO7/c12-6-1-2-7(8(13)5-6)10(15)19-9(14)3-4-11(16,17)18/h1-2,5,13,16-18H,3-4,12H2	null	C1=CC(=C(C=C1N)O)C(=O)OC(=O)CCC(O)(O)O	-0.201557189	57111542	PubChem:(57111542)	2	254.065673828125	241.83699999999996	368_doliocarpus-ecotype-pos-sirius_473	473
114	1	1	2	2	0.24626862292643267	-11.051507984097505	0.9999999999999999	70.27053861264704	C12H24O2	[M + H]+	POULHZVOKOAJMA	InChI=1S/C12H24O2/c1-2-3-4-5-6-7-8-9-10-11-12(13)14/h2-11H2,1H3,(H,13,14)	dodecoate	CCCCCCCCCCCC(=O)O	4.35856056	3893;450626;4149208;10512327;12227347;12227348;12227349;11252659;20687692;16212944;16213294;16213334;16217355;16217341;71308915;71308916;71309940;71479986;129180172;132426964	HMDB:(638);PubChem class - food;SuperNatural:(SN00280806 SN00002059);ZINC bio:(ZINC01529498);additional;HSDB:(143-07-7);MeSH:(3893);Plantcyc:(DODECANOATE);PubMed;NORMAN:(NS00008441);COCONUT:(CNP0201101 CNP0303017);KNApSAcK:(1221);Natural Products:(UNPD141768);PubChem:(3893 450626 4149208 10512327 12227347 12227348 12227349 11252659 20687692 16212944 16213294 16213334 16217355 16217341 71308915 71…	255830910	201.18482208251953	573.748	652_doliocarpus-ecotype-pos-sirius_983	983
N/A	2	1	2	2	N/A	-69.77773517098653	0.9999999999999999	70.27053861264704	C12H26O3	[M - H2O + H]+	KUCGXMKIZFEAGB	InChI=1S/C12H26O3/c13-10-7-5-3-1-2-4-6-8-12(15)9-11-14/h12-15H,1-11H2	null	C(CCCCC(CCO)O)CCCCO	2.20000005	54013651	PubChem:(54013651)	2	201.18482208251953	573.748	652_doliocarpus-ecotype-pos-sirius_983	983
115	1	1	1	6	N/A	-517.2906898090101	0.47336683417085434	39.64793646147895	C11H11N3O9	[M + H]+	DPDZZRLKSLHRCI	InChI=1S/C11H11N3O9/c1-3-22-11(15)6(2)23-10-8(13(18)19)4-7(12(16)17)5-9(10)14(20)21/h4-6H,3H2,1-2H3	ethyl 2-(2,4,6-trinitrophenoxy)propanoate	CCOC(=O)C(C)OC1=C(C=C(C=C1[N+](=O)[O-])[N+](=O)[O-])[N+](=O)[O-]	2.0999999	299026;98524732;98524733	PubChem:(299026 98524732 98524733)	2	330.0584716796875	48.671	411_doliocarpus-ecotype-pos-sirius_534	534
116	1	1	2	3	N/A	-125.34508486107106	0.135678391959799	53.51742818250553	C23H20O10	[M + H]+	FYQFGPXCVPNXLM	InChI=1S/C23H20O10/c1-9-2-10(3-15(26)20(9)29)22-19(8-13-14(25)6-12(24)7-18(13)32-22)33-23(31)11-4-16(27)21(30)17(28)5-11/h2-7,19,22,24-30H,8H2,1H3	null	CC1=CC(=CC(=C1O)O)C2C(CC3=C(C=C(C=C3O2)O)O)OC(=O)C4=CC(=C(C(=C4)O)O)O	2.9000001	9897483	PubChem:(9897483);YMDB Mine	34359738370	457.1124572753906	276.475	58_doliocarpus-ecotype-pos-sirius_76	76
N/A	2	1	2	3	N/A	-302.17384566658654	0.135678391959799	53.51742818250553	C23H22O11	[M - H2O + H]+	VTAJPRWLLGFCBK	InChI=1S/C23H22O11/c1-9(25)32-23-20(31)19(30)16(8-24)34-22(23)18-13(28)6-12(27)17-14(29)7-15(33-21(17)18)10-2-4-11(26)5-3-10/h2-7,16,19-20,22-24,26-28,30-31H,8H2,1H3	Vitexin 2''''-acetate	CC(=O)OC1C(C(C(OC1C2=C(C=C(C3=C2OC(=CC3=O)C4=CC=C(C=C4)O)O)O)CO)O)O	0.800000012	44257693;52935510	COCONUT:(CNP0201146);KNApSAcK:(6369);Natural Products:(UNPD15428 UNPD7074);PubChem:(44257693 52935510)	2129938	457.1124572753906	276.475	58_doliocarpus-ecotype-pos-sirius_76	76
117	1	1	2	2	0.2426956041253984	-58.01990922059662	0.9999999999999999	72.00653336272671	C29H58O	[M + H]+	GNPFGMNMMJSOBB	InChI=1S/C29H58O/c1-23(2)13-9-15-25(5)17-11-19-27(7)21-29(30)22-28(8)20-12-18-26(6)16-10-14-24(3)4/h23-28H,9-22H2,1-8H3	null	CC(C)CCCC(C)CCCC(C)CC(=O)CC(C)CCCC(C)CCCC(C)C	12.1999998	129727623	PubChem:(129727623)	2	423.454833984375	30.232	730_doliocarpus-ecotype-pos-sirius_1171	1171
N/A	2	1	2	2	N/A	-218.323798295516	0.9999999999999999	72.00653336272671	C29H60O2	[M - H2O + H]+	SDYHTVTYXRVLRV	InChI=1S/C29H60O2/c1-3-5-7-9-11-13-15-17-19-21-23-25-27-29(31)28(30)26-24-22-20-18-16-14-12-10-8-6-4-2/h28-31H,3-27H2,1-2H3	null	CCCCCCCCCCCCCCC(C(CCCCCCCCCCCCC)O)O	12.8999996	91509633	PubChem:(91509633);PubMed	66	423.454833984375	30.232	730_doliocarpus-ecotype-pos-sirius_1171	1171
118	1	1	2	2	0.24115141810708457	-13.097003512202752	0.9999999999999999	68.07081815788467	C10H20O2	[M + H]+	GHVNFZFCNZKVNT	InChI=1S/C10H20O2/c1-2-3-4-5-6-7-8-9-10(11)12/h2-9H2,1H3,(H,11,12)	decylate	CCCCCCCCCC(=O)O	3.46013498	2969;450633;4678093;12209362;12209363;10899155;10975973;11073915;10419680;16213405;16217385;25210159;45934034;71309272;101941139;129776640;131869334;132427169;135373094	HMDB:(511);PubChem class - food;SuperNatural:(SN00396105 SN00002048);ZINC bio:(ZINC01529229);additional;HSDB:(334-48-5);MeSH:(2969);Plantcyc:(CPD-3617);PubMed;NORMAN:(NS00005224);COCONUT:(CNP0083554 CNP0213238);KNApSAcK:(1213);Natural Products:(UNPD103170);PubChem:(2969 450633 4678093 12209362 12209363 10899155 10975973 11073915 10419680 16213405 16217385 25210159 45934034 71309272 101941139 1297…	255830910	173.1536865234375	484.213	508_doliocarpus-ecotype-pos-sirius_710	710
N/A	2	1	2	2	N/A	-99.09168177397216	0.9999999999999999	68.07081815788467	C10H22O3	[M - H2O + H]+	AYDRGBHGXSVAGT	InChI=1S/C10H22O3/c1-9(12)5-4-7-10(13)6-2-3-8-11/h9-13H,2-8H2,1H3	null	CC(CCCC(CCCCO)O)O	0.800000012	10607715	PubChem:(10607715)	2	173.1536865234375	484.213	508_doliocarpus-ecotype-pos-sirius_710	710
119	1	1	2	2	0.23820869662191327	-59.07239367435144	0.9999999999999999	106.520937406995	C8H13NO4	[M + H]+	QSRUAKBTZTXXLM	InChI=1S/C8H13NO4/c1-5(9-6(2)10)7(11)3-4-8(12)13/h5H,3-4H2,1-2H3,(H,9,10)(H,12,13)	null	CC(C(=O)CCC(=O)O)NC(=O)C	-0.899999976	49866656;54584716;75310435	COCONUT:(CNP0216839);PubChem:(49866656 54584716 75310435);additional;PubChem class - bio and metabolites;Training Set;PubMed	19415106	188.0916519165039	65.592	378_doliocarpus-ecotype-pos-sirius_488	488
N/A	2	1	2	2	N/A	-72.49777221321801	0.9999999999999999	106.520937406995	C8H15NO5	[M - H2O + H]+	KJFMJKPKLCLKSF	InChI=1S/C8H15NO5/c1-5(12)9-6(4-11)8(14)7(13)2-3-10/h4,6-8,10,13-14H,2-3H2,1H3,(H,9,12)	null	CC(=O)NC(C=O)C(C(CCO)O)O	-2.5	101002095	PubChem:(101002095)	2	188.0916519165039	65.592	378_doliocarpus-ecotype-pos-sirius_488	488
120	1	1	1	2	0.23770289981504392	-102.5086678035168	0.9271356783919598	50.49510149049667	C17H31NO13	[M + H]+	WDAXQYKKDJPLFF	InChI=1S/C17H31NO13/c1-6(21)18-10-13(25)11(23)8(3-20)30-16(10)29-5-9-12(24)14(26)15(27)17(31-9)28-4-7(22)2-19/h7-17,19-20,22-27H,2-5H2,1H3,(H,18,21)	null	CC(=O)NC1C(C(C(OC1OCC2C(C(C(C(O2)OCC(CO)O)O)O)O)CO)O)O	-5.5	91857386	PubChem:(91857386)	2	458.1864929199219	250.43800000000002	353_doliocarpus-ecotype-pos-sirius_456	456
121	1	1	1	1	0.23742623926824402	-195.97868538747676	0.0	51.6155105043396	C16H18N2O6	[M + H]+	NSMBAYOMXNTRDZ	InChI=1S/C16H18N2O6/c19-14(20)6-4-2-1-3-5-9-17-15(21)12-8-7-11(18(23)24)10-13(12)16(17)22/h7-8,10H,1-6,9H2,(H,19,20)	null	C1=CC2=C(C=C1[N+](=O)[O-])C(=O)N(C2=O)CCCCCCCC(=O)O	2.4000001	66842600	PubChem:(66842600)	2	335.1235046386719	225.864	462_doliocarpus-ecotype-pos-sirius_625	625
122	1	1	2	6	0.23595549072204147	-179.7756548974687	0.8527638190954774	85.07223648636491	C21H37NO11	[M - H2O + H]+	OSEWMTBWHFBRND	InChI=1S/C21H37NO11/c1-2-13(24)22-9-7-5-3-4-6-8-11-14(25)16(27)18(29)20(31-11)33-21-19(30)17(28)15(26)12(10-23)32-21/h2,11-12,14-21,23,25-30H,1,3-10H2,(H,22,24)	null	C=CC(=O)NCCCCCCCC1C(C(C(C(O1)OC2C(C(C(C(O2)CO)O)O)O)O)O)O	-1.60000002	101134989	PubChem:(101134989)	2	462.2333068847656	240.305	468_doliocarpus-ecotype-pos-sirius_632	632
N/A	2	1	2	6	N/A	-229.8189283568496	0.8527638190954774	85.07223648636491	C21H35NO10	[M + H]+	SPUJXKWEHUZBMM	InChI=1S/C21H35NO10/c1-13(23)22-18-20(31-16(4)26)19(30-15(3)25)17(12-29-14(2)24)32-21(18)28-11-9-7-6-8-10-27-5/h17-21H,6-12H2,1-5H3,(H,22,23)	null	CC(=O)NC1C(C(C(OC1OCCCCCCOC)COC(=O)C)OC(=O)C)OC(=O)C	0.400000006	131997541	PubChem:(131997541)	2	462.2333068847656	240.305	468_doliocarpus-ecotype-pos-sirius_632	632
123	1	1	2	5	0.235261974895169	-138.98986949212315	0.13266331658291458	30.644570337827297	C28H40N2O2	[M - H2O + H]+	OFZBHNDBZJLOIM	InChI=1S/C28H40N2O2/c1-3-25-29-27(31)23-21-19-17-15-13-11-9-7-5-6-8-10-12-14-16-18-20-22-24-28(32)30-26-4-2/h1-2H,9-26H2,(H,29,31)(H,30,32)	null	C#CCNC(=O)CCCCCCCCC#CC#CCCCCCCCCC(=O)NCC#C	6.5	58274169	PubChem:(58274169)	2	419.30165100097656	327.753	194_doliocarpus-ecotype-pos-sirius_244	244
N/A	2	1	2	5	N/A	-178.72912242313615	0.13266331658291458	30.644570337827297	C28H38N2O	[M + H]+	BCACWKVARCZYQE	InChI=1S/C28H38N2O/c31-28(27-17-19-29(20-18-27)22-25-12-6-2-7-13-25)30(23-26-14-8-3-9-15-26)21-16-24-10-4-1-5-11-24/h1,3-5,8-11,14-15,25,27H,2,6-7,12-13,16-23H2	N-benzyl-1-(cyclohexylmethyl)-N-phenethylpiperidine-4-carboxamide	C1CCC(CC1)CN2CCC(CC2)C(=O)N(CCC3=CC=CC=C3)CC4=CC=CC=C4	6.0	2903536;7299308	PubChem:(2903536 7299308)	2	419.30165100097656	327.753	194_doliocarpus-ecotype-pos-sirius_244	244
124	1	1	2	2	0.2333298823544524	-91.71382925709862	0.9999999999999999	77.0684184591662	C10H19NO7	[M + H]+	VCLMVHUZGUYCHH	InChI=1S/C10H19NO7/c11-5-8(16)7(15)4(2-13)17-10(5)18-9-3(1-12)6(9)14/h3-10,12-16H,1-2,11H2	null	C(C1C(C1OC2C(C(C(C(O2)CO)O)O)N)O)O	-3.0	132022293	PubChem:(132022293)	2	266.1234130859375	36.353	428_doliocarpus-ecotype-pos-sirius_560	560
N/A	2	1	2	2	N/A	-99.73049168803368	0.9999999999999999	77.0684184591662	C10H21NO8	[M - H2O + H]+	ZWEMLHBYESCFQA	InChI=1S/C10H21NO8/c11-7(1-2-8(15)16)19-4-6(14)10(18)9(17)5(13)3-12/h5-7,9-10,12-14,17-18H,1-4,11H2,(H,15,16)	null	C(CC(=O)O)C(N)OCC(C(C(C(CO)O)O)O)O	-6.30000019	87470697	PubChem:(87470697)	2	266.1234130859375	36.353	428_doliocarpus-ecotype-pos-sirius_560	560
125	1	1	2	2	0.23067295556343953	-25.925323558998244	0.9999999999999999	34.223119551494854	C6H6O3	[M - H2O + H]+	NOEGNKMFWQHSLB	InChI=1S/C6H6O3/c7-3-5-1-2-6(4-8)9-5/h1-3,8H,4H2	Epitope ID:136033	C1=C(OC(=C1)C=O)CO	0.436229497	237332;46781825	HMDB:(34355);PubChem class - food;SuperNatural:(SN00156020);ZINC bio:(ZINC00900788);HSDB:(67-47-0);MeSH:(237332);PubMed;NORMAN:(NS00014938);COCONUT:(CNP0222574);KNApSAcK:(29547);Natural Products:(UNPD172457);PubChem:(237332 46781825);YMDB Mine;CHEBI:(412516);PubChem class - bio and metabolites;KEGG:(C11101);PubChem class - safety and toxic;PubChem class - drug;Biocyc:(CPD-11572)	34614848382	109.02841186523438	167.698	371_doliocarpus-ecotype-pos-sirius_478	478
N/A	2	1	2	2	N/A	-44.33092061193231	0.9999999999999999	34.223119551494854	C6H4O2	[M + H]+	QDLVUUTUAXLEQP	InChI=1S/C6H4O2/c7-5-3-1-2-4-6(5)8/h1-3H,(H-,7,8)/p+1	null	C1=C[C+]=C(C(=C1)O)O	0.0	123879816	PubChem:(123879816)	2	109.02841186523438	167.698	371_doliocarpus-ecotype-pos-sirius_478	478
126	1	1	2	4	N/A	-220.97838044282125	0.9532663316582917	39.38023211124752	C15H28N4O5	[M - H2O + H]+	SRUHOCAZJOZPGK	InChI=1S/C15H28N4O5/c1-5-9(4)12(16)14(23)19-13(8(2)3)15(24)18-6-10(20)17-7-11(21)22/h8-9,12-13H,5-7,16H2,1-4H3,(H,17,20)(H,18,24)(H,19,23)(H,21,22)	ACMC-20mzjt	CCC(C)C(C(=O)NC(C(C)C)C(=O)NCC(=O)NCC(=O)O)N	-0.819912016	19788422;71354343	PubChem:(19788422 71354343)	2	327.2012023925781	247.37	432_doliocarpus-ecotype-pos-sirius_572	572
N/A	2	1	2	4	N/A	-277.1287604808608	0.9532663316582917	39.38023211124752	C15H26N4O4	[M + H]+	PJYUKQDNLOCOCO	InChI=1S/C15H26N4O4/c20-14(13-16-5-9-22-10-6-16)17-1-3-18(4-2-17)15(21)19-7-11-23-12-8-19/h1-13H2	null	C1CN(CCN1C(=O)CN2CCOCC2)C(=O)N3CCOCC3	-1.70000005	128687039	PubChem:(128687039)	2	327.2012023925781	247.37	432_doliocarpus-ecotype-pos-sirius_572	572
127	1	1	2	2	0.22989356490631466	-60.45431266734073	0.9999999999999999	92.62285545452238	C31H60O2	[M + H]+	YGEBMTZEPHPZQK	InChI=1S/C31H60O2/c1-2-3-4-5-6-7-8-9-10-11-12-13-14-15-16-17-18-19-20-21-22-23-24-25-26-27-28-29-30-31(32)33/h9-10H,2-8,11-30H2,1H3,(H,32,33)	null	CCCCCCCCC=CCCCCCCCCCCCCCCCCCCCCC(=O)O	12.4965696	101143233	PubChem:(101143233)	2	465.4661865234375	446.576	675_doliocarpus-ecotype-pos-sirius_1035	1035
N/A	2	1	2	2	N/A	-179.05751160331064	0.9999999999999999	92.62285545452238	C31H62O3	[M - H2O + H]+	NVHDIVKXVUUIQZ	InChI=1S/C31H62O3/c1-4-7-10-12-13-16-20-25-30(32)26-21-17-14-15-18-22-27-31(33)34-28-29(23-9-6-3)24-19-11-8-5-2/h29-30,32H,4-28H2,1-3H3	null	CCCCCCCCCC(CCCCCCCCC(=O)OCC(CCCC)CCCCCC)O	12.5	125501456;125501457;125501458;125501459;132065058	PubChem:(125501456 125501457 125501458 125501459 132065058)	2	465.4661865234375	446.576	675_doliocarpus-ecotype-pos-sirius_1035	1035
128	1	1	2	2	0.2283455256093844	-9.936639808139526	0.9999999999999999	60.28601887958011	C6H13NO2	[M - H2O + H]+	SLXKOJJOQWFEFD	InChI=1S/C6H13NO2/c7-5-3-1-2-4-6(8)9/h1-5,7H2,(H,8,9)	Caplamin	C(CCC(=O)O)CCN	0.137628987	564;517030;446118;5460263;12966981;46209421;46245162;46243937;46245079;46244983;46244984;46244985;46244986;46244987;46244988;46245069;46245070;46245071;46245072;46245073;46245074;46245075;46245076;46245077;46245078;46245153;46245154;46245155;46245156;46245157;46245158;46245159;46245160;46245161;59058338;57667289;57667295;90403918	HMDB:(1901);SuperNatural:(SN00002054);ZINC bio:(ZINC01529425);additional;HSDB:(60-32-2);MeSH:(564);Plantcyc:(CPD-884);PubMed;NORMAN:(NS00014764);COCONUT:(CNP0337210);PubChem:(564 517030 446118 5460263 12966981 46209421 46245162 46243937 46245079 46244983 46244984 46244985 46244986 46244987 46244988 46245069 46245070 46245071 46245072 46245073 46245074 46245075 46245076 46245077 46245078 46245153 …	121531246	114.09135437011719	232.018	550_doliocarpus-ecotype-pos-sirius_783	783
N/A	2	1	2	2	N/A	-27.151797593227514	0.9999999999999999	60.28601887958011	C6H11NO	[M + H]+	JBKVHLHDHHXQEQ	InChI=1S/C6H11NO/c8-6-4-2-1-3-5-7-6/h1-5H2,(H,7,8)	Extrom 6m	C1CCC(=O)NCC1	0.801182628	7768;12966980;10419177;10486835;20687684;57025718;68796595;101379957;102587072;134859792	HMDB:(62769);PubChem class - food;ZINC bio:(ZINC05133576);additional;HSDB:(105-60-2);MeSH:(7768);PubMed;NORMAN:(NS00008125);COCONUT:(CNP0157959);KNApSAcK:(318);Natural Products:(UNPD138376);PubChem:(7768 12966980 10419177 10486835 20687684 57025718 68796595 101379957 102587072 134859792);CHEBI:(28579);PubChem class - bio and metabolites;KEGG:(C06593);PubChem class - safety and toxic;Biocyc:(CPD-8…	221031294	114.09135437011719	232.018	550_doliocarpus-ecotype-pos-sirius_783	783
129	1	1	2	2	0.22800553004510718	-174.24728215845204	0.9552763819095479	43.194971723134046	C21H38N4O4	[M - H2O + H]+	XQIZTDGQBRFTHC	InChI=1S/C21H38N4O4/c1-7-10-19(27)23-12-9-8-11-17(16(5)26)25-20(28)15(4)24-21(29)18(22-6)13-14(2)3/h7,10,14-15,17-18,22H,8-9,11-13H2,1-6H3,(H,23,27)(H,24,29)(H,25,28)	null	CC=CC(=O)NCCCCC(C(=O)C)NC(=O)C(C)NC(=O)C(CC(C)C)NC	1.60000002	117695375	PubChem:(117695375)	2	393.28594970703125	349.244	22_doliocarpus-ecotype-pos-sirius_31	31
N/A	2	1	2	2	N/A	-382.08304945508286	0.9552763819095479	43.194971723134046	C21H36N4O3	[M + H]+	WGBTVNRRQGCQPV	InChI=1S/C21H36N4O3/c26-19(22-16-7-1-2-8-16)13-25(14-20(27)23-17-9-3-4-10-17)15-21(28)24-18-11-5-6-12-18/h16-18H,1-15H2,(H,22,26)(H,23,27)(H,24,28)	null	C1CCC(C1)NC(=O)CN(CC(=O)NC2CCCC2)CC(=O)NC3CCCC3	2.0999999	100971726	PubChem:(100971726)	2	393.28594970703125	349.244	22_doliocarpus-ecotype-pos-sirius_31	31
130	1	1	2	2	0.22749299966698383	-11.891794361210593	0.9999999999999999	96.8989192212494	C16H32O3	[M - H2O + H]+	CBWALJHXHCJYTE	InChI=1S/C16H32O3/c1-2-3-4-5-6-7-8-9-10-11-12-13-15(17)14-16(18)19/h15,17H,2-14H2,1H3,(H,18,19)	3-hydroxyhexadecanoate	CCCCCCCCCCCCCC(CC(=O)O)O	5.80000019	301590;10989404;15569776;22183159	HMDB:(10734 61658);SuperNatural:(SN00380474);additional;MeSH:(301590 15569776 22183159);PubMed;COCONUT:(CNP0076004 CNP0147037);Natural Products:(UNPD51571);PubChem:(301590 10989404 15569776 22183159);YMDB Mine;CHEBI:(38247 37250 37248 76613);PubChem class - bio and metabolites;EcoCyc Mine;Training Set;Biocyc:(CPD-9781);KEGG Mine	60150040686	255.23168182373047	71.745	480_doliocarpus-ecotype-pos-sirius_658	658
N/A	2	1	2	2	N/A	-19.51308253270648	0.9999999999999999	96.8989192212494	C16H30O2	[M + H]+	SECPZKHBENQXJG	InChI=1S/C16H30O2/c1-2-3-4-5-6-7-8-9-10-11-12-13-14-15-16(17)18/h7-8H,2-6,9-15H2,1H3,(H,17,18)	zoomarate	CCCCCCC=CCCCCCCCC(=O)O	5.75837898	4668;445638;5282745;5461012;10588002;12313928;21889155;53394425;71309704;71309721;87229078;117064741;123533281;131871180	HMDB:(3229 12328);SuperNatural:(SN00246739 SN00226427 SN00157933 SN00159315);ZINC bio:(ZINC08221009);additional;MeSH:(445638 5282745 5461012);Plantcyc:(CPD-9245);PubMed;NORMAN:(NS00015112);COCONUT:(CNP0307038 CNP0389934);KNApSAcK:(1234);Natural Products:(UNPD144994 UNPD58059 UNPD220245);PubChem:(4668 445638 5282745 5461012 10588002 12313928 21889155 53394425 71309704 71309721 87229078 117064741 1…	121629054	255.23168182373047	71.745	480_doliocarpus-ecotype-pos-sirius_658	658
131	1	1	2	2	0.2260816699975815	-4.9333776400793194	0.9999999999999999	82.51906973093665	C18H36O2	[M - H2O + H]+	QIQXTHQIDYTFRH	InChI=1S/C18H36O2/c1-2-3-4-5-6-7-8-9-10-11-12-13-14-15-16-17-18(19)20/h2-17H2,1H3,(H,19,20)	Stearate	CCCCCCCCCCCCCCCCCC(=O)O	7.05383682	5281;164708;3033836;3774129;12346568;12346575;16211897;16213464;16217427;16217539;57387008;57694191;71308957;71309010;71309172;91157233;90474155;90474170;102602215;118796525;124137281;124203165;129680600;129680601;129724936;129725714;129728272;131701216;132278473;139057051	HMDB:(827);PubChem class - food;SuperNatural:(SN00301558 SN00011441);ZINC bio:(ZINC04978673);HSDB:(57-11-4);MeSH:(5281);Plantcyc:(STEARIC_ACID);PubMed;NORMAN:(NS00010335);COCONUT:(CNP0076328 CNP0083572 CNP0396081);KNApSAcK:(1238);Natural Products:(UNPD22264 UNPD154975);PubChem:(5281 164708 3033836 3774129 12346568 12346575 16211897 16213464 16217427 16217539 57387008 57694191 71308957 71309010 71…	255306622	267.2680969238281	165.448	752_doliocarpus-ecotype-pos-sirius_1219	1219
N/A	2	1	2	2	N/A	-25.341583674759836	0.9999999999999999	82.51906973093665	C18H34O	[M + H]+	POCJDHYZGKEUPB	InChI=1S/C18H34O/c1-2-3-4-5-6-7-8-9-10-11-12-13-14-15-16-17-18-19/h9-10,12-13,19H,2-8,11,14-18H2,1H3	6,9-Octadecadien-1-ol, (6Z,9Z)-	CCCCCCCCC=CCC=CCCCCCO	6.80000019	14535441;71404566	PubChem:(14535441 71404566);PubMed	66	267.2680969238281	165.448	752_doliocarpus-ecotype-pos-sirius_1219	1219
132	1	1	1	1	0.2255233300068309	-161.72576192894692	0.0030150753768844224	27.772138789472795	C13H12O7	[M + Na]+	KIPYJUXVMOHHRE	InChI=1S/C13H12O7/c14-6-3-7(15)11(8(16)4-6)12(19)5-1-9(17)13(20)10(18)2-5/h1-4,9,13-18,20H	null	C1=C(C=C(C(C1O)O)O)C(=O)C2=C(C=C(C=C2O)O)O	-0.412907392		KEGG Mine	8589934592	303.0495910644531	291.04	38_doliocarpus-ecotype-pos-sirius_50	50
133	1	1	2	2	0.22515078782304	-35.19629038473478	0.9999999999999999	76.26861465799045	C6H6O4	[M + H]+	BEJNERDRQOWKJM	InChI=1S/C6H6O4/c7-2-4-1-5(8)6(9)3-10-4/h1,3,7,9H,2H2	kojic acid	C1=C(OC=C(C1=O)O)CO	-0.899999976	3840;25202640	HMDB:(32923);SuperNatural:(SN00020557);ZINC bio:(ZINC13831818);additional;HSDB:(501-30-4);MeSH:(3840);PubMed;NORMAN:(NS00013805);COCONUT:(CNP0086085 CNP0328434);KNApSAcK:(41026);Natural Products:(UNPD92166);PubChem:(3840 25202640);CHEBI:(43572);PubChem class - bio and metabolites;KEGG:(C14516);PubChem class - safety and toxic;Training Set;PubChem class - drug;Biocyc:(KOJIC-ACID)	121432958	143.03387451171875	61.003	232_doliocarpus-ecotype-pos-sirius_290	290
N/A	2	1	2	2	N/A	-57.209058363503196	0.9999999999999999	76.26861465799045	C6H8O5	[M - H2O + H]+	DFWBBISIYLUSQA	InChI=1S/C6H8O5/c7-2-1-4(9)6(11)5(10)3-8/h5-8,10-11H,3H2	null	C(C(C(C(=O)C#CO)O)O)O	-1.4468087		EcoCyc Mine;KEGG Mine	25769803776	143.03387451171875	61.003	232_doliocarpus-ecotype-pos-sirius_290	290
134	1	1	2	2	0.2245305524578513	-32.90617665729091	0.9989949748743717	163.99623812919293	C19H30O8	[M + H]+	SWYRVCGNMNAFEK	InChI=1S/C19H30O8/c1-10-7-12(21)8-18(3,4)19(10,25)6-5-11(2)26-17-16(24)15(23)14(22)13(9-20)27-17/h5-7,11,13-17,20,22-25H,8-9H2,1-4H3	Roseoside	CC1=CC(=O)CC(C1(C=CC(C)OC2C(C(C(C(O2)CO)O)O)O)O)(C)C	-1.0	6325925;9930064;11165077;13857517;10317980;21630887;23757167;44570408;73815023;101020610;101993230;129316932;132587006;133561811;133562826;133568293	HMDB:(29772);SuperNatural:(SN00273685 SN00326418 SN00347778 SN00028365 SN00282195 SN00372413 SN00230019 SN00161976 SN00143688 SN00028366 SN00286373);ZINC bio:(ZINC31154891 ZINC31154896);additional;MeSH:(9930064 10317980 13857517 73815023 129316932 133561811 133562826);PubMed;COCONUT:(CNP0241893);KNApSAcK:(29328);Natural Products:(UNPD136770 UNPD133935 UNPD66311 UNPD110633 UNPD226674 UNPD6255 UNPD…	20504702	387.20111083984375	256.553	70_doliocarpus-ecotype-pos-sirius_91	91
N/A	2	1	2	2	N/A	-75.75202654694594	0.9989949748743717	163.99623812919293	C19H32O9	[M - H2O + H]+	PHVGRDGRAVHWIZ	InChI=1S/C19H32O9/c1-10(21)11(22)8-19(26)17(2,3)6-5-7-18(19,4)28-16-15(25)14(24)13(23)12(9-20)27-16/h8,12-16,20,22-26H,5-7,9H2,1-4H3	null	CC(=O)C(=CC1(C(CCCC1(C)OC2C(C(C(C(O2)CO)O)O)O)(C)C)O)O	-0.574359298		KEGG Mine	8589934592	387.20111083984375	256.553	70_doliocarpus-ecotype-pos-sirius_91	91
135	1	1	2	2	0.2230747061549462	-19.649364977740113	0.9999999999999999	94.29159479289511	C10H10O3	[M + H]+	DKZBBWMURDFHNE	InChI=1S/C10H10O3/c1-13-10-7-8(3-2-6-11)4-5-9(10)12/h2-7,12H,1H3	bmse000422	COC1=C(C=CC(=C1)C=CC=O)O	1.63574791	9984;5280536;5352904;10866923;16109952;101685503	HMDB:(141782);PubChem class - food;SuperNatural:(SN00156128);ZINC bio:(ZINC01529491);additional;MeSH:(9984 5280536);Plantcyc:(CONIFERYL-ALDEHYDE);PubMed;NORMAN:(NS00022205);COCONUT:(CNP0326347);KNApSAcK:(35949);Natural Products:(UNPD224637 UNPD167968);PubChem:(9984 5280536 5352904 10866923 16109952 101685503);CHEBI:(16547);PubChem class - bio and metabolites;KEGG:(C02666);Training Set;Biocyc:(CON…	155117950	179.07022094726562	587.589	594_doliocarpus-ecotype-pos-sirius_860	860
N/A	2	1	2	2	N/A	-63.18948477695254	0.9999999999999999	94.29159479289511	C10H12O4	[M - H2O + H]+	NPNAJGCZQBQWQZ	InChI=1S/C10H12O4/c1-14-9-6-7(3-2-4-11)5-8(12)10(9)13/h2-3,5-6,11-13H,4H2,1H3	5-Hydroxyconiferyl alcohol	COC1=CC(=CC(=C1O)O)C=CCO	0.899999976	443704;5282095;16109945	COCONUT:(CNP0359831);HMDB:(60398);KNApSAcK:(7337);PubChem:(443704 5282095 16109945);CHEBI:(86068 31135);PubChem class - bio and metabolites;MeSH:(5282095);KEGG:(C12205);Plantcyc:(5-HYDROXY-CONIFERYL-ALCOHOL);PubMed;Biocyc:(5-HYDROXY-CONIFERYL-ALCOHOL)	19007870	179.07022094726562	587.589	594_doliocarpus-ecotype-pos-sirius_860	860
136	1	1	2	2	0.22281053252759175	-18.55370045228966	0.9999999999999999	89.59358983612499	C19H38O4	[M - H2O + H]+	QHZLMUACJMDIAE	InChI=1S/C19H38O4/c1-2-3-4-5-6-7-8-9-10-11-12-13-14-15-19(22)23-17-18(21)16-20/h18,20-21H,2-17H2,1H3	Monopalmitin	CCCCCCCCCCCCCCCC(=O)OCC(CO)O	5.56583691	14900;3084463;11359451;54229153;57694152	HMDB:(11564);PubChem class - food;SuperNatural:(SN00038308 SN00038309);ZINC bio:(ZINC32840891 ZINC32840892);additional;MeSH:(14900 3084463 11359451);PubMed;NORMAN:(NS00010577);COCONUT:(CNP0138044);KNApSAcK:(42063);Natural Products:(UNPD194139 UNPD25833);PubChem:(14900 3084463 11359451 54229153 57694152);CHEBI:(64757 75542 75811 69081);PubChem class - bio and metabolites;EcoCyc Mine;PubChem class …	25991964798	313.2735290527344	376.912	110_doliocarpus-ecotype-pos-sirius_139	139
N/A	2	1	2	2	N/A	-46.29836313256039	0.9999999999999999	89.59358983612499	C19H36O3	[M + H]+	RFKCYYPXEOWXBG	InChI=1S/C19H36O3/c1-3-4-5-6-7-8-11-14-17-18(22-17)15-12-9-10-13-16-19(20)21-2/h17-18H,3-16H2,1-2H3	methyl 7-[(2R,3S)-3-nonyloxiran-2-yl]heptanoate	CCCCCCCCCC1C(O1)CCCCCCC(=O)OC	6.5	21635938;73817398	PubChem:(21635938 73817398)	2	313.2735290527344	376.912	110_doliocarpus-ecotype-pos-sirius_139	139
137	1	1	2	4	0.22150574211477342	-128.85760405441013	0.9246231155778896	38.27854956965766	C15H21NO8	[M - H2O + H]+	QLJKHQIODQKMNW	InChI=1S/C15H21NO8/c17-6-11-12(19)13(20)15(23,24-11)7-16-10(14(21)22)5-8-1-3-9(18)4-2-8/h1-4,10-13,16-20,23H,5-7H2,(H,21,22)	null	C1=CC(=CC=C1CC(C(=O)O)NCC2(C(C(C(O2)CO)O)O)O)O	-3.0999999	131752248;139292027	COCONUT:(CNP0002753);HMDB:(37845);PubChem:(131752248 139292027);PubChem class - bio and metabolites	18874378	326.1234436035156	205.977	781_doliocarpus-ecotype-pos-sirius_1291	1291
N/A	2	1	2	4	N/A	-200.45356532630183	0.9246231155778896	38.27854956965766	C15H19NO7	[M + H]+	ZIVDGEGKGKULIF	InChI=1S/C15H19NO7/c1-21-9-4-2-3-8(5-9)10(6-16)22-15-14(20)13(19)12(18)11(7-17)23-15/h2-5,10-15,17-20H,7H2,1H3	null	COC1=CC=CC(=C1)C(C#N)OC2C(C(C(C(O2)CO)O)O)O	-0.672814667		KEGG Mine	8589934592	326.1234436035156	205.977	781_doliocarpus-ecotype-pos-sirius_1291	1291
138	1	1	2	3	0.22077850376949812	-25.164947004708836	0.6809045226130653	106.22143804567673	C20H22O6	[M - H2O + H]+	MATGKVZWFZHCLI	InChI=1S/C20H22O6/c1-24-18-9-12(3-5-16(18)21)7-14-11-26-20(23)15(14)8-13-4-6-17(22)19(10-13)25-2/h3-6,9-10,14-15,21-22H,7-8,11H2,1-2H3	Matairesinol	COC1=C(C=CC(=C1)CC2COC(=O)C2CC3=CC(=C(C=C3)O)OC)O	3.29999995	119205;345761;377765;11631883;15560140;11451194;36688829;59330549;71749910;71749911;102217104	HMDB:(35698 35789);PubChem class - food;SuperNatural:(SN00002344 SN00329269 SN00303403 SN00239607);ZINC bio:(ZINC00900187 ZINC01595956 ZINC01595957 ZINC01595958);additional;MeSH:(119205);Plantcyc:(CPD-8912);PubMed;COCONUT:(CNP0076287 CNP0352168);KNApSAcK:(606);Natural Products:(UNPD120287 UNPD125018 UNPD188505 UNPD121299);PubChem:(119205 345761 377765 11631883 15560140 11451194 36688829 59330549 …	188410238	341.13829040527344	320.197	158_doliocarpus-ecotype-pos-sirius_201	201
N/A	2	1	2	3	N/A	-96.31287856604877	0.6809045226130653	106.22143804567673	C20H20O5	[M + H]+	JAAMBNGYCPJVDD	InChI=1S/C20H20O5/c1-11-12(2)20(14-6-8-16(22)18(10-14)24-4)25-19(11)13-5-7-15(21)17(9-13)23-3/h5-10,19-22H,1-2H2,3-4H3	null	COC1=C(C=CC(=C1)C2C(=C)C(=C)C(O2)C3=CC(=C(C=C3)O)OC)O	2.9000001	102503072;102503073	PubChem:(102503072 102503073)	2	341.13829040527344	320.197	158_doliocarpus-ecotype-pos-sirius_201	201
139	1	1	1	3	0.2177159648940064	-184.54155959351263	0.435175879396985	9.701322820678774	C10H15N5O5	[M - H2O + H]+	XDLSZYQFHSLQCI	InChI=1S/C10H15N5O5/c11-10-13-7-4(8(19)14-10)12-2-15(7)9-6(18)5(17)3(1-16)20-9/h2-3,5-6,8-9,16-19H,1H2,(H3,11,13,14)	null	C1=NC2=C(N1C3C(C(C(O3)CO)O)O)NC(=NC2O)N	-2.15281296		EcoCyc Mine	17179869184	268.10394287109375	164.081	544_doliocarpus-ecotype-pos-sirius_774	774
140	1	1	2	2	0.2162389832968854	-23.12856847373157	0.9999999999999999	71.73885940775321	C9H6O4	[M + H]+	ILEDWLMCKZNDJK	InChI=1S/C9H6O4/c10-6-3-5-1-2-9(12)13-8(5)4-7(6)11/h1-4,10-11H	Esculatin	C1=CC(=O)OC2=CC(=C(C=C21)O)O	1.1659261	5281416	HMDB:(30819);SuperNatural:(SN00156834 SN00000754);ZINC bio:(ZINC00057908);additional;MeSH:(5281416);Plantcyc:(CPD-8097);PubMed;NORMAN:(NS00004806);COCONUT:(CNP0009576 CNP0026503 CNP0093325 CNP0171720 CNP0386988);KNApSAcK:(2471);Natural Products:(UNPD155340);PubChem:(5281416);CHEBI:(490095);PubChem class - bio and metabolites;KEGG:(C09263);PubChem class - safety and toxic;Training Set;Biocyc:(CPD-…	88009086	179.03382873535156	266.368	233_doliocarpus-ecotype-pos-sirius_291	291
N/A	2	1	2	2	N/A	-102.74595033165264	0.9999999999999999	71.73885940775321	C9H8O5	[M - H2O + H]+	NUYDJHVPEYJMPK	InChI=1S/C9H8O5/c1-4-2-7(10)6(9(13)14)3-5(4)8(11)12/h2-3,10H,1H3,(H,11,12)(H,13,14)	null	CC1=CC(=C(C=C1C(=O)O)C(=O)O)O	1.5	12303713	PubChem:(12303713)	2	179.03382873535156	266.368	233_doliocarpus-ecotype-pos-sirius_291	291
141	1	1	2	2	0.21513019632532243	-53.174260575674246	0.9999999999999999	66.80524205639809	C14H20	[M + H]+	WRCLVDPVEKAYQV	InChI=1S/C14H20/c1-12-7-5-4-6-8-13(2)11-14(3)10-9-12/h5-9,11,14H,4,10H2,1-3H3	null	CC1CC=C(C=CCC=CC(=C1)C)C	4.19999981	91252032	PubChem:(91252032)	2	189.1637420654297	361.551	298_doliocarpus-ecotype-pos-sirius_370	370
N/A	2	1	2	2	N/A	-71.83000442762169	0.9999999999999999	66.80524205639809	C14H22O	[M - H2O + H]+	SUXIDGKHQWYUJK	InChI=1S/C14H22O/c1-5-12(15)8-9-13-11(2)7-6-10-14(13,3)4/h5,7,13H,1,6,8-10H2,2-4H3	null	CC1=CCCC(C1CCC(=O)C=C)(C)C	3.4000001	66790418;129057010;132257733	PubChem:(66790418 129057010 132257733)	2	189.1637420654297	361.551	298_doliocarpus-ecotype-pos-sirius_370	370
142	1	1	2	2	0.2142406081966331	-67.71971505499704	0.9989949748743718	70.05147746177227	C13H18O9	[M + H]+	LMQCZHSTUJNAET	InChI=1S/C13H18O9/c1-20-12-6(3-2-5(15)8(12)16)21-13-11(19)10(18)9(17)7(4-14)22-13/h2-3,7,9-11,13-19H,4H2,1H3	null	COC1=C(C=CC(=C1O)O)OC2C(C(C(C(O2)CO)O)O)O	-1.21895075		KEGG Mine	8589934592	319.1022033691406	181.284	99_doliocarpus-ecotype-pos-sirius_126	126
N/A	2	1	2	2	N/A	-115.6715434608078	0.9989949748743718	70.05147746177227	C13H20O10	[M - H2O + H]+	NHCNOZDZHBTZBX	InChI=1S/C13H20O10/c14-2-4-1-5(16)7(17)10(20)12(4)23-13-11(21)9(19)8(18)6(3-15)22-13/h1,6-15,17-21H,2-3H2	null	C1=C(C(C(C(C1=O)O)O)OC2C(C(C(C(O2)CO)O)O)O)CO	-4.69999981	58372935;68252359	PubChem:(58372935 68252359)	2	319.1022033691406	181.284	99_doliocarpus-ecotype-pos-sirius_126	126
143	1	1	2	2	0.21242378587325375	-41.96729524741975	0.9999999999999999	40.657612204913505	C11H17NO3	[M - H2O + H]+	JWZZKOKVBUJMES	InChI=1S/C11H17NO3/c1-7(2)12-6-11(15)8-3-4-9(13)10(14)5-8/h3-5,7,11-15H,6H2,1-2H3	Aerolone	CC(C)NCC(C1=CC(=C(C=C1)O)O)O	1.07292235	3779;5808;443372;3931172;6921599;6921600;139025985	HMDB:(15197);SuperNatural:(SN00000439 SN00000438);ZINC bio:(ZINC00056652 ZINC00056653);additional;MeSH:(3779);PubMed;NORMAN:(NS00001320);COCONUT:(CNP0062886 CNP0339677);PubChem:(3779 5808 443372 3931172 6921599 6921600 139025985);CHEBI:(94595 64317 6257);PubChem class - bio and metabolites;KEGG:(C11703 C07056);PubChem class - safety and toxic;Training Set;PubChem class - drug	121397614	194.11769104003906	213.47	816_doliocarpus-ecotype-pos-sirius_1442	1442
N/A	2	1	2	2	N/A	-56.97776967429976	0.9999999999999999	40.657612204913505	C11H15NO2	[M + H]+	XINBBMPRWCDZQY	InChI=1S/C11H15NO2/c1-8(12-2)7-9-3-5-10(6-4-9)11(13)14/h3-6,8,12H,7H2,1-2H3,(H,13,14)	null	CC(CC1=CC=C(C=C1)C(=O)O)NC	1.89932978	84772803	PubChem:(84772803)	2	194.11769104003906	213.47	816_doliocarpus-ecotype-pos-sirius_1442	1442
144	1	1	2	6	0.21211580356691814	-50.024756833810706	0.2793969849246231	38.806407263494954	C15H21N5O8	[M + H]+	XBBQCOKPWNZHFX	InChI=1S/C15H21N5O8/c16-12-7-13(18-3-17-12)20(4-19-7)14-11(9(24)6(2-22)26-14)28-15-10(25)8(23)5(1-21)27-15/h3-6,8-11,14-15,21-25H,1-2H2,(H2,16,17,18)	Rib-riba	C1=NC(=C2C(=N1)N(C=N2)C3C(C(C(O3)CO)O)OC4C(C(C(O4)CO)O)O)N	-3.13939023	3082286;24814484;68746971;68746973	MeSH:(3082286);PubChem:(3082286 24814484 68746971 68746973);PubMed	70	400.14617919921875	189.578	901_doliocarpus-ecotype-pos-sirius_1830	1830
N/A	2	1	2	6	N/A	-362.59715824067746	0.2793969849246231	38.806407263494954	C15H23N5O9	[M - H2O + H]+	VSVNFTYVLPZMHM	InChI=1S/C15H23N5O9/c16-12(27)7-13(17-3-18-14-10(25)8(23)5(1-21)28-14)20(4-19-7)15-11(26)9(24)6(2-22)29-15/h3-6,8-11,14-15,21-26H,1-2H2,(H2,16,27)(H,17,18)	null	C1=NC(=C(N1C2C(C(C(O2)CO)O)O)NC=NC3C(C(C(O3)CO)O)O)C(=O)N	-3.70000005	10409705	PubChem:(10409705)	2	400.14617919921875	189.578	901_doliocarpus-ecotype-pos-sirius_1830	1830
145	1	1	2	2	0.2117441867303543	-150.21828495354296	0.9999999999999999	65.6689581553473	C38H70	[M + H]+	LHJUWFOQYIEAQQ	InChI=1S/C38H70/c1-28(2)16-12-17-29(3)18-13-19-30(4)20-14-21-31(5)22-15-23-32(6)26-27-36-33(7)34(8)37-24-10-11-25-38(37)35(36)9/h28-33,36-38H,8-27H2,1-7H3	null	CC1C(C(=C)C2CCCCC2C1=C)CCC(C)CCCC(C)CCCC(C)CCCC(C)CCCC(C)C	15.6999998	123786037	PubChem:(123786037)	2	527.5537719726562	30.232	485_doliocarpus-ecotype-pos-sirius_670	670
N/A	2	1	2	2	N/A	-227.9416882435106	0.9999999999999999	65.6689581553473	C38H72O	[M - H2O + H]+	YORVEGNGTPZMJC	InChI=1S/C38H72O/c1-4-37(3)35-33-31-29-27-25-23-21-19-17-15-13-11-9-7-6-8-10-12-14-16-18-20-22-24-26-28-30-32-34-36-38(39)5-2/h2,34,36-39H,4,6-33,35H2,1,3H3	null	CCC(C)CCCCCCCCCCCCCCCCCCCCCCCCCCCCCC=CC(C#C)O	17.7000008	44466061	PubChem:(44466061)	2	527.5537719726562	30.232	485_doliocarpus-ecotype-pos-sirius_670	670
146	1	1	1	5	0.21169629592396874	-144.12703967695958	0.08190954773869348	28.841283552870273	C19H30O7	[M + Na]+	NCAMCYFRZGGQPJ	InChI=1S/C19H30O7/c1-2-3-4-5-6-7-12-8-13(21)10-14(9-12)25-19-18(24)17(23)16(22)15(11-20)26-19/h8-10,15-24H,2-7,11H2,1H3	null	CCCCCCCC1=CC(=CC(=C1)OC2C(C(C(C(O2)CO)O)O)O)O	2.39556432	101865554	PubChem:(101865554)	2	393.18824768066406	269.362	152_doliocarpus-ecotype-pos-sirius_193	193
147	1	1	2	2	0.21109009213616797	-62.26476718570954	0.9999999999999999	51.09525306639816	C12H15NO8	[M + H]+	IFBHRQDFSNCLOZ	InChI=1S/C12H15NO8/c14-5-8-9(15)10(16)11(17)12(21-8)20-7-3-1-6(2-4-7)13(18)19/h1-4,8-12,14-17H,5H2	ACMC-20liur	C1=CC(=CC=C1[N+](=O)[O-])OC2C(C(C(C(O2)CO)O)O)O	-0.422324598	65115;82000;82579;92930;92969;161880;721858;726317;1258560;259380;449023;2783863;7017964;7017995;7568656;7568659;7568673;7568677;7569072;7569074;7067538;7067539;7269402;6409805;6542054;6928323;6928327;6931647;13422221;13422222;11197369;18598724;22660031;25322953;24798746;24802387;24802393;29985496;29985498;42553506;42553511;42553512;45040072;45040086;45050722;43835097;46782522;46782535;46782536;5…	SuperNatural:(SN00068760);ZINC bio:(ZINC00134310 ZINC00156947 ZINC01070097 ZINC02539570 ZINC03956716 ZINC03956717 ZINC03956718 ZINC04028812 ZINC04282153 ZINC04282228 ZINC04282287 ZINC04521725 ZINC05227192 ZINC05227195 ZINC05227213 ZINC05227218 ZINC05842327 ZINC12359966 ZINC12359967 ZINC12502386 ZINC12502388);MeSH:(65115 82000 92930 92969 161880 259380 449023);Plantcyc:(CPD0-2500 CPD-13211);PubMed…	87435622	302.0867919921875	124.86700000000002	217_doliocarpus-ecotype-pos-sirius_270	270
N/A	2	1	2	2	N/A	-114.26768569177868	0.9999999999999999	51.09525306639816	C12H17NO9	[M - H2O + H]+	CGEAAULHWLSFBS	InChI=1S/C12H17NO9/c14-4-8-9(16)10(17)11(18)12(22-8)21-7-2-1-5(13(19)20)3-6(7)15/h1-3,8-19H,4H2	null	C1=CC(=C(C=C1[NH+](O)[O-])O)OC2C(C(C(C(O2)CO)O)O)O	0.0		EcoCyc Mine	17179869184	302.0867919921875	124.86700000000002	217_doliocarpus-ecotype-pos-sirius_270	270
148	1	1	2	2	0.21088860939917697	-110.5202586296341	0.9407035175879399	46.030768533122746	C18H35NO11	[M - H2O + H]+	GLMPJJACRUSNAA	InChI=1S/C18H35NO11/c19-5-3-1-2-4-6-27-17-15(26)13(24)16(10(8-21)29-17)30-18-14(25)12(23)11(22)9(7-20)28-18/h9-18,20-26H,1-8,19H2	null	C(CCCOC1C(C(C(C(O1)CO)OC2C(C(C(C(O2)CO)O)O)O)O)O)CCN	-3.70000005	10623022;71260578;90474815;102000137;101459030;129289264;129292153	PubChem:(10623022 71260578 90474815 102000137 101459030 129289264 129292153)	2	424.2178039550781	258.692	475_doliocarpus-ecotype-pos-sirius_649	649
N/A	2	1	2	2	N/A	-181.26282933988367	0.9407035175879399	46.030768533122746	C18H33NO10	[M + H]+	JFIQGBMAAHPESJ	InChI=1S/C18H33NO10/c19-4-2-6-25-16-14(24)15-11(8-21)28-18(16)26-5-1-3-9-10(7-20)27-17(29-15)13(23)12(9)22/h9-18,20-24H,1-8,19H2	null	C1CC2C(OC(C(C2O)O)OC3C(OC(C(C3O)OCCCN)OC1)CO)CO	-3.4000001	71076293	PubChem:(71076293)	2	424.2178039550781	258.692	475_doliocarpus-ecotype-pos-sirius_649	649
149	1	1	2	3	N/A	-403.53657190654457	0.8020100502512562	46.66166451990043	C9H11N7O6	[M + H]+	ZJINYWLRYJZQBW	InChI=1S/C9H11N7O6/c1-4(11-19-8-5(2)15(17)21-13-8)7(10)12-20-9-6(3)16(18)22-14-9/h1-3H3,(H2,10,12)	Ambcb5176968	CC1=[N+](ON=C1ON=C(C)C(=NOC2=NO[N+](=C2C)[O-])N)[O-]	0.899999976	545503;5718159;5364994	PubChem:(545503 5718159 5364994)	2	314.0843811035156	48.671	243_doliocarpus-ecotype-pos-sirius_304	304
N/A	2	1	2	3	N/A	-489.64935771768756	0.8020100502512562	46.66166451990043	C9H13N7O7	[M - H2O + H]+	VQRFFFWPAGMRGS	InChI=1S/C9H13N7O7/c1-4-13(5-2)7-10-6(11-8(12-7)23-3)9(14(17)18,15(19)20)16(21)22/h4-5H2,1-3H3	null	CCN(CC)C1=NC(=NC(=N1)C([N+](=O)[O-])([N+](=O)[O-])[N+](=O)[O-])OC	1.29999995	129799601	PubChem:(129799601)	2	314.0843811035156	48.671	243_doliocarpus-ecotype-pos-sirius_304	304
150	1	1	2	2	0.2090296737723253	-11.831202855516347	0.9999999999999999	157.45648609793042	C30H48O3	[M + H]+	MIJYXULNPSFWEK	InChI=1S/C30H48O3/c1-25(2)14-16-30(24(32)33)17-15-28(6)19(20(30)18-25)8-9-22-27(5)12-11-23(31)26(3,4)21(27)10-13-29(22,28)7/h8,20-23,31H,9-18H2,1-7H3,(H,32,33)	oleanolate	CC1(CCC2(CCC3(C(=CCC4C3(CCC5C4(CCC(C5(C)C)O)C)C)C2C1)C)C(=O)O)C	7.5	10494;1602556;1602557;619166;191720;3010929;485707;2752459;7048527;7048528;7055467;7055468;7061300;7067300;7067302;5317098;5320274;6604609;12358635;12358638;12358639;10895746;9933772;11655458;11865404;11868592;11868593;11869655;11869656;11869657;11869658;11869659;11869660;11869661;11869662;11870278;11870279;11870280;11870281;11870282;11870283;11870284;11870285;11408468;16757988;16759288;16039616;…	HMDB:(2364 36962);SuperNatural:(SN00236116 SN00271736 SN00162775 SN00030456 SN00377899 SN00034867 SN00034664 SN00034680 SN00333690 SN00101462 SN00290566 SN00265022 SN00101464 SN00034663 SN00237535 SN00312017 SN00356751 SN00329009 SN00356035 SN00034662 SN00034869 SN00027294 SN00038684 SN00034868 SN00101465 SN00359084 SN00258316 SN00158097 SN00305482 SN00330090 SN00101463 SN00374172 SN00318045 SN00…	88009086	457.36737060546875	349.294	137_doliocarpus-ecotype-pos-sirius_174	174
N/A	2	1	2	2	N/A	-51.94131802001503	0.9999999999999999	157.45648609793042	C30H50O4	[M - H2O + H]+	WXLOUCHBZUEGKF	InChI=1S/C30H50O4/c1-25(2)21-9-12-29(6)22(27(21,4)11-10-23(25)33)8-7-19-20-15-26(3,17-31)24(34)16-30(20,18-32)14-13-28(19,29)5/h7,20-24,31-34H,8-18H2,1-6H3	null	CC1(C2CCC3(C(C2(CCC1O)C)CC=C4C3(CCC5(C4CC(C(C5)O)(C)CO)CO)C)C)C	5.24818039		COCONUT:(CNP0413063);Natural Products:(UNPD116633);SuperNatural:(SN00308676)	3178496	457.36737060546875	349.294	137_doliocarpus-ecotype-pos-sirius_174	174
151	1	1	2	2	0.2074174283957219	-97.0033255188876	0.9999999999999999	64.05940627584295	C40H76O	[M - H2O + H]+	NUGSMFPGOSBDIW	InChI=1S/C40H76O/c1-2-3-4-5-6-7-8-9-10-11-12-13-14-15-16-17-18-19-20-21-22-23-24-25-26-27-28-29-30-31-32-33-34-35-36-37-38-39-40-41/h23-24,27-28,40H,2-22,25-26,29-39H2,1H3	null	CCCCCCCCCCCCCCCCCCCCCCC=CCCC=CCCCCCCCCCCCC=O	18.2000008	129747114	PubChem:(129747114)	2	555.5853881835938	30.232	680_doliocarpus-ecotype-pos-sirius_1051	1051
N/A	2	1	2	2	N/A	-111.87188272038692	0.9999999999999999	64.05940627584295	C40H74	[M + H]+	IBYIKDCSISCFLZ	InChI=1S/C40H74/c1-33(2)19-13-23-37(7)27-17-31-39(9)29-15-25-35(5)21-11-12-22-36(6)26-16-30-40(10)32-18-28-38(8)24-14-20-34(3)4/h19,21-22,29,34,37-38,40H,11-18,20,23-28,30-32H2,1-10H3	null	CC(C)CCCC(C)CCCC(C)CCCC(=CCCC=C(C)CCC=C(C)CCCC(C)CCC=C(C)C)C	17.3999996	131841595	Plantcyc:(CPD-20659);PubChem:(131841595);PubMed;Biocyc:(CPD-20659);PubChem class - bio and metabolites	16910402	555.5853881835938	30.232	680_doliocarpus-ecotype-pos-sirius_1051	1051
152	1	1	2	4	N/A	-280.27065423073634	0.19396984924623117	45.97077225415466	C14H20NO3	[M + H]+	VAPRBYDTUHRIKA	InChI=1S/C14H20NO3/c1-13(2,3)10-7-9(15(17)18)8-11(12(10)16)14(4,5)6/h7-8H,1-6H3	null	CC(C)(C)C1=CC(=CC(=C1[O])C(C)(C)C)[N+](=O)[O-]	4.69999981	101190843	PubChem:(101190843)	2	251.1502914428711	206.814	542_doliocarpus-ecotype-pos-sirius_769	769
N/A	2	1	2	4	N/A	-327.1324644504434	0.19396984924623117	45.97077225415466	C14H22NO4	[M - H2O + H]+	FDICNMLJVCUVEY	InChI=1S/C14H22NO4/c1-10(11(16)18-5)7-14(4,12(17)19-6)8-13(2,3)9-15/h7-8H2,1-6H3	null	C[C](CC(C)(CC(C)(C)C#N)C(=O)OC)C(=O)OC	2.20000005	59565850	PubChem:(59565850)	2	251.1502914428711	206.814	542_doliocarpus-ecotype-pos-sirius_769	769
153	1	1	2	2	0.2065744734547773	-19.607485679555122	0.9999999999999999	61.79803524303357	C15H12O7	[M - H2O + H]+	CXQWRCVTCMQVQX	InChI=1S/C15H12O7/c16-7-4-10(19)12-11(5-7)22-15(14(21)13(12)20)6-1-2-8(17)9(18)3-6/h1-5,14-19,21H	Distylin	C1=CC(=C(C=C1C2C(C(=O)C3=C(C=C(C=C3O2)O)O)O)O)O	1.5	471;10185;712316;712318;439533;443758;12309272;25200369;25244891;70862948;101697092	HMDB:(125371);PubChem class - food;SuperNatural:(SN00001025 SN00001024 SN00001023);ZINC bio:(ZINC00105076 ZINC00105082 ZINC00105086);additional;MeSH:(471 439533);Plantcyc:(CPD-474);PubMed;NORMAN:(NS00015857);COCONUT:(CNP0268073);KNApSAcK:(677);Natural Products:(UNPD155042 UNPD162992 UNPD172347 UNPD176049);PubChem:(471 10185 712316 712318 439533 443758 12309272 25200369 25244891 70862948 101697092…	34581965182	287.0549621582031	596.269	568_doliocarpus-ecotype-pos-sirius_808	808
N/A	2	1	2	2	N/A	-29.606676699329228	0.9999999999999999	61.79803524303357	C15H10O6	[M + H]+	ZSYPIPFQOQGYHH	InChI=1S/C15H10O6/c16-7-1-2-9(10(18)3-7)13-6-12(20)15-11(19)4-8(17)5-14(15)21-13/h1-6,16-19H	Norartocarpetin	C1=CC(=C(C=C1O)O)C2=CC(=O)C3=C(C=C(C=C3O2)O)O	1.81215119	5481970	COCONUT:(CNP0376829 CNP0417821);HMDB:(30543);KNApSAcK:(3859);Natural Products:(UNPD194848);PubChem:(5481970);SuperNatural:(SN00159130);PubChem class - bio and metabolites;PubMed;KEGG Mine	8609890394	287.0549621582031	596.269	568_doliocarpus-ecotype-pos-sirius_808	808
154	1	1	2	4	0.2056062858174382	-49.24223315747019	0.9683417085427137	82.74535363568407	C26H48O10	[M - H2O + H]+	UPKABCFRJKBTIV	InChI=1S/C26H48O10/c1-3-5-7-9-10-11-13-15-22(29)35-19(17-33-21(28)14-12-8-6-4-2)18-34-26-25(32)24(31)23(30)20(16-27)36-26/h19-20,23-27,30-32H,3-18H2,1-2H3	null	CCCCCCCCCC(=O)OC(COC1C(C(C(C(O1)CO)O)O)O)COC(=O)CCCCCC	4.30000019	138273701	PubChem:(138273701)	2	503.32078552246094	343.123	174_doliocarpus-ecotype-pos-sirius_221	221
N/A	2	1	2	4	N/A	-76.79780726649489	0.9683417085427137	82.74535363568407	C26H46O9	[M + H]+	OXUIHRCPQUGUJR	InChI=1S/C26H46O9/c1-19(34-26-25(32)24(31)23(30)21(35-26)18-33-20(2)27)16-14-12-10-8-6-4-3-5-7-9-11-13-15-17-22(28)29/h3-4,19,21,23-26,30-32H,5-18H2,1-2H3,(H,28,29)	null	CC(CCCCCCC=CCCCCCCCC(=O)O)OC1C(C(C(C(O1)COC(=O)C)O)O)O	4.0	101520873	PubChem:(101520873)	2	503.32078552246094	343.123	174_doliocarpus-ecotype-pos-sirius_221	221
155	1	1	2	4	0.20552022984009113	-125.0599427056399	0.8723618090452263	83.60821938148445	C9H14N4O7	[M - H2O + H]+	ZKNSLXSRIBXHSQ	InChI=1S/C9H14N4O7/c14-1-3-4(15)5(16)8(20-3)13-2-10-6(7(13)12-19)11-9(17)18/h2-5,8,11-12,14-16,19H,1H2,(H,17,18)	null	C1=NC(=C(N1C2C(C(C(O2)CO)O)O)NO)NC(=O)O	-1.7866658		KEGG Mine	8589934592	273.0817565917969	34.98	206_doliocarpus-ecotype-pos-sirius_258	258
N/A	2	1	2	4	N/A	-158.07890280160512	0.8723618090452263	83.60821938148445	C9H12N4O6	[M + H]+	XTYLPACOIQIUEQ	InChI=1S/C9H12N4O6/c10-8-4(13(17)18)2-12(9(16)11-8)7-1-5(15)6(3-14)19-7/h2,5-7,14-15H,1,3H2,(H2,10,11,16)	2(1H)-Pyrimidinone, 4-amino-1-(2-deoxy-a-D-erythro-pentofuranosyl)-5-nitro-	C1C(C(OC1N2C=C(C(=NC2=O)N)[N+](=O)[O-])CO)O	-1.32534111	11196544;11346304;69626415;69626417	PubChem:(11196544 11346304 69626415 69626417);PubMed	66	273.0817565917969	34.98	206_doliocarpus-ecotype-pos-sirius_258	258
156	1	1	2	2	0.2045595555811245	-31.759525022399465	0.9999999999999999	33.96810893153603	C6H13NO2	[M + H]+	AGPKZVBTJJNPAG	InChI=1S/C6H13NO2/c1-3-4(2)5(7)6(8)9/h4-5H,3,7H2,1-2H3,(H,8,9)	Isoleucine	CCC(C)C(C(=O)O)N	0.20294942	791;6306;76551;94206;99288;4317601;7043901;5351546;5460905;5460906;5460908;5460910;5460911;10582819;10582820;10606773;10606774;10678278;10678279;10678280;10678281;6950182;6950183;6950184;10725393;10773015;10773016;9989320;13000967;13000968;11051686;10154074;10219451;10313152;10313158;10396882;11966294;10441745;17757247;16219515;20831711;20831712;25244449;53641908;57397079;56992258;57616899;576169…	HMDB:(172 557 33923);PubChem class - food;SuperNatural:(SN00376815 SN00003425 SN00239654 SN00155798);ZINC bio:(ZINC00388312 ZINC00388313 ZINC00388314 ZINC03581355);additional;HSDB:(73-32-5);MeSH:(791 6306 99288 5351546);Plantcyc:(ILE);PubMed;NORMAN:(NS00009745);COCONUT:(CNP0097481 CNP0262263 CNP0337843);KNApSAcK:(1374);Natural Products:(UNPD18022 UNPD191053 UNPD149021 UNPD155405);PubChem:(791 630…	255830910	132.10189819335938	50.2	342_doliocarpus-ecotype-pos-sirius_436	436
N/A	2	1	2	2	N/A	-211.8130251760844	0.9999999999999999	33.96810893153603	C6H15NO3	[M - H2O + H]+	LGOMBKJAEVONLY	InChI=1S/C6H15NO3/c1-4(8)5(7)2-3-6(9)10/h4-6,8-10H,2-3,7H2,1H3	null	CC(C(CCC(O)O)N)O	-1.39999998	89065759	PubChem:(89065759)	2	132.10189819335938	50.2	342_doliocarpus-ecotype-pos-sirius_436	436
157	1	1	2	2	0.20453792260914863	-23.154381353571427	0.9999999999999999	118.63462349823892	C12H20O2	[M - H2O + H]+	HQSBWLQFLLMPKC	InChI=1S/C12H20O2/c1-2-3-4-5-6-7-8-9-10-11-12(13)14/h8-11H,2-7H2,1H3,(H,13,14)	Dodecadienoic acid	CCCCCCCC=CC=CC(=O)O	4.4000001	25480;5312382;18625118;21158962;88081166;87446020	COCONUT:(CNP0115107);Natural Products:(UNPD24796);PubChem:(25480 5312382 18625118 21158962 88081166 87446020);SuperNatural:(SN00373735);additional;PubChem class - bio and metabolites;Training Set;PubMed	20496450	179.14301300048828	360.047	184_doliocarpus-ecotype-pos-sirius_232	232
N/A	2	1	2	2	N/A	-46.20276529350078	0.9999999999999999	118.63462349823892	C12H18O	[M + H]+	VVTHQXLFILOMFJ	InChI=1S/C12H18O/c13-12-10-8-6-4-2-1-3-5-7-9-11-12/h1-2,4,6-11H2	null	C1CCCC(=O)CCCC#CCC1	3.0	86178482	PubChem:(86178482)	2	179.14301300048828	360.047	184_doliocarpus-ecotype-pos-sirius_232	232
158	1	1	2	2	0.20403245742296347	-35.646111274637164	0.9999999999999999	123.87995093288103	C37H72O2	[M + H]+	PXPRWWKODCVQJY	InChI=1S/C37H72O2/c1-3-5-7-9-11-13-15-17-18-19-20-21-22-24-26-28-30-32-34-36-39-37(38)35-33-31-29-27-25-23-16-14-12-10-8-6-4-2/h14,16H,3-13,15,17-36H2,1-2H3	Heneicosanyl palmitoleate	CCCCCCCCCCCCCCCCCCCCCOC(=O)CCCCCCCC=CCCCCCC	17.0	52922011	PubChem:(52922011)	2	549.5599975585938	19.471	280_doliocarpus-ecotype-pos-sirius_350	350
N/A	2	1	2	2	N/A	-60.203462109686086	0.9999999999999999	123.87995093288103	C37H74O3	[M - H2O + H]+	LELNHVILSHZSOS	InChI=1S/C37H74O3/c38-36-34-32-30-28-26-24-22-20-18-16-14-12-10-8-6-4-2-1-3-5-7-9-11-13-15-17-19-21-23-25-27-29-31-33-35-37(39)40/h38H,1-36H2,(H,39,40)	37-hydroxyheptatriacontanoic acid	C(CCCCCCCCCCCCCCCCCCO)CCCCCCCCCCCCCCCCCC(=O)O	14.6474466	18981387	PubChem:(18981387)	2	549.5599975585938	19.471	280_doliocarpus-ecotype-pos-sirius_350	350
159	1	1	2	2	0.20356588259890968	-76.37693759295043	0.9999999999999999	104.16954905533758	C35H68O3	[M - H2O + H]+	ZAOYNXCEIZMHMO	InChI=1S/C35H68O3/c1-3-5-7-9-11-13-15-17-19-21-23-25-27-29-31-33-35(37)38-34(36)32-30-28-26-24-22-20-18-16-14-12-10-8-6-4-2/h3-33H2,1-2H3	null	CCCCCCCCCCCCCCCCCC(=O)OC(=O)CCCCCCCCCCCCCCCC	16.2000008	87928927	PubChem:(87928927)	2	519.5126953125	471.938	617_doliocarpus-ecotype-pos-sirius_911	911
N/A	2	1	2	2	N/A	-224.2196072594048	0.9999999999999999	104.16954905533758	C35H66O2	[M + H]+	SJWJZADZPWMAIH	InChI=1S/C35H66O2/c1-3-5-7-9-11-13-15-17-18-19-20-22-24-26-28-30-32-34-37-35(36)33-31-29-27-25-23-21-16-14-12-10-8-6-4-2/h11,13,26,28H,3-10,12,14-25,27,29-34H2,1-2H3	null	CCCCCCCCCCCCCCCC(=O)OCCCC=CCCCCCCCC=CCCCCC	15.1000004	135747596	PubChem:(135747596);PubChem class - bio and metabolites	16777218	519.5126953125	471.938	617_doliocarpus-ecotype-pos-sirius_911	911
160	1	1	2	4	0.20283273098276192	-194.04877652019005	0.9743718592964825	58.02000710415481	C25H34O8	[M + H]+	AIPKZBAIEVGETG	InChI=1S/C25H34O8/c1-23-9-7-15(26)11-14(23)3-4-16-17-8-10-25(32,24(17,2)12-18(27)22(16)23)13-21(31)33-20(30)6-5-19(28)29/h11,16-18,22,27,32H,3-10,12-13H2,1-2H3,(H,28,29)	null	CC12CCC(=O)C=C1CCC3C2C(CC4(C3CCC4(CC(=O)OC(=O)CCC(=O)O)O)C)O	2.45921445	101609150	PubChem:(101609150)	2	463.23236083984375	314.046	606_doliocarpus-ecotype-pos-sirius_890	890
N/A	2	1	2	4	N/A	-250.974745240986	0.9743718592964825	58.02000710415481	C25H36O9	[M - H2O + H]+	QOEQYOLWGFTWNJ	InChI=1S/C25H36O9/c1-8-12(3)22(28)33-20-19-15(6)24(30)32-17(19)10-14(5)16(26)11-18(27)25(7,31)21(20)34-23(29)13(4)9-2/h8,13-14,16-17,19-21,26,31H,6,9-11H2,1-5,7H3	null	CCC(C)C(=O)OC1C(C2C(CC(C(CC(=O)C1(C)O)O)C)OC(=O)C2=C)OC(=O)C(=CC)C	3.0037384		COCONUT:(CNP0230577);Natural Products:(UNPD104885);SuperNatural:(SN00314899)	3178496	463.23236083984375	314.046	606_doliocarpus-ecotype-pos-sirius_890	890
161	1	1	2	2	0.2020442640693189	-34.081976999359846	0.9999999999999999	89.72840050533307	C8H8O5	[M - H2O + H]+	RGHMISIYKIHAJW	InChI=1S/C8H8O5/c9-5-2-1-4(3-6(5)10)7(11)8(12)13/h1-3,7,9-11H,(H,12,13)	bmse000684	C1=CC(=C(C=C1C(C(=O)O)O)O)O	-0.0201286506	85782;5324669;6950179;6950180;6950181;19793107;71316247;123249511	HMDB:(1866);SuperNatural:(SN00001380 SN00216080 SN00001379);ZINC bio:(ZINC00388310 ZINC00388311);additional;MeSH:(85782);PubMed;NORMAN:(NS00042142);COCONUT:(CNP0061895 CNP0143159);PubChem:(85782 5324669 6950179 6950180 6950181 19793107 71316247 123249511);CHEBI:(53326 27637);PubChem class - bio and metabolites;EcoCyc Mine;KEGG:(C05580);PubChem class - safety and toxic;Training Set;Biocyc:(CPD-118…	17267714414	167.03395080566406	120.688	712_doliocarpus-ecotype-pos-sirius_1134	1134
N/A	2	1	2	2	N/A	-70.60375894588174	0.9999999999999999	89.72840050533307	C8H6O4	[M + H]+	HBZPATAKQIDUTN	InChI=1S/C8H6O4/c9-4-5-2-1-3-6(10)7(5)8(11)12/h1-4,10H,(H,11,12)	null	C1=CC(=C(C(=C1)O)C(=O)O)C=O	0.627145886	54441948	COCONUT:(CNP0397661);Natural Products:(UNPD49965);PubChem:(54441948);SuperNatural:(SN00270449);KEGG Mine	8593113090	167.03395080566406	120.688	712_doliocarpus-ecotype-pos-sirius_1134	1134
162	1	1	2	2	0.20091831725197404	-23.088644540383427	0.9999999999999999	34.941979116174195	C8H4O3	[M + H]+	LGRFSURHDFAFJT	InChI=1S/C8H4O3/c9-7-5-3-1-2-4-6(5)8(10)11-7/h1-4H	Wiltrol P	C1=CC=C2C(=C1)C(=O)OC2=O	1.29999995	6811;16212996;23560834;71751657;71309648;123741998	PubChem class - food;SuperNatural:(SN00132155);Maconda:(CON00081);ZINC bio:(ZINC08100883);additional;HSDB:(85-44-9);MeSH:(6811);PubMed;NORMAN:(NS00004500);COCONUT:(CNP0332462);Natural Products:(UNPD97762);PubChem:(6811 16212996 23560834 71751657 71309648 123741998);CHEBI:(36605);PubChem class - bio and metabolites;EcoCyc Mine;PubChem class - safety and toxic;Training Set;KEGG Mine	25991898726	149.0232391357422	324.671	76_doliocarpus-ecotype-pos-sirius_98	98
N/A	2	1	2	2	N/A	-38.330073685766116	0.9999999999999999	34.941979116174195	C8H6O4	[M - H2O + H]+	OGHSDOFDWLGWKO	InChI=1S/C8H6O4/c9-4-6-5(8(11)12)2-1-3-7(6)10/h1-4,10H,(H,11,12)	null	C1=CC(=C(C(=C1)O)C=O)C(=O)O	0.627145886	12215166	PubChem:(12215166);KEGG Mine	8589934594	149.0232391357422	324.671	76_doliocarpus-ecotype-pos-sirius_98	98
163	1	1	2	2	0.20033316062537182	-36.902399864984346	0.9999999999999999	115.41703407931055	C38H76O3	[M - H2O + H]+	GPRJVQAAUFGHIO	InChI=1S/C38H76O3/c1-3-5-7-9-11-22-26-30-34-37(33-29-25-21-10-8-6-4-2)41-38(40)35-31-27-23-19-17-15-13-12-14-16-18-20-24-28-32-36-39/h37,39H,3-36H2,1-2H3	null	CCCCCCCCCCC(CCCCCCCCC)OC(=O)CCCCCCCCCCCCCCCCCO	16.5	90833618	PubChem:(90833618)	2	563.5755004882812	30.232	431_doliocarpus-ecotype-pos-sirius_569	569
N/A	2	1	2	2	N/A	-66.63444978042101	0.9999999999999999	115.41703407931055	C38H74O2	[M + H]+	LUEWVRCQBFYBOB	InChI=1S/C38H74O2/c1-4-7-10-13-16-18-19-20-21-22-23-25-27-30-33-36-38(39)40-37(34-31-28-15-12-9-6-3)35-32-29-26-24-17-14-11-8-5-2/h20-21,37H,4-19,22-36H2,1-3H3	icosan-9-yl (Z)-octadec-9-enoate	CCCCCCCCCCCC(CCCCCCCC)OC(=O)CCCCCCCC=CCCCCCCCC	17.2000008	19892624;20838694;54052921	PubChem:(19892624 20838694 54052921)	2	563.5755004882812	30.232	431_doliocarpus-ecotype-pos-sirius_569	569
164	1	1	2	3	N/A	-264.7317818607065	0.3889447236180905	80.65055649142272	C21H23NO8	[M + H]+	JEPMXRWMARBVQV	InChI=1S/C21H23NO8/c1-5-29-20(24)13-6-8-15(9-7-13)22-18(23)12-30-21(25)14-10-16(26-2)19(28-4)17(11-14)27-3/h6-11H,5,12H2,1-4H3,(H,22,23)	[2-(4-ethoxycarbonylanilino)-2-oxoethyl] 3,4,5-trimethoxybenzoate	CCOC(=O)C1=CC=C(C=C1)NC(=O)COC(=O)C2=CC(=C(C(=C2)OC)OC)OC	2.79999995	1681049	PubChem:(1681049)	2	418.14984130859375	258.083	270_doliocarpus-ecotype-pos-sirius_336	336
N/A	2	1	2	3	N/A	-280.55257313576493	0.3889447236180905	80.65055649142272	C21H25NO9	[M - H2O + H]+	IHOUUWGXCPHPOS	InChI=1S/C21H25NO9/c22-14(8-16(26)13-6-3-11(24)7-15(13)25)10-1-4-12(5-2-10)30-21-20(29)19(28)18(27)17(9-23)31-21/h1-7,14,17-21,23-25,27-29H,8-9,22H2	null	C1=CC(=CC=C1C(CC(=O)C2=C(C=C(C=C2)O)O)N)OC3C(C(C(C(O3)CO)O)O)O	-0.700672626		KEGG Mine	8589934592	418.14984130859375	258.083	270_doliocarpus-ecotype-pos-sirius_336	336
165	1	1	1	1	0.19931679942437316	-109.7994805651161	0.0	32.52492819818543	C7H10N4O	[M + H]+	YAQWTJKDNDYEPN	InChI=1S/C7H10N4O/c1-5(12)9-7-10-8-4-11(7)6-2-3-6/h4,6H,2-3H2,1H3,(H,9,10,12)	null	CC(=O)NC1=NN=CN1C2CC2	-0.600000024	131177396	PubChem:(131177396)	2	167.0926055908203	424.51	222_doliocarpus-ecotype-pos-sirius_275	275
166	1	1	2	6	N/A	-378.7598002408452	0.8125628140703517	119.17817448435102	C27H53NO11	[M - H2O + H]+	WJLAUGNUQXUBOU	InChI=1S/C27H53NO11/c1-3-4-5-6-7-8-9-10-11-12-13-14-21(33)28(2)15-18(31)22(34)26(19(32)16-29)39-27-25(37)24(36)23(35)20(17-30)38-27/h18-20,22-27,29-32,34-37H,3-17H2,1-2H3	null	CCCCCCCCCCCCCC(=O)N(C)CC(C(C(C(CO)O)OC1C(C(C(C(O1)CO)O)O)O)O)O	1.20000005	102149329	PubChem:(102149329)	2	550.35888671875	373.842	393_doliocarpus-ecotype-pos-sirius_509	509
N/A	2	1	2	6	N/A	-418.84671520819256	0.8125628140703517	119.17817448435102	C27H51NO10	[M + H]+	QYECXNVOBGOPKP	InChI=1S/C27H51NO10/c1-4-5-6-7-8-9-10-11-12-17(2)16-35-26-22(28-18(3)31)24(34)25(21(15-30)37-26)38-27-23(33)20(32)13-19(14-29)36-27/h17,19-27,29-30,32-34H,4-16H2,1-3H3,(H,28,31)	null	CCCCCCCCCCC(C)COC1C(C(C(C(O1)CO)OC2C(C(CC(O2)CO)O)O)O)NC(=O)C	2.20000005	138690379	PubChem:(138690379)	2	550.35888671875	373.842	393_doliocarpus-ecotype-pos-sirius_509	509
167	1	1	2	2	0.19854794248847157	-17.875963456500735	0.9999999999999999	31.671788796978003	C6H6O4	[M + H]+	PCSKKIUURRTAEM	InChI=1S/C6H6O4/c7-3-4-1-2-5(10-4)6(8)9/h1-2,7H,3H2,(H,8,9)	Oprea1_060549	C1=C(OC(=C1)C(=O)O)CO	0.0	80642;6946222;76973659	HMDB:(2432 29188);SuperNatural:(SN00264206 SN00001323);ZINC bio:(ZINC00327584);additional;MeSH:(80642);PubMed;COCONUT:(CNP0276057 CNP0283460);Natural Products:(UNPD61195);PubChem:(80642 6946222 76973659);CHEBI:(89118);PubChem class - bio and metabolites;KEGG:(C20448);PubChem class - safety and toxic;Training Set;Biocyc:(CPD-14103)	87615854	143.0338363647461	587.589	599_doliocarpus-ecotype-pos-sirius_881	881
N/A	2	1	2	2	N/A	-51.28142196074376	0.9999999999999999	31.671788796978003	C6H8O5	[M - H2O + H]+	FGSBNBBHOZHUBO	InChI=1S/C6H8O5/c7-4(6(10)11)2-1-3-5(8)9/h1-3H2,(H,8,9)(H,10,11)	Oxoadipate	C(CC(=O)C(=O)O)CC(=O)O	-0.5	71;23615192;59366486	HMDB:(225);SuperNatural:(SN00335015 SN00002232);ZINC bio:(ZINC01532613);MeSH:(71);Plantcyc:(2K-ADIPATE);PubMed;NORMAN:(NS00006991);COCONUT:(CNP0083351 CNP0300956);KNApSAcK:(770);Natural Products:(UNPD56986);PubChem:(71 23615192 59366486);CHEBI:(15753 57499);PubChem class - bio and metabolites;EcoCyc Mine;KEGG:(C00322);PubChem class - safety and toxic;YMDB:(142);Training Set;Biocyc:(2K-ADIPATE)	17267419518	143.0338363647461	587.589	599_doliocarpus-ecotype-pos-sirius_881	881
168	1	1	2	2	0.19832110982287235	-49.611543256675574	0.9999999999999999	38.73333304767769	C5H9NO	[M + H]+	SECXISVLQFMRJM	InChI=1S/C5H9NO/c1-6-4-2-3-5(6)7/h2-4H2,1H3	M-Pyrol	CN1CCCC1=O	0.172191098	13387;5248072;12256416;12256417;16217555;58451436;68722871;71750536;71750537;101444740	PubChem class - food;SuperNatural:(SN00252163);Maconda:(CON00048);ZINC bio:(ZINC03860621);additional;HSDB:(872-50-4);MeSH:(13387);PubMed;NORMAN:(NS00009178);COCONUT:(CNP0203476);KNApSAcK:(39855);Natural Products:(UNPD129554);PubChem:(13387 5248072 12256416 12256417 16217555 58451436 68722871 71750536 71750537 101444740);CHEBI:(7307);PubChem class - bio and metabolites;KEGG:(C11118);PubChem class …	255635318	100.07569122314453	134.473	440_doliocarpus-ecotype-pos-sirius_582	582
N/A	2	1	2	2	N/A	-53.816976480734	0.9999999999999999	38.73333304767769	C5H11NO2	[M - H2O + H]+	JJMDCOVWQOJGCB	InChI=1S/C5H11NO2/c6-4-2-1-3-5(7)8/h1-4,6H2,(H,7,8)	bmse000957	C(CCN)CC(=O)O	-0.311583728	138;449593;6992101;22242539	HMDB:(3355);SuperNatural:(SN00002238);ZINC bio:(ZINC01532654);additional;MeSH:(138);Plantcyc:(5-AMINOPENTANOATE);PubMed;NORMAN:(NS00014752);COCONUT:(CNP0167970 CNP0258892);Natural Products:(UNPD185718);PubChem:(138 449593 6992101 22242539);YMDB Mine;CHEBI:(356010 15887 86394);PubChem class - bio and metabolites;KEGG:(C00431);Biocyc:(SMA-0000430 SMA-0000415 5-AMINOPENTANOATE)	34380622190	100.07569122314453	134.473	440_doliocarpus-ecotype-pos-sirius_582	582
169	1	1	2	2	0.19728022924895214	-4.4936113595991785	0.9999999999999999	95.5271136318121	C15H30O2	[M + H]+	WQEPLUUGTLDZJY	InChI=1S/C15H30O2/c1-2-3-4-5-6-7-8-9-10-11-12-13-14-15(16)17/h2-14H2,1H3,(H,16,17)	bmse000558	CCCCCCCCCCCCCCC(=O)O	5.70619869	13849;22169126;44256490;45934158;90474391;102602085;129724974;132427085	HMDB:(826);PubChem class - food;SuperNatural:(SN00268956 SN00027411);ZINC bio:(ZINC30731069);additional;MeSH:(13849);PubMed;NORMAN:(NS00015703);COCONUT:(CNP0219956 CNP0296248);KNApSAcK:(7423);Natural Products:(UNPD166620);PubChem:(13849 22169126 44256490 45934158 90474391 102602085 129724974 132427085);YMDB Mine;CHEBI:(78795 42504);PubChem class - bio and metabolites;KEGG:(C16537);PubChem class -…	34615372158	243.23151397705078	19.316	216_doliocarpus-ecotype-pos-sirius_269	269
N/A	2	1	2	2	N/A	-82.2318278146438	0.9999999999999999	95.5271136318121	C15H32O3	[M - H2O + H]+	PDEQHSCGVVBBLG	InChI=1S/C15H32O3/c1-2-3-4-5-6-7-8-9-10-11-14(17)15(18)12-13-16/h14-18H,2-13H2,1H3	null	CCCCCCCCCCCC(C(CCO)O)O	4.19999981	20318649	PubChem:(20318649)	2	243.23151397705078	19.316	216_doliocarpus-ecotype-pos-sirius_269	269
170	1	1	2	2	0.1970588053013321	-18.157663021119365	0.9999999999999999	110.46808365141604	C9H8O3	[M + H]+	NGSWKAQJJWESNS	InChI=1S/C9H8O3/c10-8-4-1-7(2-5-8)3-6-9(11)12/h1-6,10H,(H,11,12)	coumarate	C1=CC(=CC=C1C=CC(=O)O)O	1.39296985	322;1549106;637542;11116469;16109932;54708745;54721280;54729371;71310960;117064649;124202750;131708669;131871182	HMDB:(2035 30677 128076);SuperNatural:(SN00157333 SN00000381 SN00248047 SN00397780);ZINC bio:(ZINC00039811 ZINC04632590);additional;MeSH:(637542);Plantcyc:(COUMARATE);PubMed;NORMAN:(NS00004354);COCONUT:(CNP0255341 CNP0359225);KNApSAcK:(580);Natural Products:(UNPD19621 UNPD96408 UNPD212098);PubChem:(322 1549106 637542 11116469 16109932 54708745 54721280 54729371 71310960 117064649 124202750 131708…	17267943806	165.0546112060547	383.022	369_doliocarpus-ecotype-pos-sirius_474	474
N/A	2	1	2	2	N/A	-89.28918220178832	0.9999999999999999	110.46808365141604	C9H10O4	[M - H2O + H]+	JVGVDSSUAVXRDY	InChI=1S/C9H10O4/c10-7-3-1-6(2-4-7)5-8(11)9(12)13/h1-4,8,10-11H,5H2,(H,12,13)	ACMC-20anjv	C1=CC(=CC=C1CC(C(=O)O)O)O	0.851879179	9378;440177;9548580;9548632;9920545;76973347;87425256;134742521;139025576	HMDB:(755);SuperNatural:(SN00316744 SN00379659 SN00268031);ZINC bio:(ZINC00402937 ZINC00402938);additional;MeSH:(9378 9548580);Plantcyc:(CPD-13207 CPD-2222);PubMed;NORMAN:(NS00014787);COCONUT:(CNP0177541 CNP0346065);KNApSAcK:(50491);Natural Products:(UNPD193665 UNPD36866 UNPD44572);PubChem:(9378 440177 9548580 9548632 9920545 76973347 87425256 134742521 139025576);CHEBI:(36659 17385 16003 10980);…	17267943806	165.0546112060547	383.022	369_doliocarpus-ecotype-pos-sirius_474	474
171	1	1	1	1	0.196006023329706	-35.03269247080852	0.9999999999999999	4.174561235416653	C9H8O	[M - H2O + H]+	KJPRLNWUNMBNBZ	InChI=1S/C9H8O/c10-8-4-7-9-5-2-1-3-6-9/h1-8H	Abion CA	C1=CC=C(C=C1)C=CC=O	2.07160974	307;637511;6428995;12198214;88868197;131859294	HMDB:(3441 32072);PubChem class - food;SuperNatural:(SN00158520 SN00156216);ZINC bio:(ZINC01532777 ZINC13523661);additional;HSDB:(104-55-2);MeSH:(637511);Plantcyc:(CINNAMALDEHYDE);PubMed;NORMAN:(NS00003408);COCONUT:(CNP0279382);KNApSAcK:(35187);Natural Products:(UNPD226313 UNPD2440 UNPD152606);PubChem:(307 637511 6428995 12198214 88868197 131859294);CHEBI:(89729 142921 16731);PubChem class - bio …	255847294	115.05420684814453	412.058	187_doliocarpus-ecotype-pos-sirius_235	235
172	1	1	2	2	0.19537929800062906	-9.332757714233415	0.9999999999999999	66.94267975894321	C13H26O2	[M + H]+	SZHOJFHSIKHZHA	InChI=1S/C13H26O2/c1-2-3-4-5-6-7-8-9-10-11-12-13(14)15/h2-12H2,1H3,(H,14,15)	Tridecylate	CCCCCCCCCCCCC(=O)O	4.80777311	12530;5173698;10703960;10727474;12008192;11401611;21932507;71728400;71309231;119080550	HMDB:(910);PubChem class - food;SuperNatural:(SN00329331 SN00156324);additional;PubMed;NORMAN:(NS00015240);COCONUT:(CNP0145185 CNP0299471);KNApSAcK:(7422);Natural Products:(UNPD160409);PubChem:(12530 5173698 10703960 10727474 12008192 11401611 21932507 71728400 71309231 119080550);CHEBI:(125832 45919 75084);PubChem class - bio and metabolites;KEGG:(C17076);PubChem class - safety and toxic;PubChem…	255625594	215.20005798339844	30.232	668_doliocarpus-ecotype-pos-sirius_1021	1021
N/A	2	1	2	2	N/A	-74.63346871035449	0.9999999999999999	66.94267975894321	C13H28O3	[M - H2O + H]+	WFWQKGIAABYKJY	InChI=1S/C13H28O3/c14-11-8-6-4-2-1-3-5-7-9-13(16)10-12-15/h13-16H,1-12H2	null	C(CCCCCO)CCCCC(CCO)O	2.70000005	90439766	PubChem:(90439766)	2	215.20005798339844	30.232	668_doliocarpus-ecotype-pos-sirius_1021	1021
173	1	1	2	2	0.19458579750476723	-75.13341929639708	0.9999999999999999	96.3220987007885	C31H60O2	[M + H]+	YGEBMTZEPHPZQK	InChI=1S/C31H60O2/c1-2-3-4-5-6-7-8-9-10-11-12-13-14-15-16-17-18-19-20-21-22-23-24-25-26-27-28-29-30-31(32)33/h9-10H,2-8,11-30H2,1H3,(H,32,33)	null	CCCCCCCCC=CCCCCCCCCCCCCCCCCCCCCC(=O)O	12.4965696	101143233	PubChem:(101143233)	2	465.46563720703125	11.497	608_doliocarpus-ecotype-pos-sirius_896	896
N/A	2	1	2	2	N/A	-186.25586941611772	0.9999999999999999	96.3220987007885	C31H62O3	[M - H2O + H]+	NVHDIVKXVUUIQZ	InChI=1S/C31H62O3/c1-4-7-10-12-13-16-20-25-30(32)26-21-17-14-15-18-22-27-31(33)34-28-29(23-9-6-3)24-19-11-8-5-2/h29-30,32H,4-28H2,1-3H3	null	CCCCCCCCCC(CCCCCCCCC(=O)OCC(CCCC)CCCCCC)O	12.5	125501456;125501457;125501458;125501459;132065058	PubChem:(125501456 125501457 125501458 125501459 132065058)	2	465.46563720703125	11.497	608_doliocarpus-ecotype-pos-sirius_896	896
174	1	1	2	2	0.19407244761743442	-8.63771637190122	0.9999999999999999	142.94184514243722	C18H30O2	[M - H2O + H]+	DTOSIQBPPRVQHS	InChI=1S/C18H30O2/c1-2-3-4-5-6-7-8-9-10-11-12-13-14-15-16-17-18(19)20/h3-4,6-7,9-10H,2,5,8,11-17H2,1H3,(H,19,20)	alpha-LA	CCC=CCC=CCC=CCCCCCCCC(=O)O	5.86273956	860;445640;4028869;5991656;5280934;5282822;5312499;5312500;5312501;5312502;5312503;5312504;5461005;12359003;12359005;12359006;25245675;52912203;53778543;71749794;70674793;70674794;70675588;70675602;71309393;87329441;88801875;90937457;101947580;101947581;102602067;117064405;118797069;118366622;118366623;129773991;129848552;129853298;132935946;132426821;135385002	HMDB:(1388 30964);PubChem class - food;SuperNatural:(SN00298436 SN00003487 SN00020772 SN00299171 SN00064437);ZINC bio:(ZINC03802189 ZINC03870057 ZINC13508536 ZINC13508538 ZINC13508540 ZINC14616300);MeSH:(5280934);Plantcyc:(LINOLENIC_ACID);PubMed;NORMAN:(NS00012800);COCONUT:(CNP0149780 CNP0218792);KNApSAcK:(7247);Natural Products:(UNPD14564 UNPD213805 UNPD61555);PubChem:(860 445640 4028869 5991656…	34614978942	261.2212829589844	338.507	109_doliocarpus-ecotype-pos-sirius_138	138
N/A	2	1	2	2	N/A	-64.04825930910714	0.9999999999999999	142.94184514243722	C18H28O	[M + H]+	ASLNIFQRXWCXMD	InChI=1S/C18H28O/c1-2-3-4-5-6-7-8-9-10-11-12-13-14-15-16-17-18-19/h6-7,9-10,12-13,15-16,18H,2-5,8,11,14,17H2,1H3	null	CCCCCC=CCC=CCC=CCC=CCC=O	5.72155142		YMDB Mine;KEGG Mine	42949672960	261.2212829589844	338.507	109_doliocarpus-ecotype-pos-sirius_138	138
175	1	1	2	2	0.1939267578362938	-141.07939917244934	0.1613065326633166	21.289303071527904	C22H18O9	[M - H2O + H]+	GMBHQPZHYSOAKX	InChI=1S/C22H18O9/c23-12-7-16(26)13-9-20(31-22(29)11-2-4-15(25)18(28)6-11)21(30-19(13)8-12)10-1-3-14(24)17(27)5-10/h1-8,20-21,23-28H,9H2	[2-(3,4-dihydroxyphenyl)-5,7-dihydroxy-3,4-dihydro-2H-chromen-3-yl] 3,4-dihydroxybenzoate	C1C(C(OC2=CC(=CC(=C21)O)O)C3=CC(=C(C=C3)O)O)OC(=O)C4=CC(=C(C=C4)O)O	2.5656445	156196;23277195;131675975	PubChem:(156196 23277195 131675975)	2	409.0916290283203	295.459	16_doliocarpus-ecotype-pos-sirius_21	21
N/A	2	1	2	2	N/A	-157.40126105953775	0.1613065326633166	21.289303071527904	C22H16O8	[M + H]+	UAXUXQBETIPVBV	InChI=1S/C22H16O8/c23-10-4-15(25)11-6-13-20(29-19(11)5-10)8-16(26)12-7-18(28)21(30-22(12)13)9-1-2-14(24)17(27)3-9/h1-6,8,18,21,28H,7H2,(H4-,23,24,25,26,27)/p+1	null	C1C(C(OC2=C1C(=CC3=[O+]C4=CC(=CC(=C4C=C32)O)O)O)C5=CC(=C(C=C5)O)O)O	3.38685703	102193059	PubChem:(102193059);Natural Products:(UNPD218736)	32770	409.0916290283203	295.459	16_doliocarpus-ecotype-pos-sirius_21	21
176	1	1	2	2	0.193849414484705	-76.05254517881889	0.9999999999999999	123.61668596014222	C33H62O	[M - H2O + H]+	FQCCVGPSMPYJSZ	InChI=1S/C33H62O/c1-3-5-7-9-11-13-15-17-18-20-22-24-26-28-30-32-33(34)31-29-27-25-23-21-19-16-14-12-10-8-6-4-2/h3-27,29,31-32H2,1-2H3	null	CCCCCCCCCCCCCCCC(=O)CC#CCCCCCCCCCCCCCC	13.3221645		KEGG Mine	8589934592	457.4766845703125	572.189	622_doliocarpus-ecotype-pos-sirius_927	927
N/A	2	1	2	2	N/A	-121.54214250918528	0.9999999999999999	123.61668596014222	C33H60	[M + H]+	XGDXHLWLPRFMEC	InChI=1S/C33H60/c1-13-33(12,23-21-28(7)27(6)16-15-26(5)24(2)3)22-20-25(4)14-19-31-29(8)17-18-30(9)32(31,10)11/h13,20,22,24-28,30-31H,1,8,14-19,21,23H2,2-7,9-12H3	null	CC1CCC(=C)C(C1(C)C)CCC(C)C=CC(C)(CCC(C)C(C)CCC(C)C(C)C)C=C	11.4112177		COCONUT:(CNP0166523);Natural Products:(UNPD65509)	2129920	457.4766845703125	572.189	622_doliocarpus-ecotype-pos-sirius_927	927
177	1	1	2	2	0.19251813111065397	-24.68202029765751	0.9999999999999999	66.32643898254602	C9H12O3	[M - H2O + H]+	XHUBSJRBOQIZNI	InChI=1S/C9H12O3/c1-12-9-6-7(4-5-10)2-3-8(9)11/h2-3,6,10-11H,4-5H2,1H3	Homovanillic alcohol	COC1=C(C=CC(=C1)CCO)O	1.40192688	16928	HMDB:(38925);SuperNatural:(SN00264289);ZINC bio:(ZINC00388293);additional;MeSH:(16928);PubMed;NORMAN:(NS00027490);COCONUT:(CNP0423217);Natural Products:(UNPD51145);PubChem:(16928);PubChem class - bio and metabolites;PubChem class - safety and toxic;YMDB:(1712);Training Set;KEGG Mine	8677875790	151.0753936767578	78.033	334_doliocarpus-ecotype-pos-sirius_426	426
N/A	2	1	2	2	N/A	-51.642235648297515	0.9999999999999999	66.32643898254602	C9H10O2	[M + H]+	VYYOHGZXVVITFK	InChI=1S/C9H10O2/c1-3-7-6-8(10)4-5-9(7)11-2/h3-6,10H,1H2,2H3	null	COC1=C(C=C(C=C1)O)C=C	2.29999995	45090864	PubChem:(45090864)	2	151.0753936767578	78.033	334_doliocarpus-ecotype-pos-sirius_426	426
178	1	1	2	4	0.19190838462743703	-88.03902869234838	0.025125628140703515	34.89553752294562	C5H3N3O4	[M + H]+	AGWLZVDRBYEOSR	InChI=1S/C5H3N3O4/c9-7(10)4-1-2-6-3-5(4)8(11)12/h1-3H	3,4-dinitropyridine	C1=CN=CC(=C1[N+](=O)[O-])[N+](=O)[O-]	0.5	2762914	PubChem:(2762914)	2	170.02061462402344	19.316	506_doliocarpus-ecotype-pos-sirius_707	707
N/A	2	1	2	4	N/A	-168.0086765509182	0.025125628140703515	34.89553752294562	C5H5N3O5	[M - H2O + H]+	BUQKXXSUOLLLPC	InChI=1S/C5H5N3O5/c1-13-5-6-2(4(9)10)3(7-5)8(11)12/h1H3,(H,6,7)(H,9,10)	1H-Imidazole-4-carboxylicacid, 2-methoxy-5-nitro-	COC1=NC(=C(N1)[N+](=O)[O-])C(=O)O	0.400000006	135547002	PubChem:(135547002)	2	170.02061462402344	19.316	506_doliocarpus-ecotype-pos-sirius_707	707
179	1	1	2	2	0.19069234012590394	-23.106486486632775	0.9999999999999999	82.72542496526974	C18H36O2	[M + H]+	XIRNKXNNONJFQO	InChI=1S/C18H36O2/c1-3-5-6-7-8-9-10-11-12-13-14-15-16-17-18(19)20-4-2/h3-17H2,1-2H3	Ethyl cetylate	CCCCCCCCCCCCCCCC(=O)OCC	7.80000019	12366;57369475;71316621;129727329;129849835	HMDB:(29811);PubChem class - food;SuperNatural:(SN00136234);ZINC bio:(ZINC64858950);additional;MeSH:(12366);PubMed;NORMAN:(NS00012447);COCONUT:(CNP0248873);KNApSAcK:(50455);Natural Products:(UNPD50864);PubChem:(12366 57369475 71316621 129727329 129849835);CHEBI:(84932);PubChem class - bio and metabolites;PubChem class - safety and toxic;YMDB:(1349);Biocyc:(CPD-19848)	222144638	285.2786560058594	128.282	348_doliocarpus-ecotype-pos-sirius_449	449
N/A	2	1	2	2	N/A	-221.44581022006847	0.9999999999999999	82.72542496526974	C18H38O3	[M - H2O + H]+	RFKZKVZKJBVZCR	InChI=1S/C18H38O3/c1-2-3-4-10-13-17(20)16-18(21)14-11-8-6-5-7-9-12-15-19/h17-21H,2-16H2,1H3	null	CCCCCCC(CC(CCCCCCCCCO)O)O	5.0999999	129745941	PubChem:(129745941)	2	285.2786560058594	128.282	348_doliocarpus-ecotype-pos-sirius_449	449
180	1	1	2	2	0.1901185283047015	-56.62136641456448	0.9999999999999999	184.3494075502403	C29H48O2	[M - H2O + H]+	YWCFPEXIWZLSIA	InChI=1S/C29H48O2/c1-18(2)20-9-14-29(17-30)16-15-27(5)22(25(20)29)7-8-24-26(4)12-11-23(31)19(3)21(26)10-13-28(24,27)6/h19-25,30-31H,1,7-17H2,2-6H3	3a-(hydroxymethyl)-5a,5b,8,11a-tetramethyl-1-prop-1-en-2-yl-2,3,4,5,6,7,7a,8,9,10,11,11b,12,13,13a,13b-hexadecahydro-1H-cyclopenta[a]chrysen-9-ol	CC1C2CCC3(C(C2(CCC1O)C)CCC4C3(CCC5(C4C(CC5)C(=C)C)CO)C)C	7.9000001	5072299;89635559;89312623;89312662;89312675	PubChem:(5072299 89635559 89312623 89312662 89312675)	2	411.36199951171875	432.088	40_doliocarpus-ecotype-pos-sirius_52	52
N/A	2	1	2	2	N/A	-75.39098235611257	0.9999999999999999	184.3494075502403	C29H46O	[M + H]+	HNRKZQDYNBRJJK	InChI=1S/C29H46O/c1-8-29-16-11-19(2)24(29)20-9-10-22-26(5)14-13-23(30)25(3,4)21(26)12-15-28(22,7)27(20,6)17-18-29/h1,19-24,30H,9-18H2,2-7H3	null	CC1CCC2(C1C3CCC4C5(CCC(C(C5CCC4(C3(CC2)C)C)(C)C)O)C)C#C	8.89999962	89174273;89174285	PubChem:(89174273 89174285)	2	411.36199951171875	432.088	40_doliocarpus-ecotype-pos-sirius_52	52
181	1	1	2	2	0.18973911562986037	-55.333375611094866	0.9999999999999999	56.56485057190048	C12H10O3	[M + H]+	XYTRTRUOVKWJDV	InChI=1S/C12H10O3/c1-2-3-8-6-12(14)15-11-7-9(13)4-5-10(8)11/h2,4-7,13H,1,3H2	null	C=CCC1=CC(=O)OC2=C1C=CC(=C2)O	2.52180076	87150319	PubChem:(87150319)	2	203.07017517089844	278.045	619_doliocarpus-ecotype-pos-sirius_915	915
N/A	2	1	2	2	N/A	-82.85585948422832	0.9999999999999999	56.56485057190048	C12H12O4	[M - H2O + H]+	STKDQMZQWJUOKP	InChI=1S/C12H12O4/c1-2-8(7-11(13)14)9-4-3-5-10(6-9)12(15)16/h3-7H,2H2,1H3,(H,13,14)(H,15,16)	null	CCC(=CC(=O)O)C1=CC(=CC=C1)C(=O)O	2.5	83959483	PubChem:(83959483)	2	203.07017517089844	278.045	619_doliocarpus-ecotype-pos-sirius_915	915
182	1	1	2	2	0.18845448264770967	-23.535334509209907	0.9999999999999999	83.46879879148418	C17H34O2	[M + H]+	PTEYJUIKYIKULL	InChI=1S/C17H34O2/c1-3-5-6-7-8-9-10-11-12-13-14-15-16-17(18)19-4-2/h3-16H2,1-2H3	Pentadecanoic acid,ethyl ester	CCCCCCCCCCCCCCC(=O)OCC	7.30000019	38762	NORMAN:(NS00022159);COCONUT:(CNP0185766);HMDB:(59870);Natural Products:(UNPD98576);PubChem class - food;PubChem:(38762);SuperNatural:(SN00162803);additional;PubChem class - bio and metabolites;Training Set	154976266	271.26300048828125	581.533	331_doliocarpus-ecotype-pos-sirius_422	422
N/A	2	1	2	2	N/A	-107.79191116845752	0.9999999999999999	83.46879879148418	C17H36O3	[M - H2O + H]+	SGTOOTINVZNELQ	InChI=1S/C17H36O3/c1-2-3-4-5-6-7-8-9-10-11-12-13-14-16(19)17(20)15-18/h16-20H,2-15H2,1H3	heptadecane-1,2,3-triol	CCCCCCCCCCCCCCC(C(CO)O)O	5.5	10085537;23037151;88640328;101574467	PubChem:(10085537 23037151 88640328 101574467)	2	271.26300048828125	581.533	331_doliocarpus-ecotype-pos-sirius_422	422
183	1	1	2	6	N/A	-276.94698964159784	0.08190954773869348	53.06757162471899	C21H33N5O6	[M + H]+	AARNQLLNJKVQBF	InChI=1S/C21H33N5O6/c1-12(27)17(21(32)25-10-3-6-14(25)18(22)29)23-19(30)15-7-4-11-26(15)20(31)16-8-5-9-24(16)13(2)28/h12,14-17,27H,3-11H2,1-2H3,(H2,22,29)(H,23,30)	Acetylprolylprolylthreonylprolinamide(AcPPTPNH2)	CC(C(C(=O)N1CCCC1C(=O)N)NC(=O)C2CCCN2C(=O)C3CCCN3C(=O)C)O	-1.60000002	44317607	PubChem:(44317607);PubMed	66	452.2488708496094	267.27	385_doliocarpus-ecotype-pos-sirius_498	498
N/A	2	1	2	6	N/A	-501.17112044751093	0.08190954773869348	53.06757162471899	C21H35N5O7	[M - H2O + H]+	MZCKLAFYQUDESY	InChI=1S/C21H35N5O7/c1-2-15(21(22)32)6-3-4-11-23-14-24-12-16(27)13-25-17(28)7-5-8-20(31)33-26-18(29)9-10-19(26)30/h15,23-24H,2-14H2,1H3,(H2,22,32)(H,25,28)	null	CCC(CCCCNCNCC(=O)CNC(=O)CCCC(=O)ON1C(=O)CCC1=O)C(=O)N	-1.39999998	58518950	PubChem:(58518950)	2	452.2488708496094	267.27	385_doliocarpus-ecotype-pos-sirius_498	498
184	1	1	2	2	0.18798849062669373	-109.16204090123338	0.9999999999999999	185.04863198064558	C21H39NO5	[M - H2O + H]+	YKPWZZZPJPQNIO	InChI=1S/C21H39NO5/c1-18(21(26)27)14-12-13-17-22-19(23)15-10-8-6-4-2-3-5-7-9-11-16-20(24)25/h18H,2-17H2,1H3,(H,22,23)(H,24,25)(H,26,27)	null	CC(CCCCNC(=O)CCCCCCCCCCCCC(=O)O)C(=O)O	5.19999981	58249297	PubChem:(58249297)	2	368.279052734375	379.977	136_doliocarpus-ecotype-pos-sirius_172	172
N/A	2	1	2	2	N/A	-135.23207098507393	0.9999999999999999	185.04863198064558	C21H37NO4	[M + H]+	RJMIFBOIPADYRJ	InChI=1S/C21H37NO4/c22-17-15-13-11-9-7-5-3-1-2-4-6-8-10-12-14-16-21(25)26-19-20(24)18-23/h1-2,20,23-24H,3-16,18-19H2	null	C(CCCC=CCCCCCCCC(=O)OCC(CO)O)CCCC#N	5.35051394	87606104	PubChem:(87606104)	2	368.279052734375	379.977	136_doliocarpus-ecotype-pos-sirius_172	172
185	1	1	2	2	0.18788065623031	-111.03466924966014	0.9999999999999999	54.82180910476801	C35H62	[M + H]+	ZCXQQYJKVJZGCD	InChI=1S/C35H62/c1-12-20-23-31(14-3)28-30(10)35(18-7,19-8)26-22-25-34(11,17-6)33(16-5)27-29(9)32(15-4)24-21-13-2/h12-13,20-21,23-24,30,33H,9,14-19,22,25-28H2,1-8,10-11H3	null	CCC(CC(=C)C(=CC=CC)CC)C(C)(CC)CCCC(CC)(CC)C(C)CC(=CC=CC)CC	15.1000004	123976075	PubChem:(123976075)	2	483.4919128417969	27.106	741_doliocarpus-ecotype-pos-sirius_1193	1193
N/A	2	1	2	2	N/A	-187.51119839341234	0.9999999999999999	54.82180910476801	C35H64O	[M - H2O + H]+	CNHOCYLARZDPJI	InChI=1S/C35H64O/c1-9-30(4)17-11-19-32(6)21-13-23-34(8)25-15-27-35(28-36)26-14-24-33(7)22-12-20-31(5)18-10-16-29(2)3/h11-13,19,21-22,28-34,36H,9-10,14-18,20,23-27H2,1-8H3	null	CCC(C)CC=CC(C)C=CCC(C)CCCC(=CO)CCCC(C)C=CCC(C)CCCC(C)C	13.8000002	87494159	PubChem:(87494159)	2	483.4919128417969	27.106	741_doliocarpus-ecotype-pos-sirius_1193	1193
186	1	1	2	2	0.18759056106419345	-66.47008745792753	0.9291457286432162	102.54664144975843	C14H16O	[M + H]+	ZONOBICJKXGZDI	InChI=1S/C14H16O/c1-5-9-12(8-4)14(15)13(10-6-2)11-7-3/h5-11H,1-2,4H2,3H3	null	CC=CC(=CC=C)C(=O)C(=CC=C)C=C	4.19999981	131975372	PubChem:(131975372)	2	201.1272735595703	242.763	208_doliocarpus-ecotype-pos-sirius_260	260
N/A	2	1	2	2	N/A	-93.79828662330277	0.9291457286432162	102.54664144975843	C14H18O2	[M - H2O + H]+	GHJUGLXPMGUCCK	InChI=1S/C14H18O2/c1-11-6-5-7-12(2)14(16)9-4-3-8-13(15)10-11/h3-4,7,10H,5-6,8-9H2,1-2H3	null	CC1=CC(=O)CC=CCC(=O)C(=CCC1)C	2.20000005	67923987;67923986	PubChem:(67923987 67923986)	2	201.1272735595703	242.763	208_doliocarpus-ecotype-pos-sirius_260	260
187	1	1	2	2	0.18720222418791935	-41.26039337737365	0.9999999999999999	196.96309314017776	C13H25NO3	[M - H2O + H]+	FHRQTSVMKLZYME	InChI=1S/C13H25NO3/c14-12(15)10-8-6-4-2-1-3-5-7-9-11-13(16)17/h1-11H2,(H2,14,15)(H,16,17)	null	C(CCCCCC(=O)N)CCCCCC(=O)O	3.032094	85711399	PubChem:(85711399)	2	226.17996215820312	298.547	416_doliocarpus-ecotype-pos-sirius_542	542
N/A	2	1	2	2	N/A	-46.38313276749397	0.9999999999999999	196.96309314017776	C13H23NO2	[M + H]+	HBOYDMDBSOITOO	InChI=1S/C13H23NO2/c14-12-10-8-6-4-2-1-3-5-7-9-11-13(15)16/h1-11H2,(H,15,16)	null	C(CCCCCC#N)CCCCCC(=O)O	4.0910573	23168794	PubChem:(23168794)	2	226.17996215820312	298.547	416_doliocarpus-ecotype-pos-sirius_542	542
188	1	1	2	2	0.18635424646290327	-143.68128931561554	0.9999999999999999	69.33634082775977	C36H66	[M + H]+	QVYPABLLURSSOI	InChI=1S/C36H66/c1-5-8-11-14-17-20-23-26-29-34-32-35(30-27-24-21-18-15-12-9-6-2)36(33(34)4)31-28-25-22-19-16-13-10-7-3/h32H,4-31H2,1-3H3	null	CCCCCCCCCCC1=CC(=C(C1=C)CCCCCCCCCC)CCCCCCCCCC	16.0	15482198	PubChem:(15482198)	2	499.52264404296875	19.316	383_doliocarpus-ecotype-pos-sirius_496	496
N/A	2	1	2	2	N/A	-225.53415379986936	0.9999999999999999	69.33634082775977	C36H68O	[M - H2O + H]+	ITLHIXIXOWKZKM	InChI=1S/C36H68O/c1-2-3-4-5-6-7-8-9-10-11-12-13-14-15-16-17-18-19-20-21-22-23-24-25-26-27-28-29-30-31-32-33-34-35-36-37/h32-33,35H,2-31,34H2,1H3	null	CCCCCCCCCCCCCCCCCCCCCCCCCCCCCCCC=CCC=C=O	18.2000008	57187155	PubChem:(57187155)	2	499.52264404296875	19.316	383_doliocarpus-ecotype-pos-sirius_496	496
189	1	1	1	1	0.1859552412333003	-10.8451500970314	0.0	32.87442264129958	C21H20O11	[M + H]+	JPUKWEQWGBDDQB	InChI=1S/C21H20O11/c22-7-13-15(26)17(28)18(29)21(31-13)32-20-16(27)14-11(25)5-10(24)6-12(14)30-19(20)8-1-3-9(23)4-2-8/h1-6,13,15,17-18,21-26,28-29H,7H2	Trifolin	C1=CC(=CC=C1C2=C(C(=O)C3=C(C=C(C=C3O2)O)O)OC4C(C(C(C(O4)CO)O)O)O)O	0.699999988	5742687;5282102;5282149;5318755;5462193;5488283;12011805;12358425;12358426;12358429;12358430;9911508;25201364;25203515;24211971;44155246;44258736;44258737;44258797;44258798;51521834;51521835;51402811;56961352;59557452;72551446;89719004;122537602;133564575;132211485;138107328	HMDB:(30864 37429);SuperNatural:(SN00011104 SN00351841 SN00160833 SN00311313 SN00161121 SN00395967 SN00011103 SN00011316 SN00020215 SN00381933 SN00007030 SN00354684 SN00020216 SN00143469 SN00143426);ZINC bio:(ZINC03869764 ZINC03869766 ZINC04102435 ZINC04349434 ZINC04349442 ZINC04654800 ZINC13424730 ZINC13424731);additional;MeSH:(5282102 5282149 5462193 5488283 12011805);Plantcyc:(CPD1F-453 CPD-72…	34380376446	449.108154296875	273.399	195_doliocarpus-ecotype-pos-sirius_245	245
190	1	1	2	3	0.18405774238351746	-226.57739847729994	0.42010050251256287	87.59283320915765	C5H9N4O5P	[M - H2O + H]+	MCHLJMHNRFQQTQ	InChI=1S/C5H9N4O5P/c10-5(11)3(2-15(12,13)14)1-4-6-8-9-7-4/h3-4H,1-2H2,(H,10,11)(H2,12,13,14)	null	C(C1N=NN=N1)C(C[P+](O)(O)[O-])C(=O)O	-1.10000002	102305343	PubChem:(102305343)	2	219.02658081054688	38.009	81_doliocarpus-ecotype-pos-sirius_105	105
N/A	2	1	2	3	N/A	-284.52086442347706	0.42010050251256287	87.59283320915765	C5H7N4O4P	[M + H]+	NNMKGWWDOIWKIC	InChI=1S/C5H7N4O4P/c10-14(11,12)13-9-5-3-1-2-4-8(5)6-7-9/h1-3H,4H2,(H2,10,11,12)	null	C1C=CC=C2N1N=NN2OP(=O)(O)O	0.5	68660938	PubChem:(68660938)	2	219.02658081054688	38.009	81_doliocarpus-ecotype-pos-sirius_105	105
191	1	1	2	2	0.18333656541094706	-76.37359395453136	0.9999999999999999	115.42009056282683	C34H64O2	[M + H]+	RLFHHPOLBWGZAG	InChI=1S/C34H64O2/c1-2-3-4-5-6-7-8-9-10-11-12-13-14-15-16-17-18-19-20-21-22-23-24-25-26-27-28-29-30-31-32-33-34(35)36/h11-12,14-15H,2-10,13,16-33H2,1H3,(H,35,36)	null	CCCCCCCCCCC=CCC=CCCCCCCCCCCCCCCCCCCC(=O)O	13.447175		COCONUT:(CNP0195900);Natural Products:(UNPD221219)	2129920	505.4966735839844	28.941	362_doliocarpus-ecotype-pos-sirius_467	467
N/A	2	1	2	2	N/A	-141.96031910232202	0.9999999999999999	115.42009056282683	C34H66O3	[M - H2O + H]+	HZNDETIQFDUUCE	InChI=1S/C34H66O3/c1-4-7-9-11-12-13-14-18-21-25-30-33(27-6-3)37-34(36)31-26-22-19-16-15-17-20-24-29-32(35)28-23-10-8-5-2/h20,24,32-33,35H,4-19,21-23,25-31H2,1-3H3	null	CCCCCCCCCCCCC(CCC)OC(=O)CCCCCCCC=CCC(CCCCCC)O	13.5	91107487	PubChem:(91107487)	2	505.4966735839844	28.941	362_doliocarpus-ecotype-pos-sirius_467	467
192	1	1	2	2	0.18234503254997195	-41.48289792736726	0.45276381909547736	62.53189717992288	C8H6O6	[M + H]+	LGRCZPOZEMQOLE	InChI=1S/C8H6O6/c9-4-1-3(6(11)8(13)14)2-5(10)7(4)12/h1-2,9-10,12H,(H,13,14)	null	C1=C(C=C(C(=C1O)O)O)C(=O)C(=O)O	-0.181045845	129645755	PubChem:(129645755);KEGG Mine	8589934594	199.0237808227539	120.688	847_doliocarpus-ecotype-pos-sirius_1536	1536
N/A	2	1	2	2	N/A	-116.62419043762077	0.45276381909547736	62.53189717992288	C8H8O7	[M - H2O + H]+	BPEBYKYPXSJIDI	InChI=1S/C8H8O7/c9-3-1-2(5(11)8(14)15)4(10)7(13)6(3)12/h1,5,9-13H,(H,14,15)	null	C1=C(C(=C(C(=C1O)O)O)O)C(C(=O)O)O	0.0	129990110	PubChem:(129990110)	2	199.0237808227539	120.688	847_doliocarpus-ecotype-pos-sirius_1536	1536
193	1	1	2	2	0.1819887620859473	-15.631320941609053	0.9999999999999999	23.320725475770082	C8H4O3	[M + H]+	LGRFSURHDFAFJT	InChI=1S/C8H4O3/c9-7-5-3-1-2-4-6(5)8(10)11-7/h1-4H	Wiltrol P	C1=CC=C2C(=C1)C(=O)OC2=O	1.29999995	6811;16212996;23560834;71751657;71309648;123741998	PubChem class - food;SuperNatural:(SN00132155);Maconda:(CON00081);ZINC bio:(ZINC08100883);additional;HSDB:(85-44-9);MeSH:(6811);PubMed;NORMAN:(NS00004500);COCONUT:(CNP0332462);Natural Products:(UNPD97762);PubChem:(6811 16212996 23560834 71751657 71309648 123741998);CHEBI:(36605);PubChem class - bio and metabolites;EcoCyc Mine;PubChem class - safety and toxic;Training Set;KEGG Mine	25991898726	149.0233612060547	565.955	351_doliocarpus-ecotype-pos-sirius_454	454
N/A	2	1	2	2	N/A	-30.398523426074394	0.9999999999999999	23.320725475770082	C8H6O4	[M - H2O + H]+	HBZPATAKQIDUTN	InChI=1S/C8H6O4/c9-4-5-2-1-3-6(10)7(5)8(11)12/h1-4,10H,(H,11,12)	null	C1=CC(=C(C(=C1)O)C(=O)O)C=O	0.627145886	54441948	COCONUT:(CNP0397661);Natural Products:(UNPD49965);PubChem:(54441948);SuperNatural:(SN00270449);KEGG Mine	8593113090	149.0233612060547	565.955	351_doliocarpus-ecotype-pos-sirius_454	454
194	1	1	2	2	0.1818128456745483	-93.7783454488156	0.9999999999999999	101.6850689754096	C35H68O3	[M - H2O + H]+	ZAOYNXCEIZMHMO	InChI=1S/C35H68O3/c1-3-5-7-9-11-13-15-17-19-21-23-25-27-29-31-33-35(37)38-34(36)32-30-28-26-24-22-20-18-16-14-12-10-8-6-4-2/h3-33H2,1-2H3	null	CCCCCCCCCCCCCCCCCC(=O)OC(=O)CCCCCCCCCCCCCCCC	16.2000008	87928927	PubChem:(87928927)	2	519.5120239257812	16.317	412_doliocarpus-ecotype-pos-sirius_537	537
N/A	2	1	2	2	N/A	-245.96930705384784	0.9999999999999999	101.6850689754096	C35H66O2	[M + H]+	YAXFUGXYZKDQFU	InChI=1S/C35H66O2/c1-3-5-7-9-11-13-15-17-19-21-26-32-29-28-31-25-22-23-27-33(31)35(32,34(36)37)30-24-20-18-16-14-12-10-8-6-4-2/h31-33H,3-30H2,1-2H3,(H,36,37)	1,2-didodecyl-3,4,4a,5,6,7,8,8a-octahydro-2H-naphthalene-1-carboxylic acid	CCCCCCCCCCCCC1CCC2CCCCC2C1(CCCCCCCCCCCC)C(=O)O	16.0	22395510	PubChem:(22395510)	2	519.5120239257812	16.317	412_doliocarpus-ecotype-pos-sirius_537	537
195	1	1	2	2	0.18028721073901036	-502.0925634777192	0.29949748743718596	33.75009679616572	C28H41NO12	[M + H]+	KOQJXIATQAFIAX	InChI=1S/C28H41NO12/c1-32-13-20-23(35-4)24(36-5)22(34-3)18(40-20)12-17-19(41-28(38-7)25(37-6)21(17)33-2)14-39-29-26(30)15-10-8-9-11-16(15)27(29)31/h8-11,17-25,28H,12-14H2,1-7H3	null	COCC1C(C(C(C(O1)CC2C(OC(C(C2OC)OC)OC)CON3C(=O)C4=CC=CC=C4C3=O)OC)OC)OC	0.5	49836784	PubChem:(49836784)	2	584.2705688476562	263.301	106_doliocarpus-ecotype-pos-sirius_133	133
N/A	2	1	2	2	N/A	-587.0383081254543	0.29949748743718596	33.75009679616572	C28H43NO13	[M - H2O + H]+	BSGPIXTVOIOJQY	InChI=1S/C28H43NO13/c1-3-20(41-22(32)13-9-5-8-12-18-10-6-4-7-11-18)23(33)19(29-28(37)40-16-39-17(2)31)15-38-27-26(36)25(35)24(34)21(14-30)42-27/h4,6-7,10-11,19-21,23-27,30,33-36H,3,5,8-9,12-16H2,1-2H3,(H,29,37)	null	CCC(C(C(COC1C(C(C(C(O1)CO)O)O)O)NC(=O)OCOC(=O)C)O)OC(=O)CCCCCC2=CC=CC=C2	1.29999995	90068577;123579203;126657465;126657468	PubChem:(90068577 123579203 126657465 126657468)	2	584.2705688476562	263.301	106_doliocarpus-ecotype-pos-sirius_133	133
196	1	1	2	2	0.1796394354195155	-25.374912842954153	0.9999999999999999	91.80184834013257	C16H32O4	[M - H2O + H]+	CLRCAFAXMVNJRH	InChI=1S/C16H32O4/c1-2-3-4-5-6-7-8-9-10-11-12-16(19)20-14-15(18)13-17/h15,17-18H,2-14H2,1H3	Glycerides, C14-18	CCCCCCCCCCCCC(=O)OCC(CO)O	4.21819878	105563;56604910;87654120	HMDB:(72845);PubChem:(105563 56604910 87654120);PubMed;PubChem class - bio and metabolites	16777290	271.2267150878906	68.669	707_doliocarpus-ecotype-pos-sirius_1122	1122
N/A	2	1	2	2	N/A	-61.92427010961	0.9999999999999999	91.80184834013257	C16H30O3	[M + H]+	LJHZTUXMTXHFAK	InChI=1S/C16H30O3/c1-2-3-4-8-11-14-15(19-14)12-9-6-5-7-10-13-16(17)18/h14-15H,2-13H2,1H3,(H,17,18)	Oxiraneoctanoic acid, 3-hexyl-	CCCCCCC1C(O1)CCCCCCCC(=O)O	5.0999999	18347877;101341418	EcoCyc Mine;PubChem:(18347877 101341418);YMDB Mine;KEGG Mine	60129542146	271.2267150878906	68.669	707_doliocarpus-ecotype-pos-sirius_1122	1122
197	1	1	2	2	0.17907011114962676	-34.90105063773496	0.9999999999999999	118.74276402994873	C38H76O3	[M - H2O + H]+	GPRJVQAAUFGHIO	InChI=1S/C38H76O3/c1-3-5-7-9-11-22-26-30-34-37(33-29-25-21-10-8-6-4-2)41-38(40)35-31-27-23-19-17-15-13-12-14-16-18-20-24-28-32-36-39/h37,39H,3-36H2,1-2H3	null	CCCCCCCCCCC(CCCCCCCCC)OC(=O)CCCCCCCCCCCCCCCCCO	16.5	90833618	PubChem:(90833618)	2	563.5762939453125	548.758	564_doliocarpus-ecotype-pos-sirius_803	803
N/A	2	1	2	2	N/A	-58.12414440983818	0.9999999999999999	118.74276402994873	C38H74O2	[M + H]+	LUEWVRCQBFYBOB	InChI=1S/C38H74O2/c1-4-7-10-13-16-18-19-20-21-22-23-25-27-30-33-36-38(39)40-37(34-31-28-15-12-9-6-3)35-32-29-26-24-17-14-11-8-5-2/h20-21,37H,4-19,22-36H2,1-3H3	icosan-9-yl (Z)-octadec-9-enoate	CCCCCCCCCCCC(CCCCCCCC)OC(=O)CCCCCCCC=CCCCCCCCC	17.2000008	19892624;20838694;54052921	PubChem:(19892624 20838694 54052921)	2	563.5762939453125	548.758	564_doliocarpus-ecotype-pos-sirius_803	803
198	1	1	2	2	0.1788141096939632	-71.32479398130008	0.9999999999999999	113.22729928229137	C34H64O2	[M + H]+	RLFHHPOLBWGZAG	InChI=1S/C34H64O2/c1-2-3-4-5-6-7-8-9-10-11-12-13-14-15-16-17-18-19-20-21-22-23-24-25-26-27-28-29-30-31-32-33-34(35)36/h11-12,14-15H,2-10,13,16-33H2,1H3,(H,35,36)	null	CCCCCCCCCCC=CCC=CCCCCCCCCCCCCCCCCCCC(=O)O	13.447175		COCONUT:(CNP0195900);Natural Products:(UNPD221219)	2129920	505.49737548828125	446.576	502_doliocarpus-ecotype-pos-sirius_699	699
N/A	2	1	2	2	N/A	-126.65827767839484	0.9999999999999999	113.22729928229137	C34H66O3	[M - H2O + H]+	HZNDETIQFDUUCE	InChI=1S/C34H66O3/c1-4-7-9-11-12-13-14-18-21-25-30-33(27-6-3)37-34(36)31-26-22-19-16-15-17-20-24-29-32(35)28-23-10-8-5-2/h20,24,32-33,35H,4-19,21-23,25-31H2,1-3H3	null	CCCCCCCCCCCCC(CCC)OC(=O)CCCCCCCC=CCC(CCCCCC)O	13.5	91107487	PubChem:(91107487)	2	505.49737548828125	446.576	502_doliocarpus-ecotype-pos-sirius_699	699
199	1	1	1	1	0.17850889063776396	-49.295291963455306	0.0	106.34252637194957	C20H28	[M + H]+	CYVWRXBUMYPGRZ	InChI=1S/C20H28/c1-17-9-5-11-18(2)13-7-15-20(4)16-8-14-19(3)12-6-10-17/h9-16H,5-8H2,1-4H3	null	CC1=CC[CH]C(=CC[CH]C(=CC[CH]C(=CC[CH]1)C)C)C	5.19999981	135039947	PubChem:(135039947)	2	269.2261199951172	412.058	132_doliocarpus-ecotype-pos-sirius_167	167
200	1	1	2	2	0.17763827664695142	-41.300919433435446	0.9999999999999999	93.09665524913368	C6H10O5	[M - H2O + H]+	TWNIBLMWSKIRAT	InChI=1S/C6H10O5/c7-3-2-1-10-6(11-2)5(9)4(3)8/h2-9H,1H2	Glucosan	C1C2C(C(C(C(O1)O2)O)O)O	-2.0999999	79029;1742165;1777528;1777529;2724705;7092843;7092844;7095982;6710738;12310024;12310028;12310030;11586343;11126575;11744941;10374739;11947765;15977254;11412545;16758105;16767265;21627879;24801910;40775263;40785035;45038169;51027767;50903735;60031635;68994333;70005597;71313432;89050578;90129416;92173704;89567844;90472759;91568137;91749576;98043283;98066304;98114033;98148714;101234599;100980046;118…	HMDB:(640);SuperNatural:(SN00384069 SN00064551);ZINC bio:(ZINC02122676 ZINC03881595 ZINC04081933 ZINC04087597 ZINC08602536 ZINC08681526 ZINC08681527);additional;MeSH:(2724705 10374739 11744941 15977254 91568137 98043283);PubMed;NORMAN:(NS00043551);COCONUT:(CNP0224084);KNApSAcK:(7411);Natural Products:(UNPD75458);PubChem:(79029 1742165 1777528 1777529 2724705 7092843 7092844 7095982 6710738 123100…	20834430	145.04954528808594	61.003	168_doliocarpus-ecotype-pos-sirius_213	213
N/A	2	1	2	2	N/A	-56.96509933906647	0.9999999999999999	93.09665524913368	C6H8O4	[M + H]+	MTLYRGWHJZKDFQ	InChI=1S/C6H8O4/c1-4(7)2-5(8)3-6(9)10/h2-3,7-8H,1H3,(H,9,10)	4,6,6-trihydroxyhexa-3,5-dien-2-one	CC(=CC(=CC(=O)O)O)O	0.699999988	54708142;54719885;54723849;54740343;101474533	PubChem:(54708142 54719885 54723849 54740343 101474533);Biocyc:(TRIACETATE);KEGG Mine	8589936642	145.04954528808594	61.003	168_doliocarpus-ecotype-pos-sirius_213	213
201	1	1	2	4	0.17743018385501413	-80.98659950171364	0.9829145728643217	91.4249179652375	C30H54O10	[M - H2O + H]+	AHQRNUMWBREAAA	InChI=1S/C30H54O10/c1-3-5-7-9-10-11-12-13-15-17-19-26(33)39-23(21-37-25(32)18-16-14-8-6-4-2)22-38-30-29(36)28(35)27(34)24(20-31)40-30/h7,9,23-24,27-31,34-36H,3-6,8,10-22H2,1-2H3	null	CCCCCCCC(=O)OCC(COC1C(C(C(C(O1)CO)O)O)O)OC(=O)CCCCCCCC=CCCC	5.5999999	138118237	PubChem:(138118237)	2	557.3678588867188	376.909	218_doliocarpus-ecotype-pos-sirius_271	271
N/A	2	1	2	4	N/A	-175.3959709016783	0.9829145728643217	91.4249179652375	C30H52O9	[M + H]+	ODQVBHNGCAKUEE	InChI=1S/C30H52O9/c1-6-10-14-18-25(32)36-23(5)29(38-27(34)20-16-12-8-3)30(39-28(35)21-17-13-9-4)24(22-31)37-26(33)19-15-11-7-2/h22-24,29-30H,6-21H2,1-5H3	null	CCCCCC(=O)OC(C)C(C(C(C=O)OC(=O)CCCCC)OC(=O)CCCCC)OC(=O)CCCCC	7.5999999	123895906	PubChem:(123895906)	2	557.3678588867188	376.909	218_doliocarpus-ecotype-pos-sirius_271	271
202	1	1	2	2	0.1761911640558477	-23.325639407354043	0.9994974874371859	202.71915722215888	C18H28O3	[M - H2O + H]+	ACHDMUPTZYZIGR	InChI=1S/C18H28O3/c1-2-3-4-5-6-8-11-14-17(19)15-12-9-7-10-13-16-18(20)21/h3-4,6,8,11,14H,2,5,7,9-10,12-13,15-16H2,1H3,(H,20,21)	9-Oxo-10,12,15-odta	CCC=CCC=CC=CC(=O)CCCCCCCC(=O)O	4.5999999	3017510;6365597;11380794	COCONUT:(CNP0256961);Natural Products:(UNPD131773);PubChem:(3017510 6365597 11380794);CHEBI:(142251);additional;MeSH:(6365597);Training Set;PubMed;KEGG Mine	8592605286	275.2002716064453	292.548	41_doliocarpus-ecotype-pos-sirius_54	54
N/A	2	1	2	2	N/A	-95.28180909795867	0.9994974874371859	202.71915722215888	C18H26O2	[M + H]+	LXBCNFIWOCGTTN	InChI=1S/C18H26O2/c1-2-3-4-5-6-7-8-9-10-11-12-13-14-15-16-17-18(19)20/h2-11H,12-17H2,1H3,(H,19,20)	8,10,12,14,16-Octadecapentaenoic acid, (8E,10E,12E,14E,16E)-	CC=CC=CC=CC=CC=CCCCCCCC(=O)O	5.06867456	54057168	PubChem:(54057168)	2	275.2002716064453	292.548	41_doliocarpus-ecotype-pos-sirius_54	54
203	1	1	1	2	0.17604065484639422	-40.40481157507142	0.9984924623115576	41.857771257958674	C21H44O5	[M + H]+	UJBAYHBUANOMGP	InChI=1S/C21H44O5/c1-2-3-4-5-8-11-14-18(23)19(24)15-12-9-6-7-10-13-16-20(25)21(26)17-22/h18-26H,2-17H2,1H3	henicosane-1,2,3,12,13-pentol	CCCCCCCCC(C(CCCCCCCCC(C(CO)O)O)O)O	4.5999999	20031202	PubChem:(20031202)	2	377.3260192871094	409.128	620_doliocarpus-ecotype-pos-sirius_917	917
204	1	1	2	2	0.17553038269848845	-30.783082118360042	0.9999999999999999	124.2527052005504	C37H72O2	[M + H]+	RXLKZMSBNPAZFO	InChI=1S/C37H72O2/c1-2-3-4-5-6-7-8-9-10-11-12-13-14-15-16-17-18-19-20-21-22-23-24-25-26-27-28-29-30-31-32-33-34-35-36-37(38)39/h14-15H,2-13,16-36H2,1H3,(H,38,39)	null	CCCCCCCCCCCCCC=CCCCCCCCCCCCCCCCCCCCCCC(=O)O	15.1918459	76317302;87652711	PubChem:(76317302 87652711);PubMed	66	549.5608825683594	500.19999999999993	360_doliocarpus-ecotype-pos-sirius_465	465
N/A	2	1	2	2	N/A	-67.46875857927535	0.9999999999999999	124.2527052005504	C37H74O3	[M - H2O + H]+	LELNHVILSHZSOS	InChI=1S/C37H74O3/c38-36-34-32-30-28-26-24-22-20-18-16-14-12-10-8-6-4-2-1-3-5-7-9-11-13-15-17-19-21-23-25-27-29-31-33-35-37(39)40/h38H,1-36H2,(H,39,40)	37-hydroxyheptatriacontanoic acid	C(CCCCCCCCCCCCCCCCCCO)CCCCCCCCCCCCCCCCCC(=O)O	14.6474466	18981387	PubChem:(18981387)	2	549.5608825683594	500.19999999999993	360_doliocarpus-ecotype-pos-sirius_465	465
205	1	1	2	2	0.17490764046982363	-65.90769610433637	0.9999999999999999	120.68864780836542	C8H8O4	[M + H]+	HWLRTXHDKIOPHF	InChI=1S/C8H8O4/c1-12-5-2-7(10)6(4-9)8(11)3-5/h2-4,10-11H,1H3	null	COC1=CC(=C(C(=C1)O)C=O)O	1.20000005	10844824	PubChem:(10844824);KEGG Mine	8589934594	169.04949951171875	259.596	94_doliocarpus-ecotype-pos-sirius_120	120
N/A	2	1	2	2	N/A	-102.44657778482456	0.9999999999999999	120.68864780836542	C8H10O5	[M - H2O + H]+	ADGMLPRSAJNNIX	InChI=1S/C8H10O5/c1-13-8(12)4-2-3-5(9)7(11)6(4)10/h2-3,5,7,9-11H,1H3	null	COC(=O)C1=C(C(C(C=C1)O)O)O	-0.677768528		YMDB Mine	34359738368	169.04949951171875	259.596	94_doliocarpus-ecotype-pos-sirius_120	120
206	1	1	2	2	0.17398630158745415	-57.220865219997606	0.9999999999999999	56.59419130294251	C10H12	[M + H]+	HBJOBBFEDXMPQL	InChI=1S/C10H13/c1-8(2)10-6-4-9(3)5-7-10/h4-7H,1-3H3/q+1	null	CC1=CC=C(C=C1)[C+](C)C	0.0	86196971	PubChem:(86196971)	2	133.1011199951172	586.069	530_doliocarpus-ecotype-pos-sirius_742	742
N/A	2	1	2	2	N/A	-108.42544836381344	0.9999999999999999	56.59419130294251	C10H14O	[M - H2O + H]+	ZAHSWUIALVFBCT	InChI=1S/C10H14O/c1-5-10(8(2)3)6-9(4)7-11/h5-7,10H,1-2H2,3-4H3	null	CC(=C)C(C=C)C=C(C)C=O	2.9000001	12312575;71435827;97548292;131227917	COCONUT:(CNP0296439);KNApSAcK:(34589);Natural Products:(UNPD5200);PubChem:(12312575 71435827 97548292 131227917);SuperNatural:(SN00266020)	3178514	133.1011199951172	586.069	530_doliocarpus-ecotype-pos-sirius_742	742
207	1	1	1	1	0.1730096855805991	-195.26116634571642	0.0	22.54972191600217	C12H14O10	[M + H]+	QVWALKDQMMWTAU	InChI=1S/C12H14O10/c13-3-1-4(14)9(5(15)2-3)21-12-8(18)6(16)7(17)10(22-12)11(19)20/h1-2,6-8,10,12-18H,(H,19,20)	null	C1=C(C=C(C(=C1O)OC2C(C(C(C(O2)C(=O)O)O)O)O)O)O	-1.10000002	131831844	HMDB:(125319);PubChem:(131831844);PubChem class - bio and metabolites	16777226	319.0634765625	42.59	359_doliocarpus-ecotype-pos-sirius_463	463
208	1	1	2	2	0.17299757373258948	-31.02611226006293	0.9999999999999999	65.91774379385453	C9H19NO3	[M - H2O + H]+	IWHISXDIOASJFK	InChI=1S/C9H19NO3/c1-7(10)8(11)5-3-2-4-6-9(12)13/h7-8,11H,2-6,10H2,1H3,(H,12,13)	null	CC(C(CCCCCC(=O)O)O)N	-2.0999999	10442494	EcoCyc Mine;PubChem:(10442494);YMDB Mine;KEGG Mine	60129542146	172.13307189941406	384.555	453_doliocarpus-ecotype-pos-sirius_603	603
N/A	2	1	2	2	N/A	-49.34004469808106	0.9999999999999999	65.91774379385453	C9H17NO2	[M + H]+	UGJMXCAKCUNAIE	InChI=1S/C9H17NO2/c10-7-9(6-8(11)12)4-2-1-3-5-9/h1-7,10H2,(H,11,12)	Aclonium	C1CCC(CC1)(CC(=O)O)CN	0.844779253	3446;5248227;6919078;25216749;25216750;25216881;25216882;25216883;25216884;25217256;25217257;25217738;25217866;25217864;25217865;25217867;25217868;25217870;45039319;60070894;71317021;75125729;90964273;124091179;123478465;129285685	HMDB:(5015);SuperNatural:(SN00285142);ZINC bio:(ZINC00004949);additional;HSDB:(60142-96-3);MeSH:(3446);PubMed;NORMAN:(NS00000335);COCONUT:(CNP0330356);Natural Products:(UNPD94804);PubChem:(3446 5248227 6919078 25216749 25216750 25216881 25216882 25216883 25216884 25217256 25217257 25217738 25217866 25217864 25217865 25217867 25217868 25217870 45039319 60070894 71317021 75125729 90964273 124091179…	121432942	172.13307189941406	384.555	453_doliocarpus-ecotype-pos-sirius_603	603
209	1	1	2	2	0.1727078685572286	-75.31331252526016	0.9999999999999999	87.15325815918419	C10H10O2	[M + H]+	IBSNTHRJVCKDAW	InChI=1S/C10H10O2/c11-9-7-5-3-1-2-4-6-8-10-12/h1-10H	null	C(=CC=CC=O)C=CC=CC=O	1.39999998	85798823	PubChem:(85798823)	2	163.07530212402344	61.003	593_doliocarpus-ecotype-pos-sirius_858	858
N/A	2	1	2	2	N/A	-122.56084955079855	0.9999999999999999	87.15325815918419	C10H12O3	[M - H2O + H]+	CTIJRJWOAGTXJC	InChI=1S/C10H12O3/c11-9-6-2-1-4-8(9)5-3-7-10(12)13/h1-2,4,6,11H,3,5,7H2,(H,12,13)	4-(2-hydroxyphenyl)butanoate	C1=CC=C(C(=C1)CCCC(=O)O)O	1.95763123	4189498;19042125	COCONUT:(CNP0277650);Natural Products:(UNPD1484);PubChem:(4189498 19042125)	2129922	163.07530212402344	61.003	593_doliocarpus-ecotype-pos-sirius_858	858
210	1	1	2	6	N/A	-259.05910407214935	0.577889447236181	52.850053445995975	C29H53N5O7	[M - H2O + H]+	SQNFDCGGKAIOOD	InChI=1S/C29H53N5O7/c1-4-5-6-7-8-9-10-11-12-13-22(36)17-27(39)33-24(18-26(31)38)29(41)34-23(14-15-25(30)37)28(40)32-21(19-35)16-20(2)3/h19-24,36H,4-18H2,1-3H3,(H2,30,37)(H2,31,38)(H,32,40)(H,33,39)(H,34,41)	null	CCCCCCCCCCCC(CC(=O)NC(CC(=O)N)C(=O)NC(CCC(=O)N)C(=O)NC(CC(C)C)C=O)O	2.5	15661161;86578821	PubChem:(15661161 86578821);COCONUT:(CNP0342123)	2097154	566.38916015625	366.174	549_doliocarpus-ecotype-pos-sirius_782	782
N/A	2	1	2	6	N/A	-278.98298395254614	0.577889447236181	52.850053445995975	C29H51N5O6	[M + H]+	CXHKFZTXXRBAAN	InChI=1S/C29H51N5O6/c1-6-40-29(39)34-23(12-18(2)3)27(37)33-24(15-21-16-30-17-31-21)28(38)32-22(14-20-10-8-7-9-11-20)26(36)25(35)13-19(4)5/h16-20,22-26,35-36H,6-15H2,1-5H3,(H,30,31)(H,32,38)(H,33,37)(H,34,39)	null	CCOC(=O)NC(CC(C)C)C(=O)NC(CC1=CN=CN1)C(=O)NC(CC2CCCCC2)C(C(CC(C)C)O)O	4.5	14212909	PubChem:(14212909);PubMed	66	566.38916015625	366.174	549_doliocarpus-ecotype-pos-sirius_782	782
211	1	1	2	2	0.17061589118157564	-42.575122384347736	0.9999999999999999	137.64065850265186	C33H64O2	[M + H]+	GHXHKMGZZJPFHV	InChI=1S/C33H64O2/c1-2-3-4-5-6-7-8-9-10-11-12-13-14-15-16-17-18-19-20-21-22-23-24-25-26-27-28-29-30-31-32-33(34)35/h9-10H,2-8,11-32H2,1H3,(H,34,35)	null	CCCCCCCCC=CCCCCCCCCCCCCCCCCCCCCCCC(=O)O	13.3949947	101143234	PubChem:(101143234)	2	493.4978942871094	578.41	340_doliocarpus-ecotype-pos-sirius_434	434
N/A	2	1	2	2	N/A	-62.64826810484555	0.9999999999999999	137.64065850265186	C33H66O3	[M - H2O + H]+	AQDOCDYUAFFGSN	InChI=1S/C33H66O3/c34-32-30-28-26-24-22-20-18-16-14-12-10-8-6-4-2-1-3-5-7-9-11-13-15-17-19-21-23-25-27-29-31-33(35)36/h34H,1-32H2,(H,35,36)	null	C(CCCCCCCCCCCCCCCCO)CCCCCCCCCCCCCCCC(=O)O	12.8505955	53656310	PubChem:(53656310);CHEBI:(84871)	34	493.4978942871094	578.41	340_doliocarpus-ecotype-pos-sirius_434	434
212	1	1	2	4	0.1667440771157579	-153.8204426799923	0.4552763819095478	36.661485361219285	C23H36O6	[M + H]+	DAMYUTFLHXZJQT	InChI=1S/C23H36O6/c1-5-6-7-8-9-10-11-12-13-19(14-17(3)21(24)25)20(23(28)29)15-16(2)18(4)22(26)27/h14-16,19H,4-13H2,1-3H3,(H,24,25)(H,26,27)(H,28,29)	null	CCCCCCCCCCC(C=C(C)C(=O)O)C(=CC(C)C(=C)C(=O)O)C(=O)O	6.80000019	87676748	PubChem:(87676748)	2	409.2555847167969	318.609	484_doliocarpus-ecotype-pos-sirius_669	669
N/A	2	1	2	4	N/A	-191.5956696501704	0.4552763819095478	36.661485361219285	C23H38O7	[M - H2O + H]+	KNCJNQNGHCLCEE	InChI=1S/C23H38O7/c24-10-19-20(26)21(27)22(28)23(30-19)29-12-2-4-13-11(9-12)1-3-15-14(13)5-6-17-16(15)7-8-18(17)25/h11-28H,1-10H2	null	C1CC2C(CCC3C2CCC3O)C4C1CC(CC4)OC5C(C(C(C(O5)CO)O)O)O	1.86312902		KEGG Mine	8589934592	409.2555847167969	318.609	484_doliocarpus-ecotype-pos-sirius_669	669
213	1	1	2	2	0.1664406547438407	-53.16515850562718	0.9999999999999999	95.75902132670173	C38H74O3	[M - H2O + H]+	HQRJTRSKPWEIII	InChI=1S/C38H74O3/c1-4-7-10-13-15-16-20-24-29-34-37(33-28-23-14-11-8-5-2)41-38(40)35-30-25-21-18-17-19-22-27-32-36(39)31-26-12-9-6-3/h22,27,36-37,39H,4-21,23-26,28-35H2,1-3H3	ACMC-20mrcl	CCCCCCCCCCCC(CCCCCCCC)OC(=O)CCCCCCCC=CCC(CCCCCC)O	15.6999998	25125276;53891347;71340306;87077243;98054856;98054857;138397711	PubChem:(25125276 53891347 71340306 87077243 98054856 98054857 138397711);PubMed	66	561.5595092773438	501.7629999999999	684_doliocarpus-ecotype-pos-sirius_1060	1060
N/A	2	1	2	2	N/A	-140.1180426979721	0.9999999999999999	95.75902132670173	C38H72O2	[M + H]+	CLMMIQKAYLUBAW	InChI=1S/C38H72O2/c1-3-5-7-9-11-13-15-17-18-19-20-21-22-23-25-27-29-31-33-35-37-40-38(39)36-34-32-30-28-26-24-16-14-12-10-8-6-4-2/h14,16,35,37H,3-13,15,17-34,36H2,1-2H3	null	CCCCCCCCCCCCCCCCCCCCC=COC(=O)CCCCCCCC=CCCCCCC	17.3999996	129727462	PubChem:(129727462)	2	561.5595092773438	501.7629999999999	684_doliocarpus-ecotype-pos-sirius_1060	1060
214	1	1	2	2	0.16589720887953918	-127.99328012658576	0.9969849246231155	59.576085257063696	C15H27NO10	[M + H]+	CPKSWFNSVBVTDI	InChI=1S/C15H27NO10/c1-5-9(19)11(21)12(22)15(24-5)26-13-8(16-6(2)18)14(23-3)25-7(4-17)10(13)20/h5,7-15,17,19-22H,4H2,1-3H3,(H,16,18)	Fuc1-alpha-3GlcNAc1-b-OMe	CC1C(C(C(C(O1)OC2C(C(OC(C2O)CO)OC)NC(=O)C)O)O)O	-3.0999999	3664277;5288726;92967072;101047271;101068271;124913911;124913912;124913913	PubChem:(3664277 5288726 92967072 101047271 101068271 124913911 124913912 124913913);PubChem class - bio and metabolites	16777218	382.1707458496094	228.941	116_doliocarpus-ecotype-pos-sirius_146	146
N/A	2	1	2	2	N/A	-204.78731815114296	0.9969849246231155	59.576085257063696	C15H29NO11	[M - H2O + H]+	YRDAPQNJCAGTAL	InChI=1S/C15H29NO11/c1-5(2)16-14(25)11(23)10(22)13(6(19)3-17)27-15-12(24)9(21)8(20)7(4-18)26-15/h5-13,15,17-24H,3-4H2,1-2H3,(H,16,25)	null	CC(C)NC(=O)C(C(C(C(CO)O)OC1C(C(C(C(O1)CO)O)O)O)O)O	-4.4000001	138649628	PubChem:(138649628)	2	382.1707458496094	228.941	116_doliocarpus-ecotype-pos-sirius_146	146
215	1	1	2	2	0.16558801168271106	-49.04310221836379	0.9999999999999999	170.60794197365993	C29H46O	[M - H2O + H]+	LFQXEZVYNCBVDO	InChI=1S/C29H46O/c1-19(2)9-8-10-20(3)22-12-13-23-21-11-14-25-27(4,5)26(30)16-18-29(25,7)24(21)15-17-28(22,23)6/h9,13,20,22,25-26,30H,8,10-12,14-18H2,1-7H3	4,4-Dimechol-8,14,24-trienol	CC(CCC=C(C)C)C1CC=C2C1(CCC3=C2CCC4C3(CCC(C4(C)C)O)C)C	7.80000019	656424;443212;9801691;9866289;9866290;14376774;14376775;54031117;54031118;57352061;56983820;102513818;134210939;134230127;139024115	HMDB:(1023);additional;MeSH:(443212);Plantcyc:(44-DIMETHYL-CHOLESTA-812-24-TRIENOL 44-DIMETHYL-CHOLESTA-814-24-TRIENOL);PubMed;COCONUT:(CNP0350053);PubChem:(656424 443212 9801691 9866289 9866290 14376774 14376775 54031117 54031118 57352061 56983820 102513818 134210939 134230127 139024115);CHEBI:(17813);PubChem class - bio and metabolites;KEGG:(C11455);YMDB:(268);Biocyc:(44-DIMETHYL-CHOLESTA-812-2…	19597678	393.3517761230469	586.783	56_doliocarpus-ecotype-pos-sirius_74	74
N/A	2	1	2	2	N/A	-70.40692872389639	0.9999999999999999	170.60794197365993	C29H44	[M + H]+	JIMJGLFMQHTBTK	InChI=1S/C29H44/c1-23(2)13-11-16-24(3)14-9-10-15-25(4)18-19-26(5)20-21-28-27(6)17-12-22-29(28,7)8/h10,13-15,18-21H,9,11-12,16-17,22H2,1-8H3	null	CC1=C(C(CCC1)(C)C)C=CC(=CC=C(C)C=CCC=C(C)CCC=C(C)C)C	9.26745319	11069236	PubChem:(11069236)	2	393.3517761230469	586.783	56_doliocarpus-ecotype-pos-sirius_74	74
216	1	1	2	2	0.16538184217787447	-14.529040559624361	0.9999999999999999	92.17983987321385	C17H34O2	[M - H2O + H]+	KEMQGTRYUADPNZ	InChI=1S/C17H34O2/c1-2-3-4-5-6-7-8-9-10-11-12-13-14-15-16-17(18)19/h2-16H2,1H3,(H,18,19)	margarate	CCCCCCCCCCCCCCCCC(=O)O	6.60462379	10465;175783;4113470;11161537;45052086;44256491;101029270;102601131;123136074;129724971	HMDB:(2259);SuperNatural:(SN00382606 SN00027277);ZINC bio:(ZINC24805047);additional;MeSH:(10465);PubMed;NORMAN:(NS00019727);COCONUT:(CNP0136336 CNP0215617 CNP0410744);KNApSAcK:(7426);Natural Products:(UNPD18637);PubChem:(10465 175783 4113470 11161537 45052086 44256491 101029270 102601131 123136074 129724971);CHEBI:(32365 32366);PubChem class - bio and metabolites;PubChem class - safety and toxic;…	8677861502	253.25228881835938	376.912	548_doliocarpus-ecotype-pos-sirius_781	781
N/A	2	1	2	2	N/A	-29.35309327703881	0.9999999999999999	92.17983987321385	C17H32O	[M + H]+	RZLQOQOCNQGIEF	InChI=1S/C17H32O/c1-2-3-4-5-6-7-8-9-10-11-12-13-14-15-16-17-18/h6-7,9-10,18H,2-5,8,11-17H2,1H3	null	CCCCCC=CCC=CCCCCCCCO	6.16634655	57676079;76590028;123753189	PubChem:(57676079 76590028 123753189)	2	253.25228881835938	376.912	548_doliocarpus-ecotype-pos-sirius_781	781
217	1	1	2	2	0.16466822750513962	-31.337588436387787	0.9999999999999999	100.7738621128043	C12H18	[M + H]+	FPMSSGHBDDZFSO	InChI=1S/C12H18/c1-11-7-4-3-5-8-12(2)10-6-9-11/h4,10H,3,5-6,8-9H2,1-2H3	null	CC1=CCCC(=C=CCCC1)C	4.13989782		COCONUT:(CNP0330302);Natural Products:(UNPD94736);SuperNatural:(SN00352177)	3178496	163.14808654785156	583.085	638_doliocarpus-ecotype-pos-sirius_958	958
N/A	2	1	2	2	N/A	-58.128877533642886	0.9999999999999999	100.7738621128043	C12H20O	[M - H2O + H]+	SVKJHAQHNPAXSV	InChI=1S/C12H20O/c1-2-3-4-5-6-7-8-9-10-11-12-13/h6-7,11H,2-5,8-10H2,1H3	null	CCCCCC=CCCCC=C=O	4.9000001	87633735	PubChem:(87633735)	2	163.14808654785156	583.085	638_doliocarpus-ecotype-pos-sirius_958	958
218	1	1	2	2	0.16458647767812132	-77.69443019909436	0.9989949748743718	109.23561285514755	C25H40O13	[M + H]+	MQKMHKIXRCLREU	InChI=1S/C25H40O13/c1-11-7-13(27)8-24(3,4)25(11,34)6-5-12(2)36-23-21(33)19(31)17(29)15(38-23)10-35-22-20(32)18(30)16(28)14(9-26)37-22/h5-7,12,14-23,26,28-34H,8-10H2,1-4H3	null	CC1=CC(=O)CC(C1(C=CC(C)OC2C(C(C(C(O2)COC3C(C(C(C(O3)CO)O)O)O)O)O)O)O)(C)C	-3.20000005	102160579	COCONUT:(CNP0173853);Natural Products:(UNPD214198);PubChem:(102160579)	2129922	549.2544555664062	255.022	290_doliocarpus-ecotype-pos-sirius_361	361
N/A	2	1	2	2	N/A	-206.94081184980826	0.9989949748743718	109.23561285514755	C25H42O14	[M - H2O + H]+	GPAJHAYAJSPDRM	InChI=1S/C25H42O14/c1-8-13(26)6-7-14(34-8)37-22-17(29)11(4)35-24(19(22)31)39-23-18(30)12(5)36-25(20(23)32)38-21-15(27)9(2)33-10(3)16(21)28/h6-32H,1-5H3	null	CC1C(C=CC(O1)OC2C(C(OC(C2O)OC3C(C(OC(C3O)OC4C(C(OC(C4O)C)C)O)C)O)C)O)O	-2.79999995	121430400	PubChem:(121430400)	2	549.2544555664062	255.022	290_doliocarpus-ecotype-pos-sirius_361	361
219	1	1	2	6	0.16423358092107904	-212.69565947645174	0.16231155778894474	7.678689246372306	C25H43N5O4	[M - H2O + H]+	XQRIRYRKAHCEJA	InChI=1S/C25H43N5O4/c1-3-8-24(33)30-23(19-21-9-11-22(32)12-10-21)25(34)29-17-5-4-13-26-14-6-15-27-16-7-18-28-20(2)31/h9-12,23,26-27,32H,3-8,13-19H2,1-2H3,(H,28,31)(H,29,34)(H,30,33)	null	CCCC(=O)NC(CC1=CC=C(C=C1)O)C(=O)NCCCCNCCCNCCCNC(=O)C	1.20000005	101631710	PubChem:(101631710)	2	460.3281555175781	327.735	219_doliocarpus-ecotype-pos-sirius_272	272
N/A	2	1	2	6	N/A	-234.55741131664243	0.16231155778894474	7.678689246372306	C25H41N5O3	[M + H]+	TXWGTXWKNMTUKJ	InChI=1S/C25H41N5O3/c1-7-9-13-26-25(33)30-15-14-29(16-20(30)6)23(31)22(17(3)8-2)28-24(32)27-21-18(4)11-10-12-19(21)5/h10-12,17,20,22H,7-9,13-16H2,1-6H3,(H,26,33)(H2,27,28,32)	null	CCCCNC(=O)N1CCN(CC1C)C(=O)C(C(C)CC)NC(=O)NC2=C(C=CC=C2C)C	3.70000005	42710416	PubChem:(42710416)	2	460.3281555175781	327.735	219_doliocarpus-ecotype-pos-sirius_272	272
220	1	1	2	2	0.16417201996458852	-19.731711917417606	0.9999999999999999	69.76177081660451	C10H10O4	[M - H2O + H]+	KSEBMYQBYZTDHS	InChI=1S/C10H10O4/c1-14-9-6-7(2-4-8(9)11)3-5-10(12)13/h2-6,11H,1H3,(H,12,13)	ferulate	COC1=C(C=CC(=C1)C=CC(=O)O)O	1.3799032	709;1548883;445858;10262057;11310152;16109944;45039253;54691413;54710368;54730542;57369490;71311006;90887593;117064991;131871184	HMDB:(954 125096);PubChem class - food;SuperNatural:(SN00013826 SN00227139 SN00253517 SN00000975);ZINC bio:(ZINC00058258 ZINC06004762);additional;HSDB:(1135-24-6);MeSH:(445858);Plantcyc:(FERULIC-ACID IMINO-GROUP);PubMed;NORMAN:(NS00006133);COCONUT:(CNP0076256 CNP0082116 CNP0304940);KNApSAcK:(34325);Natural Products:(UNPD23140 UNPD12047 UNPD142498 UNPD215998);PubChem:(709 1548883 445858 10262057 1…	17435716478	177.05455017089844	260.225	69_doliocarpus-ecotype-pos-sirius_90	90
N/A	2	1	2	2	N/A	-60.6129673871755	0.9999999999999999	69.76177081660451	C10H8O3	[M + H]+	VKVCJIMMVPXDQD	InChI=1S/C10H8O3/c1-12-8-3-4-9-7(6-8)2-5-10(11)13-9/h2-6H,1H3	6-methoxycoumarin	COC1=CC2=C(C=C1)OC(=O)C=C2	1.99844968	11240776	COCONUT:(CNP0309169);Natural Products:(UNPD91531);PubChem:(11240776);PubMed;ZINC bio:(ZINC02566046)	2138178	177.05455017089844	260.225	69_doliocarpus-ecotype-pos-sirius_90	90
221	1	1	2	7	0.16385741575651117	-259.77337884857576	0.7919597989949749	34.95246257717205	C28H55N5O4	[M + H]+	ZHXMOHGSCCLPTR	InChI=1S/C28H55N5O4/c29-19-12-6-4-2-1-3-5-10-17-26(35)32-25(22-34)28(37)33-24(16-11-13-20-30)27(36)31-21-18-23-14-8-7-9-15-23/h23-25,34H,1-22,29-30H2,(H,31,36)(H,32,35)(H,33,37)	L-Lysinamide, N-(11-amino-1-oxoundecyl)-L-seryl-N~1~-(2-cyclohexylethyl)-	C1CCC(CC1)CCNC(=O)C(CCCCN)NC(=O)C(CO)NC(=O)CCCCCCCCCCN	3.5999999	462476	PubChem:(462476);PubMed	66	526.4314575195312	404.529	543_doliocarpus-ecotype-pos-sirius_770	770
N/A	2	1	2	7	N/A	-373.72852556987726	0.7919597989949749	34.95246257717205	C28H57N5O5	[M - H2O + H]+	NBMGLMJXPPFHTG	InChI=1S/C28H57N5O5/c1-20(34)18-31-22(15-23-10-11-24(35)21(2)33-23)9-7-5-4-6-8-12-28(38,17-26(36)37)19-32-27(3)13-14-30-25(29)16-27/h20-25,30-35,38H,4-19,29H2,1-3H3,(H,36,37)	null	CC1C(CCC(N1)CC(CCCCCCCC(CC(=O)O)(CNC2(CCNC(C2)N)C)O)NCC(C)O)O	1.77295947		COCONUT:(CNP0220626 CNP0361616 CNP0418405);SuperNatural:(SN00164166)	3145728	526.4314575195312	404.529	543_doliocarpus-ecotype-pos-sirius_770	770
222	1	1	1	1	0.16355674016810495	-84.09363109207125	0.0	64.38669847950021	C21H22O5	[M + H]+	OPPRRKHVJKXRKI	InChI=1S/C21H22O5/c1-13(9-15-5-7-17(22)19(11-15)25-3)21(24)14(2)10-16-6-8-18(23)20(12-16)26-4/h5-12,22-23H,1-4H3	null	CC(=CC1=CC(=C(C=C1)O)OC)C(=O)C(=CC2=CC(=C(C=C2)O)OC)C	4.0999999	54162827	PubChem:(54162827);PubMed	66	355.1538391113281	303.243	373_doliocarpus-ecotype-pos-sirius_480	480
223	1	1	1	1	0.16183803420288437	-65.7989186321807	0.9994974874371859	5.111233875646635	C9H8O	[M - H2O + H]+	KJPRLNWUNMBNBZ	InChI=1S/C9H8O/c10-8-4-7-9-5-2-1-3-6-9/h1-8H	Abion CA	C1=CC=C(C=C1)C=CC=O	2.07160974	307;637511;6428995;12198214;88868197;131859294	HMDB:(3441 32072);PubChem class - food;SuperNatural:(SN00158520 SN00156216);ZINC bio:(ZINC01532777 ZINC13523661);additional;HSDB:(104-55-2);MeSH:(637511);Plantcyc:(CINNAMALDEHYDE);PubMed;NORMAN:(NS00003408);COCONUT:(CNP0279382);KNApSAcK:(35187);Natural Products:(UNPD226313 UNPD2440 UNPD152606);PubChem:(307 637511 6428995 12198214 88868197 131859294);CHEBI:(89729 142921 16731);PubChem class - bio …	255847294	115.05393981933594	2.123	534_doliocarpus-ecotype-pos-sirius_750	750
224	1	1	2	2	0.1605561487962882	-7.50440923780042	0.9999999999999999	123.86907869182608	C16H30O2	[M - H2O + H]+	SECPZKHBENQXJG	InChI=1S/C16H30O2/c1-2-3-4-5-6-7-8-9-10-11-12-13-14-15-16(17)18/h7-8H,2-6,9-15H2,1H3,(H,17,18)	zoomarate	CCCCCCC=CCCCCCCCC(=O)O	5.75837898	4668;445638;5282745;5461012;10588002;12313928;21889155;53394425;71309704;71309721;87229078;117064741;123533281;131871180	HMDB:(3229 12328);SuperNatural:(SN00246739 SN00226427 SN00157933 SN00159315);ZINC bio:(ZINC08221009);additional;MeSH:(445638 5282745 5461012);Plantcyc:(CPD-9245);PubMed;NORMAN:(NS00015112);COCONUT:(CNP0307038 CNP0389934);KNApSAcK:(1234);Natural Products:(UNPD144994 UNPD58059 UNPD220245);PubChem:(4668 445638 5282745 5461012 10588002 12313928 21889155 53394425 71309704 71309721 87229078 117064741 1…	121629054	237.22116088867188	448.229	665_doliocarpus-ecotype-pos-sirius_1016	1016
N/A	2	1	2	2	N/A	-37.76394681944536	0.9999999999999999	123.86907869182608	C16H28O	[M + H]+	OQFQHBWRQPJHMI	InChI=1S/C16H28O/c1-3-5-7-8-9-10-11-13-15-16(17)14-12-6-4-2/h2H,3,5-15H2,1H3	1-Hexadecyn-6-one	CCCCCCCCCCC(=O)CCCC#C	5.4000001	71380449	PubChem:(71380449)	2	237.22116088867188	448.229	665_doliocarpus-ecotype-pos-sirius_1016	1016
225	1	1	2	2	0.16005224294249207	-35.15316008996319	0.9999999999999999	27.17835167702263	C9H19NO	[M + H]+	BPDCZYLPNNLOBD	InChI=1S/C9H19NO/c1-7(2)5-9(11)10-6-8(3)4/h7-8H,5-6H2,1-4H3,(H,10,11)	N,N-Diethyl-1-pentyn-3-amine	CC(C)CC(=O)NCC(C)C	2.0999999	233652	Training Set;PubChem:(233652);KEGG Mine	8589950978	158.15391540527344	314.001	191_doliocarpus-ecotype-pos-sirius_239	239
N/A	2	1	2	2	N/A	-110.34522409509086	0.9999999999999999	27.17835167702263	C9H21NO2	[M - H2O + H]+	PBDCEQSVFPAYFW	InChI=1S/C9H21NO2/c1-8(2,6-11)5-10-9(3,4)7-12/h10-12H,5-7H2,1-4H3	null	CC(C)(CNC(C)(C)CO)CO	0.200000003	81414022	PubChem:(81414022)	2	158.15391540527344	314.001	191_doliocarpus-ecotype-pos-sirius_239	239
226	1	1	2	2	0.15971022073424126	-12.691000828857883	0.9999999999999999	37.70246686147148	C6H5NO2	[M + H]+	PVNIIMVLHYAWGP	InChI=1S/C6H5NO2/c8-6(9)5-2-1-3-7-4-5/h1-4H,(H,8,9)	Direktan	C1=CC(=CN=C1)C(=O)O	0.385600626	937;938;644263;12198448;21829311;21829312;22172455;45040022;46782473;46782474;46782475;58302152;58302155;76972985;76974721;117629482;131709065	HMDB:(1488);PubChem class - food;SuperNatural:(SN00000155);ZINC bio:(ZINC00001795);additional;HSDB:(59-67-6);MeSH:(937 938);Plantcyc:(CPDQT-16 NIACINE);PubMed;NORMAN:(NS00003500);COCONUT:(CNP0290140 CNP0319168);KNApSAcK:(208);Natural Products:(UNPD79707);PubChem:(937 938 644263 12198448 21829311 21829312 22172455 45040022 46782473 46782474 46782475 58302152 58302155 76972985 76974721 117629482 13…	255847294	124.03933715820312	61.003	404_doliocarpus-ecotype-pos-sirius_526	526
N/A	2	1	2	2	N/A	-75.82824629045263	0.9999999999999999	37.70246686147148	C6H7NO3	[M - H2O + H]+	VOOYJJQWILPDSO	InChI=1S/C6H7NO3/c8-3-4-1-5(6(9)10)7-2-4/h1-2,7-8H,3H2,(H,9,10)	null	C1=C(NC=C1CO)C(=O)O	-0.300000012	84038561	PubChem:(84038561)	2	124.03933715820312	61.003	404_doliocarpus-ecotype-pos-sirius_526	526
227	1	1	1	1	0.15956206086102884	-106.6558977973247	0.913065326633166	21.02498616262045	C15H27NO10	[M + Na]+	ZAJNFTOZCLHUJO	InChI=1S/C15H27NO10/c1-5-9(16-6(2)19)14(11(21)8(4-18)24-5)26-15-13(23)12(22)10(20)7(3-17)25-15/h5,7-15,17-18,20-23H,3-4H2,1-2H3,(H,16,19)	null	CC1C(C(C(C(O1)CO)O)OC2C(C(C(C(O2)CO)O)O)O)NC(=O)C	-3.20000005	59153975;57915202;68356042;70930774;70963240;89669288;90308469;90347657;90349523;89983916;100945920	PubChem:(59153975 57915202 68356042 70930774 70963240 89669288 90308469 90347657 90349523 89983916 100945920);CHEBI:(62633)	34	404.15293884277344	228.941	578_doliocarpus-ecotype-pos-sirius_831	831
228	1	1	2	2	0.15729084701204885	-9.734185074781747	0.9999999999999999	124.44305584407083	C16H30O2	[M - H2O + H]+	SECPZKHBENQXJG	InChI=1S/C16H30O2/c1-2-3-4-5-6-7-8-9-10-11-12-13-14-15-16(17)18/h7-8H,2-6,9-15H2,1H3,(H,17,18)	zoomarate	CCCCCCC=CCCCCCCCC(=O)O	5.75837898	4668;445638;5282745;5461012;10588002;12313928;21889155;53394425;71309704;71309721;87229078;117064741;123533281;131871180	HMDB:(3229 12328);SuperNatural:(SN00246739 SN00226427 SN00157933 SN00159315);ZINC bio:(ZINC08221009);additional;MeSH:(445638 5282745 5461012);Plantcyc:(CPD-9245);PubMed;NORMAN:(NS00015112);COCONUT:(CNP0307038 CNP0389934);KNApSAcK:(1234);Natural Products:(UNPD144994 UNPD58059 UNPD220245);PubChem:(4668 445638 5282745 5461012 10588002 12313928 21889155 53394425 71309704 71309721 87229078 117064741 1…	121629054	237.22119140625	561.275	583_doliocarpus-ecotype-pos-sirius_838	838
N/A	2	1	2	2	N/A	-37.826850204588574	0.9999999999999999	124.44305584407083	C16H28O	[M + H]+	OQFQHBWRQPJHMI	InChI=1S/C16H28O/c1-3-5-7-8-9-10-11-13-15-16(17)14-12-6-4-2/h2H,3,5-15H2,1H3	1-Hexadecyn-6-one	CCCCCCCCCCC(=O)CCCC#C	5.4000001	71380449	PubChem:(71380449)	2	237.22119140625	561.275	583_doliocarpus-ecotype-pos-sirius_838	838
229	1	1	2	2	0.15650234766523985	-24.17990710293178	0.9999999999999999	100.4758725037236	C9H10O5	[M - H2O + H]+	CGQCWMIAEPEHNQ	InChI=1S/C9H10O5/c1-14-7-4-5(2-3-6(7)10)8(11)9(12)13/h2-4,8,10-11H,1H3,(H,12,13)	Lopac-H-0131	COC1=C(C=CC(=C1)C(C(=O)O)O)O	0.38959983	1245;736172;736173;6931437;6931438;12358656;23615482;46783231;51038738;51038739;56607809;102601212;129717647;129847024	HMDB:(291 133489);PubChem class - food;SuperNatural:(SN00286364);ZINC bio:(ZINC00155973 ZINC00155974);additional;MeSH:(1245 736172);PubMed;NORMAN:(NS00015078);COCONUT:(CNP0082889 CNP0259735);Natural Products:(UNPD13656);PubChem:(1245 736172 736173 6931437 6931438 12358656 23615482 46783231 51038738 51038739 56607809 102601212 129717647 129847024);YMDB Mine;CHEBI:(20106 27622);PubChem class - bio …	34581834094	181.0496063232422	133.011	755_doliocarpus-ecotype-pos-sirius_1235	1235
N/A	2	1	2	2	N/A	-51.93036679710379	0.9999999999999999	100.4758725037236	C9H8O4	[M + H]+	JLQYNMGKSATEPO	InChI=1S/C9H8O4/c1-13-9(12)8-4-7(11)3-2-6(8)5-10/h2-5,11H,1H3	null	COC(=O)C1=C(C=CC(=C1)O)C=O	1.03687441	130026526	PubChem:(130026526)	2	181.0496063232422	133.011	755_doliocarpus-ecotype-pos-sirius_1235	1235
230	1	1	2	2	0.1560859444667052	-109.61623803803926	0.9999999999999999	55.08877763482955	C32H58	[M + H]+	WFSHWHRGZQOPET	InChI=1S/C32H58/c1-12-32(11,23-14-17-28(7)19-21-31(10)26(4)5)24-22-29(8)16-13-15-27(6)18-20-30(9)25(2)3/h12,17,22,24-25,27,29-31H,1,4,13-16,18-21,23H2,2-3,5-11H3	null	CC(C)C(C)CCC(C)CCCC(C)C=CC(C)(CCC=C(C)CCC(C)C(=C)C)C=C	13.6000004	91753192	PubChem:(91753192)	2	443.460205078125	2.123	657_doliocarpus-ecotype-pos-sirius_998	998
N/A	2	1	2	2	N/A	-194.58987361430923	0.9999999999999999	55.08877763482955	C32H60O	[M - H2O + H]+	SBNGXGKRUBJINX	InChI=1S/C32H60O/c1-4-7-10-13-16-18-21-23-26-29-31(28-25-22-20-17-14-11-8-5-2)32(33)30-27-24-19-15-12-9-6-3/h17-21,24,31-33H,4-16,22-23,25-30H2,1-3H3	null	CCCCCCC=CCCCC(CCCC=CCCCCC)C(CCC=CCCCCC)O	12.6999998	117925502;117925503	PubChem:(117925502 117925503)	2	443.460205078125	2.123	657_doliocarpus-ecotype-pos-sirius_998	998
231	1	1	2	2	0.1557828449385049	-21.3503535883855	0.9999999999999999	152.35917175764135	C27H46O	[M - H2O + H]+	HVYWMOMLDIMFJA	InChI=1S/C27H46O/c1-18(2)7-6-8-19(3)23-11-12-24-22-10-9-20-17-21(28)13-15-26(20,4)25(22)14-16-27(23,24)5/h9,18-19,21-25,28H,6-8,10-17H2,1-5H3	Cordulan	CC(C)CCCC(C)C1CCC2C1(CCC3C2CC=C4C3(CCC(C4)O)C)C	7.82908344	304;5997;1549081;1551269;1553803;638019;1715243;1715244;167677;191463;368063;369319;3705472;7055705;7055706;7059398;7059399;7059400;7059635;7103033;7182477;7182478;5283629;5284644;5314029;5315842;6419195;6432564;6710666;6994560;12120344;10810276;10834175;10861996;12303135;12303138;12303139;12303147;12303148;12303149;12303151;12303156;12303160;12303163;9909206;10045721;10045829;10068880;11003580;1…	HMDB:(67);SuperNatural:(SN00366841 SN00005723 SN00005722 SN00164857 SN00007284 SN00017923 SN00301806 SN00125979 SN00155504 SN00339160 SN00280815 SN00131859 SN00377346 SN00131692 SN00254813 SN00005993 SN00363336 SN00125978);ZINC bio:(ZINC02516840 ZINC03847947 ZINC03847948 ZINC03869465 ZINC03869466 ZINC03869467 ZINC03869468 ZINC03875383 ZINC04175349 ZINC04978525 ZINC05230441 ZINC05453222 ZINC054817…	121613182	369.3505859375	28.941	357_doliocarpus-ecotype-pos-sirius_461	461
N/A	2	1	2	2	N/A	-62.00285729848473	0.9999999999999999	152.35917175764135	C27H44	[M + H]+	XSGCNGRZGQDOCM	InChI=1S/C27H44/c1-19(2)9-8-10-20(3)23-14-15-24-22-13-12-21-11-6-7-17-26(21,4)25(22)16-18-27(23,24)5/h19-25H,8-18H2,1-5H3	null	CC(C)CCCC(C)C1CCC2C1(CCC3C2CCC4C3(CC#CC4)C)C	8.53584385		KEGG Mine	8589934592	369.3505859375	28.941	357_doliocarpus-ecotype-pos-sirius_461	461
232	1	1	2	2	0.1557334885152445	-49.60575650642554	0.9999999999999999	54.66055995311282	C11H23NO	[M + H]+	ACGGEROLCNXKHZ	InChI=1S/C11H23NO/c1-3-5-6-7-8-9-10-11(13)12-4-2/h3-10H2,1-2H3,(H,12,13)	N-ethylnonanamide	CCCCCCCCC(=O)NCC	3.4000001	5050705	PubChem:(5050705)	2	186.1851806640625	335.428	449_doliocarpus-ecotype-pos-sirius_597	597
N/A	2	1	2	2	N/A	-115.58285063977675	0.9999999999999999	54.66055995311282	C11H25NO2	[M - H2O + H]+	DRLAQZUOXDIDEQ	InChI=1S/C11H25NO2/c1-2-3-4-5-6-7-8-12-11(9-13)10-14/h11-14H,2-10H2,1H3	null	CCCCCCCCNC(CO)CO	1.89999998	65315280	PubChem:(65315280)	2	186.1851806640625	335.428	449_doliocarpus-ecotype-pos-sirius_597	597
233	1	1	2	2	0.15476915482109768	-31.4555133765805	0.9999999999999999	56.222491375150575	C9H10	[M + H]+	QROGIFZRVHSFLM	InChI=1S/C9H10/c1-2-6-9-7-4-3-5-8-9/h2-8H,1H3	Styrene, (E)-	CC=CC1=CC=CC=C1	2.83140039	12500;252324;252325;12221363;12221365;12221366;54243389;54243391;101680303;139254232;138965834	SuperNatural:(SN00162094);ZINC bio:(ZINC01692469 ZINC67803068);HSDB:(637-50-3);MeSH:(252325);PubMed;NORMAN:(NS00035545);COCONUT:(CNP0155788);Natural Products:(UNPD83559);PubChem:(12500 252324 252325 12221363 12221365 12221366 54243389 54243391 101680303 139254232 138965834);YMDB Mine;PubChem class - safety and toxic;KEGG Mine	43020231238	119.08550262451172	410.531	364_doliocarpus-ecotype-pos-sirius_469	469
N/A	2	1	2	2	N/A	-79.08688258460774	0.9999999999999999	56.222491375150575	C9H12O	[M - H2O + H]+	RNDNSYIPLPAXAZ	InChI=1S/C9H12O/c1-8(7-10)9-5-3-2-4-6-9/h2-6,8,10H,7H2,1H3	ACMC-20apht	CC(CO)C1=CC=CC=C1	2.06742954	14295;177050;447661;12235295;102212928;100962713;100962714;100962730;134965047	NORMAN:(NS00012625);COCONUT:(CNP0177539);HMDB:(31628);PubChem class - food;PubChem:(14295 177050 447661 12235295 102212928 100962713 100962714 100962730 134965047);PubChem class - bio and metabolites;MeSH:(14295);PubChem class - safety and toxic;PubMed;KEGG Mine	8810397774	119.08550262451172	410.531	364_doliocarpus-ecotype-pos-sirius_469	469
234	1	1	2	2	0.15374078461586127	-191.22224045874125	0.9999999999999999	83.42184133144778	C30H60O	[M + H]+	AGOPMKAUYACPBT	InChI=1S/C30H60O/c1-25(2)13-8-14-26(3)15-9-16-27(4)17-10-18-28(5)19-11-20-29(6)21-12-22-30(7)23-24-31/h23,25-29,31H,8-22,24H2,1-7H3	(E)-3,7,11,15,19,23-hexamethyltetracos-2-en-1-ol	CC(C)CCCC(C)CCCC(C)CCCC(C)CCCC(C)CCCC(=CCO)C	13.0	19967877;53641860	PubChem:(19967877 53641860)	2	437.47132873535156	23.975	685_doliocarpus-ecotype-pos-sirius_1063	1063
N/A	2	1	2	2	N/A	-284.980602429887	0.9999999999999999	83.42184133144778	C30H62O2	[M - H2O + H]+	OBTJQIDKRSRPHY	InChI=1S/C30H62O2/c1-25(2)15-11-17-27(5)19-13-23-29(7,31)21-9-10-22-30(8,32)24-14-20-28(6)18-12-16-26(3)4/h25-28,31-32H,9-24H2,1-8H3	10,15-Tetracosanediol, 2,6,10,15,19,23-hexamethyl-	CC(C)CCCC(C)CCCC(C)(CCCCC(C)(CCCC(C)CCCC(C)C)O)O	10.8000002	13643265	PubChem:(13643265)	2	437.47132873535156	23.975	685_doliocarpus-ecotype-pos-sirius_1063	1063
235	1	1	2	2	0.15346858677286773	-44.99422549982102	0.9999999999999999	143.94545940378256	C8H8O4	[M + H]+	LBKFGYZQBSGRHY	InChI=1S/C8H8O4/c1-12-7-3-2-5(8(10)11)4-6(7)9/h2-4,9H,1H3,(H,10,11)	isovanillate	COC1=C(C=C(C=C1)C(=O)O)O	0.884501636	12575;12304637;54706655	HMDB:(60003);SuperNatural:(SN00045228 SN00232357);ZINC bio:(ZINC00402986);additional;MeSH:(12575);PubMed;NORMAN:(NS00014856);COCONUT:(CNP0220341 CNP0376338);KNApSAcK:(29502);Natural Products:(UNPD107344);PubChem:(12575 12304637 54706655);YMDB Mine;CHEBI:(63797 63798);PubChem class - bio and metabolites;EcoCyc Mine;PubChem class - safety and toxic;Training Set;KEGG Mine	60217417854	169.0494155883789	44.123	154_doliocarpus-ecotype-pos-sirius_196	196
N/A	2	1	2	2	N/A	-99.01208004283899	0.9999999999999999	143.94545940378256	C8H10O5	[M - H2O + H]+	STLRVXFCWLVCRX	InChI=1S/C8H10O5/c1-12-8(11)3-2-4-7(13-4)6(10)5(3)9/h2,4-7,9-10H,1H3	null	COC(=O)C1=CC2C(O2)C(C1O)O	-1.0	46188353;75167262;101168089;101168091	PubChem:(46188353 75167262 101168089 101168091)	2	169.0494155883789	44.123	154_doliocarpus-ecotype-pos-sirius_196	196
236	1	1	2	2	0.1534416861473118	-146.28879122794058	0.9999999999999999	60.6206070988282	C12H20N4O2	[M + H]+	GWMCUGFEAVKMGY	InChI=1S/C12H20N4O2/c1-10(17)14-6-4-2-3-5-12(18)15-8-11-7-13-9-16-11/h7,9H,2-6,8H2,1H3,(H,13,16)(H,14,17)(H,15,18)	null	CC(=O)NCCCCCC(=O)NCC1=CN=CN1	-0.5	65691217	PubChem:(65691217)	2	253.16600036621094	219.675	748_doliocarpus-ecotype-pos-sirius_1206	1206
N/A	2	1	2	2	N/A	-193.52084221709558	0.9999999999999999	60.6206070988282	C12H22N4O3	[M - H2O + H]+	WKVPNSJCVGCTKP	InChI=1S/C12H22N4O3/c1-2-3-4-7-10(12(18)19)15-11(17)8-5-6-9-14-16-13/h10H,2-9H2,1H3,(H,15,17)(H,18,19)	null	CCCCCC(C(=O)O)NC(=O)CCCCN=[N+]=[N-]	3.0999999	118697364	PubChem:(118697364)	2	253.16600036621094	219.675	748_doliocarpus-ecotype-pos-sirius_1206	1206
237	1	1	2	2	0.15286770733964802	-60.85566611691102	0.9999999999999999	132.71364750034908	C10H12O3	[M + H]+	LFVCJQWZGDLHSD	InChI=1S/C10H12O3/c1-7(11)5-8-3-4-9(12)10(6-8)13-2/h3-4,6,12H,5H2,1-2H3	zlchem 684	CC(=O)CC1=CC(=C(C=C1)O)OC	1.39139676	17262;71752927	NORMAN:(NS00027795);COCONUT:(CNP0185438);Natural Products:(UNPD28119);PubChem:(17262 71752927);ZINC bio:(ZINC00158237);MeSH:(17262);PubChem class - safety and toxic;Training Set;PubMed;KEGG Mine	8659460166	181.08587646484375	137.4	779_doliocarpus-ecotype-pos-sirius_1284	1284
N/A	2	1	2	2	N/A	-78.90451494901252	0.9999999999999999	132.71364750034908	C10H14O4	[M - H2O + H]+	HSRJKNPTNIJEKV	InChI=1S/C10H14O4/c1-13-9-4-2-3-5-10(9)14-7-8(12)6-11/h2-5,8,11-12H,6-7H2,1H3	Bronchol	COC1=CC=CC=C1OCC(CO)O	0.821194112	3516;6604218;6950715;45039366;71309568;71317163;76973464	HMDB:(4998);SuperNatural:(SN00001431 SN00000025);ZINC bio:(ZINC00000353 ZINC00394284);additional;HSDB:(93-14-1);MeSH:(3516);PubMed;NORMAN:(NS00007812);COCONUT:(CNP0339941);PubChem:(3516 6604218 6950715 45039366 71309568 71317163 76973464);CHEBI:(5551);PubChem class - bio and metabolites;PubChem class - safety and toxic;Training Set;PubChem class - drug	121397870	181.08587646484375	137.4	779_doliocarpus-ecotype-pos-sirius_1284	1284
238	1	1	2	2	0.1521134153313781	-22.329372912053447	0.9999999999999999	26.983484388496873	C8H4O3	[M + H]+	LGRFSURHDFAFJT	InChI=1S/C8H4O3/c9-7-5-3-1-2-4-6(5)8(10)11-7/h1-4H	Wiltrol P	C1=CC=C2C(=C1)C(=O)OC2=O	1.29999995	6811;16212996;23560834;71751657;71309648;123741998	PubChem class - food;SuperNatural:(SN00132155);Maconda:(CON00081);ZINC bio:(ZINC08100883);additional;HSDB:(85-44-9);MeSH:(6811);PubMed;NORMAN:(NS00004500);COCONUT:(CNP0332462);Natural Products:(UNPD97762);PubChem:(6811 16212996 23560834 71751657 71309648 123741998);CHEBI:(36605);PubChem class - bio and metabolites;EcoCyc Mine;PubChem class - safety and toxic;Training Set;KEGG Mine	25991898726	149.0229949951172	28.941	329_doliocarpus-ecotype-pos-sirius_419	419
N/A	2	1	2	2	N/A	-36.71553163247435	0.9999999999999999	26.983484388496873	C8H6O4	[M - H2O + H]+	HBZPATAKQIDUTN	InChI=1S/C8H6O4/c9-4-5-2-1-3-6(10)7(5)8(11)12/h1-4,10H,(H,11,12)	null	C1=CC(=C(C(=C1)O)C(=O)O)C=O	0.627145886	54441948	COCONUT:(CNP0397661);Natural Products:(UNPD49965);PubChem:(54441948);SuperNatural:(SN00270449);KEGG Mine	8593113090	149.0229949951172	28.941	329_doliocarpus-ecotype-pos-sirius_419	419
239	1	1	2	2	0.15210510548058234	-40.888211206534244	0.9999999999999999	106.25113622615156	C15H22	[M + H]+	MAEHOUIVWGFBMO	InChI=1S/C15H22/c1-12(2)15-10-8-13(3)6-5-7-14(4)9-11-15/h7-8,10H,3,5-6,9,11H2,1-2,4H3	null	CC1=CCCC(=C)C=CC(=C(C)C)CC1	4.82992125		COCONUT:(CNP0301176);Natural Products:(UNPD57220);KEGG Mine	8592064512	203.17940521240234	361.551	145_doliocarpus-ecotype-pos-sirius_185	185
N/A	2	1	2	2	N/A	-61.24384589212728	0.9999999999999999	106.25113622615156	C15H24O	[M - H2O + H]+	DJGZASXOWNHOFE	InChI=1S/C15H24O/c1-10-5-6-14-13(9-15(14,3)4)11(2)8-12(16)7-10/h7,12-14,16H,2,5-6,8-9H2,1,3-4H3	Caryophyllene, 6-hydroxy-	CC1=CC(CC(=C)C2CC(C2CC1)(C)C)O	3.29999995	6430535;12098453;10846589;101085510	COCONUT:(CNP0348365);Natural Products:(UNPD113271);PubChem:(6430535 12098453 10846589 101085510);SuperNatural:(SN00369211)	3178498	203.17940521240234	361.551	145_doliocarpus-ecotype-pos-sirius_185	185
240	1	1	1	1	0.15108342301214517	-116.06633533114326	0.0	70.15743829663614	C18H38O4	[M + H]+	XNBDVGMHTKTALN	InChI=1S/C18H38O4/c1-2-3-4-5-6-7-8-9-10-11-12-13-17(20)15-22-16-18(21)14-19/h17-21H,2-16H2,1H3	null	CCCCCCCCCCCCCC(COCC(CO)O)O	4.80000019	137323863	PubChem:(137323863)	2	319.28404235839844	390.68	51_doliocarpus-ecotype-pos-sirius_68	68
241	1	1	2	2	0.15063431499028823	-82.441044712143	0.9999999999999999	96.4583995241182	C31H60O2	[M + H]+	YGEBMTZEPHPZQK	InChI=1S/C31H60O2/c1-2-3-4-5-6-7-8-9-10-11-12-13-14-15-16-17-18-19-20-21-22-23-24-25-26-27-28-29-30-31(32)33/h9-10H,2-8,11-30H2,1H3,(H,32,33)	null	CCCCCCCCC=CCCCCCCCCCCCCCCCCCCCCC(=O)O	12.4965696	101143233	PubChem:(101143233)	2	465.46624755859375	570.629	661_doliocarpus-ecotype-pos-sirius_1007	1007
N/A	2	1	2	2	N/A	-194.45363822107473	0.9999999999999999	96.4583995241182	C31H62O3	[M - H2O + H]+	NVHDIVKXVUUIQZ	InChI=1S/C31H62O3/c1-4-7-10-12-13-16-20-25-30(32)26-21-17-14-15-18-22-27-31(33)34-28-29(23-9-6-3)24-19-11-8-5-2/h29-30,32H,4-28H2,1-3H3	null	CCCCCCCCCC(CCCCCCCCC(=O)OCC(CCCC)CCCCCC)O	12.5	125501456;125501457;125501458;125501459;132065058	PubChem:(125501456 125501457 125501458 125501459 132065058)	2	465.46624755859375	570.629	661_doliocarpus-ecotype-pos-sirius_1007	1007
242	1	1	2	2	0.1499208348270112	-20.252177460729005	0.9999999999999999	74.57198402296693	C8H10O3	[M - H2O + H]+	WHKRHBLAJFYZKF	InChI=1S/C8H10O3/c1-11-8-3-2-6(5-9)4-7(8)10/h2-4,9-10H,5H2,1H3	Isovanillyl alcohol	COC1=C(C=C(C=C1)CO)O	0.699999988	78089	NORMAN:(NS00049196);COCONUT:(CNP0153100);Natural Products:(UNPD17869);PubChem:(78089);ZINC bio:(ZINC00395646);additional;PubChem class - bio and metabolites;PubChem class - safety and toxic;KEGG Mine	8676745218	137.05982971191406	219.675	66_doliocarpus-ecotype-pos-sirius_86	86
N/A	2	1	2	2	N/A	-61.73877579192328	0.9999999999999999	74.57198402296693	C8H8O2	[M + H]+	JODRRPJMQDFCBJ	InChI=1S/C8H8O2/c1-6-2-3-7(5-9)8(10)4-6/h2-5,10H,1H3	2,4-Cresotaldehyde	CC1=CC(=C(C=C1)C=O)O	1.63678992	61200	HMDB:(32603);PubChem class - food;SuperNatural:(SN00156709);ZINC bio:(ZINC02569925);PubMed;NORMAN:(NS00022709);COCONUT:(CNP0384037);KNApSAcK:(50721);Natural Products:(UNPD100181);PubChem:(61200);PubChem class - bio and metabolites;PubChem class - safety and toxic;KEGG Mine	8811487322	137.05982971191406	219.675	66_doliocarpus-ecotype-pos-sirius_86	86
243	1	1	2	2	0.14938707725117686	-67.60550646280792	0.9999999999999999	104.05471752218507	C7H6O6	[M - H2O + H]+	OZDWGFJBGUGKMY	InChI=1S/C7H6O6/c8-3-1-2(7(12)13)4(9)6(11)5(3)10/h1,8-11H,(H,12,13)	2,3,4,5-tetrahydroxybenzoic acid	C1=C(C(=C(C(=C1O)O)O)O)C(=O)O	-0.370817095	313096	HMDB:(125352);PubChem:(313096);YMDB Mine;ZINC bio:(ZINC01757345);PubChem class - bio and metabolites;EcoCyc Mine;KEGG Mine	60146327562	169.01317596435547	508.034	636_doliocarpus-ecotype-pos-sirius_953	953
N/A	2	1	2	2	N/A	-107.12326162127563	0.9999999999999999	104.05471752218507	C7H4O5	[M + H]+	YIJAIZNMBOBPBA	InChI=1S/C7H4O5/c8-2-4-1-5(7(10)11)6(3-9)12-4/h1-3H,(H,10,11)	null	C1=C(OC(=C1C(=O)O)C=O)C=O	0.100000001	45118064	PubChem:(45118064)	2	169.01317596435547	508.034	636_doliocarpus-ecotype-pos-sirius_953	953
244	1	1	2	2	0.14917123710260446	-104.98167207751806	0.9999999999999999	45.84750140579421	C12H18N2O6	[M + H]+	KHSXKNBMCTULKW	InChI=1S/C12H18N2O6/c15-9(1-3-11(17)18)13-5-7-14(8-6-13)10(16)2-4-12(19)20/h1-8H2,(H,17,18)(H,19,20)	Dioxo-1,4-piperazinedibutanoic acid	C1CN(CCN1C(=O)CCC(=O)O)C(=O)CCC(=O)O	-2.0999999	10379232	PubChem:(10379232)	2	287.1234436035156	48.671	53_doliocarpus-ecotype-pos-sirius_70	70
N/A	2	1	2	2	N/A	-164.27800154584006	0.9999999999999999	45.84750140579421	C12H20N2O7	[M - H2O + H]+	UNGJRWJDWSALMT	InChI=1S/C12H20N2O7/c1-13-7(11(17)18)3-5-9(15)14-8(12(19)20)4-6-10(16)21-2/h7-8,13H,3-6H2,1-2H3,(H,14,15)(H,17,18)(H,19,20)	null	CNC(CCC(=O)NC(CCC(=O)OC)C(=O)O)C(=O)O	-3.4000001	89285793;123490954	PubChem:(89285793 123490954)	2	287.1234436035156	48.671	53_doliocarpus-ecotype-pos-sirius_70	70
245	1	1	2	2	0.14907976295852476	-61.85393055783548	0.9999999999999999	113.36499327477308	C11H16O4	[M - H2O + H]+	PHOPGVYKZWPIGA	InChI=1S/C11H16O4/c1-14-9-6-8(4-3-5-12)7-10(15-2)11(9)13/h6-7,12-13H,3-5H2,1-2H3	bmse000586	COC1=CC(=CC(=C1O)OC)CCCO	1.39999998	529893	COCONUT:(CNP0293762);Natural Products:(UNPD163492);PubChem:(529893);SuperNatural:(SN00233869);PubChem class - bio and metabolites;PubChem class - safety and toxic;PubMed;KEGG Mine	8676999234	195.10150146484375	586.069	643_doliocarpus-ecotype-pos-sirius_964	964
N/A	2	1	2	2	N/A	-73.77268799061245	0.9999999999999999	113.36499327477308	C11H14O3	[M + H]+	CKJBTHSPTIEASF	InChI=1S/C11H14O3/c1-3-7-13-10-5-4-6-11(8-10)14-9(2)12/h4-6,8H,3,7H2,1-2H3	null	CCCOC1=CC(=CC=C1)OC(=O)C	2.63221264	67907147	PubChem:(67907147)	2	195.10150146484375	586.069	643_doliocarpus-ecotype-pos-sirius_964	964
246	1	1	2	2	0.14832334721955842	-30.121721937041762	0.9999999999999999	53.67245310217257	C9H10	[M + H]+	QROGIFZRVHSFLM	InChI=1S/C9H10/c1-2-6-9-7-4-3-5-8-9/h2-8H,1H3	Styrene, (E)-	CC=CC1=CC=CC=C1	2.83140039	12500;252324;252325;12221363;12221365;12221366;54243389;54243391;101680303;139254232;138965834	SuperNatural:(SN00162094);ZINC bio:(ZINC01692469 ZINC67803068);HSDB:(637-50-3);MeSH:(252325);PubMed;NORMAN:(NS00035545);COCONUT:(CNP0155788);Natural Products:(UNPD83559);PubChem:(12500 252324 252325 12221363 12221365 12221366 54243389 54243391 101680303 139254232 138965834);YMDB Mine;PubChem class - safety and toxic;KEGG Mine	43020231238	119.08550262451172	327.753	341_doliocarpus-ecotype-pos-sirius_435	435
N/A	2	1	2	2	N/A	-68.81089237732472	0.9999999999999999	53.67245310217257	C9H12O	[M - H2O + H]+	RNDNSYIPLPAXAZ	InChI=1S/C9H12O/c1-8(7-10)9-5-3-2-4-6-9/h2-6,8,10H,7H2,1H3	ACMC-20apht	CC(CO)C1=CC=CC=C1	2.06742954	14295;177050;447661;12235295;102212928;100962713;100962714;100962730;134965047	NORMAN:(NS00012625);COCONUT:(CNP0177539);HMDB:(31628);PubChem class - food;PubChem:(14295 177050 447661 12235295 102212928 100962713 100962714 100962730 134965047);PubChem class - bio and metabolites;MeSH:(14295);PubChem class - safety and toxic;PubMed;KEGG Mine	8810397774	119.08550262451172	327.753	341_doliocarpus-ecotype-pos-sirius_435	435
247	1	1	1	4	N/A	-204.48636403624397	0.9613065326633167	56.01689688661328	C22H46O6	[M + H]+	BJYSRVYWUVPIMV	InChI=1S/C22H46O6/c1-5-9-11-19(7-3)15-25-21(13-23)17-27-28-18-22(14-24)26-16-20(8-4)12-10-6-2/h19-24H,5-18H2,1-4H3	null	CCCCC(CC)COC(CO)COOCC(CO)OCC(CC)CCCC	4.9000001	87579120	PubChem:(87579120)	2	407.3369140625	415.048	20_doliocarpus-ecotype-pos-sirius_27	27
248	1	1	2	5	0.14754248748145646	-117.13946013086895	0.10402010050251258	116.81721675780258	C30H47NO4	[M + H]+	FCIYQEQPYFZDLF	InChI=1S/C30H47NO4/c1-25(2)13-15-30(23(31)33)16-14-27(4)18(19(30)17-25)7-8-20-26(3)11-10-22(32)29(6,24(34)35)21(26)9-12-28(20,27)5/h7,19-22,32H,8-17H2,1-6H3,(H2,31,33)(H,34,35)	null	CC1(CCC2(CCC3(C(=CCC4C3(CCC5C4(CCC(C5(C)C(=O)O)O)C)C)C2C1)C)C(=O)N)C	6.0999999	89601844	PubChem:(89601844)	2	486.35723876953125	454.116	448_doliocarpus-ecotype-pos-sirius_595	595
N/A	2	1	2	5	N/A	-307.40584941555045	0.10402010050251258	116.81721675780258	C30H49NO5	[M - H2O + H]+	JLUOXDJOOINJBB	InChI=1S/C30H49NO5/c1-17(4-9-26(34)31-20-6-5-18(14-20)28(35)36)22-7-8-23-27-24(11-13-30(22,23)3)29(2)12-10-21(32)15-19(29)16-25(27)33/h17-25,27,32-33H,4-16H2,1-3H3,(H,31,34)(H,35,36)	null	CC(CCC(=O)NC1CCC(C1)C(=O)O)C2CCC3C2(CCC4C3C(CC5C4(CCC(C5)O)C)O)C	5.0999999	24957646	PubChem:(24957646)	2	486.35723876953125	454.116	448_doliocarpus-ecotype-pos-sirius_595	595
249	1	1	2	2	0.1469880471849181	-44.832622970699546	0.9999999999999999	110.32484011184302	C13H18O	[M + H]+	NSFWSHKUSWODJO	InChI=1S/C13H18O/c1-5-6-7-11-10(2)12(14)8-9-13(11,3)4/h5-7H,1,8-9H2,2-4H3	3-(1,3-Butadienyl)-2,4,4-trimethylcyclohex-2-en-1-one	CC1=C(C(CCC1=O)(C)C)C=CC=C	3.0999999	642506;3020064	NORMAN:(NS00059898);COCONUT:(CNP0159506);Natural Products:(UNPD19236);PubChem:(642506 3020064)	2392066	191.14308166503906	587.589	177_doliocarpus-ecotype-pos-sirius_225	225
N/A	2	1	2	2	N/A	-81.12641319441595	0.9999999999999999	110.32484011184302	C13H20O2	[M - H2O + H]+	GSTVTHMQXVKNQF	InChI=1S/C13H20O2/c1-9-7-11(15)8-13(3,4)12(9)6-5-10(2)14/h7,12H,5-6,8H2,1-4H3	3-Oxo-7,8-dihydro-.alpha.-ionone	CC1=CC(=O)CC(C1CCC(=O)C)(C)C	1.39999998	592057	NORMAN:(NS00060559);COCONUT:(CNP0205660);KNApSAcK:(48295);Natural Products:(UNPD104658);PubChem:(592057);SuperNatural:(SN00376682);YMDB Mine	34363179026	191.14308166503906	587.589	177_doliocarpus-ecotype-pos-sirius_225	225
250	1	1	2	2	0.1466830244849236	-42.75914728439566	0.9999999999999999	89.39526085091369	C12H18	[M + H]+	FPMSSGHBDDZFSO	InChI=1S/C12H18/c1-11-7-4-3-5-8-12(2)10-6-9-11/h4,10H,3,5-6,8-9H2,1-2H3	null	CC1=CCCC(=C=CCCC1)C	4.13989782		COCONUT:(CNP0330302);Natural Products:(UNPD94736);SuperNatural:(SN00352177)	3178496	163.1479949951172	386.093	585_doliocarpus-ecotype-pos-sirius_840	840
N/A	2	1	2	2	N/A	-57.816752185540075	0.9999999999999999	89.39526085091369	C12H20O	[M - H2O + H]+	XPAPKYYLUSFNKK	InChI=1S/C12H20O/c1-9(2)7-10-8-11(13)5-6-12(10,3)4/h10H,1,5-8H2,2-4H3	null	CC(=C)CC1CC(=O)CCC1(C)C	3.20000005	14643970	PubChem:(14643970)	2	163.1479949951172	386.093	585_doliocarpus-ecotype-pos-sirius_840	840
251	1	1	2	2	0.14663258678212626	-155.23956341814332	0.9999999999999999	64.3585912037729	C36H66	[M + H]+	QVYPABLLURSSOI	InChI=1S/C36H66/c1-5-8-11-14-17-20-23-26-29-34-32-35(30-27-24-21-18-15-12-9-6-2)36(33(34)4)31-28-25-22-19-16-13-10-7-3/h32H,4-31H2,1-3H3	null	CCCCCCCCCCC1=CC(=C(C1=C)CCCCCCCCCC)CCCCCCCCCC	16.0	15482198	PubChem:(15482198)	2	499.5233459472656	531.557	457_doliocarpus-ecotype-pos-sirius_612	612
N/A	2	1	2	2	N/A	-254.5503793891796	0.9999999999999999	64.3585912037729	C36H68O	[M - H2O + H]+	ITLHIXIXOWKZKM	InChI=1S/C36H68O/c1-2-3-4-5-6-7-8-9-10-11-12-13-14-15-16-17-18-19-20-21-22-23-24-25-26-27-28-29-30-31-32-33-34-35-36-37/h32-33,35H,2-31,34H2,1H3	null	CCCCCCCCCCCCCCCCCCCCCCCCCCCCCCCC=CCC=C=O	18.2000008	57187155	PubChem:(57187155)	2	499.5233459472656	531.557	457_doliocarpus-ecotype-pos-sirius_612	612
252	1	1	2	2	0.14575750233807233	-72.78347755952154	0.9999999999999999	94.77553994708205	C6H4O3	[M + H]+	PXJJKVNIMAZHCB	InChI=1S/C6H4O3/c7-3-5-1-2-6(4-8)9-5/h1-4H	Furan-2,5-dial	C1=C(OC(=C1)C=O)C=O	0.600000024	69980	NORMAN:(NS00041992);PubChem:(69980);CHEBI:(83385);PubChem class - bio and metabolites;MeSH:(69980);KEGG:(C20899);PubChem class - safety and toxic;PubMed;Biocyc:(CPD-17100);KEGG Mine	8674085222	125.02337265014648	64.106	229_doliocarpus-ecotype-pos-sirius_286	286
N/A	2	1	2	2	N/A	-79.77909707891668	0.9999999999999999	94.77553994708205	C6H6O4	[M - H2O + H]+	TXXHDPDFNKHHGW	InChI=1S/C6H6O4/c7-5(8)3-1-2-4-6(9)10/h1-4H,(H,7,8)(H,9,10)	bmse000463	C(=CC(=O)O)C=CC(=O)O	0.200000003	310;7269401;5280518;5280614;7310978;5356793;9548653;9548712;9548713;45039973;78467226;101364163;134993930;136212894;138988026	HMDB:(2349 6331 62661 62704);SuperNatural:(SN00376897 SN00305318);ZINC bio:(ZINC04521703 ZINC12405128 ZINC13509058);additional;MeSH:(5280518 5356793 7310978);Plantcyc:(CIS-CIS-MUCONATE);PubMed;NORMAN:(NS00015510);COCONUT:(CNP0248591);KNApSAcK:(7490);Natural Products:(UNPD7335 UNPD96391 UNPD81447 UNPD226577);PubChem:(310 7269401 5280518 5280614 7310978 5356793 9548653 9548712 9548713 45039973 7846…	17267878270	125.02337265014648	64.106	229_doliocarpus-ecotype-pos-sirius_286	286
253	1	1	2	2	0.1456436524892289	-37.345284406577065	0.9999999999999999	70.13824686037763	C13H20	[M + H]+	QAEJDNNIOCXXOS	InChI=1S/C13H20/c1-9-5-6-10(2)11-8-13(3,4)12(11)7-9/h5,11-12H,2,6-8H2,1,3-4H3	null	CC1=CCC(=C)C2CC(C2C1)(C)C	3.5	123538579	PubChem:(123538579)	2	177.16366577148438	583.085	648_doliocarpus-ecotype-pos-sirius_975	975
N/A	2	1	2	2	N/A	-40.89672912203281	0.9999999999999999	70.13824686037763	C13H22O	[M - H2O + H]+	JHJCHCSUEGPIGE	InChI=1S/C13H22O/c1-10-6-5-9-13(3,4)12(10)8-7-11(2)14/h6,12H,5,7-9H2,1-4H3	Dihydro-alpha-ionone	CC1=CCCC(C1CCC(=O)C)(C)C	2.79999995	35821;12858404;38988368	HMDB:(38026);PubChem class - food;SuperNatural:(SN00327188 SN00251366);ZINC bio:(ZINC02010910 ZINC02010911);additional;PubMed;NORMAN:(NS00012240);COCONUT:(CNP0159207);Natural Products:(UNPD56391 UNPD22318);PubChem:(35821 12858404 38988368);PubChem class - bio and metabolites;PubChem class - safety and toxic;Training Set;KEGG Mine	8812027978	177.16366577148438	583.085	648_doliocarpus-ecotype-pos-sirius_975	975
254	1	1	2	2	0.1452960064039403	-29.99025757686415	0.9999999999999999	33.16429691570885	C8H12	[M + H]+	GAVFLURQXCLWEI	InChI=1S/C8H12/c1-4-6-8(3)7-5-2/h4-5H,1-3,6-7H2	1,6-Heptadiene, 4-methylene-	C=CCC(=C)CC=C	3.5	12697190	PubChem:(12697190)	2	109.1011848449707	264.833	160_doliocarpus-ecotype-pos-sirius_204	204
N/A	2	1	2	2	N/A	-44.29934697774294	0.9999999999999999	33.16429691570885	C8H14O	[M - H2O + H]+	AAQNBBUSRZYARG	InChI=1S/C8H14O/c9-5-8(6-1-2-6)7-3-4-7/h6-9H,1-5H2	null	C1CC1C(CO)C2CC2	2.0	10701842	PubChem:(10701842)	2	109.1011848449707	264.833	160_doliocarpus-ecotype-pos-sirius_204	204
255	1	1	2	2	0.14470022969784577	-6.608608964419172	0.9999999999999999	111.70639997145634	C16H30O2	[M - H2O + H]+	SECPZKHBENQXJG	InChI=1S/C16H30O2/c1-2-3-4-5-6-7-8-9-10-11-12-13-14-15-16(17)18/h7-8H,2-6,9-15H2,1H3,(H,17,18)	zoomarate	CCCCCCC=CCCCCCCCC(=O)O	5.75837898	4668;445638;5282745;5461012;10588002;12313928;21889155;53394425;71309704;71309721;87229078;117064741;123533281;131871180	HMDB:(3229 12328);SuperNatural:(SN00246739 SN00226427 SN00157933 SN00159315);ZINC bio:(ZINC08221009);additional;MeSH:(445638 5282745 5461012);Plantcyc:(CPD-9245);PubMed;NORMAN:(NS00015112);COCONUT:(CNP0307038 CNP0389934);KNApSAcK:(1234);Natural Products:(UNPD144994 UNPD58059 UNPD220245);PubChem:(4668 445638 5282745 5461012 10588002 12313928 21889155 53394425 71309704 71309721 87229078 117064741 1…	121629054	237.22084045410156	21.047	555_doliocarpus-ecotype-pos-sirius_789	789
N/A	2	1	2	2	N/A	-36.69104954228366	0.9999999999999999	111.70639997145634	C16H28O	[M + H]+	WGXVLIZZILACKO	InChI=1S/C16H28O/c1-3-5-7-9-10-11-13-15-16(17)14-12-8-6-4-2/h2H,3,5-15H2,1H3	null	CCCCCCCCCC(=O)CCCCC#C	5.4000001	71517394	PubChem:(71517394)	2	237.22084045410156	21.047	555_doliocarpus-ecotype-pos-sirius_789	789
256	1	1	2	2	0.1445323370021851	-22.34337389164073	0.9999999999999999	54.21354676144023	C7H14N2O3	[M + H]+	SRXKAYJJGAAOBP	InChI=1S/C7H14N2O3/c1-5(10)9-4-2-3-6(8)7(11)12/h6H,2-4,8H2,1H3,(H,9,10)(H,11,12)	n5-acetyl-l-ornithine	CC(=O)NCCCC(C(=O)O)N	-1.16614735	193343;9920500;87535791;90658764;121596237	COCONUT:(CNP0230750);Natural Products:(UNPD5574);PubChem:(193343 9920500 87535791 90658764 121596237);SuperNatural:(SN00156761);CHEBI:(133179 133180 44673);PubChem class - bio and metabolites;MeSH:(193343);Plantcyc:(CPD-13644);PubMed;Biocyc:(CPD-13644);KEGG Mine	8610023526	175.10772705078125	38.009	62_doliocarpus-ecotype-pos-sirius_82	82
N/A	2	1	2	2	N/A	-94.09799983220356	0.9999999999999999	54.21354676144023	C7H16N2O4	[M - H2O + H]+	VTAIKUIMESBFMQ	InChI=1S/C7H16N2O4/c1-12-13-9-6(7(10)11)4-2-3-5-8/h6,9H,2-5,8H2,1H3,(H,10,11)	6-amino-2-(methylperoxyamino)hexanoic acid	COONC(CCCCN)C(=O)O	-2.5999999	60099290	PubChem:(60099290)	2	175.10772705078125	38.009	62_doliocarpus-ecotype-pos-sirius_82	82
257	1	1	2	2	0.14265016447528617	-23.364394059896732	0.9999999999999999	119.64025280102298	C9H18O2	[M + H]+	JGHZJRVDZXSNKQ	InChI=1S/C9H18O2/c1-3-4-5-6-7-8-9(10)11-2/h3-8H2,1-2H3	Uniphat A20	CCCCCCCC(=O)OC	2.97143817	8091;12206127;92043217;101666391	HMDB:(31291);PubChem class - food;SuperNatural:(SN00156368);additional;HSDB:(111-11-5);MeSH:(8091);PubMed;NORMAN:(NS00007708);COCONUT:(CNP0276319);KNApSAcK:(51552);Natural Products:(UNPD169180);PubChem:(8091 12206127 92043217 101666391);CHEBI:(87432);PubChem class - bio and metabolites;EcoCyc Mine;PubChem class - safety and toxic;YMDB:(1339);KEGG Mine	25991938686	159.13792419433594	581.533	392_doliocarpus-ecotype-pos-sirius_508	508
N/A	2	1	2	2	N/A	-57.31586930676118	0.9999999999999999	119.64025280102298	C9H20O3	[M - H2O + H]+	NQNPPROEVFPRQP	InChI=1S/C9H20O3/c10-6-1-3-9(5-8-12)4-2-7-11/h9-12H,1-8H2	4-(2-hydroxyethyl)heptane-1,7-diol	C(CC(CCCO)CCO)CO	0.200000003	20825249	PubChem:(20825249)	2	159.13792419433594	581.533	392_doliocarpus-ecotype-pos-sirius_508	508
258	1	1	1	3	N/A	-198.66842414593032	0.3618090452261307	8.807215158234825	C5H11NOP	[M - H2O + H]+	PWTILIVHYBCKKC	InChI=1S/C5H11NOP/c8-7-5-1-3-6-4-2-5/h5H,1-4,8H2	null	C1C[N]CCC1OP	0.100000001	57447225	PubChem:(57447225)	2	115.05420684814453	327.735	60_doliocarpus-ecotype-pos-sirius_79	79
259	1	1	2	2	0.14059592883014121	-5.067731237103242	0.9999999999999999	83.91721068920629	C18H36O2	[M - H2O + H]+	QIQXTHQIDYTFRH	InChI=1S/C18H36O2/c1-2-3-4-5-6-7-8-9-10-11-12-13-14-15-16-17-18(19)20/h2-17H2,1H3,(H,19,20)	Stearate	CCCCCCCCCCCCCCCCCC(=O)O	7.05383682	5281;164708;3033836;3774129;12346568;12346575;16211897;16213464;16217427;16217539;57387008;57694191;71308957;71309010;71309172;91157233;90474155;90474170;102602215;118796525;124137281;124203165;129680600;129680601;129724936;129725714;129728272;131701216;132278473;139057051	HMDB:(827);PubChem class - food;SuperNatural:(SN00301558 SN00011441);ZINC bio:(ZINC04978673);HSDB:(57-11-4);MeSH:(5281);Plantcyc:(STEARIC_ACID);PubMed;NORMAN:(NS00010335);COCONUT:(CNP0076328 CNP0083572 CNP0396081);KNApSAcK:(1238);Natural Products:(UNPD22264 UNPD154975);PubChem:(5281 164708 3033836 3774129 12346568 12346575 16211897 16213464 16217427 16217539 57387008 57694191 71308957 71309010 71…	255306622	267.2681884765625	561.275	517_doliocarpus-ecotype-pos-sirius_721	721
N/A	2	1	2	2	N/A	-9.537653838827767	0.9999999999999999	83.91721068920629	C18H34O	[M + H]+	JXNPEDYJTDQORS	InChI=1S/C18H34O/c1-2-3-4-5-6-7-8-9-10-11-12-13-14-15-16-17-18-19/h6-7,9-10,19H,2-5,8,11-18H2,1H3	Linoleyl alcohol	CCCCCC=CCC=CCCCCCCCCO	6.61555958	68168;5365682;5462912;12125636;87497740;92449674	NORMAN:(NS00042886);COCONUT:(CNP0360054);Natural Products:(UNPD149649);PubChem:(68168 5365682 5462912 12125636 87497740 92449674);YMDB Mine;CHEBI:(73534);ZINC bio:(ZINC04556692 ZINC05510446 ZINC13508551 ZINC13508553);additional;MeSH:(5365682 5462912);Training Set;PubMed	34362679398	267.2681884765625	561.275	517_doliocarpus-ecotype-pos-sirius_721	721
260	1	1	2	2	0.14044840988070267	-60.18926430521512	0.9999999999999999	97.41753235612826	C9H10O5	[M + H]+	UBOJATHNUASNAV	InChI=1S/C9H10O5/c1-2-14-9(13)8-6(11)3-5(10)4-7(8)12/h3-4,10-12H,2H2,1H3	Ethyl 2,4,6-Trihydroxybenzoate	CCOC(=O)C1=C(C=C(C=C1O)O)O	1.60000002	54344821	MeSH:(54344821);PubChem:(54344821);PubMed;ZINC bio:(ZINC14775716)	8262	199.05999755859375	53.261	769_doliocarpus-ecotype-pos-sirius_1262	1262
N/A	2	1	2	2	N/A	-104.32250193935697	0.9999999999999999	97.41753235612826	C9H12O6	[M - H2O + H]+	HIZMBOLDRXCUOT	InChI=1S/C9H12O6/c1-3(10)6-4(9(14)15)2-5(11)7(12)8(6)13/h5,7-8,11-13H,2H2,1H3,(H,14,15)	null	CC(=O)C1=C(CC(C(C1O)O)O)C(=O)O	-1.79999995	90272670	PubChem:(90272670)	2	199.05999755859375	53.261	769_doliocarpus-ecotype-pos-sirius_1262	1262
261	1	1	2	2	0.14039855434168347	-51.80179096469498	0.5120603015075377	57.56514361559386	C7H6O6	[M - H2O + H]+	OZDWGFJBGUGKMY	InChI=1S/C7H6O6/c8-3-1-2(7(12)13)4(9)6(11)5(3)10/h1,8-11H,(H,12,13)	2,3,4,5-tetrahydroxybenzoic acid	C1=C(C(=C(C(=C1O)O)O)O)C(=O)O	-0.370817095	313096	HMDB:(125352);PubChem:(313096);YMDB Mine;ZINC bio:(ZINC01757345);PubChem class - bio and metabolites;EcoCyc Mine;KEGG Mine	60146327562	169.01316833496094	54.8	714_doliocarpus-ecotype-pos-sirius_1141	1141
N/A	2	1	2	2	N/A	-79.14958766842408	0.5120603015075377	57.56514361559386	C7H4O5	[M + H]+	IMQOXXXEFPRTQU	InChI=1S/C7H4O5/c8-4-1-3(7(11)12)2-5(9)6(4)10/h1-2,8H,(H,11,12)	1,5-Cyclohexadiene-1-carboxylic acid, 5-hydroxy-3,4-dioxo-	C1=C(C=C(C(=C1O)[O])[O])C(=O)O	0.0519780293	5478648	PubChem:(5478648)	2	169.01316833496094	54.8	714_doliocarpus-ecotype-pos-sirius_1141	1141
262	1	1	2	3	0.14016830667006316	-22.652500192079987	0.9864321608040202	20.901733759515746	CH4O5P2	[M + H]+	SVPIZKRSSOCVFC	InChI=1S/CH4O5P2/c2-7(3)1-8(4,5)6/h1H2,(H2,4,5,6)	null	C(P(=O)=O)P(=O)(O)O	-3.0999999	19704756	PubChem:(19704756)	2	158.9613037109375	196.566	627_doliocarpus-ecotype-pos-sirius_934	934
N/A	2	1	2	3	N/A	-24.29411808268589	0.9864321608040202	20.901733759515746	CH6O6P2	[M - H2O + H]+	MBKDYNNUVRNNRF	InChI=1S/CH6O6P2/c2-8(3,4)1-9(5,6)7/h1H2,(H2,2,3,4)(H2,5,6,7)	Medronate	C(P(=O)(O)O)P(=O)(O)O	-3.29999995	16124;13931959;25200576;136758999	ZINC bio:(ZINC38140720);MeSH:(16124);PubMed;NORMAN:(NS00026458);COCONUT:(CNP0018931);PubChem:(16124 13931959 25200576 136758999);CHEBI:(43945);PubChem class - bio and metabolites;PubChem class - safety and toxic;Training Set;PubChem class - drug;Biocyc:(CPD-3731)	119826534	158.9613037109375	196.566	627_doliocarpus-ecotype-pos-sirius_934	934
263	1	1	2	6	0.13978971819110916	-233.86669073109226	0.898492462311558	14.53228229474114	C10H16N5O3P	[M + H]+	KXAVRWZATBENFO	InChI=1S/C10H16N5O3P/c1-17-9-7-8(11-10(12-9)18-2)13-19(16,14-3-4-14)15-5-6-15/h7H,3-6H2,1-2H3,(H,11,12,13,16)	N-[bis(aziridin-1-yl)phosphoryl]-2,6-dimethoxypyrimidin-4-amine	COC1=NC(=NC(=C1)NP(=O)(N2CC2)N3CC3)OC	0.5	200784	PubChem:(200784);PubChem class - safety and toxic	67108866	286.1071472167969	238.163	227_doliocarpus-ecotype-pos-sirius_284	284
N/A	2	1	2	6	N/A	-256.9643627827912	0.898492462311558	14.53228229474114	C10H18N5O4P	[M - H2O + H]+	JXPRUAXVINHGEY	InChI=1S/C10H18N5O4P/c1-3-12-8-9(11)14-5-15-10(8)13-4-7(2)19-6-20(16,17)18/h3,5,7H,4,6H2,1-2H3,(H2,16,17,18)(H3,11,13,14,15)	null	CC=NC1=C(N=CN=C1NCC(C)OCP(=O)(O)O)N	-1.60000002	138599097	PubChem:(138599097)	2	286.1071472167969	238.163	227_doliocarpus-ecotype-pos-sirius_284	284
264	1	1	2	3	N/A	-220.40138008962973	0.1391959798994975	35.44190830188182	C20H23N5O5	[M + H]+	TVYCMDGMYIUGBU	InChI=1S/C20H23N5O5/c1-4-30-15(26)12-25-18(27)16-17(22(2)20(25)28)21-19-23(10-5-11-24(16)19)13-6-8-14(29-3)9-7-13/h6-9H,4-5,10-12H2,1-3H3	ethyl 2-[9-(4-methoxyphenyl)-1-methyl-2,4-dioxo-7,8-dihydro-6H-purino[7,8-a]pyrimidin-3-yl]acetate	CCOC(=O)CN1C(=O)C2=C(N=C3N2CCCN3C4=CC=C(C=C4)OC)N(C1=O)C	1.89999998	2003960;5233290	PubChem:(2003960 5233290)	2	414.17747497558594	218.125	728_doliocarpus-ecotype-pos-sirius_1169	1169
N/A	2	1	2	3	N/A	-327.10669548850547	0.1391959798994975	35.44190830188182	C20H25N5O6	[M - H2O + H]+	LNUHUIPUTGDPDG	InChI=1S/C20H25N5O6/c21-16-13(18(29)25-20(22)24-16)4-2-1-3-11-5-7-12(8-6-11)17(28)23-14(19(30)31)9-10-15(26)27/h5-8,14H,1-4,9-10H2,(H,23,28)(H,26,27)(H,30,31)(H5,21,22,24,25,29)	7-Desmethylene-DDATHF	C1=CC(=CC=C1CCCCC2=C(N=C(NC2=O)N)N)C(=O)NC(CCC(=O)O)C(=O)O	0.300000012	135758947;135884475	PubChem:(135758947 135884475);PubMed	66	414.17747497558594	218.125	728_doliocarpus-ecotype-pos-sirius_1169	1169
265	1	1	2	2	0.1393185080884661	-43.88196410245429	0.9999999999999999	101.52494083110022	C14H22	[M + H]+	PSVBPLKYDMHILE	InChI=1S/C14H22/c1-13-9-7-5-4-6-8-11-14(2,3)12-10-13/h4-5,8,10-11H,6-7,9,12H2,1-3H3	null	CC1=CCC(C=CCC=CCC1)(C)C	4.62174845		COCONUT:(CNP0125612);Natural Products:(UNPD95173)	2129920	191.1793670654297	412.058	197_doliocarpus-ecotype-pos-sirius_247	247
N/A	2	1	2	2	N/A	-52.94057892001205	0.9999999999999999	101.52494083110022	C14H24O	[M - H2O + H]+	OUXKYQOAJLDFAU	InChI=1S/C14H24O/c1-12(2)6-4-8-14(10-11-14)9-5-7-13(3)15/h6H,4-5,7-11H2,1-3H3	null	CC(=CCCC1(CC1)CCCC(=O)C)C	4.30000019	71143819	PubChem:(71143819)	2	191.1793670654297	412.058	197_doliocarpus-ecotype-pos-sirius_247	247
266	1	1	1	1	0.13929276457619477	-82.83957639993305	0.0	52.75945895967404	C14H10O5	[M + H]+	OTBQFYJQBZLYOB	InChI=1S/C14H10O5/c15-8-2-6-1-7-3-9(16)5-11(18)13(7)14(19)12(6)10(17)4-8/h2-5,15-18H,1H2	null	C1C2=C(C(=CC(=C2)O)O)C(=O)C3=C1C=C(C=C3O)O	2.5	10868957	PubChem:(10868957);KEGG Mine	8589934594	259.0600280761719	270.899	171_doliocarpus-ecotype-pos-sirius_217	217
267	1	1	2	2	0.13808353181067412	-44.35007581858638	0.9999999999999999	79.25167211532451	C9H10O3	[M + H]+	NUVBSKCKDOMJSU	InChI=1S/C9H10O3/c1-2-12-9(11)7-3-5-8(10)6-4-7/h3-6,10H,2H2,1H3	Easeptol	CCOC(=O)C1=CC=C(C=C1)O	1.73833573	8434;12233516;10241177;22844968;25214152;57667284;101613617;102523287;139024099;138396217	HMDB:(32573);PubChem class - food;SuperNatural:(SN00000114);ZINC bio:(ZINC00001392);additional;HSDB:(120-47-8);MeSH:(8434);PubMed;NORMAN:(NS00008316);COCONUT:(CNP0179290);KNApSAcK:(33837);Natural Products:(UNPD115503);PubChem:(8434 12233516 10241177 22844968 25214152 57667284 101613617 102523287 139024099 138396217);CHEBI:(31575);PubChem class - bio and metabolites;PubChem class - safety and toxi…	8845648510	167.0702667236328	340.079	465_doliocarpus-ecotype-pos-sirius_628	628
N/A	2	1	2	2	N/A	-114.30707801711544	0.9999999999999999	79.25167211532451	C9H12O4	[M - H2O + H]+	ZYCRKXSXENXBNI	InChI=1S/C9H12O4/c1-3-12-9(11)8-6(2)4-7(5-10)13-8/h4,10H,3,5H2,1-2H3	ethyl 5-(hydroxymethyl)-3-methylfuran-2-carboxylate	CCOC(=O)C1=C(C=C(O1)CO)C	1.10000002	59845857	PubChem:(59845857)	2	167.0702667236328	340.079	465_doliocarpus-ecotype-pos-sirius_628	628
268	1	1	2	2	0.13707213859758657	-42.38241554773167	0.9999999999999999	148.5672408719066	C27H46O	[M - H2O + H]+	HVYWMOMLDIMFJA	InChI=1S/C27H46O/c1-18(2)7-6-8-19(3)23-11-12-24-22-10-9-20-17-21(28)13-15-26(20,4)25(22)14-16-27(23,24)5/h9,18-19,21-25,28H,6-8,10-17H2,1-5H3	Cordulan	CC(C)CCCC(C)C1CCC2C1(CCC3C2CC=C4C3(CCC(C4)O)C)C	7.82908344	304;5997;1549081;1551269;1553803;638019;1715243;1715244;167677;191463;368063;369319;3705472;7055705;7055706;7059398;7059399;7059400;7059635;7103033;7182477;7182478;5283629;5284644;5314029;5315842;6419195;6432564;6710666;6994560;12120344;10810276;10834175;10861996;12303135;12303138;12303139;12303147;12303148;12303149;12303151;12303156;12303160;12303163;9909206;10045721;10045829;10068880;11003580;1…	HMDB:(67);SuperNatural:(SN00366841 SN00005723 SN00005722 SN00164857 SN00007284 SN00017923 SN00301806 SN00125979 SN00155504 SN00339160 SN00280815 SN00131859 SN00377346 SN00131692 SN00254813 SN00005993 SN00363336 SN00125978);ZINC bio:(ZINC02516840 ZINC03847947 ZINC03847948 ZINC03869465 ZINC03869466 ZINC03869467 ZINC03869468 ZINC03875383 ZINC04175349 ZINC04978525 ZINC05230441 ZINC05453222 ZINC054817…	121613182	369.3519592285156	528.442	519_doliocarpus-ecotype-pos-sirius_725	725
N/A	2	1	2	2	N/A	-65.2388589430236	0.9999999999999999	148.5672408719066	C27H44	[M + H]+	XSGCNGRZGQDOCM	InChI=1S/C27H44/c1-19(2)9-8-10-20(3)23-14-15-24-22-13-12-21-11-6-7-17-26(21,4)25(22)16-18-27(23,24)5/h19-25H,8-18H2,1-5H3	null	CC(C)CCCC(C)C1CCC2C1(CCC3C2CCC4C3(CC#CC4)C)C	8.53584385		KEGG Mine	8589934592	369.3519592285156	528.442	519_doliocarpus-ecotype-pos-sirius_725	725
269	1	1	2	2	0.13682405181723664	-26.26535102442347	0.025125628140703522	102.21090946216027	C30H24O12	[M + H]+	NSEWTSAADLNHNH	InChI=1S/C30H24O12/c31-13-7-20(37)24-22(8-13)41-30(12-2-4-16(33)19(36)6-12)29(39)26(24)25-23(42-30)10-17(34)14-9-21(38)27(40-28(14)25)11-1-3-15(32)18(35)5-11/h1-8,10,21,26-27,29,31-39H,9H2	Procyanidin A2	C1C(C(OC2=C1C(=CC3=C2C4C(C(O3)(OC5=CC(=CC(=C45)O)O)C6=CC(=C(C=C6)O)O)O)O)C7=CC(=C(C=C7)O)O)O	2.4000001	124025;5089889;5281710;6325839;9872976;9877144;9938091;13556387;10415767;15983788;44566944;44460468;59904192;71511193;71012040;71122402;76955682;89909462;101165393;101181684;101693861;101376376;101488387;122400215;122400216;124143697;124164735;134715108;138112434;137706060;138857802	HMDB:(37655 37656 37657 38716);SuperNatural:(SN00168138 SN00356828 SN00399648 SN00374365 SN00236485 SN00305557 SN00392868 SN00384284);additional;MeSH:(124025 5281710 6325839 9872976 44460468 134715108 137706060 138112434 138857802);PubMed;COCONUT:(CNP0165094);KNApSAcK:(2934);Natural Products:(UNPD65325 UNPD152515 UNPD121397 UNPD102575 UNPD140356 UNPD22343 UNPD89300 UNPD53748 UNPD125398);PubChem:(…	20496766	577.1343078613281	251.054	339_doliocarpus-ecotype-pos-sirius_433	433
N/A	2	1	2	2	N/A	-43.499355252745055	0.025125628140703522	102.21090946216027	C30H26O13	[M - H2O + H]+	WOWLEUOOXOMREB	InChI=1S/C30H26O13/c31-13-7-20(37)24-23(8-13)43-30(41,12-2-4-16(33)19(36)6-12)29(40)26(24)25-21(38)10-17(34)14-9-22(39)27(42-28(14)25)11-1-3-15(32)18(35)5-11/h1-8,10,22,26-27,29,31-41H,9H2	null	C1C(C(OC2=C1C(=CC(=C2C3C(C(OC4=CC(=CC(=C34)O)O)(C5=CC(=C(C=C5)O)O)O)O)O)O)C6=CC(=C(C=C6)O)O)O	1.92636573		KEGG Mine	8589934592	577.1343078613281	251.054	339_doliocarpus-ecotype-pos-sirius_433	433
270	1	1	2	2	0.13649436336947834	-31.05957985718202	0.9999999999999999	78.35768175734637	C8H8O4	[M - H2O + H]+	IGMNYECMUMZDDF	InChI=1S/C8H8O4/c9-6-1-2-7(10)5(3-6)4-8(11)12/h1-3,9-10H,4H2,(H,11,12)	Alcapton	C1=CC(=C(C=C1O)CC(=O)O)O	0.636410713	780;5460389;46781702	HMDB:(130);SuperNatural:(SN00001381 SN00387546);ZINC bio:(ZINC00388428);additional;MeSH:(780);Plantcyc:(HOMOGENTISATE);PubMed;NORMAN:(NS00015132);COCONUT:(CNP0114662 CNP0197540);KNApSAcK:(7309);Natural Products:(UNPD49904);PubChem:(780 5460389 46781702);CHEBI:(16169 44747);PubChem class - bio and metabolites;EcoCyc Mine;KEGG:(C00544);PubChem class - safety and toxic;Training Set;Biocyc:(HOMOGENTI…	17267878270	151.0389862060547	269.362	36_doliocarpus-ecotype-pos-sirius_48	48
N/A	2	1	2	2	N/A	-65.00474859368254	0.9999999999999999	78.35768175734637	C8H6O3	[M + H]+	DFIOBSJHIZBUCE	InChI=1S/C8H6O3/c9-4-6-1-2-7(5-10)8(11)3-6/h1-5,11H	1,4-Benzenedicarboxaldehyde, 2-hydroxy-	C1=CC(=C(C=C1C=O)O)C=O	0.882990539	15310187	PubChem:(15310187);KEGG Mine	8589934594	151.0389862060547	269.362	36_doliocarpus-ecotype-pos-sirius_48	48
271	1	1	2	6	0.13609789481077053	-50.78369646291854	0.1763819095477387	47.72026080372666	C18H28O14	[M - H2O + H]+	GZFWEMSJTOLVKR	InChI=1S/C18H28O14/c1-6(19)27-4-9-11(22)13(24)15(26)17(31-9)28-5-10-12(23)14(25)16(29-7(2)20)18(32-10)30-8(3)21/h9-18,22-26H,4-5H2,1-3H3	null	CC(=O)OCC1C(C(C(C(O1)OCC2C(C(C(C(O2)OC(=O)C)OC(=O)C)O)O)O)O)O	-3.5999999	121422586	PubChem:(121422586)	2	451.14483642578125	218.125	659_doliocarpus-ecotype-pos-sirius_1001	1001
N/A	2	1	2	6	N/A	-103.5794338635517	0.1763819095477387	47.72026080372666	C18H26O13	[M + H]+	ILWDUTQYLRCUJZ	InChI=1S/C18H26O13/c19-4-8-11(23)12(24)14(26)18(29-8)31-16-9(5-20)30-17(15(27)13(16)25)28-7-3-1-2-6(21)10(7)22/h1-3,8-9,11-27H,4-5H2	null	C1=CC(=C(C(=C1)OC2C(C(C(C(O2)CO)OC3C(C(C(C(O3)CO)O)O)O)O)O)O)O	-3.0999999	58275145	PubChem:(58275145)	2	451.14483642578125	218.125	659_doliocarpus-ecotype-pos-sirius_1001	1001
272	1	1	2	2	0.13590045391300082	-84.41820732354061	0.9984924623115577	202.4127120687997	C21H34O5	[M - H2O + H]+	ITYZVYQPMUGJFG	InChI=1S/C21H34O5/c1-2-3-6-10-16(22)11-9-13-18-17(19(23)15-20(18)24)12-7-4-5-8-14-21(25)26/h3,6,9,13,16-18,20,22,24H,2,4-5,7-8,10-12,14-15H2,1H3,(H,25,26)	null	CCC=CCC(CC=CC1C(CC(=O)C1CCCCCCC(=O)O)O)O	3.91319394	68123816	PubChem:(68123816)	2	349.2370910644531	336.963	288_doliocarpus-ecotype-pos-sirius_359	359
N/A	2	1	2	2	N/A	-132.3952796829481	0.9984924623115577	202.4127120687997	C21H32O4	[M + H]+	RFHVWFFMKZGDKQ	InChI=1S/C21H32O4/c22-20(23)18-16-14-12-10-8-6-4-2-1-3-5-7-9-11-13-15-17-19-21(24)25/h1-2,5-8,11,13H,3-4,9-10,12,14-19H2,(H,22,23)(H,24,25)	null	C(CCC=CCC=CCC=CCC=CCCCC(=O)O)CCC(=O)O	5.0999999	22398294;53442605;53471990	PubChem:(22398294 53442605 53471990);PubMed	66	349.2370910644531	336.963	288_doliocarpus-ecotype-pos-sirius_359	359
273	1	1	2	2	0.13576804799440367	-18.203857201941386	0.9999999999999999	167.44374480362404	C30H48O3	[M + H]+	MIJYXULNPSFWEK	InChI=1S/C30H48O3/c1-25(2)14-16-30(24(32)33)17-15-28(6)19(20(30)18-25)8-9-22-27(5)12-11-23(31)26(3,4)21(27)10-13-29(22,28)7/h8,20-23,31H,9-18H2,1-7H3,(H,32,33)	oleanolate	CC1(CCC2(CCC3(C(=CCC4C3(CCC5C4(CCC(C5(C)C)O)C)C)C2C1)C)C(=O)O)C	7.5	10494;1602556;1602557;619166;191720;3010929;485707;2752459;7048527;7048528;7055467;7055468;7061300;7067300;7067302;5317098;5320274;6604609;12358635;12358638;12358639;10895746;9933772;11655458;11865404;11868592;11868593;11869655;11869656;11869657;11869658;11869659;11869660;11869661;11869662;11870278;11870279;11870280;11870281;11870282;11870283;11870284;11870285;11408468;16757988;16759288;16039616;…	HMDB:(2364 36962);SuperNatural:(SN00236116 SN00271736 SN00162775 SN00030456 SN00377899 SN00034867 SN00034664 SN00034680 SN00333690 SN00101462 SN00290566 SN00265022 SN00101464 SN00034663 SN00237535 SN00312017 SN00356751 SN00329009 SN00356035 SN00034662 SN00034869 SN00027294 SN00038684 SN00034868 SN00101465 SN00359084 SN00258316 SN00158097 SN00305482 SN00330090 SN00101463 SN00374172 SN00318045 SN00…	88009086	457.3675231933594	462.051	26_doliocarpus-ecotype-pos-sirius_36	36
N/A	2	1	2	2	N/A	-50.350435879425945	0.9999999999999999	167.44374480362404	C30H50O4	[M - H2O + H]+	WXLOUCHBZUEGKF	InChI=1S/C30H50O4/c1-25(2)21-9-12-29(6)22(27(21,4)11-10-23(25)33)8-7-19-20-15-26(3,17-31)24(34)16-30(20,18-32)14-13-28(19,29)5/h7,20-24,31-34H,8-18H2,1-6H3	null	CC1(C2CCC3(C(C2(CCC1O)C)CC=C4C3(CCC5(C4CC(C(C5)O)(C)CO)CO)C)C)C	5.24818039		COCONUT:(CNP0413063);Natural Products:(UNPD116633);SuperNatural:(SN00308676)	3178496	457.3675231933594	462.051	26_doliocarpus-ecotype-pos-sirius_36	36
274	1	1	2	2	0.1353657024129928	-10.772245965270526	0.9999999999999999	98.38058287876967	C14H28O2	[M + H]+	YYVJAABUJYRQJO	InChI=1S/C14H28O2/c1-13(2)11-9-7-5-3-4-6-8-10-12-14(15)16/h13H,3-12H2,1-2H3,(H,15,16)	Aseanostatin P1	CC(C)CCCCCCCCCCC(=O)O	5.03741407	520298;51387508	HMDB:(31072);SuperNatural:(SN00326264 SN00003203);ZINC bio:(ZINC02575042);additional;MeSH:(520298);PubMed;NORMAN:(NS00028275);COCONUT:(CNP0027657 CNP0189217);Natural Products:(UNPD70622);PubChem:(520298 51387508);CHEBI:(84193 43722);PubChem class - bio and metabolites;PubChem class - safety and toxic;Training Set;Biocyc:(CPD-19660)	87877742	229.2162628173828	559.709	310_doliocarpus-ecotype-pos-sirius_385	385
N/A	2	1	2	2	N/A	-42.622455455588984	0.9999999999999999	98.38058287876967	C14H30O3	[M - H2O + H]+	OKJJTUJYQURJGY	InChI=1S/C14H30O3/c1-2-8-13(16)9-6-4-3-5-7-10-14(17)11-12-15/h13-17H,2-12H2,1H3	null	CCCC(CCCCCCCC(CCO)O)O	3.0	88477513	PubChem:(88477513)	2	229.2162628173828	559.709	310_doliocarpus-ecotype-pos-sirius_385	385
275	1	1	2	2	0.13529300034306857	-142.04137268361498	0.9999999999999999	58.397783283453315	C37H68	[M + H]+	IZXPYWQSUIFQOD	InChI=1S/C37H68/c1-32-21-13-9-10-17-27-36(30-29-32)34-23-18-11-14-22-33(2)31-37(28-20-12-19-24-34)35-25-15-7-5-3-4-6-8-16-26-35/h28,32-36H,3-27,29-31H2,1-2H3	null	CC1CCCCCCC(CC1)C2CCCCCC(CC(=CCCCC2)C3CCCCCCCCCC3)C	16.7000008	123600245	PubChem:(123600245)	2	513.5390014648438	552.22	581_doliocarpus-ecotype-pos-sirius_835	835
N/A	2	1	2	2	N/A	-215.029944980392	0.9999999999999999	58.397783283453315	C37H70O	[M - H2O + H]+	UDOSXIWMEZFGIV	InChI=1S/C37H70O/c1-3-4-5-6-7-8-9-10-11-12-13-14-15-16-17-18-19-20-21-22-23-24-25-26-27-28-29-30-31-32-33-34-35-36-37(2)38/h16-17,23-24,30-31,37-38H,3-15,18-22,25-29,32-36H2,1-2H3	null	CCCCCCCCCCCCCCC=CCCCCCC=CCCCCCC=CCCCCCC(C)O	15.8000002	132279819	PubChem:(132279819)	2	513.5390014648438	552.22	581_doliocarpus-ecotype-pos-sirius_835	835
276	1	1	2	2	0.1351916485684525	-54.42255474985289	0.9964824120603015	38.37136101480805	C20H20O6	[M + H]+	NFAAULYTGYCSKM	InChI=1S/C20H20O6/c1-23-18-8-12(2-4-16(18)21)6-14-10-24-20(22)15(14)7-13-3-5-17-19(9-13)26-11-25-17/h2-5,8-9,14-15,21H,6-7,10-11H2,1H3	null	COC1=C(C=CC(=C1)CC2COC(=O)C2CC3=CC4=C(C=C3)OCO4)O	3.5	101995247;133562424;137796509	COCONUT:(CNP0340275);KNApSAcK:(34355);Natural Products:(UNPD139028);PubChem:(101995247 133562424 137796509);PubMed	2130002	357.13291931152344	278.622	442_doliocarpus-ecotype-pos-sirius_585	585
N/A	2	1	2	2	N/A	-57.83492072249754	0.9964824120603015	38.37136101480805	C20H22O7	[M - H2O + H]+	UKHWOLNMBQSCLJ	InChI=1S/C20H22O7/c1-25-17-8-11(3-5-15(17)21)7-13-14(10-27-20(13)24)19(23)12-4-6-16(22)18(9-12)26-2/h3-6,8-9,13-14,19,21-23H,7,10H2,1-2H3	hydroxymatairesinol	COC1=C(C=CC(=C1)CC2C(COC2=O)C(C3=CC(=C(C=C3)O)OC)O)O	2.0999999	9864357;10948757;11057830;10177404;44147426;53304285;59330553;70936178;89975064	COCONUT:(CNP0187590);KNApSAcK:(36280);Natural Products:(UNPD176045 UNPD143924 UNPD207963);PubChem:(9864357 10948757 11057830 10177404 44147426 53304285 59330553 70936178 89975064);SuperNatural:(SN00035615 SN00034959 SN00035617 SN00035616);ZINC bio:(ZINC40896750 ZINC71404431 ZINC71404432 ZINC71404433);additional;MeSH:(10948757);Training Set;PubMed;KEGG Mine	8593662038	357.13291931152344	278.622	442_doliocarpus-ecotype-pos-sirius_585	585
277	1	1	2	2	0.13508461550742823	-71.09376669310167	0.9999999999999999	84.85521805675093	C13H14O2	[M + H]+	KDXGISUCTLOFRR	InChI=1S/C13H14O2/c1-9-4-6-12(7-5-9)13(11(3)15)8-10(2)14/h4-8H,1-3H3	null	CC1=CC=C(C=C1)C(=CC(=O)C)C(=O)C	1.89999998	88598070	PubChem:(88598070)	2	203.10655975341797	320.197	309_doliocarpus-ecotype-pos-sirius_384	384
N/A	2	1	2	2	N/A	-80.53668518683976	0.9999999999999999	84.85521805675093	C13H16O3	[M - H2O + H]+	OTHSBDOBIZFYQP	InChI=1S/C13H16O3/c1-4-11(14)9-6-7-13(16-3)10(8-9)12(15)5-2/h6-8H,4-5H2,1-3H3	null	CCC(=O)C1=CC(=C(C=C1)OC)C(=O)CC	2.20000005	67274745	PubChem:(67274745)	2	203.10655975341797	320.197	309_doliocarpus-ecotype-pos-sirius_384	384
278	1	1	2	2	0.13478228635031989	-63.4220319347136	0.9999999999999999	89.17594714823248	C7H6O6	[M - H2O + H]+	OZDWGFJBGUGKMY	InChI=1S/C7H6O6/c8-3-1-2(7(12)13)4(9)6(11)5(3)10/h1,8-11H,(H,12,13)	2,3,4,5-tetrahydroxybenzoic acid	C1=C(C(=C(C(=C1O)O)O)O)C(=O)O	-0.370817095	313096	HMDB:(125352);PubChem:(313096);YMDB Mine;ZINC bio:(ZINC01757345);PubChem class - bio and metabolites;EcoCyc Mine;KEGG Mine	60146327562	169.01319885253906	565.955	612_doliocarpus-ecotype-pos-sirius_904	904
N/A	2	1	2	2	N/A	-113.56868865112216	0.9999999999999999	89.17594714823248	C7H4O5	[M + H]+	GLIVUWOWTYPCDC	InChI=1S/C7H4O5/c8-5-2-1-4(7(10)11)3-6(9)12-5/h1-3H,(H,10,11)	null	C1=CC(=O)OC(=O)C=C1C(=O)O	-0.100000001	101165608	PubChem:(101165608)	2	169.01319885253906	565.955	612_doliocarpus-ecotype-pos-sirius_904	904
279	1	1	2	2	0.1347693124417372	-56.443996193069694	0.9999999999999999	101.98177698516047	C10H12O2	[M + H]+	WWRRVSVGVHPTJZ	InChI=1S/C10H12O2/c1-3-7-5-10(12)8(4-2)6-9(7)11/h5-6H,3-4H2,1-2H3	2,5-diethylcyclohexa-2,5-diene-1,4-dione	CCC1=CC(=O)C(=CC1=O)CC	1.60000002	297370	PubChem:(297370)	2	165.09102630615234	304.779	256_doliocarpus-ecotype-pos-sirius_319	319
N/A	2	1	2	2	N/A	-82.78755899691785	0.9999999999999999	101.98177698516047	C10H14O3	[M - H2O + H]+	FCVKXFANFPAUGA	InChI=1S/C10H14O3/c1-2-3-4-5-6-9(11)7-8-10(12)13/h1H,3-8H2,(H,12,13)	null	C#CCCCCC(=O)CCC(=O)O	0.800000012	85832040	PubChem:(85832040)	2	165.09102630615234	304.779	256_doliocarpus-ecotype-pos-sirius_319	319
280	1	1	2	2	0.13341059192159666	-20.097277484554635	0.9999999999999999	64.70641445109182	C6H6N2O	[M + H]+	VFQXVTODMYMSMJ	InChI=1S/C6H6N2O/c7-6(9)5-1-3-8-4-2-5/h1-4H,(H2,7,9)	Isonicotinamide	C1=CN=CC=C1C(=O)N	-0.092859529	15074;12277429;11252002;20224686;131853570;139200089	SuperNatural:(SN00213108);ZINC bio:(ZINC00391130);additional;MeSH:(15074);PubMed;NORMAN:(NS00024733);COCONUT:(CNP0029893);PubChem:(15074 12277429 11252002 20224686 131853570 139200089);CHEBI:(6031);KEGG:(C02421);PubChem class - safety and toxic;Training Set	71065958	123.05526733398438	48.591	413_doliocarpus-ecotype-pos-sirius_539	539
N/A	2	1	2	2	N/A	-91.48481065972173	0.9999999999999999	64.70641445109182	C6H8N2O2	[M - H2O + H]+	RFBYQBHMNMMUNJ	InChI=1S/C6H8N2O2/c9-7-5-3-1-2-4-6(5)8-10/h1-4,7-10H	N-[2-(hydroxyamino)phenyl]hydroxylamine	C1=CC=C(C(=C1)NO)NO	2.0	5251684	PubChem:(5251684)	2	123.05526733398438	48.591	413_doliocarpus-ecotype-pos-sirius_539	539
281	1	1	2	2	0.13327203377053912	-89.64510636392826	0.9999999999999999	61.24517620225198	C8H12O2	[M - H2O + H]+	NXQAPUAYYAVIQU	InChI=1S/C8H12O2/c9-6-3-5-8-4-1-2-7-10-8/h8-9H,1-2,4-5,7H2	null	C1CCOC(C1)CC#CO	1.60000002	67103156	PubChem:(67103156)	2	123.07925415039062	421.391	226_doliocarpus-ecotype-pos-sirius_283	283
N/A	2	1	2	2	N/A	-106.57310419237398	0.9999999999999999	61.24517620225198	C8H10O	[M + H]+	DXWJEEHOBHGDNF	InChI=1S/C8H10O/c1-7(9)6-8-4-2-3-5-8/h2-4H,5-6H2,1H3	1-cyclopenta-1,3-dien-1-ylpropan-2-one	CC(=O)CC1=CC=CC1	1.0	347189	PubChem:(347189)	2	123.07925415039062	421.391	226_doliocarpus-ecotype-pos-sirius_283	283
282	1	1	2	2	0.13299099257197483	-33.401333032062816	0.9999999999999999	59.51842396955587	C19H38O4	[M + H]+	QHZLMUACJMDIAE	InChI=1S/C19H38O4/c1-2-3-4-5-6-7-8-9-10-11-12-13-14-15-19(22)23-17-18(21)16-20/h18,20-21H,2-17H2,1H3	Monopalmitin	CCCCCCCCCCCCCCCC(=O)OCC(CO)O	5.56583691	14900;3084463;11359451;54229153;57694152	HMDB:(11564);PubChem class - food;SuperNatural:(SN00038308 SN00038309);ZINC bio:(ZINC32840891 ZINC32840892);additional;MeSH:(14900 3084463 11359451);PubMed;NORMAN:(NS00010577);COCONUT:(CNP0138044);KNApSAcK:(42063);Natural Products:(UNPD194139 UNPD25833);PubChem:(14900 3084463 11359451 54229153 57694152);CHEBI:(64757 75542 75811 69081);PubChem class - bio and metabolites;EcoCyc Mine;PubChem class …	25991964798	331.2839050292969	367.674	560_doliocarpus-ecotype-pos-sirius_796	796
N/A	2	1	2	2	N/A	-44.3050507560611	0.9999999999999999	59.51842396955587	C19H40O5	[M - H2O + H]+	DEHYWHSKUNSZPG	InChI=1S/C19H40O5/c1-2-3-4-5-6-7-8-9-10-11-12-13-14-16(21)18(23)19(24)17(22)15-20/h16-24H,2-15H2,1H3	null	CCCCCCCCCCCCCCC(C(C(C(CO)O)O)O)O	4.30000019	135030850	PubChem:(135030850)	2	331.2839050292969	367.674	560_doliocarpus-ecotype-pos-sirius_796	796
283	1	1	2	2	0.13290959187542742	-173.99170322183892	0.9849246231155778	38.61355723354892	C16H23NO4S	[M - H2O + H]+	PDMUWWVBIAFVKC	InChI=1S/C16H23NO4S/c1-4-22-8-7-13(16(19)20)17-15(18)10-21-14-6-5-11(2)9-12(14)3/h5-6,9,13H,4,7-8,10H2,1-3H3,(H,17,18)(H,19,20)	null	CCSCCC(C(=O)O)NC(=O)COC1=C(C=C(C=C1)C)C	3.0	108766803	PubChem:(108766803)	2	308.1316223144531	253.50199999999998	92_doliocarpus-ecotype-pos-sirius_118	118
N/A	2	1	2	2	N/A	-182.06282571095804	0.9849246231155778	38.61355723354892	C16H21NO3S	[M + H]+	ODWWEOMQBLOGGD	InChI=1S/C16H21NO3S/c1-12-4-2-3-5-14(12)21-11-15(18)17-8-6-13(7-9-17)10-16(19)20/h2-5,13H,6-11H2,1H3,(H,19,20)	null	CC1=CC=CC=C1SCC(=O)N2CCC(CC2)CC(=O)O	2.5999999	78979920	PubChem:(78979920)	2	308.1316223144531	253.50199999999998	92_doliocarpus-ecotype-pos-sirius_118	118
284	1	1	2	2	0.13249844852525944	-18.66632040294588	0.9999999999999999	72.72905993510147	C13H26O2	[M + H]+	SZHOJFHSIKHZHA	InChI=1S/C13H26O2/c1-2-3-4-5-6-7-8-9-10-11-12-13(14)15/h2-12H2,1H3,(H,14,15)	Tridecylate	CCCCCCCCCCCCC(=O)O	4.80777311	12530;5173698;10703960;10727474;12008192;11401611;21932507;71728400;71309231;119080550	HMDB:(910);PubChem class - food;SuperNatural:(SN00329331 SN00156324);additional;PubMed;NORMAN:(NS00015240);COCONUT:(CNP0145185 CNP0299471);KNApSAcK:(7422);Natural Products:(UNPD160409);PubChem:(12530 5173698 10703960 10727474 12008192 11401611 21932507 71728400 71309231 119080550);CHEBI:(125832 45919 75084);PubChem class - bio and metabolites;KEGG:(C17076);PubChem class - safety and toxic;PubChem…	255625594	215.20068359375	579.967	708_doliocarpus-ecotype-pos-sirius_1124	1124
N/A	2	1	2	2	N/A	-47.522072016058765	0.9999999999999999	72.72905993510147	C13H28O3	[M - H2O + H]+	WFWQKGIAABYKJY	InChI=1S/C13H28O3/c14-11-8-6-4-2-1-3-5-7-9-13(16)10-12-15/h13-16H,1-12H2	null	C(CCCCCO)CCCCC(CCO)O	2.70000005	90439766	PubChem:(90439766)	2	215.20068359375	579.967	708_doliocarpus-ecotype-pos-sirius_1124	1124
285	1	1	2	2	0.13221107427877035	-44.79585262002547	0.9999999999999999	68.63563277592881	C8H6O2	[M + H]+	AQVCTGXMYGJQMH	InChI=1S/C8H6O2/c1-6-3-2-4-7(5-6)8(9)10/h1-5H,(H,9,10)	null	[CH]C1=CC(=CC=C1)C(=O)O	1.80374038	58973871	PubChem:(58973871)	2	135.04397583007812	234.16	264_doliocarpus-ecotype-pos-sirius_328	328
N/A	2	1	2	2	N/A	-49.48200720379026	0.9999999999999999	68.63563277592881	C8H8O3	[M - H2O + H]+	UCQUAMAQHHEXGD	InChI=1S/C8H8O3/c1-5(9)6-2-3-7(10)8(11)4-6/h2-4,10-11H,1H3	Qingxintong	CC(=O)C1=CC(=C(C=C1)O)O	0.82003063	14530;132278971	HMDB:(29661);SuperNatural:(SN00156013);ZINC bio:(ZINC00900177);additional;MeSH:(14530);PubMed;COCONUT:(CNP0310121);KNApSAcK:(2693);Natural Products:(UNPD71278);PubChem:(14530 132278971);YMDB Mine;CHEBI:(19868 69446);PubChem class - bio and metabolites;KEGG:(C10675);PubChem class - safety and toxic;Training Set	34447352190	135.04397583007812	234.16	264_doliocarpus-ecotype-pos-sirius_328	328
286	1	1	2	2	0.13215444609303656	-48.3998844205924	0.9999999999999999	128.83132900968047	C36H68O2	[M + H]+	PATZFODAZHCIAZ	InChI=1S/C36H68O2/c1-3-5-7-9-11-13-15-17-19-21-23-25-27-29-31-33-35-38-36(37)34-32-30-28-26-24-22-20-18-16-14-12-10-8-6-4-2/h16-19H,3-15,20-35H2,1-2H3	null	CCCCCCCCC=CCCCCCCCCOC(=O)CCCCCCCCC=CCCCCCCC	15.5	88647625;88647629	PubChem:(88647625 88647629)	2	533.5285034179688	448.229	312_doliocarpus-ecotype-pos-sirius_390	390
N/A	2	1	2	2	N/A	-73.52804313574794	0.9999999999999999	128.83132900968047	C36H70O3	[M - H2O + H]+	FEJQLTSJULYXEA	InChI=1S/C36H70O3/c1-2-3-4-5-6-7-8-9-10-14-17-20-23-26-29-32-35-39-36(38)33-30-27-24-21-18-15-12-11-13-16-19-22-25-28-31-34-37/h9-10,37H,2-8,11-35H2,1H3	null	CCCCCCCCC=CCCCCCCCCOC(=O)CCCCCCCCCCCCCCCCCO	14.8000002	53794893;88331880	PubChem:(53794893 88331880)	2	533.5285034179688	448.229	312_doliocarpus-ecotype-pos-sirius_390	390
287	1	1	1	2	0.13157740813557597	-54.51491902661875	0.9999999999999999	34.56586170271973	C13H29NO	[M + H]+	ASSOHGIOBRRHCW	InChI=1S/C13H29NO/c1-3-4-5-6-7-8-9-10-11-14-12-13(2)15/h13-15H,3-12H2,1-2H3	2-Propanol, 1-(decylamino)-	CCCCCCCCCCNCC(C)O	4.0	13122218;106932310;106932311	PubChem:(13122218 106932310 106932311)	2	216.2321319580078	294.023	375_doliocarpus-ecotype-pos-sirius_482	482
288	1	1	1	2	0.13102053627417068	-82.10598230600858	0.9999999999999999	50.45168830716153	C17H37NO3	[M + H]+	XYAAJTWJHPUIAG	InChI=1S/C17H37NO3/c1-2-3-4-5-8-11-14-21-16-17(20)15-18-12-9-6-7-10-13-19/h17-20H,2-16H2,1H3	null	CCCCCCCCOCC(CNCCCCCCO)O	3.20000005	107851553	PubChem:(107851553)	2	304.2845764160156	309.402	157_doliocarpus-ecotype-pos-sirius_200	200
289	1	1	2	2	0.1304520552972025	-97.73533990354264	0.9999999999999999	62.0010806497175	C8H12N4O2	[M + H]+	YCAHJPLNHMGTSV	InChI=1S/C8H12N4O2/c1-3-6(13)10-8-9-5-12(11-8)7(14)4-2/h5H,3-4H2,1-2H3,(H,10,11,13)	null	CCC(=O)NC1=NN(C=N1)C(=O)CC	0.300000012	130005140	PubChem:(130005140)	2	197.1032257080078	427.658	628_doliocarpus-ecotype-pos-sirius_935	935
N/A	2	1	2	2	N/A	-142.5941375515005	0.9999999999999999	62.0010806497175	C8H14N4O3	[M - H2O + H]+	YVTWABJVKYDHGY	InChI=1S/C8H14N4O3/c1-6(13)11-7(8(14)15)4-2-3-5-10-12-9/h7H,2-5H2,1H3,(H,11,13)(H,14,15)	null	CC(=O)NC(CCCCN=[N+]=[N-])C(=O)O	1.10000002	139211229;138393757	PubChem:(139211229 138393757)	2	197.1032257080078	427.658	628_doliocarpus-ecotype-pos-sirius_935	935
290	1	1	1	1	0.12971242168036315	-140.88669894369835	0.0020100502512562816	39.09662488652899	C18H30N2O2	[M + H]+	VIXCHXCYOCDZSM	InChI=1S/C18H30N2O2/c21-17(19-1-2-20-3-5-22-6-4-20)13-18-10-14-7-15(11-18)9-16(8-14)12-18/h14-16H,1-13H2,(H,19,21)	2-adamantanyl-N-(2-morpholin-4-ylethyl)acetamide	C1COCCN1CCNC(=O)CC23CC4CC(C2)CC(C4)C3	2.5999999	2940569;7126923	PubChem:(2940569 7126923);PubMed	66	307.2375030517578	281.148	397_doliocarpus-ecotype-pos-sirius_517	517
291	1	1	2	2	0.12961611241759874	-90.1817243234672	0.9999999999999999	64.47642951333553	C8H12O2	[M - H2O + H]+	ZSVZSRAZQGCZEI	InChI=1S/C8H12O2/c1-7(9)4-5-8-3-2-6-10-8/h7-9H,2-3,6H2,1H3	null	CC(C#CC1CCCO1)O	0.400000006	124706405;124706410;124706739;124706731;130131475	PubChem:(124706405 124706410 124706739 124706731 130131475)	2	123.08036804199219	589.138	529_doliocarpus-ecotype-pos-sirius_741	741
N/A	2	1	2	2	N/A	-108.17884640227945	0.9999999999999999	64.47642951333553	C8H10O	[M + H]+	GFMFJRQZRXAVKB	InChI=1S/C8H10O/c1-3-5-7-9-8-6-4-2/h7-8H2,1-2H3	2-Butyne, 1-(2-butynyloxy)-	CC#CCOCC#CC	1.29999995	11851442	PubChem:(11851442)	2	123.08036804199219	589.138	529_doliocarpus-ecotype-pos-sirius_741	741
292	1	1	2	2	0.12950520943854757	-37.37561814504038	0.9999999999999999	56.4273359574352	C11H12O	[M + H]+	CLBKSQXQHJFXCA	InChI=1S/C11H12O/c1-2-3-4-5-10-6-8-11(12)9-7-10/h2-9,12H,1H3	null	CC=CC=CC1=CC=C(C=C1)O	3.20000005	129228939;131241955	PubChem:(129228939 131241955)	2	161.09608459472656	312.466	251_doliocarpus-ecotype-pos-sirius_314	314
N/A	2	1	2	2	N/A	-43.19392618873721	0.9999999999999999	56.4273359574352	C11H14O2	[M - H2O + H]+	CIVSDAZZSGAFFX	InChI=1S/C11H14O2/c1-13-11-7-5-10(6-8-11)4-2-3-9-12/h5-9H,2-4H2,1H3	null	COC1=CC=C(C=C1)CCCC=O	2.62320447	10487555	PubChem:(10487555)	2	161.09608459472656	312.466	251_doliocarpus-ecotype-pos-sirius_314	314
293	1	1	2	2	0.1293297715102363	-71.6105281241185	0.9999999999999999	167.82538346164282	C13H20O3	[M - H2O + H]+	QMWJPFSOWLKUJD	InChI=1S/C13H20O3/c1-3-4-5-6-11-10(7-8-12(11)14)9(2)13(15)16/h4-5,9-11H,3,6-8H2,1-2H3,(H,15,16)	null	CCC=CCC1C(CCC1=O)C(C)C(=O)O	2.20000005	67046314;87248121	PubChem:(67046314 87248121)	2	207.1378936767578	587.589	391_doliocarpus-ecotype-pos-sirius_506	506
N/A	2	1	2	2	N/A	-87.7302480713037	0.9999999999999999	167.82538346164282	C13H18O2	[M + H]+	NYGPCVRPJITBGE	InChI=1S/C13H18O2/c1-9-7-11(15)8-13(3,4)12(9)6-5-10(2)14/h5-7,14H,8H2,1-4H3	null	CC1=CC(=O)CC(C1=CC=C(C)O)(C)C	2.64470196		YMDB Mine	34359738368	207.1378936767578	587.589	391_doliocarpus-ecotype-pos-sirius_506	506
294	1	1	2	2	0.12897272500783116	-41.253648165872285	0.9999999999999999	138.9537670281402	C36H68O2	[M + H]+	PATZFODAZHCIAZ	InChI=1S/C36H68O2/c1-3-5-7-9-11-13-15-17-19-21-23-25-27-29-31-33-35-38-36(37)34-32-30-28-26-24-22-20-18-16-14-12-10-8-6-4-2/h16-19H,3-15,20-35H2,1-2H3	null	CCCCCCCCC=CCCCCCCCCOC(=O)CCCCCCCCC=CCCCCCCC	15.5	88647625;88647629	PubChem:(88647625 88647629)	2	533.5289306640625	545.639	221_doliocarpus-ecotype-pos-sirius_274	274
N/A	2	1	2	2	N/A	-55.295666488740366	0.9999999999999999	138.9537670281402	C36H70O3	[M - H2O + H]+	FEJQLTSJULYXEA	InChI=1S/C36H70O3/c1-2-3-4-5-6-7-8-9-10-14-17-20-23-26-29-32-35-39-36(38)33-30-27-24-21-18-15-12-11-13-16-19-22-25-28-31-34-37/h9-10,37H,2-8,11-35H2,1H3	null	CCCCCCCCC=CCCCCCCCCOC(=O)CCCCCCCCCCCCCCCCCO	14.8000002	53794893;88331880	PubChem:(53794893 88331880)	2	533.5289306640625	545.639	221_doliocarpus-ecotype-pos-sirius_274	274
295	1	1	2	2	0.1288247137004663	-96.38418198046017	0.9999999999999999	84.99128862249175	C9H15NO4	[M - H2O + H]+	SGDYYMDLLBNNAI	InChI=1S/C9H15NO4/c1-6(7(2)12)10-8(5-11)3-4-9(13)14/h5-6,8,10H,3-4H2,1-2H3,(H,13,14)	(4R)-5-oxo-4-(3-oxobutan-2-ylamino)pentanoic acid	CC(C(=O)C)NC(CCC(=O)O)C=O	-2.9000001	59076422	PubChem:(59076422)	2	184.09674835205078	224.825	486_doliocarpus-ecotype-pos-sirius_671	671
N/A	2	1	2	2	N/A	-129.01688201716215	0.9999999999999999	84.99128862249175	C9H13NO3	[M + H]+	GRJPEZCRUCVEMO	InChI=1S/C9H13NO3/c1-2-5-10-7(6-9(12)13)3-4-8(10)11/h2,7H,1,3-6H2,(H,12,13)	null	C=CCN1C(CCC1=O)CC(=O)O	0.0	123830416	PubChem:(123830416)	2	184.09674835205078	224.825	486_doliocarpus-ecotype-pos-sirius_671	671
296	1	1	1	1	0.12862991892166745	-40.42747570736853	0.9979899497487437	6.202864926522987	C4H8O5	[M - H2O + H]+	JPIJQSOTBSSVTP	InChI=1S/C4H8O5/c5-1-2(6)3(7)4(8)9/h2-3,5-7H,1H2,(H,8,9)	Threonate	C(C(C(C(=O)O)O)O)O	-2.0999999	151152;439535;2781043;3769187;5289463;5460407;10149650;20849007;21145021;55302699;86295172;126674110	HMDB:(613 943 62620);SuperNatural:(SN00237447 SN00312294 SN00247411 SN00215803 SN00291107);ZINC bio:(ZINC00901058 ZINC00901060 ZINC00901061 ZINC00901063);MeSH:(151152 2781043 5460407);Plantcyc:(L-THREONATE);PubMed;NORMAN:(NS00015142);COCONUT:(CNP0082762 CNP0144827);KNApSAcK:(33834);Natural Products:(UNPD73683 UNPD86701 UNPD48746 UNPD186696);PubChem:(151152 439535 2781043 3769187 5289463 5460407 1…	34413652350	119.03527069091797	98.237	768_doliocarpus-ecotype-pos-sirius_1261	1261
297	1	1	2	2	0.12862646728967408	-10.913556516494346	0.9999999999999999	273.05935052443874	C18H30O3	[M + H]+	JHXAZBBVQSRKJR	InChI=1S/C18H30O3/c1-2-3-11-14-17(19)15-12-9-7-5-4-6-8-10-13-16-18(20)21/h7,9,12,15H,2-6,8,10-11,13-14,16H2,1H3,(H,20,21)	13-Kodda	CCCCCC(=O)C=CC=CCCCCCCCC(=O)O	5.19999981	160205;5283012;6446027;25791066;40490648;117642238	HMDB:(4668);SuperNatural:(SN00241423 SN00391898 SN00358986 SN00011320);ZINC bio:(ZINC04655398 ZINC13515840);additional;MeSH:(160205 5283012 6446027);PubMed;COCONUT:(CNP0144879 CNP0389625);Natural Products:(UNPD43091 UNPD49933 UNPD59866);PubChem:(160205 5283012 6446027 25791066 40490648 117642238);CHEBI:(72815 136531 90781 68947);KEGG:(C14765);Training Set	3727726	295.2267761230469	378.44	11_doliocarpus-ecotype-pos-sirius_13	13
N/A	2	1	2	2	N/A	-20.525147757190226	0.9999999999999999	273.05935052443874	C18H32O4	[M - H2O + H]+	ZRKCFYSALREHLE	InChI=1S/C18H32O4/c1-2-11-16(19)12-8-6-9-14-17(20)13-7-4-3-5-10-15-18(21)22/h6,8-9,14,16-17,19-20H,2-5,7,10-13,15H2,1H3,(H,21,22)	null	CCCC(CC=CC=CC(CCCCCCCC(=O)O)O)O	4.38352537		KEGG Mine	8589934592	295.2267761230469	378.44	11_doliocarpus-ecotype-pos-sirius_13	13
298	1	1	2	4	N/A	-247.49231997876683	0.4929648241206031	35.965273533655356	C7H14N6O7	[M - H2O + H]+	BUORKYQTGVXHIM	InChI=1S/C7H14N6O7/c1-3-5(11(18)8-15)6(14)7(4-2,12(19)9-16)13(20)10-17/h5,15-17H,3-4H2,1-2H3	null	CCC(C(=O)C(CC)([N+](=NO)[O-])[N+](=NO)[O-])[N+](=NO)[O-]	1.10000002	136862764	PubChem:(136862764)	2	277.08921813964844	34.98	72_doliocarpus-ecotype-pos-sirius_93	93
N/A	2	1	2	4	N/A	-314.8634680823669	0.4929648241206031	35.965273533655356	C7H12N6O6	[M + H]+	TXOWPMOIYNWVFI	InChI=1S/C7H12N6O6/c1-4(14)10-3-11(5(2)15)7(9-13(18)19)6(10)8-12(16)17/h6-9H,3H2,1-2H3	AmbscPOD_26/0900	CC(=O)N1CN(C(C1N[N+](=O)[O-])N[N+](=O)[O-])C(=O)C	1.10000002	3605025;28837402;40458001;40458002	PubChem:(3605025 28837402 40458001 40458002)	2	277.08921813964844	34.98	72_doliocarpus-ecotype-pos-sirius_93	93
299	1	1	2	2	0.1279315191307799	-12.110704762238262	0.9999999999999999	98.63169093491129	C14H28O2	[M + H]+	YYVJAABUJYRQJO	InChI=1S/C14H28O2/c1-13(2)11-9-7-5-3-4-6-8-10-12-14(15)16/h13H,3-12H2,1-2H3,(H,15,16)	Aseanostatin P1	CC(C)CCCCCCCCCCC(=O)O	5.03741407	520298;51387508	HMDB:(31072);SuperNatural:(SN00326264 SN00003203);ZINC bio:(ZINC02575042);additional;MeSH:(520298);PubMed;NORMAN:(NS00028275);COCONUT:(CNP0027657 CNP0189217);Natural Products:(UNPD70622);PubChem:(520298 51387508);CHEBI:(84193 43722);PubChem class - bio and metabolites;PubChem class - safety and toxic;Training Set;Biocyc:(CPD-19660)	87877742	229.21592712402344	30.232	259_doliocarpus-ecotype-pos-sirius_323	323
N/A	2	1	2	2	N/A	-43.24109418118496	0.9999999999999999	98.63169093491129	C14H30O3	[M - H2O + H]+	OKJJTUJYQURJGY	InChI=1S/C14H30O3/c1-2-8-13(16)9-6-4-3-5-7-10-14(17)11-12-15/h13-17H,2-12H2,1H3	null	CCCC(CCCCCCCC(CCO)O)O	3.0	88477513	PubChem:(88477513)	2	229.21592712402344	30.232	259_doliocarpus-ecotype-pos-sirius_323	323
300	1	1	1	1	0.12779218499308242	-158.3000511516786	0.0	41.64947341284264	C12H19N3O6	[M + H]+	LXRCWABIMNTOGT	InChI=1S/C12H19N3O6/c1-14(2)7-3-4-15(12(20)13-7)11-10(19)9(18)8(17)6(5-16)21-11/h3-4,6,8-11,16-19H,5H2,1-2H3	null	CN(C)C1=NC(=O)N(C=C1)C2C(C(C(C(O2)CO)O)O)O	-2.0458765	121002261	PubChem:(121002261)	2	302.1346740722656	44.123	215_doliocarpus-ecotype-pos-sirius_268	268
301	1	1	1	1	0.12772019651543928	-56.971858970523115	0.0	73.68470642931959	C19H26	[M + H]+	RVSBYAZBPCIHPJ	InChI=1S/C19H26/c1-18-11-5-7-16(18)15-9-8-14-6-3-4-12-19(14,2)17(15)10-13-18/h3,5,11,15-17H,4,7-10,12-13H2,1-2H3	null	CC12CCC3C(C1CC=C2)CCC4=C=CCCC34C	5.0999999	123727113	PubChem:(123727113);PubMed	66	255.21060180664062	410.661	267_doliocarpus-ecotype-pos-sirius_331	331
302	1	1	2	2	0.12740053509797647	-27.39601961594186	0.9999999999999999	84.12742930681772	C17H34O2	[M + H]+	KEMQGTRYUADPNZ	InChI=1S/C17H34O2/c1-2-3-4-5-6-7-8-9-10-11-12-13-14-15-16-17(18)19/h2-16H2,1H3,(H,18,19)	margarate	CCCCCCCCCCCCCCCCC(=O)O	6.60462379	10465;175783;4113470;11161537;45052086;44256491;101029270;102601131;123136074;129724971	HMDB:(2259);SuperNatural:(SN00382606 SN00027277);ZINC bio:(ZINC24805047);additional;MeSH:(10465);PubMed;NORMAN:(NS00019727);COCONUT:(CNP0136336 CNP0215617 CNP0410744);KNApSAcK:(7426);Natural Products:(UNPD18637);PubChem:(10465 175783 4113470 11161537 45052086 44256491 101029270 102601131 123136074 129724971);CHEBI:(32365 32366);PubChem class - bio and metabolites;PubChem class - safety and toxic;…	8677861502	271.26300048828125	451.36	418_doliocarpus-ecotype-pos-sirius_544	544
N/A	2	1	2	2	N/A	-134.61298288470562	0.9999999999999999	84.12742930681772	C17H36O3	[M - H2O + H]+	FJLWCABMAJKMNB	InChI=1S/C17H36O3/c1-16(19)15-17(20)13-11-9-7-5-3-2-4-6-8-10-12-14-18/h16-20H,2-15H2,1H3	null	CC(CC(CCCCCCCCCCCCCO)O)O	4.80000019	90439898	PubChem:(90439898)	2	271.26300048828125	451.36	418_doliocarpus-ecotype-pos-sirius_544	544
303	1	1	2	2	0.12710384238056388	-6.2280511768970115	0.9999999999999999	69.182289029545	C16H32O2	[M + H]+	IPCSVZSSVZVIGE	InChI=1S/C16H32O2/c1-2-3-4-5-6-7-8-9-10-11-12-13-14-15-16(17)18/h2-15H2,1H3,(H,17,18)	Cetylate	CCCCCCCCCCCCCCCC(=O)O	6.15541124	985;504166;134554;164729;450627;450628;450634;450635;450636;450637;10778486;12049258;9838881;9881577;10858230;12358531;12358526;12358527;12358530;12358535;12358538;12358542;12358543;10967602;11065086;11288470;11379987;16105970;16105992;16212358;16213305;16213444;16213579;16217538;25240031;25240194;25240456;25240480;25240600;25241142;71308814;71308850;71309044;71309163;71309333;71309479;71309787;7…	HMDB:(220);PubChem class - food;SuperNatural:(SN00013898 SN00357878);Maconda:(CON00055);ZINC bio:(ZINC06072466);additional;HSDB:(57-10-3);MeSH:(985);Plantcyc:(ALPHA-N-ACETYLNEURAMINYL-ETCETERA-GALACT PALMITATE);PubMed;NORMAN:(NS00008548);COCONUT:(CNP0086428 CNP0420987);KNApSAcK:(1233);Natural Products:(UNPD142046 UNPD159485);PubChem:(985 504166 134554 164729 450627 450628 450634 450635 450636 450…	255831934	257.2474670410156	62.52	18_doliocarpus-ecotype-pos-sirius_24	24
N/A	2	1	2	2	N/A	-132.91641863308942	0.9999999999999999	69.182289029545	C16H34O3	[M - H2O + H]+	UCSYXZLTICKEKS	InChI=1S/C16H34O3/c1-2-3-4-5-6-7-8-9-10-11-12-15(18)16(19)13-14-17/h15-19H,2-14H2,1H3	null	CCCCCCCCCCCCC(C(CCO)O)O	4.80000019	85782932	PubChem:(85782932)	2	257.2474670410156	62.52	18_doliocarpus-ecotype-pos-sirius_24	24
304	1	1	2	2	0.1265354891497829	-25.028966106740533	0.9999999999999999	176.27877552383708	C17H30O2	[M - H2O + H]+	CDFOQBLVJAZBIV	InChI=1S/C17H30O2/c1-2-3-4-5-6-7-8-9-10-11-12-13-14-15-16-17(18)19/h6-9H,2-5,10-16H2,1H3,(H,18,19)	null	CCCCCC=CC=CCCCCCCCC(=O)O	5.81055927	132068074	PubChem:(132068074);KEGG Mine	8589934594	249.22129821777344	363.087	326_doliocarpus-ecotype-pos-sirius_416	416
N/A	2	1	2	2	N/A	-70.96631345730972	0.9999999999999999	176.27877552383708	C17H28O	[M + H]+	XKSJPZBRACOBJC	InChI=1S/C17H28O/c1-14(2)8-6-9-15(3)10-7-11-16(4)12-13-17(5)18/h8,10,12,18H,5-7,9,11,13H2,1-4H3	null	CC(=CCCC(=CCCC(=CCC(=C)O)C)C)C	6.0999999	88369303	PubChem:(88369303)	2	249.22129821777344	363.087	326_doliocarpus-ecotype-pos-sirius_416	416
305	1	1	2	2	0.1259829800614206	-82.71637954578242	0.9999999999999999	57.35350203896949	C8H10O	[M + H]+	IXQGCWUGDFDQMF	InChI=1S/C8H10O/c1-2-7-5-3-4-6-8(7)9/h3-6,9H,2H2,1H3	Phlorol	CCC1=CC=CC=C1O	2.35642505	6997;12099849;12276512;122215794;129761113	PubChem class - food;ZINC bio:(ZINC01706027);HSDB:(90-00-6);MeSH:(6997);PubMed;NORMAN:(NS00020546);COCONUT:(CNP0206933);Natural Products:(UNPD137861);PubChem:(6997 12099849 12276512 122215794 129761113);YMDB Mine;CHEBI:(34275);PubChem class - bio and metabolites;EcoCyc Mine;KEGG:(C14385);PubChem class - safety and toxic;Biocyc:(CPD-14170)	51760114534	123.0804443359375	203.129	430_doliocarpus-ecotype-pos-sirius_567	567
N/A	2	1	2	2	N/A	-97.42432981314444	0.9999999999999999	57.35350203896949	C8H12O2	[M - H2O + H]+	ZSVZSRAZQGCZEI	InChI=1S/C8H12O2/c1-7(9)4-5-8-3-2-6-10-8/h7-9H,2-3,6H2,1H3	null	CC(C#CC1CCCO1)O	0.400000006	124706405;124706410;124706739;124706731;130131475	PubChem:(124706405 124706410 124706739 124706731 130131475)	2	123.0804443359375	203.129	430_doliocarpus-ecotype-pos-sirius_567	567
306	1	1	2	2	0.12594233404190983	-57.889377472538904	0.9999999999999999	82.46138985430291	C18H28O	[M - H2O + H]+	QFFFTIPILHDIRS	InChI=1S/C18H28O/c1-2-3-4-5-6-7-8-9-10-11-12-13-14-15-16-17-18-19/h3-4,6-7,9-10,19H,2,5,8,11-16H2,1H3	null	CCC=CCC=CCC=CCCCCCCC#CO	6.25855207		KEGG Mine	8589934592	243.2107391357422	338.507	161_doliocarpus-ecotype-pos-sirius_205	205
N/A	2	1	2	2	N/A	-64.493113254233	0.9999999999999999	82.46138985430291	C18H26	[M + H]+	YYQAWBQLFMANOV	InChI=1S/C18H26/c1-3-5-7-9-11-13-15-17-18-16-14-12-10-8-6-4-2/h3-10,15-16H2,1-2H3	null	CCCCCC#CCC#CCC#CCCCCC	6.9000001	101791026	PubChem:(101791026)	2	243.2107391357422	338.507	161_doliocarpus-ecotype-pos-sirius_205	205
307	1	1	2	2	0.1255115426522472	-15.772621481778831	0.9999999999999999	46.53555589193972	C9H8O3	[M - H2O + H]+	NGSWKAQJJWESNS	InChI=1S/C9H8O3/c10-8-4-1-7(2-5-8)3-6-9(11)12/h1-6,10H,(H,11,12)	coumarate	C1=CC(=CC=C1C=CC(=O)O)O	1.39296985	322;1549106;637542;11116469;16109932;54708745;54721280;54729371;71310960;117064649;124202750;131708669;131871182	HMDB:(2035 30677 128076);SuperNatural:(SN00157333 SN00000381 SN00248047 SN00397780);ZINC bio:(ZINC00039811 ZINC04632590);additional;MeSH:(637542);Plantcyc:(COUMARATE);PubMed;NORMAN:(NS00004354);COCONUT:(CNP0255341 CNP0359225);KNApSAcK:(580);Natural Products:(UNPD19621 UNPD96408 UNPD212098);PubChem:(322 1549106 637542 11116469 16109932 54708745 54721280 54729371 71310960 117064649 124202750 131708…	17267943806	147.0439453125	383.022	71_doliocarpus-ecotype-pos-sirius_92	92
N/A	2	1	2	2	N/A	-22.244790855633052	0.9999999999999999	46.53555589193972	C9H6O2	[M + H]+	ZYGHJZDHTFUPRJ	InChI=1S/C9H6O2/c10-9-6-5-7-3-1-2-4-8(7)11-9/h1-6H	coumarin	C1=CC=C2C(=C1)C=CC(=O)O2	2.01151633	323;6914114;13027893;13027895;56845950;59950530;59973219;90996372;89421045	HMDB:(1218);PubChem class - food;SuperNatural:(SN00000987);ZINC bio:(ZINC00074709);additional;HSDB:(91-64-5);MeSH:(323);Plantcyc:(COUMARIN);PubMed;NORMAN:(NS00002381);COCONUT:(CNP0225025 CNP0257364);KNApSAcK:(2460);Natural Products:(UNPD21132);PubChem:(323 6914114 13027893 13027895 56845950 59950530 59973219 90996372 89421045);CHEBI:(28794);PubChem class - bio and metabolites;KEGG:(C05851);PubChe…	255781758	147.0439453125	383.022	71_doliocarpus-ecotype-pos-sirius_92	92
308	1	1	2	7	0.12547143622020634	-81.64040060869213	0.39648241206030155	67.51018747226607	C24H43O9P	[M + H]+	CHLDMFKKCLAWKZ	InChI=1S/C24H43O9P/c1-2-3-4-5-6-7-8-9-10-11-12-13-14-15-16-17-24(28)31-19-23(27)21-33-34(29,30)32-20-22(26)18-25/h6-7,9-10,12-13,22-23,25-27H,2-5,8,11,14-21H2,1H3,(H,29,30)	1-(6Z,9Z,12Z-octadecatrienoyl)-glycero-3-phospho-(1''-sn-glycerol)	CCCCCC=CCC=CCC=CCCCCC(=O)OCC(COP(=O)(O)OCC(CO)O)O	3.0999999	52927443	PubChem:(52927443)	2	507.2712707519531	393.772	682_doliocarpus-ecotype-pos-sirius_1057	1057
N/A	2	1	2	7	N/A	-94.2749399149116	0.39648241206030155	67.51018747226607	C24H45O10P	[M - H2O + H]+	HOZFXMIKSKVHDH	InChI=1S/C24H45O10P/c1-3-5-7-8-9-10-11-12-13-14-16-24(28)34-22(19-31-23(27)15-6-4-2)20-33-35(29,30)32-18-21(26)17-25/h7-8,21-22,25-26H,3-6,9-20H2,1-2H3,(H,29,30)	null	CCCCC(=O)OCC(COP(=O)(O)OCC(CO)O)OC(=O)CCCCCCCC=CCCC	3.70000005	138170855	PubChem:(138170855)	2	507.2712707519531	393.772	682_doliocarpus-ecotype-pos-sirius_1057	1057
309	1	1	2	2	0.12467124813306593	-23.835274598088066	0.9999999999999999	90.35526421939991	C8H8O5	[M + H]+	KWCCUYSXAYTNKA	InChI=1S/C8H8O5/c1-13-6-3-4(8(11)12)2-5(9)7(6)10/h2-3,9-10H,1H3,(H,11,12)	Ambap3934-84-7	COC1=CC(=CC(=C1O)O)C(=O)O	0.461706519	19829;54707974	SuperNatural:(SN00253539 SN00155885);ZINC bio:(ZINC00895819);additional;MeSH:(19829 54707974);PubMed;NORMAN:(NS00030568);COCONUT:(CNP0025296 CNP0383759);KNApSAcK:(50699);Natural Products:(UNPD76668);PubChem:(19829 54707974);YMDB Mine;CHEBI:(19950 28647);PubChem class - bio and metabolites;EcoCyc Mine;KEGG:(C05616);PubChem class - safety and toxic;Biocyc:(CPD-721)	51627469174	185.04444885253906	586.783	423_doliocarpus-ecotype-pos-sirius_551	551
N/A	2	1	2	2	N/A	-155.41604382637232	0.9999999999999999	90.35526421939991	C8H10O6	[M - H2O + H]+	QANKRXBOAUKJPN	InChI=1S/C8H10O6/c1-13-7-5(11)3(9)4(10)6(12)8(7)14-2/h9-12H,1-2H3	null	COC1=C(C(=C(C(=C1OC)O)O)O)O	0.129316643	45092931	PubChem:(45092931)	2	185.04444885253906	586.783	423_doliocarpus-ecotype-pos-sirius_551	551
310	1	1	1	1	0.12432135976076183	-43.68503222379493	0.0035175879396984926	117.65438397939651	C10H16O4	[M + H]+	PXODLFQSKANVSU	InChI=1S/C10H16O4/c1-8(11)5-3-2-4-6-9(12)7-10(13)14/h2-7H2,1H3,(H,13,14)	null	CC(=O)CCCCCC(=O)CC(=O)O	0.5	129722066	PubChem:(129722066)	2	201.11221313476562	238.163	257_doliocarpus-ecotype-pos-sirius_321	321
311	1	1	2	2	0.12398043959591372	-32.7794525220095	0.9999999999999999	107.2403831989621	C8H8O5	[M + H]+	QZSVMXPUXYYZOA	InChI=1S/C8H8O5/c1-13-6-3-4(9)2-5(7(6)10)8(11)12/h2-3,9-10H,1H3,(H,11,12)	null	COC1=CC(=CC(=C1O)C(=O)O)O	0.461706519	84819503	PubChem:(84819503);PubMed;KEGG Mine	8589934658	185.04437255859375	115.549	250_doliocarpus-ecotype-pos-sirius_312	312
N/A	2	1	2	2	N/A	-108.33224826539956	0.9999999999999999	107.2403831989621	C8H10O6	[M - H2O + H]+	IFFQLIFSIQXDOC	InChI=1S/C8H10O6/c9-4-2-1-3(5(10)7(4)12)6(11)8(13)14/h1-2,5-7,9-12H,(H,13,14)	null	C1=C(C(C(C(=C1)O)O)O)C(C(=O)O)O	-1.58239889		KEGG Mine	8589934592	185.04437255859375	115.549	250_doliocarpus-ecotype-pos-sirius_312	312
312	1	1	2	2	0.12305965314150255	-45.93346565676196	0.9999999999999999	112.86180862924368	C9H17NO3	[M - H2O + H]+	GUAHPAJOXVYFON	InChI=1S/C9H17NO3/c1-7(10)8(11)5-3-2-4-6-9(12)13/h7H,2-6,10H2,1H3,(H,12,13)	8-amino-7-oxononanoate	CC(C(=O)CCCCCC(=O)O)N	-2.20000005	173;448124;5460197;25244029;36688192;36688194;101264144	SuperNatural:(SN00243290);ZINC bio:(ZINC01532843 ZINC01532844);additional;MeSH:(173 448124);Plantcyc:(8-AMINO-7-OXONONANOATE);PubMed;COCONUT:(CNP0316712);KNApSAcK:(758);Natural Products:(UNPD76434);PubChem:(173 448124 5460197 25244029 36688192 36688194 101264144);CHEBI:(15830 57532 12266);PubChem class - bio and metabolites;KEGG:(C01092);YMDB:(905);Training Set;Biocyc:(CPD1A0-6176 8-AMINO-7-OXONO…	20703606	170.11743927001953	262.668	313_doliocarpus-ecotype-pos-sirius_393	393
N/A	2	1	2	2	N/A	-52.55511722590734	0.9999999999999999	112.86180862924368	C9H15NO2	[M + H]+	FKVPHUGFNJWBDU	InChI=1S/C9H15NO2/c10-8(9(11)12)6-7-4-2-1-3-5-7/h2,4,7-8H,1,3,5-6,10H2,(H,11,12)	3-cyclohex-2-en-1-ylalanine	C1CC=CC(C1)CC(C(=O)O)N	-1.0	343571;49859608;90761000;92269378;92269379;91819946;91819947;102311176	PubChem:(343571 49859608 90761000 92269378 92269379 91819946 91819947 102311176);PubMed;Biocyc:(CPD-12684);ZINC bio:(ZINC05566687);PubChem class - bio and metabolites	16787522	170.11743927001953	262.668	313_doliocarpus-ecotype-pos-sirius_393	393
313	1	1	2	2	0.1225106903371668	-43.71486722311309	0.9999999999999999	58.19144690119465	C11H16	[M + H]+	BHDSTJZWUZNTQS	InChI=1S/C11H16/c1-8-5-9(2)7-11(4)10(3)6-8/h5-6H,7H2,1-4H3	null	CC1=CC(=CC(=C(C1)C)C)C	2.29999995	12518388	PubChem:(12518388)	2	149.13248443603516	268.8	87_doliocarpus-ecotype-pos-sirius_113	113
N/A	2	1	2	2	N/A	-57.015056605564354	0.9999999999999999	58.19144690119465	C11H18O	[M - H2O + H]+	IICBWJOLGHTQDR	InChI=1S/C11H18O/c1-5-11(4)7-6-9(8-12)10(11,2)3/h1,9,12H,6-8H2,2-4H3	null	CC1(C(CCC1(C)C#C)CO)C	2.5999999	130148355;131124142	PubChem:(130148355 131124142)	2	149.13248443603516	268.8	87_doliocarpus-ecotype-pos-sirius_113	113
314	1	1	2	2	0.12250433517226678	-104.93736896472649	0.9989949748743718	25.51659841051004	C15H19NO3	[M + H]+	CMVVNHFQMQKYTQ	InChI=1S/C15H19NO3/c1-14(2,3)11-8-10(6-7-12(11)19-5)15(4,9-16)13(17)18/h6-8H,1-5H3,(H,17,18)	null	CC(C)(C)C1=C(C=CC(=C1)C(C)(C#N)C(=O)O)OC	3.4000001	84188796	PubChem:(84188796)	2	262.1436462402344	364.651	315_doliocarpus-ecotype-pos-sirius_397	397
N/A	2	1	2	2	N/A	-120.90062579611995	0.9989949748743718	25.51659841051004	C15H21NO4	[M - H2O + H]+	UBDJQLFLDXLKRH	InChI=1S/C15H21NO4/c1-15(2,3)12(9-13(17)18)16-14(19)10-7-5-6-8-11(10)20-4/h5-8,12H,9H2,1-4H3,(H,16,19)(H,17,18)	null	CC(C)(C)C(CC(=O)O)NC(=O)C1=CC=CC=C1OC	2.18573976	81994717	PubChem:(81994717)	2	262.1436462402344	364.651	315_doliocarpus-ecotype-pos-sirius_397	397
315	1	1	2	4	0.12174749657273534	-138.28888840452237	0.9407035175879398	48.92415223661837	C12H16N4OS	[M + H]+	WJSOYVWTFNWWNE	InChI=1S/C12H16N4OS/c1-3-9-15-10(6-11(17)16-9)13-5-4-12-14-8(2)7-18-12/h6-7H,3-5H2,1-2H3,(H2,13,15,16,17)	null	CCC1=NC(=CC(=O)N1)NCCC2=NC(=CS2)C	1.39999998	137016410	PubChem:(137016410)	2	265.11163330078125	211.918	836_doliocarpus-ecotype-pos-sirius_1496	1496
N/A	2	1	2	4	N/A	-204.72333915626845	0.9407035175879398	48.92415223661837	C12H18N4O2S	[M - H2O + H]+	IDPJGITXELWXRN	InChI=1S/C12H18N4O2S/c1-8(11(19)3-4-17)16(7-18)6-10-5-14-9(2)15-12(10)13/h5,7,17,19H,3-4,6H2,1-2H3,(H2,13,14,15)	(Z)-N-((4-Amino-2-methylpyrimidin-5-yl)methyl)-N-(5-hydroxy-3-mercaptopent-2-en-2-yl)formamide	CC1=NC=C(C(=N1)N)CN(C=O)C(=C(CCO)S)C	-0.200000003	12306791;15087656;101926775	PubChem:(12306791 15087656 101926775);PubMed	66	265.11163330078125	211.918	836_doliocarpus-ecotype-pos-sirius_1496	1496
316	1	1	2	2	0.12173533716513747	-74.07191203687232	0.9999999999999999	134.8552910116904	C10H10O4	[M + H]+	WBRWUZKQKYQPAM	InChI=1S/C10H10O4/c1-14-9-4-2-3-8(11)7(9)5-6-10(12)13/h2-6,11H,1H3,(H,12,13)	3-(2-hydroxy-6-methoxyphenyl)-acrylic acid	COC1=CC=CC(=C1C=CC(=O)O)O	1.5	40423378;53403961;96869545	PubChem:(40423378 53403961 96869545)	2	195.0650634765625	227.401	603_doliocarpus-ecotype-pos-sirius_886	886
N/A	2	1	2	2	N/A	-77.51812401094962	0.9999999999999999	134.8552910116904	C10H12O5	[M - H2O + H]+	PRBJMNXHSNEJSR	InChI=1S/C10H12O5/c1-15-9-4-6(2-3-7(9)12)10(14)8(13)5-11/h2-5,8,10,12-14H,1H3	null	COC1=C(C=CC(=C1)C(C(C=O)O)O)O	-0.400000006	88978969	PubChem:(88978969)	2	195.0650634765625	227.401	603_doliocarpus-ecotype-pos-sirius_886	886
317	1	1	2	2	0.120688033894157	-77.30746966207705	0.9999999999999999	111.56326055876951	C33H62O	[M - H2O + H]+	FQCCVGPSMPYJSZ	InChI=1S/C33H62O/c1-3-5-7-9-11-13-15-17-18-20-22-24-26-28-30-32-33(34)31-29-27-25-23-21-19-16-14-12-10-8-6-4-2/h3-27,29,31-32H2,1-2H3	null	CCCCCCCCCCCCCCCC(=O)CC#CCCCCCCCCCCCCCC	13.3221645		KEGG Mine	8589934592	457.47674560546875	511.169	754_doliocarpus-ecotype-pos-sirius_1221	1221
N/A	2	1	2	2	N/A	-121.12477541510434	0.9999999999999999	111.56326055876951	C33H60	[M + H]+	XGDXHLWLPRFMEC	InChI=1S/C33H60/c1-13-33(12,23-21-28(7)27(6)16-15-26(5)24(2)3)22-20-25(4)14-19-31-29(8)17-18-30(9)32(31,10)11/h13,20,22,24-28,30-31H,1,8,14-19,21,23H2,2-7,9-12H3	null	CC1CCC(=C)C(C1(C)C)CCC(C)C=CC(C)(CCC(C)C(C)CCC(C)C(C)C)C=C	11.4112177		COCONUT:(CNP0166523);Natural Products:(UNPD65509)	2129920	457.47674560546875	511.169	754_doliocarpus-ecotype-pos-sirius_1221	1221
318	1	1	1	1	0.1205801140918552	-143.58752914596704	0.27135678391959805	14.769618200996607	C20H30O7	[M - H2O + H]+	UZTFLBUJLCXPMW	InChI=1S/C20H30O7/c1-7-8-9-16(15(6)18(21)22)17(12-27-20(24)14(4)5)25-10-11-26-19(23)13(2)3/h16-17H,2,4,6-12H2,1,3,5H3,(H,21,22)	null	CCCCC(C(COC(=O)C(=C)C)OCCOC(=O)C(=C)C)C(=C)C(=O)O	4.0	88642699	PubChem:(88642699)	2	365.1951446533203	270.899	487_doliocarpus-ecotype-pos-sirius_674	674
319	1	1	2	2	0.12031506902500953	-85.945191321269	0.9999999999999999	61.40718425682852	C12H17NO3	[M + H]+	NVBYKCCWWTXBFP	InChI=1S/C12H17NO3/c1-13(2,9-12(14)15)8-10-4-6-11(16-3)7-5-10/h4-7H,8-9H2,1-3H3/p+1	2-[(4-methoxyphenyl)methyl-dimethylazaniumyl]acetate	C[N+](C)(CC1=CC=C(C=C1)OC)CC(=O)O	1.29999995	59639227;59639228	PubChem:(59639227 59639228)	2	224.12791442871094	592.541	743_doliocarpus-ecotype-pos-sirius_1196	1196
N/A	2	1	2	2	N/A	-138.96384395233358	0.9999999999999999	61.40718425682852	C12H19NO4	[M - H2O + H]+	RDYCMCVYVUSBOU	InChI=1S/C12H19NO4/c1-8(13-5-6-17-2)12(16)9-3-4-10(14)11(15)7-9/h3-4,7-8,12-16H,5-6H2,1-2H3	null	CC(C(C1=CC(=C(C=C1)O)O)O)NCCOC	0.200000003	24840621	PubChem:(24840621)	2	224.12791442871094	592.541	743_doliocarpus-ecotype-pos-sirius_1196	1196
320	1	1	2	2	0.1200054419511128	-16.67848530230584	0.9999999999999999	158.35542550605513	C18H30O3	[M + H]+	JHXAZBBVQSRKJR	InChI=1S/C18H30O3/c1-2-3-11-14-17(19)15-12-9-7-5-4-6-8-10-13-16-18(20)21/h7,9,12,15H,2-6,8,10-11,13-14,16H2,1H3,(H,20,21)	13-Kodda	CCCCCC(=O)C=CC=CCCCCCCCC(=O)O	5.19999981	160205;5283012;6446027;25791066;40490648;117642238	HMDB:(4668);SuperNatural:(SN00241423 SN00391898 SN00358986 SN00011320);ZINC bio:(ZINC04655398 ZINC13515840);additional;MeSH:(160205 5283012 6446027);PubMed;COCONUT:(CNP0144879 CNP0389625);Natural Products:(UNPD43091 UNPD49933 UNPD59866);PubChem:(160205 5283012 6446027 25791066 40490648 117642238);CHEBI:(72815 136531 90781 68947);KEGG:(C14765);Training Set	3727726	295.2266540527344	586.069	499_doliocarpus-ecotype-pos-sirius_694	694
N/A	2	1	2	2	N/A	-24.727995098522598	0.9999999999999999	158.35542550605513	C18H32O4	[M - H2O + H]+	ZRKCFYSALREHLE	InChI=1S/C18H32O4/c1-2-11-16(19)12-8-6-9-14-17(20)13-7-4-3-5-10-15-18(21)22/h6,8-9,14,16-17,19-20H,2-5,7,10-13,15H2,1H3,(H,21,22)	null	CCCC(CC=CC=CC(CCCCCCCC(=O)O)O)O	4.38352537		KEGG Mine	8589934592	295.2266540527344	586.069	499_doliocarpus-ecotype-pos-sirius_694	694
321	1	1	2	2	0.11895682306680362	-37.7837692737724	0.9999999999999999	152.9318926006933	C19H36O5	[M - H2O + H]+	LLGJFHBASDGYIW	InChI=1S/C19H36O5/c20-17(14-10-6-4-8-12-16-19(23)24)13-9-5-2-1-3-7-11-15-18(21)22/h17,20H,1-16H2,(H,21,22)(H,23,24)	null	C(CCCCC(CCCCCCCC(=O)O)O)CCCCC(=O)O	5.26770735		COCONUT:(CNP0254641);Natural Products:(UNPD34197);SuperNatural:(SN00324789)	3178496	327.252685546875	404.529	25_doliocarpus-ecotype-pos-sirius_35	35
N/A	2	1	2	2	N/A	-46.59431027133502	0.9999999999999999	152.9318926006933	C19H34O4	[M + H]+	LMRDYJGPGKBZKS	InChI=1S/C19H34O4/c1-2-3-4-5-6-7-8-9-10-11-12-13-14-15-19(22)23-17-18(21)16-20/h2,7-8,18,20-21H,1,3-6,9-17H2	null	C=CCCCCC=CCCCCCCCC(=O)OCC(CO)O	4.85511684	137451131;137451213	PubChem:(137451131 137451213)	2	327.252685546875	404.529	25_doliocarpus-ecotype-pos-sirius_35	35
322	1	1	2	4	0.11879257622532724	-83.85035839186676	0.4100502512562815	57.41510799745378	C14H24N2O11	[M - H2O + H]+	SKAACDOCLSIWEV	InChI=1S/C14H24N2O11/c1-4(19)15-7-11(22)12(6(3-18)25-13(7)23)27-14-8(16-24)10(21)9(20)5(2-17)26-14/h5-14,17-18,20-23H,2-3H2,1H3,(H,15,19)	null	CC(=O)NC1C(C(C(OC1O)CO)OC2C(C(C(C(O2)CO)O)O)N=O)O	-3.83740354		EcoCyc Mine	17179869184	379.135986328125	244.29499999999996	172_doliocarpus-ecotype-pos-sirius_219	219
N/A	2	1	2	4	N/A	-152.653973968343	0.4100502512562815	57.41510799745378	C14H22N2O10	[M + H]+	GQGSVLLCNSEBAQ	InChI=1S/C14H22N2O10/c17-10(18)5-15(6-11(19)20)4-2-1-3-9(14(25)26)16(7-12(21)22)8-13(23)24/h9H,1-8H2,(H,17,18)(H,19,20)(H,21,22)(H,23,24)(H,25,26)	null	C(CCN(CC(=O)O)CC(=O)O)CC(C(=O)O)N(CC(=O)O)CC(=O)O	-5.19999981	15771783	PubChem:(15771783)	2	379.135986328125	244.29499999999996	172_doliocarpus-ecotype-pos-sirius_219	219
323	1	1	2	2	0.11789625063759315	-42.764277369469525	0.9999999999999999	46.955543799153176	C10H14	[M + H]+	DCBMHXCACVDWJZ	InChI=1S/C10H14/c1-7-2-9-4-8(1)5-10(3-7)6-9/h7-10H,1-5H2	Adamantylidene	C1C2CC3CC1CC(C2)[C]3	3.79999995	64468	MeSH:(64468);PubChem:(64468);PubMed	70	135.1167449951172	584.614	524_doliocarpus-ecotype-pos-sirius_733	733
N/A	2	1	2	2	N/A	-68.63618194157047	0.9999999999999999	46.955543799153176	C10H16O	[M - H2O + H]+	MFBGVRMKJBIMBV	InChI=1S/C10H16O/c11-10-3-6-1-7-4-9(10)5-8(7)2-6/h6-11H,1-5H2	null	C1C2CC3C1CC(C3)C(C2)O	2.0999999	12544145;130928442	PubChem:(12544145 130928442)	2	135.1167449951172	584.614	524_doliocarpus-ecotype-pos-sirius_733	733
324	1	1	2	2	0.11776665846199981	-57.6117463441249	0.9999999999999999	45.09930171535344	C6H6O2	[M + H]+	YCIMNLLNPGFGHC	InChI=1S/C6H6O2/c7-5-3-1-2-4-6(5)8/h1-4,7-8H	catechol	C1=CC=C(C(=C1)O)O	1.0010401	289;3981420;5460998;10630461;12196522;12196523;12969162;12969165;11953850;11480435;57607840;57607844;57607847;67913786;90911099;129731372	HMDB:(957);PubChem class - food;SuperNatural:(SN00020428);HSDB:(120-80-9);MeSH:(289);Plantcyc:(CATECHOL CPD-10504);PubMed;NORMAN:(NS00007130);COCONUT:(CNP0143972);KNApSAcK:(2644);Natural Products:(UNPD186427);PubChem:(289 3981420 5460998 10630461 12196522 12196523 12969162 12969165 11953850 11480435 57607840 57607844 57607847 67913786 90911099 129731372);YMDB Mine;CHEBI:(32402 50524 18135);PubChe…	34614971262	111.0440444946289	589.861	679_doliocarpus-ecotype-pos-sirius_1049	1049
N/A	2	1	2	2	N/A	-158.88879160103582	0.9999999999999999	45.09930171535344	C6H8O3	[M - H2O + H]+	YXZCNCPXCORWIQ	InChI=1S/C6H8O3/c7-4-1-5(8)3-6(9)2-4/h1-2,5,7-9H,3H2	1,3-Cyclohexadiene-1,3,5-triol	C1C(C=C(C=C1O)O)O	-0.200000003	179492	PubChem:(179492);KEGG Mine	8589934594	111.0440444946289	589.861	679_doliocarpus-ecotype-pos-sirius_1049	1049
325	1	1	2	2	0.11774880935984204	-125.82110039813747	0.9999999999999999	82.61564377326242	C14H20O6	[M - H2O + H]+	ASKJCHYYOQZLFX	InChI=1S/C14H20O6/c1-17-11-7-9(8-12(18-2)14(11)20-4)10(15)5-6-13(16)19-3/h7-8,10,15H,5-6H2,1-4H3	null	COC1=CC(=CC(=C1OC)OC)C(CCC(=O)OC)O	1.20000005	61649728	PubChem:(61649728)	2	267.122802734375	263.301	333_doliocarpus-ecotype-pos-sirius_425	425
N/A	2	1	2	2	N/A	-133.01655335825447	0.9999999999999999	82.61564377326242	C14H18O5	[M + H]+	DBTWXUYTCULXNN	InChI=1S/C14H18O5/c1-3-18-13(15)8-9-14(16)19-10-11-6-4-5-7-12(11)17-2/h4-7H,3,8-10H2,1-2H3	null	CCOC(=O)CCC(=O)OCC1=CC=CC=C1OC	1.70000005	91715755	PubChem:(91715755)	2	267.122802734375	263.301	333_doliocarpus-ecotype-pos-sirius_425	425
326	1	1	2	2	0.11728429842874832	-29.482513597231222	0.9999999999999999	61.197495399089405	C8H12	[M + H]+	GAVFLURQXCLWEI	InChI=1S/C8H12/c1-4-6-8(3)7-5-2/h4-5H,1-3,6-7H2	1,6-Heptadiene, 4-methylene-	C=CCC(=C)CC=C	3.5	12697190	PubChem:(12697190)	2	109.10118103027344	412.058	173_doliocarpus-ecotype-pos-sirius_220	220
N/A	2	1	2	2	N/A	-44.10243338370597	0.9999999999999999	61.197495399089405	C8H14O	[M - H2O + H]+	AAQNBBUSRZYARG	InChI=1S/C8H14O/c9-5-8(6-1-2-6)7-3-4-7/h6-9H,1-5H2	null	C1CC1C(CO)C2CC2	2.0	10701842	PubChem:(10701842)	2	109.10118103027344	412.058	173_doliocarpus-ecotype-pos-sirius_220	220
327	1	1	2	2	0.11718451577182594	-50.75667019651018	0.9999999999999999	109.9340121301359	C8H8O4	[M + H]+	LBKFGYZQBSGRHY	InChI=1S/C8H8O4/c1-12-7-3-2-5(8(10)11)4-6(7)9/h2-4,9H,1H3,(H,10,11)	isovanillate	COC1=C(C=C(C=C1)C(=O)O)O	0.884501636	12575;12304637;54706655	HMDB:(60003);SuperNatural:(SN00045228 SN00232357);ZINC bio:(ZINC00402986);additional;MeSH:(12575);PubMed;NORMAN:(NS00014856);COCONUT:(CNP0220341 CNP0376338);KNApSAcK:(29502);Natural Products:(UNPD107344);PubChem:(12575 12304637 54706655);YMDB Mine;CHEBI:(63797 63798);PubChem class - bio and metabolites;EcoCyc Mine;PubChem class - safety and toxic;Training Set;KEGG Mine	60217417854	169.04953002929688	587.589	292_doliocarpus-ecotype-pos-sirius_363	363
N/A	2	1	2	2	N/A	-93.74554819600401	0.9999999999999999	109.9340121301359	C8H10O5	[M - H2O + H]+	AFSRELOTSNQPQG	InChI=1S/C8H10O5/c1-12-5-3-4(9)8(13-2)7(11)6(5)10/h3,9-11H,1-2H3	null	COC1=C(C(=C(C(=C1)O)OC)O)O	0.800000012	102249157	PubChem:(102249157)	2	169.04953002929688	587.589	292_doliocarpus-ecotype-pos-sirius_363	363
328	1	1	2	2	0.11640805090479507	-160.63988040168059	0.9974874371859296	69.15155024646745	C16H24N2O8	[M + H]+	VLXAFVKNIWFPEE	InChI=1S/C16H24N2O8/c1-7-13(22)10(9(4-19)3-17-7)6-25-16-12(18-8(2)21)15(24)14(23)11(5-20)26-16/h3,11-12,14-16,19-20,22-24H,4-6H2,1-2H3,(H,18,21)	null	CC1=NC=C(C(=C1O)COC2C(C(C(C(O2)CO)O)O)NC(=O)C)CO	-2.5	15884791	PubChem:(15884791)	2	373.1603088378906	211.918	654_doliocarpus-ecotype-pos-sirius_986	986
N/A	2	1	2	2	N/A	-187.53861083776593	0.9974874371859296	69.15155024646745	C16H26N2O9	[M - H2O + H]+	OEYQWTSJKDIGJK	InChI=1S/C16H26N2O9/c1-3-6-25-15(22)17-5-8-24-14-11(18-16(23)26-7-4-2)13(21)12(20)10(9-19)27-14/h3-4,10-14,19-21H,1-2,5-9H2,(H,17,22)(H,18,23)	null	C=CCOC(=O)NCCOC1C(C(C(C(O1)CO)O)O)NC(=O)OCC=C	-0.600000024	67244182;67244183	PubChem:(67244182 67244183)	2	373.1603088378906	211.918	654_doliocarpus-ecotype-pos-sirius_986	986
329	1	1	2	2	0.1162509748718777	-66.67708366187298	0.9969849246231156	168.876226074117	C30H46O2	[M - H2O + H]+	MHAVMNJPXLZEIG	InChI=1S/C30H46O2/c1-19(2)20-10-15-30(18-31)17-16-28(6)21(25(20)30)8-9-23-27(5)13-12-24(32)26(3,4)22(27)11-14-29(23,28)7/h18,20-23,25H,1,8-17H2,2-7H3	Betulonal	CC(=C)C1CCC2(C1C3CCC4C5(CCC(=O)C(C5CCC4(C3(CC2)C)C)(C)C)C)C=O	7.80000019	1775619;473111;3129320;7092725;7092726;7092727;6917305;9867796;10961136;11903074;11903075;11903076;11903078;18397952;16401609;42620581;42620582;45482031;51013736;53380911;58592446;86692373;89312734;124900242;124900243;124900244;124900245;130413753;134395791;139291959	COCONUT:(CNP0281123);Natural Products:(UNPD151158);PubChem:(1775619 473111 3129320 7092725 7092726 7092727 6917305 9867796 10961136 11903074 11903075 11903076 11903078 18397952 16401609 42620581 42620582 45482031 51013736 53380911 58592446 86692373 89312734 124900242 124900243 124900244 124900245 130413753 134395791 139291959);SuperNatural:(SN00072221 SN00072220 SN00072222 SN00072223);ZINC bio:(Z…	3186758	421.34661865234375	412.058	186_doliocarpus-ecotype-pos-sirius_234	234
N/A	2	1	2	2	N/A	-138.83840222264016	0.9969849246231156	168.876226074117	C30H44O	[M + H]+	XWYRFBXKAWNVEG	InChI=1S/C30H44O/c1-22(2)12-9-14-24(5)15-11-17-26-20-29(7)21-30(26,8)27(19-28(29)31)18-25(6)16-10-13-23(3)4/h11-13,15,17-18,20,27H,9-10,14,16,19,21H2,1-8H3	4-[(1E)-2,6-dimethylhepta-1,5-dienyl]-6-[(1E,3E)-4,8-dimethylnona-1,3,7-trienyl]-1,5-dimethylbicyclo[3.2.1]oct-6-en-2-one	CC(=CCCC(=CC=CC1=CC2(CC1(C(CC2=O)C=C(C)CCC=C(C)C)C)C)C)C	8.89999962	16759027;49858894;102513742	PubChem:(16759027 49858894 102513742)	2	421.34661865234375	412.058	186_doliocarpus-ecotype-pos-sirius_234	234
330	1	1	1	6	0.11616544784886555	-178.74787705980276	0.9256281407035177	36.622447544495515	C30H62O10	[M + H]+	DCVMGMNMEPKJDB	InChI=1S/C30H62O10/c1-9-31-21-25(35-11-3)29(39-15-7)27(37-13-5)23-33-19-17-18-20-34-24-28(38-14-6)30(40-16-8)26(36-12-4)22-32-10-2/h25-30H,9-24H2,1-8H3	null	CCOCC(C(C(COCCCCOCC(C(C(COCC)OCC)OCC)OCC)OCC)OCC)OCC	2.79999995	129150171	PubChem:(129150171)	2	583.4410400390625	381.487	380_doliocarpus-ecotype-pos-sirius_491	491
331	1	1	2	2	0.11553113424933682	-74.76367685589331	0.9999999999999999	194.94063445700937	C14H20O2	[M + H]+	CNOOJLUOGBUKCM	InChI=1S/C14H20O2/c1-12(2)8-7-10-13(3)9-5-4-6-11-14(15)16/h8-9H,4-5,7,10H2,1-3H3,(H,15,16)	(6E)-7,11-dimethyldodeca-6,10-dien-2-ynoic acid	CC(=CCCC(=CCCC#CC(=O)O)C)C	4.5	19108336;53730537	PubChem:(19108336 53730537)	2	221.15354919433594	327.753	49_doliocarpus-ecotype-pos-sirius_66	66
N/A	2	1	2	2	N/A	-80.56318456479329	0.9999999999999999	194.94063445700937	C14H22O3	[M - H2O + H]+	PKBQPFJKAJIKAV	InChI=1S/C14H22O3/c1-11(7-5-9-13(3)15)6-4-8-12(2)10-14(16)17/h6,10H,4-5,7-9H2,1-3H3,(H,16,17)	null	CC(=CCCC(=CC(=O)O)C)CCCC(=O)C	3.0	133561624	PubChem:(133561624)	2	221.15354919433594	327.753	49_doliocarpus-ecotype-pos-sirius_66	66
332	1	1	2	6	N/A	-402.3494095315826	0.052763819095477386	69.83470084883966	C22H33N5O9	[M - H2O + H]+	KBXMTZJFVNCTCX	InChI=1S/C22H33N5O9/c1-11(29)25-17-19(32)18(31)15(9-28)36-22(17)35-10-14(26-16(30)8-23)21(34)27-13(20(24)33)7-12-5-3-2-4-6-12/h2-6,13-15,17-19,22,28,31-32H,7-10,23H2,1H3,(H2,24,33)(H,25,29)(H,26,30)(H,27,34)	null	CC(=O)NC1C(C(C(OC1OCC(C(=O)NC(CC2=CC=CC=C2)C(=O)N)NC(=O)CN)CO)O)O	-3.29999995	102186743	PubChem:(102186743)	2	494.2229919433594	248.905	120_doliocarpus-ecotype-pos-sirius_151	151
N/A	2	1	2	6	N/A	-461.3595613815856	0.052763819095477386	69.83470084883966	C22H31N5O8	[M + H]+	GJXAVPDJLBMEML	InChI=1S/C22H31N5O8/c23-18(30)8-7-15(22(34)35)25-21(33)17(11-28)27-20(32)16(10-12-3-5-13(29)6-4-12)26-19(31)14-2-1-9-24-14/h3-6,14-17,24,28-29H,1-2,7-11H2,(H2,23,30)(H,25,33)(H,26,31)(H,27,32)(H,34,35)	5-amino-2-[[3-hydroxy-2-[[3-(4-hydroxyphenyl)-2-(pyrrolidine-2-carbonylamino)propanoyl]amino]propanoyl]amino]-5-oxopentanoic acid	C1CC(NC1)C(=O)NC(CC2=CC=C(C=C2)O)C(=O)NC(CO)C(=O)NC(CCC(=O)N)C(=O)O	-4.0999999	20016917	PubChem:(20016917)	2	494.2229919433594	248.905	120_doliocarpus-ecotype-pos-sirius_151	151
333	1	1	2	2	0.11508073786701704	-65.88852109857275	0.9999999999999999	155.44397835075753	C10H12O5	[M + H]+	UTXNRISXYKZJTH	InChI=1S/C10H12O5/c1-15-9-4-6(2-3-7(9)12)10(14)8(13)5-11/h2-4,8,11-13H,5H2,1H3	null	COC1=C(C=CC(=C1)C(=O)C(CO)O)O	0.224788442	15765124;92446370;92446371	COCONUT:(CNP0283344);HMDB:(41286);KNApSAcK:(33738);Natural Products:(UNPD152980);PubChem:(15765124 92446370 92446371);SuperNatural:(SN00158209);additional;PubChem class - bio and metabolites;Training Set;PubMed	20496474	213.0756072998047	238.777	293_doliocarpus-ecotype-pos-sirius_365	365
N/A	2	1	2	2	N/A	-102.01178151199763	0.9999999999999999	155.44397835075753	C10H14O6	[M - H2O + H]+	CBCHAXDUAJXCCP	InChI=1S/C10H14O6/c1-5(11)16-9-7(12)3-6(4-8(9)13)10(14)15-2/h3,7-9,12-13H,4H2,1-2H3	methyl (3R,4S,5R)-4-acetyloxy-3,5-dihydroxycyclohexene-1-carboxylate	CC(=O)OC1C(CC(=CC1O)C(=O)OC)O	-0.800000012	15939693;102185832	PubChem:(15939693 102185832)	2	213.0756072998047	238.777	293_doliocarpus-ecotype-pos-sirius_365	365
334	1	1	2	2	0.1143222089258954	-85.49629856807431	0.9999999999999999	107.34915151513202	C23H26O7	[M - H2O + H]+	FGPFMACOBGPDPV	InChI=1S/C23H26O7/c1-13(24)30-19-8-6-15(10-21(19)27-4)23-17-12-28-22(16(17)11-29-23)14-5-7-18(25-2)20(9-14)26-3/h5-10,16-17,22-23H,11-12H2,1-4H3	[4-[(3S,3aR,6S,6aR)-3-(3,4-dimethoxyphenyl)-1,3,3a,4,6,6a-hexahydrofuro[3,4-c]furan-6-yl]-2-methoxyphenyl] acetate	CC(=O)OC1=C(C=C(C=C1)C2C3COC(C3CO2)C4=CC(=C(C=C4)OC)OC)OC	2.70000005	21722916;21722944;102056189	PubChem:(21722916 21722944 102056189);COCONUT:(CNP0080476)	2097154	397.1646270751953	341.587	201_doliocarpus-ecotype-pos-sirius_253	253
N/A	2	1	2	2	N/A	-119.27414109656236	0.9999999999999999	107.34915151513202	C23H24O6	[M + H]+	HMJSBVCDPKODEX	InChI=1S/C23H24O6/c1-26-20-11-7-16(13-22(20)28-3)5-9-18(24)15-19(25)10-6-17-8-12-21(27-2)23(14-17)29-4/h5-14H,15H2,1-4H3	Di-O-Methylcurcumin	COC1=C(C=C(C=C1)C=CC(=O)CC(=O)C=CC2=CC(=C(C=C2)OC)OC)OC	3.9000001	9952605;53393977;53464241;53464242;53464243;53464244;53464245;53464305;53464306;53464307;53464308;53464309;53464366;53464367;53464368;53464369;53464370;53464431;53464432;53464433;53464434;53465194;53465195;53465196;53465197;123596677;123678307;123794341;123908726;123914659	COCONUT:(CNP0094934);PubChem:(9952605 53393977 53464241 53464242 53464243 53464244 53464245 53464305 53464306 53464307 53464308 53464309 53464366 53464367 53464368 53464369 53464370 53464431 53464432 53464433 53464434 53465194 53465195 53465196 53465197 123596677 123678307 123794341 123908726 123914659);SuperNatural:(SN00158570);additional;MeSH:(9952605 53393977);Training Set;PubMed	3686470	397.1646270751953	341.587	201_doliocarpus-ecotype-pos-sirius_253	253
335	1	1	1	3	N/A	-230.31880844454028	0.9452261306532664	79.905932535703	C15H19NO6	[M + Na]+	GLCYDNQLQKVSDR	InChI=1S/C15H19NO6/c1-21-11-6-9(7-12(22-2)14(11)18)8-13(17)16-5-3-4-10(16)15(19)20/h6-7,10,18H,3-5,8H2,1-2H3,(H,19,20)	null	COC1=CC(=CC(=C1O)OC)CC(=O)N2CCCC2C(=O)O	1.0	121925810;121927733;121928690	PubChem:(121925810 121927733 121928690)	2	332.1127471923828	249.51400000000004	584_doliocarpus-ecotype-pos-sirius_839	839
336	1	1	2	2	0.113729814636615	-50.37459449391059	0.9999999999999999	138.56718568863747	C36H68O2	[M + H]+	PATZFODAZHCIAZ	InChI=1S/C36H68O2/c1-3-5-7-9-11-13-15-17-19-21-23-25-27-29-31-33-35-38-36(37)34-32-30-28-26-24-22-20-18-16-14-12-10-8-6-4-2/h16-19H,3-15,20-35H2,1-2H3	null	CCCCCCCCC=CCCCCCCCCOC(=O)CCCCCCCCC=CCCCCCCC	15.5	88647625;88647629	PubChem:(88647625 88647629)	2	533.5276794433594	9.934	134_doliocarpus-ecotype-pos-sirius_170	170
N/A	2	1	2	2	N/A	-67.68598965543173	0.9999999999999999	138.56718568863747	C36H70O3	[M - H2O + H]+	FEJQLTSJULYXEA	InChI=1S/C36H70O3/c1-2-3-4-5-6-7-8-9-10-14-17-20-23-26-29-32-35-39-36(38)33-30-27-24-21-18-15-12-11-13-16-19-22-25-28-31-34-37/h9-10,37H,2-8,11-35H2,1H3	null	CCCCCCCCC=CCCCCCCCCOC(=O)CCCCCCCCCCCCCCCCCO	14.8000002	53794893;88331880	PubChem:(53794893 88331880)	2	533.5276794433594	9.934	134_doliocarpus-ecotype-pos-sirius_170	170
337	1	1	2	2	0.11363886179130095	-55.55688314702293	0.9999999999999999	42.16561080589416	C19H41NO4	[M - H2O + H]+	GXHSYBHXXSQOFM	InChI=1S/C19H41NO4/c1-2-3-4-5-6-7-8-9-10-11-16-24-18-19(23)17-20(12-14-21)13-15-22/h19,21-23H,2-18H2,1H3	null	CCCCCCCCCCCCOCC(CN(CCO)CCO)O	3.70000005	12458865	PubChem:(12458865)	2	330.3002624511719	315.584	470_doliocarpus-ecotype-pos-sirius_642	642
N/A	2	1	2	2	N/A	-78.80208813446735	0.9999999999999999	42.16561080589416	C19H39NO3	[M + H]+	GOSXSBUPCVCLOT	InChI=1S/C19H39NO3/c1-3-4-5-6-7-8-9-10-11-12-13-14-19(22)23-18-16-20(2)15-17-21/h21H,3-18H2,1-2H3	null	CCCCCCCCCCCCCC(=O)OCCN(C)CCO	5.69999981	53849456	PubChem:(53849456)	2	330.3002624511719	315.584	470_doliocarpus-ecotype-pos-sirius_642	642
338	1	1	2	2	0.11342956742483823	-34.936464514965856	0.9999999999999999	65.88093721936039	C12H20	[M + H]+	NSSKKAAVRJNYLH	InChI=1S/C12H20/c1-11-7-5-4-6-9-12(2,3)10-8-11/h11H,4,6,8-10H2,1-3H3	null	CC1CCC(CCCC#C1)(C)C	4.69999981	123498417	PubChem:(123498417)	2	165.1637420654297	358.475	277_doliocarpus-ecotype-pos-sirius_345	345
N/A	2	1	2	2	N/A	-40.61304052004146	0.9999999999999999	65.88093721936039	C12H22O	[M - H2O + H]+	BALZBGKYRNNNPF	InChI=1S/C12H22O/c1-2-3-4-5-6-7-8-9-10-11-12-13/h2,10-11,13H,1,3-9,12H2	null	C=CCCCCCCCC=CCO	4.0999999	53671882;88460344	PubChem:(53671882 88460344)	2	165.1637420654297	358.475	277_doliocarpus-ecotype-pos-sirius_345	345
339	1	1	2	2	0.11337289171222528	-4.217510660516515	0.9999999999999999	79.83985632308918	C18H36O2	[M - H2O + H]+	QIQXTHQIDYTFRH	InChI=1S/C18H36O2/c1-2-3-4-5-6-7-8-9-10-11-12-13-14-15-16-17-18(19)20/h2-17H2,1H3,(H,19,20)	Stearate	CCCCCCCCCCCCCCCCCC(=O)O	7.05383682	5281;164708;3033836;3774129;12346568;12346575;16211897;16213464;16217427;16217539;57387008;57694191;71308957;71309010;71309172;91157233;90474155;90474170;102602215;118796525;124137281;124203165;129680600;129680601;129724936;129725714;129728272;131701216;132278473;139057051	HMDB:(827);PubChem class - food;SuperNatural:(SN00301558 SN00011441);ZINC bio:(ZINC04978673);HSDB:(57-11-4);MeSH:(5281);Plantcyc:(STEARIC_ACID);PubMed;NORMAN:(NS00010335);COCONUT:(CNP0076328 CNP0083572 CNP0396081);KNApSAcK:(1238);Natural Products:(UNPD22264 UNPD154975);PubChem:(5281 164708 3033836 3774129 12346568 12346575 16211897 16213464 16217427 16217539 57387008 57694191 71308957 71309010 71…	255306622	267.26812744140625	435.466	420_doliocarpus-ecotype-pos-sirius_546	546
N/A	2	1	2	2	N/A	-7.236565690009081	0.9999999999999999	79.83985632308918	C18H34O	[M + H]+	JXNPEDYJTDQORS	InChI=1S/C18H34O/c1-2-3-4-5-6-7-8-9-10-11-12-13-14-15-16-17-18-19/h6-7,9-10,19H,2-5,8,11-18H2,1H3	Linoleyl alcohol	CCCCCC=CCC=CCCCCCCCCO	6.61555958	68168;5365682;5462912;12125636;87497740;92449674	NORMAN:(NS00042886);COCONUT:(CNP0360054);Natural Products:(UNPD149649);PubChem:(68168 5365682 5462912 12125636 87497740 92449674);YMDB Mine;CHEBI:(73534);ZINC bio:(ZINC04556692 ZINC05510446 ZINC13508551 ZINC13508553);additional;MeSH:(5365682 5462912);Training Set;PubMed	34362679398	267.26812744140625	435.466	420_doliocarpus-ecotype-pos-sirius_546	546
340	1	1	2	2	0.11318142416369457	-79.83435161244317	0.9999999999999999	125.2887670800694	C11H14O6	[M + H]+	NFRXJXZFBLDZNB	InChI=1S/C11H14O6/c1-15-8-5-7(11(14)17-4-3-12)6-9(16-2)10(8)13/h5-6,12-13H,3-4H2,1-2H3	null	COC1=CC(=CC(=C1O)OC)C(=O)OCCO	0.770770907	101273745	PubChem:(101273745)	2	243.08637237548828	247.97599999999997	522_doliocarpus-ecotype-pos-sirius_731	731
N/A	2	1	2	2	N/A	-208.58859736521796	0.9999999999999999	125.2887670800694	C11H16O7	[M - H2O + H]+	FMVJPYQUKMDOMH	InChI=1S/C11H16O7/c12-4-8(15)10(17)11(18)9(16)6-2-1-5(13)3-7(6)14/h1-3,8-18H,4H2	null	C1=CC(=C(C=C1O)O)C(C(C(C(CO)O)O)O)O	-1.60000002	10753807;101026840	PubChem:(10753807 101026840)	2	243.08637237548828	247.97599999999997	522_doliocarpus-ecotype-pos-sirius_731	731
341	1	1	2	5	N/A	-187.78196213695486	0.28844221105527634	68.74579069094578	C17H28N6O2	[M + H]+	QTERNQHPKVOKGK	InChI=1S/C17H28N6O2/c1-2-23-11-7-14(20-23)12-18-16(24)19-15-6-5-10-22(13-15)17(25)21-8-3-4-9-21/h7,11,15H,2-6,8-10,12-13H2,1H3,(H2,18,19,24)	null	CCN1C=CC(=N1)CNC(=O)NC2CCCN(C2)C(=O)N3CCCC3	0.100000001	128731631	PubChem:(128731631)	2	349.23455810546875	409.128	39_doliocarpus-ecotype-pos-sirius_51	51
N/A	2	1	2	5	N/A	-251.37404245668137	0.28844221105527634	68.74579069094578	C17H30N6O3	[M - H2O + H]+	AYSYMCLYLNQJHA	InChI=1S/C17H30N6O3/c24-15-20-11-7-3-1-5-9-18-13-23(22-17-26)14-19-10-6-2-4-8-12-21-16-25/h18-19H,1-14H2	null	C(CCCN=C=O)CCNCN(CNCCCCCCN=C=O)N=C=O	5.4000001	58114450	PubChem:(58114450)	2	349.23455810546875	409.128	39_doliocarpus-ecotype-pos-sirius_51	51
342	1	1	2	2	0.11274434508457773	-147.62273393227025	0.9999999999999999	72.56005050506448	C37H68	[M + H]+	IZXPYWQSUIFQOD	InChI=1S/C37H68/c1-32-21-13-9-10-17-27-36(30-29-32)34-23-18-11-14-22-33(2)31-37(28-20-12-19-24-34)35-25-15-7-5-3-4-6-8-16-26-35/h28,32-36H,3-27,29-31H2,1-2H3	null	CC1CCCCCCC(CC1)C2CCCCCC(CC(=CCCCC2)C3CCCCCCCCCC3)C	16.7000008	123600245	PubChem:(123600245)	2	513.5381774902344	9.934	437_doliocarpus-ecotype-pos-sirius_578	578
N/A	2	1	2	2	N/A	-228.31062100475725	0.9999999999999999	72.56005050506448	C37H70O	[M - H2O + H]+	UDOSXIWMEZFGIV	InChI=1S/C37H70O/c1-3-4-5-6-7-8-9-10-11-12-13-14-15-16-17-18-19-20-21-22-23-24-25-26-27-28-29-30-31-32-33-34-35-36-37(2)38/h16-17,23-24,30-31,37-38H,3-15,18-22,25-29,32-36H2,1-2H3	null	CCCCCCCCCCCCCCC=CCCCCCC=CCCCCCC=CCCCCCC(C)O	15.8000002	132279819	PubChem:(132279819)	2	513.5381774902344	9.934	437_doliocarpus-ecotype-pos-sirius_578	578
343	1	3	1	1	0.11268423584551145	-120.43972812997688	0.6658291457286433	-1.9977472116926753	C6H12NOP	[M - H2O + H]+	KEFRTBVJWKUQNW	InChI=1S/C6H12NOP/c1-3-5-9(7,8)6-4-2/h3-4H,1-2,5-6H2,(H2,7,8)	null	C=CCP(=O)(CC=C)N	-0.100000001	88796923	PubChem:(88796923)	2	128.0620346069336	586.783	374_doliocarpus-ecotype-pos-sirius_481	481
344	1	1	2	2	0.11263626872084011	-22.323082074762436	0.9999999999999999	123.00448449335174	C30H52O	[M - H2O + H]+	MVDZEJXAUJRFGW	InChI=1S/C30H52O/c1-19(2)24(20(3)4)10-8-21(5)26-12-13-27-25-11-9-22-18-23(31)14-16-29(22,6)28(25)15-17-30(26,27)7/h9,19-21,23-28,31H,8,10-18H2,1-7H3	24-Isopropyl-cholesterol	CC(C)C(CCC(C)C1CCC2C1(CCC3C2CC=C4C3(CCC(C4)O)C)C)C(C)C	9.60000038	14079080;23424994;54093011	COCONUT:(CNP0273576);KNApSAcK:(36474);Natural Products:(UNPD47635 UNPD145426 UNPD148199 UNPD161013);PubChem:(14079080 23424994 54093011);SuperNatural:(SN00377180 SN00358396 SN00398042 SN00321197);PubMed	3178578	411.3979187011719	19.471	496_doliocarpus-ecotype-pos-sirius_690	690
N/A	2	1	2	2	N/A	-37.77105673184019	0.9999999999999999	123.00448449335174	C30H50	[M + H]+	VRDLZINLAAZCHM	InChI=1S/C30H50/c1-25(2)15-11-19-27(5)17-9-10-18-28(6)21-13-23-30(8)24-14-22-29(7)20-12-16-26(3)4/h15-18,22-23H,9-14,19-21,24H2,1-8H3	(6E,10E,14E,18E)-2,6,10,14,19,23-hexamethyltetracosa-2,6,10,14,18,22-hexaene	CC(=CCCC(=CCCC=C(C)CCC=C(C)CCC=C(C)CCC=C(C)C)C)C	11.6000004	11292795	COCONUT:(CNP0177579);Natural Products:(UNPD160988);PubChem:(11292795);SuperNatural:(SN00388911)	3178498	411.3979187011719	19.471	496_doliocarpus-ecotype-pos-sirius_690	690
345	1	1	2	2	0.11236912487316948	-159.2545853315202	0.9914572864321609	31.071848737740478	C15H21NO7	[M - H2O + H]+	ZTDKVQIYPZMDQC	InChI=1S/C15H21NO7/c17-6-10-13(19)14(20)12(15(21)23-10)16-11(18)8-22-7-9-4-2-1-3-5-9/h1-5,10,12-15,17,19-21H,6-8H2,(H,16,18)	2-phenylmethoxy-N-[(3R,5R)-2,4,5-trihydroxy-6-(hydroxymethyl)oxan-3-yl]acetamide	C1=CC=C(C=C1)COCC(=O)NC2C(C(C(OC2O)CO)O)O	-1.20000005	14160780;59170619;58718672;58769232;68226257;91095631;91359493;91383597;135070649	PubChem:(14160780 59170619 58718672 58769232 68226257 91095631 91359493 91383597 135070649)	2	310.1281433105469	162.247	349_doliocarpus-ecotype-pos-sirius_450	450
N/A	2	1	2	2	N/A	-166.68921155766742	0.9914572864321609	31.071848737740478	C15H19NO6	[M + H]+	AQXZLBQJIRTHFA	InChI=1S/C15H19NO6/c1-8-3-2-4-9(5-8)10(6-16)21-15-14(20)13(19)12(18)11(7-17)22-15/h2-5,10-15,17-20H,7H2,1H3	null	CC1=CC(=CC=C1)C(C#N)OC2C(C(C(C(O2)CO)O)O)O	-0.176371008		KEGG Mine	8589934592	310.1281433105469	162.247	349_doliocarpus-ecotype-pos-sirius_450	450
346	1	1	2	2	0.11201478176497248	-11.96324831097763	0.9999999999999999	97.03074423408148	C15H30O2	[M + H]+	WQEPLUUGTLDZJY	InChI=1S/C15H30O2/c1-2-3-4-5-6-7-8-9-10-11-12-13-14-15(16)17/h2-14H2,1H3,(H,16,17)	bmse000558	CCCCCCCCCCCCCCC(=O)O	5.70619869	13849;22169126;44256490;45934158;90474391;102602085;129724974;132427085	HMDB:(826);PubChem class - food;SuperNatural:(SN00268956 SN00027411);ZINC bio:(ZINC30731069);additional;MeSH:(13849);PubMed;NORMAN:(NS00015703);COCONUT:(CNP0219956 CNP0296248);KNApSAcK:(7423);Natural Products:(UNPD166620);PubChem:(13849 22169126 44256490 45934158 90474391 102602085 129724974 132427085);YMDB Mine;CHEBI:(78795 42504);PubChem class - bio and metabolites;KEGG:(C16537);PubChem class -…	34615372158	243.23191833496094	581.533	282_doliocarpus-ecotype-pos-sirius_352	352
N/A	2	1	2	2	N/A	-35.95943370754905	0.9999999999999999	97.03074423408148	C15H32O3	[M - H2O + H]+	OIUCAGZXKKZJLL	InChI=1S/C15H32O3/c16-13-10-8-6-4-2-1-3-5-7-9-11-15(18)12-14-17/h15-18H,1-14H2	null	C(CCCCCCO)CCCCCC(CCO)O	3.79999995	90439740	PubChem:(90439740)	2	243.23191833496094	581.533	282_doliocarpus-ecotype-pos-sirius_352	352
347	1	1	2	2	0.11178654112439917	-49.21521131713045	0.9999999999999999	82.98388636681365	C7H8O4	[M + H]+	LQJXQKKJSKMSHO	InChI=1S/C7H8O4/c1-10-5-2-6(4-8)11-7(9)3-5/h2-3,8H,4H2,1H3	null	COC1=CC(=O)OC(=C1)CO	-0.400000006	10034839	COCONUT:(CNP0378907);KNApSAcK:(33268);Natural Products:(UNPD16494);PubChem:(10034839);SuperNatural:(SN00155593);ZINC bio:(ZINC14455311);MeSH:(10034839);Training Set;PubMed	3203158	157.0495147705078	211.918	285_doliocarpus-ecotype-pos-sirius_356	356
N/A	2	1	2	2	N/A	-96.99186616876447	0.9999999999999999	82.98388636681365	C7H10O5	[M - H2O + H]+	JXOHGGNKMLTUBP	InChI=1S/C7H10O5/c8-4-1-3(7(11)12)2-5(9)6(4)10/h1,4-6,8-10H,2H2,(H,11,12)	shikimate	C1C(C(C(C=C1C(=O)O)O)O)O	-1.70000005	1094;8742;7057976;7076074;7076075;12315498;12315501;9989730;10986763;10103663;11789701;11332752;16758061;21626190;21872888;24202011;25239957;40467898;40467899;40467900;40970370;42626655;49867941;59081897;59869331;59869332;59869334;69027491;101162055;101750548;101751431	HMDB:(3070 130150);SuperNatural:(SN00155193 SN00344487 SN00005662 SN00300550 SN00270393 SN00352236 SN00293105 SN00155194 SN00005747 SN00005746 SN00157452 SN00005745);ZINC bio:(ZINC03860720 ZINC03870233 ZINC03870234 ZINC03870235 ZINC05273809 ZINC08681449 ZINC09214237);additional;HSDB:(138-59-0);MeSH:(8742);Plantcyc:(SHIKIMATE);PubMed;NORMAN:(NS00004182);COCONUT:(CNP0083464 CNP0162867);KNApSAcK:(12…	88075134	157.0495147705078	211.918	285_doliocarpus-ecotype-pos-sirius_356	356
348	1	1	2	6	0.11160838931787147	-21.811043558126862	0.6326633165829146	17.51990520845515	C6H7N5O	[M + H]+	RFLVMTUMFYRZCB	InChI=1S/C6H7N5O/c1-11-5(12)3-4(9-2-8-3)10-6(11)7/h2H,1H3,(H2,7,10)(H,8,9)	1-Methylguanine	CN1C(=O)C2=C(N=CN2)N=C1N	-0.899999976	70315	HMDB:(3282);ZINC bio:(ZINC12496101);additional;MeSH:(70315);PubMed;NORMAN:(NS00002421);COCONUT:(CNP0249928);Natural Products:(UNPD166171);PubChem:(70315);YMDB Mine;CHEBI:(21803);PubChem class - bio and metabolites;Biocyc:(CPD0-1932);KEGG Mine	42969376878	166.07240295410156	213.47	631_doliocarpus-ecotype-pos-sirius_939	939
N/A	2	1	2	6	N/A	-75.98237786562709	0.6326633165829146	17.51990520845515	C6H9N5O2	[M - H2O + H]+	JOVHJJXHYGTCOF	InChI=1S/C6H9N5O2/c1-11-4(7)3(9-2-12)5(13)10-6(11)8/h2H,7H2,1H3,(H,9,12)(H2,8,10,13)	null	CN1C(=C(C(=O)N=C1N)NC=O)N	-2.20000005	131295614	PubChem:(131295614)	2	166.07240295410156	213.47	631_doliocarpus-ecotype-pos-sirius_939	939
349	1	1	2	4	0.11149636561155493	-41.47184201323301	0.914070351758794	8.472432298573912	C9H8O	[M - H2O + H]+	KJPRLNWUNMBNBZ	InChI=1S/C9H8O/c10-8-4-7-9-5-2-1-3-6-9/h1-8H	Abion CA	C1=CC=C(C=C1)C=CC=O	2.07160974	307;637511;6428995;12198214;88868197;131859294	HMDB:(3441 32072);PubChem class - food;SuperNatural:(SN00158520 SN00156216);ZINC bio:(ZINC01532777 ZINC13523661);additional;HSDB:(104-55-2);MeSH:(637511);Plantcyc:(CINNAMALDEHYDE);PubMed;NORMAN:(NS00003408);COCONUT:(CNP0279382);KNApSAcK:(35187);Natural Products:(UNPD226313 UNPD2440 UNPD152606);PubChem:(307 637511 6428995 12198214 88868197 131859294);CHEBI:(89729 142921 16731);PubChem class - bio …	255847294	115.05419158935547	586.069	358_doliocarpus-ecotype-pos-sirius_462	462
N/A	2	1	2	4	N/A	-53.041378901449875	0.914070351758794	8.472432298573912	C9H6	[M + H]+	CDTRJYSYYSRJIL	InChI=1S/C9H6/c1-2-5-9-7-3-6-8(9)4-1/h1-2,4-7H	null	C1=CC=C2C=C=CC2=C1	2.0	54573727	PubChem:(54573727)	2	115.05419158935547	586.069	358_doliocarpus-ecotype-pos-sirius_462	462
350	1	1	2	2	0.1114649288140746	-45.08756976752679	0.9999999999999999	83.99799670831688	C9H14O	[M - H2O + H]+	JBNFORSKOSTWSB	InChI=1S/C9H14O/c1-7(2)5-8(3)6-9(4)10/h6H,1,5H2,2-4H3	null	CC(=C)CC(=CC(=O)C)C	2.70000005	45085528;71435072;90469926	PubChem:(45085528 71435072 90469926)	2	121.10116577148438	267.877	178_doliocarpus-ecotype-pos-sirius_226	226
N/A	2	1	2	2	N/A	-52.01840939150427	0.9999999999999999	83.99799670831688	C9H12	[M + H]+	GBECAAZEPXLWLB	InChI=1S/C9H12/c1-3-9-6-4-5-8(2)7-9/h3,5,7H,1,4,6H2,2H3	null	CC1=CCCC(=C1)C=C	2.4000001	22011219	PubChem:(22011219)	2	121.10116577148438	267.877	178_doliocarpus-ecotype-pos-sirius_226	226
351	1	1	2	3	0.11144102417690332	-57.69678795965057	0.38090452261306534	53.19148139653417	C20H26O7	[M - H2O + H]+	DBIKJXXBCAHHMC	InChI=1S/C20H26O7/c1-25-17-11-14(6-7-15(17)23)20(24)19(12-22)27-16-8-5-13(4-3-9-21)10-18(16)26-2/h5-8,10-11,19-24H,3-4,9,12H2,1-2H3	1-(4-hydroxy-3-methoxyphenyl)-2-[4-(3-hydroxypropyl)-2-methoxyphenoxy]propane-1,3-diol	COC1=C(C=CC(=C1)CCCO)OC(CO)C(C2=CC(=C(C=C2)O)OC)O	1.60000002	5318277;10691049;10738419;13893597;13893598;46898347	COCONUT:(CNP0176674);Natural Products:(UNPD81075 UNPD208326 UNPD29404 UNPD120088);PubChem:(5318277 10691049 10738419 13893597 13893598 46898347);SuperNatural:(SN00381109 SN00160312 SN00335224 SN00160311);CHEBI:(69672 69671);MeSH:(5318277);PubMed	3178598	361.1641387939453	280.168	647_doliocarpus-ecotype-pos-sirius_974	974
N/A	2	1	2	3	N/A	-78.26441121464408	0.38090452261306534	53.19148139653417	C20H24O6	[M + H]+	MHXCIKYXNYCMHY	InChI=1S/C20H24O6/c1-24-18-8-12(3-5-16(18)22)7-14-11-26-20(15(14)10-21)13-4-6-17(23)19(9-13)25-2/h3-6,8-9,14-15,20-23H,7,10-11H2,1-2H3	Lariciresinol	COC1=C(C=CC(=C1)CC2COC(C2CO)C3=CC(=C(C=C3)O)OC)O	2.4000001	134203;332427;15560084;15560085;10406218;23815394;25203538;56849968;56850102;56850103	SuperNatural:(SN00143295 SN00297835 SN00376063 SN00001863);ZINC bio:(ZINC00900145 ZINC04098820);MeSH:(332427 23815394);Plantcyc:(CPD-8907 CPD-8908);PubMed;COCONUT:(CNP0193057);KNApSAcK:(602);Natural Products:(UNPD171424 UNPD37191 UNPD29649 UNPD43010);PubChem:(134203 332427 15560084 15560085 10406218 23815394 25203538 56849968 56850102 56850103);CHEBI:(67246 67244);PubChem class - bio and metaboli…	87206262	361.1641387939453	280.168	647_doliocarpus-ecotype-pos-sirius_974	974
352	1	1	2	4	0.11144041650557354	-37.69327209973468	0.9748743718592966	99.1075717415109	C30H56O10	[M - H2O + H]+	VBSKOFWXLYWFBY	InChI=1S/C30H56O10/c1-3-5-7-9-10-11-12-13-15-17-19-26(33)39-23(21-37-25(32)18-16-14-8-6-4-2)22-38-30-29(36)28(35)27(34)24(20-31)40-30/h23-24,27-31,34-36H,3-22H2,1-2H3	null	CCCCCCCCCCCCC(=O)OC(COC1C(C(C(C(O1)CO)O)O)O)COC(=O)CCCCCCC	6.5	138277616	PubChem:(138277616)	2	559.3840942382812	393.753	203_doliocarpus-ecotype-pos-sirius_255	255
N/A	2	1	2	4	N/A	-91.14918645129916	0.9748743718592966	99.1075717415109	C30H54O9	[M + H]+	SCYQHDNFKVITMV	InChI=1S/C30H54O9/c1-5-6-7-8-9-10-11-12-13-14-15-16-17-18-19-20-30(34)38-22-28(21-35-25(2)31)37-24-29(39-27(4)33)23-36-26(3)32/h28-29H,5-24H2,1-4H3	null	CCCCCCCCCCCCCCCCCC(=O)OCC(COC(=O)C)OCC(COC(=O)C)OC(=O)C	8.19999981	17915203	PubChem:(17915203)	2	559.3840942382812	393.753	203_doliocarpus-ecotype-pos-sirius_255	255
353	1	1	2	2	0.11090427819059509	-66.82053841727978	0.9999999999999999	114.31667183287973	C37H72O3	[M - H2O + H]+	DGQITXFBDQYAEW	InChI=1S/C37H72O3/c1-4-6-8-10-11-12-13-14-15-16-17-18-23-26-30-34-37(39)40-36(32-28-9-7-5-2)33-29-25-22-20-19-21-24-27-31-35(3)38/h36H,4-34H2,1-3H3	null	CCCCCCCCCCCCCCCCCC(=O)OC(CCCCCC)CCCCCCCCCCC(=O)C	15.3999996	118670715	PubChem:(118670715)	2	547.5443115234375	533.123	513_doliocarpus-ecotype-pos-sirius_715	715
N/A	2	1	2	2	N/A	-163.8383124548872	0.9999999999999999	114.31667183287973	C37H70O2	[M + H]+	CAXBEMZMYXOMTR	InChI=1S/C37H70O2/c1-2-3-4-5-6-7-8-9-10-11-12-13-14-15-16-17-18-19-20-21-22-23-24-25-26-27-28-29-30-31-32-33-34-35-36-37(38)39/h8-9,14-15H,2-7,10-13,16-36H2,1H3,(H,38,39)	null	CCCCCCCC=CCCCCC=CCCCCCCCCCCCCCCCCCCCCCC(=O)O	14.7948132	76331916;87652352	PubChem:(76331916 87652352);PubMed	66	547.5443115234375	533.123	513_doliocarpus-ecotype-pos-sirius_715	715
354	1	1	2	2	0.11070596998794252	-95.24925341945423	0.992964824120603	35.446936811489905	C14H21NO8	[M + H]+	MDLTWTOQCHCLSZ	InChI=1S/C14H21NO8/c1-6-10(18)8(3-16)7(2-15-6)5-22-14-13(21)12(20)11(19)9(4-17)23-14/h2,9,11-14,16-21H,3-5H2,1H3	5''-O-beta-D-Glucosylpyridoxine	CC1=NC=C(C(=C1O)CO)COC2C(C(C(C(O2)CO)O)O)O	-1.89999998	440188;3321053;10215250;54066642;53230091;68612371;94001692;91348906;101004462;102033119	COCONUT:(CNP0269955);Natural Products:(UNPD142933);PubChem:(440188 3321053 10215250 54066642 53230091 68612371 94001692 91348906 101004462 102033119);CHEBI:(17382);PubChem class - bio and metabolites;MeSH:(440188);KEGG:(C03996);PubMed;Biocyc:(CPD-455)	18909542	332.134033203125	93.614	241_doliocarpus-ecotype-pos-sirius_300	300
N/A	2	1	2	2	N/A	-134.96079024202533	0.992964824120603	35.446936811489905	C14H23NO9	[M - H2O + H]+	BWOMKFNRLLGJEU	InChI=1S/C14H23NO9/c1-3-4-23-14(13(21)22)5-8(18)10(15-7(2)17)12(24-14)11(20)9(19)6-16/h3,8-12,16,18-20H,1,4-6H2,2H3,(H,15,17)(H,21,22)	(2R,4S,5R,6R)-5-acetamido-4-hydroxy-2-prop-2-enoxy-6-[(1R,2R)-1,2,3-trihydroxypropyl]oxane-2-carboxylic acid	CC(=O)NC1C(CC(OC1C(C(CO)O)O)(C(=O)O)OCC=C)O	-2.29999995	14072189;14072190	PubChem:(14072189 14072190)	2	332.134033203125	93.614	241_doliocarpus-ecotype-pos-sirius_300	300
355	1	1	2	2	0.11069043084262124	-65.49616214804279	0.9994974874371858	32.14303208194434	C6H8N4	[M + H]+	RSDULSPYKITOMP	InChI=1S/C6H8N4/c1-10-5(2-3-7)4-9-6(10)8/h4H,2H2,1H3,(H2,8,9)	null	CN1C(=CN=C1N)CC#N	-0.600000024	131440546	PubChem:(131440546)	2	137.08212280273438	427.658	337_doliocarpus-ecotype-pos-sirius_431	431
N/A	2	1	2	2	N/A	-105.874221876791	0.9994974874371858	32.14303208194434	C6H10N4O	[M - H2O + H]+	CWPXINXWMYATBC	InChI=1S/C6H10N4O/c1-8-5(11)4-3-10(2)6(7)9-4/h3H,1-2H3,(H2,7,9)(H,8,11)	null	CNC(=O)C1=CN(C(=N1)N)C	-0.699999988	102235391	PubChem:(102235391)	2	137.08212280273438	427.658	337_doliocarpus-ecotype-pos-sirius_431	431
356	1	1	2	2	0.11033544592892872	-25.627582880812508	0.993467336683417	92.9751950468763	C22H45NO2	[M - H2O + H]+	AUJVQJHODMISJP	InChI=1S/C22H45NO2/c1-2-3-4-5-6-7-8-9-10-11-12-13-14-15-16-17-18-19-22(25)23-20-21-24/h24H,2-21H2,1H3,(H,23,25)	Eicosanoyl-EA	CCCCCCCCCCCCCCCCCCCC(=O)NCCO	8.30000019	3787294	NORMAN:(NS00015207);PubChem:(3787294);CHEBI:(85253);additional;PubChem class - bio and metabolites;Training Set;PubMed	17580130	338.34132385253906	585.339	100_doliocarpus-ecotype-pos-sirius_127	127
N/A	2	1	2	2	N/A	-26.868435465005906	0.993467336683417	92.9751950468763	C22H43NO	[M + H]+	UAUDZVJPLUQNMU	InChI=1S/C22H43NO/c1-2-3-4-5-6-7-8-9-10-11-12-13-14-15-16-17-18-19-20-21-22(23)24/h9-10H,2-8,11-21H2,1H3,(H2,23,24)	Erucylamide	CCCCCCCCC=CCCCCCCCCCCCC(=O)N	8.80000019	8214;5365369;5365371	PubChem class - food;Maconda:(CON00035);additional;HSDB:(112-84-5);MeSH:(8214 5365371);PubMed;NORMAN:(NS00010726);COCONUT:(CNP0107414);Natural Products:(UNPD40452);PubChem:(8214 5365369 5365371);CHEBI:(142245);PubChem class - bio and metabolites;PubChem class - safety and toxic;Training Set;KEGG Mine	8810972774	338.34132385253906	585.339	100_doliocarpus-ecotype-pos-sirius_127	127
357	1	1	2	2	0.11007758217304632	-60.56492440958303	0.9999999999999999	129.61564548448683	C34H64O2	[M + H]+	AJQOBPHRBMLQRX	InChI=1S/C34H64O2/c1-3-5-7-9-11-13-15-17-18-19-21-23-25-27-29-31-33-36-34(35)32-30-28-26-24-22-20-16-14-12-10-8-6-4-2/h14,16-18H,3-13,15,19-33H2,1-2H3	Oleyl palmitoleate	CCCCCCCCC=CCCCCCCCCOC(=O)CCCCCCCC=CCCCCCC	14.3999996	543852;5364677;19010216;21159881;88463536	PubChem:(543852 5364677 19010216 21159881 88463536)	2	505.4974670410156	572.189	493_doliocarpus-ecotype-pos-sirius_686	686
N/A	2	1	2	2	N/A	-124.64185507846545	0.9999999999999999	129.61564548448683	C34H66O3	[M - H2O + H]+	HZNDETIQFDUUCE	InChI=1S/C34H66O3/c1-4-7-9-11-12-13-14-18-21-25-30-33(27-6-3)37-34(36)31-26-22-19-16-15-17-20-24-29-32(35)28-23-10-8-5-2/h20,24,32-33,35H,4-19,21-23,25-31H2,1-3H3	null	CCCCCCCCCCCCC(CCC)OC(=O)CCCCCCCC=CCC(CCCCCC)O	13.5	91107487	PubChem:(91107487)	2	505.4974670410156	572.189	493_doliocarpus-ecotype-pos-sirius_686	686
358	1	1	2	2	0.10890199792974105	-42.063283284115684	0.9999999999999999	68.26014292328934	C20H38O5	[M - H2O + H]+	FVVXZGOXAQQJBD	InChI=1S/C20H38O5/c1-2-3-4-8-11-14-18(17-19(22)23)25-20(24)15-12-9-6-5-7-10-13-16-21/h18,21H,2-17H2,1H3,(H,22,23)	null	CCCCCCCC(CC(=O)O)OC(=O)CCCCCCCCCO	5.5999999	121414943	PubChem:(121414943)	2	341.26605224609375	392.231	67_doliocarpus-ecotype-pos-sirius_87	87
N/A	2	1	2	2	N/A	-65.05305098894412	0.9999999999999999	68.26014292328934	C20H36O4	[M + H]+	HXOYKQUKFGMZCM	InChI=1S/C20H36O4/c1-3-4-5-6-7-8-9-10-11-12-13-14-15-19(22)16-20(23)17-24-18(2)21/h1,19-20,22-23H,4-17H2,2H3	null	CC(=O)OCC(CC(CCCCCCCCCCCCC#C)O)O	5.4000001	134437811	PubChem:(134437811)	2	341.26605224609375	392.231	67_doliocarpus-ecotype-pos-sirius_87	87
359	1	1	2	2	0.10827509513660573	-6.227247739390932	0.9999999999999999	69.07587534448447	C18H36O3	[M - H2O + H]+	POMQYTSPMKEQNB	InChI=1S/C18H36O3/c1-2-3-4-5-6-7-8-9-10-11-12-13-14-15-17(19)16-18(20)21/h17,19H,2-16H2,1H3,(H,20,21)	beta-hydroxystearate	CCCCCCCCCCCCCCCC(CC(=O)O)O	6.9000001	5282907;5312838;22183158;54199934;129725658	HMDB:(10737);SuperNatural:(SN00335312);additional;MeSH:(5282907);PubMed;COCONUT:(CNP0305153);Natural Products:(UNPD188228);PubChem:(5282907 5312838 22183158 54199934 129725658);YMDB Mine;CHEBI:(76614 50578 50579);PubChem class - bio and metabolites;EcoCyc Mine;Training Set;KEGG Mine	60150038638	283.2625427246094	2.123	269_doliocarpus-ecotype-pos-sirius_335	335
N/A	2	1	2	2	N/A	-7.38645009465688	0.9999999999999999	69.07587534448447	C18H34O2	[M + H]+	ZQPPMHVWECSIRJ	InChI=1S/C18H34O2/c1-2-3-4-5-6-7-8-9-10-11-12-13-14-15-16-17-18(19)20/h9-10H,2-8,11-17H2,1H3,(H,19,20)	Mangrove	CCCCCCCCC=CCCCCCCCC(=O)O	6.65680408	965;91436;637517;165107;445639;5460221;5461071;6441289;6506378;10755888;13011405;13011406;13011408;16104436;16213466;21627504;21627506;42607286;46195908;57332501;56845126;71772109;72735674;71308981;71309043;71309093;71309284;71309454;71309501;71309720;71309921;71309936;117064278;117064313;117064632;117064648;117064674;118366624;124203164;123937134;129828958;129847391;131706219;132936033;131866466…	HMDB:(207 573 62703);PubChem class - food;SuperNatural:(SN00157864 SN00157915 SN00355435 SN00254457);Maconda:(CON00054);ZINC bio:(ZINC06845860 ZINC08217338);additional;HSDB:(112-80-1);MeSH:(965 445639 637517 5460221 5461071);Plantcyc:(HYDROXYL-GROUP OLEATE-CPD);PubMed;NORMAN:(NS00010823);COCONUT:(CNP0083490 CNP0142072);KNApSAcK:(1232);Natural Products:(UNPD211839 UNPD189597 UNPD196283 UNPD48939);…	255848318	283.2625427246094	2.123	269_doliocarpus-ecotype-pos-sirius_335	335
360	1	1	2	2	0.1079497693679391	-48.25694427063946	0.9999999999999999	133.083519043121	C33H64O2	[M + H]+	CGTCNPNFGXLHPZ	InChI=1S/C33H64O2/c1-3-5-7-9-11-13-14-15-16-17-18-19-20-21-22-23-25-27-29-31-33(34)35-32-30-28-26-24-12-10-8-6-4-2/h15-16H,3-14,17-32H2,1-2H3	null	CCCCCCCCCCCOC(=O)CCCCCCCCCCCC=CCCCCCCCC	14.8000002	53720194	PubChem:(53720194)	2	493.4979553222656	444.999	441_doliocarpus-ecotype-pos-sirius_584	584
N/A	2	1	2	2	N/A	-53.93186649402484	0.9999999999999999	133.083519043121	C33H66O3	[M - H2O + H]+	QGCLTZPRWFBWML	InChI=1S/C33H66O3/c1-3-5-7-9-10-11-12-13-14-15-16-17-18-19-20-21-22-24-26-30-33(35)36-31-27-29-32(34)28-25-23-8-6-4-2/h32,34H,3-31H2,1-2H3	null	CCCCCCCCCCCCCCCCCCCCCC(=O)OCCCC(CCCCCCC)O	12.7962465		COCONUT:(CNP0222729);Natural Products:(UNPD150494);SuperNatural:(SN00266270)	3178496	493.4979553222656	444.999	441_doliocarpus-ecotype-pos-sirius_584	584
361	1	1	2	2	0.10773171008836893	-58.04403237495982	0.9999999999999999	116.1917492454364	C32H62O2	[M + H]+	ZCNLBPFYKVLOAJ	InChI=1S/C32H62O2/c1-2-3-4-5-6-7-8-9-10-11-12-13-14-15-16-17-18-19-20-21-22-23-24-25-26-27-28-29-30-31-32(33)34/h9-10H,2-8,11-31H2,1H3,(H,33,34)	23Z-dotriacontenoic acid	CCCCCCCCC=CCCCCCCCCCCCCCCCCCCCCCC(=O)O	12.9457817	5282778	PubChem:(5282778)	2	479.48199462890625	565.955	455_doliocarpus-ecotype-pos-sirius_608	608
N/A	2	1	2	2	N/A	-128.84513988784093	0.9999999999999999	116.1917492454364	C32H64O3	[M - H2O + H]+	YSTRGJFEZBCUIM	InChI=1S/C32H64O3/c1-3-5-7-9-10-11-12-13-14-15-18-21-25-29-32(34)35-30-26-22-19-16-17-20-24-28-31(33)27-23-8-6-4-2/h31,33H,3-30H2,1-2H3	null	CCCCCCCCCCCCCCCC(=O)OCCCCCCCCCC(CCCCCC)O	12.3470335		KEGG Mine	8589934592	479.48199462890625	565.955	455_doliocarpus-ecotype-pos-sirius_608	608
362	1	1	2	2	0.10727903898841254	-79.81646157414735	0.9999999999999999	63.1494576112481	C8H12O2	[M - H2O + H]+	GVHLKBIUVLUBAQ	InChI=1S/C8H12O2/c1-3-4-8(2)6(9)5-7(8)10/h3-5H2,1-2H3	null	CCCC1(C(=O)CC1=O)C	1.70000005	91117876	PubChem:(91117876)	2	123.08038330078125	416.781	345_doliocarpus-ecotype-pos-sirius_442	442
N/A	2	1	2	2	N/A	-103.21398534592754	0.9999999999999999	63.1494576112481	C8H10O	[M + H]+	PVSPTVQNQJFQMP	InChI=1S/C8H10O/c1-3-5-7-9-8-6-4-2/h3-4H2,1-2H3	null	CCC#COC#CCC	3.0	54210684	PubChem:(54210684)	2	123.08038330078125	416.781	345_doliocarpus-ecotype-pos-sirius_442	442
363	1	1	2	2	0.10721710338197439	-26.51383541628688	0.9999999999999999	84.94590500279634	C14H28O3	[M - H2O + H]+	JOSXCARTDOQGLV	InChI=1S/C14H28O3/c15-13-11-9-7-5-3-1-2-4-6-8-10-12-14(16)17/h15H,1-13H2,(H,16,17)	14-hydroxytetradecanoate	C(CCCCCCC(=O)O)CCCCCCO	4.31555414	3084276;72715824	COCONUT:(CNP0138691);Natural Products:(UNPD147731);PubChem:(3084276 72715824);SuperNatural:(SN00263468);YMDB Mine;CHEBI:(77168 77033);PubChem class - bio and metabolites;EcoCyc Mine;Training Set;PubMed;KEGG Mine	60149514338	227.2005615234375	373.842	75_doliocarpus-ecotype-pos-sirius_96	96
N/A	2	1	2	2	N/A	-74.57582614555278	0.9999999999999999	84.94590500279634	C14H26O2	[M + H]+	BELWALNCQWZVTF	InChI=1S/C14H26O2/c15-14-10-3-1-2-6-12(14)7-4-8-13-9-5-11-16-13/h12-15H,1-11H2	null	C1CCC(C(CC1)O)CCCC2CCCO2	3.29999995	65166100	PubChem:(65166100)	2	227.2005615234375	373.842	75_doliocarpus-ecotype-pos-sirius_96	96
364	1	1	2	5	N/A	-103.51186434590203	0.7090452261306532	106.2205211296109	C22H34O6	[M + H]+	PCBAVLDOHNSHSL	InChI=1S/C22H34O6/c1-14(23)28-13-22(27)12-20-9-5-15-18(2,7-4-8-19(15,3)17(24)25)16(20)6-10-21(22,26)11-20/h15-16,26-27H,4-13H2,1-3H3,(H,24,25)	null	CC(=O)OCC1(CC23CCC4C(C2CCC1(C3)O)(CCCC4(C)C(=O)O)C)O	2.70000005	123956378	PubChem:(123956378)	2	395.2405090332031	355.443	407_doliocarpus-ecotype-pos-sirius_529	529
N/A	2	1	2	5	N/A	-122.06683867300681	0.7090452261306532	106.2205211296109	C22H36O7	[M - H2O + H]+	ZVVJVAKXIGRPRA	InChI=1S/C22H36O7/c1-13-7-8-15-20(2,10-6-11-21(15,3)18(24)25)14(13)9-12-22(26)16(23)17(27-4)29-19(22)28-5/h14-17,19,23,26H,1,6-12H2,2-5H3,(H,24,25)	null	CC12CCCC(C1CCC(=C)C2CCC3(C(C(OC3OC)OC)O)O)(C)C(=O)O	2.88296533		COCONUT:(CNP0273404);KNApSAcK:(22211);Natural Products:(UNPD145325 UNPD34912);SuperNatural:(SN00393826 SN00270655)	3178512	395.2405090332031	355.443	407_doliocarpus-ecotype-pos-sirius_529	529
365	1	1	2	2	0.10700869117523379	-66.66082142394548	0.9999999999999999	34.84013401325519	C10H11N5	[M + H]+	OOXVAAGQOVCTLQ	InChI=1S/C10H11N5/c1-6(2)8-3-9-13-5-7(4-11)10(12)15(9)14-8/h3,5-6H,12H2,1-2H3	null	CC(C)C1=NN2C(=C1)N=CC(=C2N)C#N	1.39999998	83819364	PubChem:(83819364)	2	202.10867309570312	427.658	651_doliocarpus-ecotype-pos-sirius_982	982
N/A	2	1	2	2	N/A	-89.24800473444631	0.9999999999999999	34.84013401325519	C10H13N5O	[M - H2O + H]+	KPJVBSQHYNCDMA	InChI=1S/C10H13N5O/c1-7-10(13-6-5-11-7)12-4-3-9-14-8(2)16-15-9/h5-6H,3-4H2,1-2H3,(H,12,13)	null	CC1=NC=CN=C1NCCC2=NOC(=N2)C	1.10000002	106418499	PubChem:(106418499)	2	202.10867309570312	427.658	651_doliocarpus-ecotype-pos-sirius_982	982
366	1	1	2	6	0.10697524172843921	-75.55003028003257	0.8336683417085428	56.057583615003715	C19H36O5	[M + H]+	LLGJFHBASDGYIW	InChI=1S/C19H36O5/c20-17(14-10-6-4-8-12-16-19(23)24)13-9-5-2-1-3-7-11-15-18(21)22/h17,20H,1-16H2,(H,21,22)(H,23,24)	null	C(CCCCC(CCCCCCCC(=O)O)O)CCCCC(=O)O	5.26770735		COCONUT:(CNP0254641);Natural Products:(UNPD34197);SuperNatural:(SN00324789)	3178496	345.2634582519531	402.997	586_doliocarpus-ecotype-pos-sirius_843	843
N/A	2	1	2	6	N/A	-79.18859981685314	0.8336683417085428	56.057583615003715	C19H38O6	[M - H2O + H]+	WXVDNCTUVAFFQL	InChI=1S/C19H38O6/c1-2-3-4-5-6-10-13-16(20)17(21)14-11-8-7-9-12-15(18(22)23)19(24)25/h15-18,20-23H,2-14H2,1H3,(H,24,25)	null	CCCCCCCCC(C(CCCCCCC(C(O)O)C(=O)O)O)O	4.26321745		KEGG Mine	8589934592	345.2634582519531	402.997	586_doliocarpus-ecotype-pos-sirius_843	843
367	1	1	2	5	0.10693000243095639	-88.59001910530989	0.0798994974874372	65.33943255924106	C12H20O8	[M - H2O + H]+	FSZLXNSBZLJIOC	InChI=1S/C12H20O8/c13-4-8-9(16)10(17)11(18)12(20-8)19-7-2-1-5(14)3-6(7)15/h1-2,5-18H,3-4H2	null	C1C(C=CC(C1O)OC2C(C(C(C(O2)CO)O)O)O)O	-2.70000005	24879104	COCONUT:(CNP0304546);KNApSAcK:(39471);Natural Products:(UNPD8196);PubChem:(24879104);SuperNatural:(SN00345790);PubMed	3178578	275.10986328125	87.449	33_doliocarpus-ecotype-pos-sirius_44	44
N/A	2	1	2	5	N/A	-136.71412730776305	0.0798994974874372	65.33943255924106	C12H18O7	[M + H]+	SBYUZZQZYAPYDI	InChI=1S/C12H18O7/c13-3-6-17-10-2-1-9(16)11(18-7-4-14)12(10)19-8-5-15/h1-2,13-16H,3-8H2	null	C1=CC(=C(C(=C1O)OCCO)OCCO)OCCO	-0.600000024	71061848	PubChem:(71061848)	2	275.10986328125	87.449	33_doliocarpus-ecotype-pos-sirius_44	44
368	1	1	2	2	0.10688111317818613	-42.67952300794786	0.9999999999999999	85.95198309748169	C11H18O7	[M + H]+	OMMGEVUVUSSRGA	InChI=1S/C11H18O7/c1-3-7(16-4-2)18-11-10(15)9(14)8(13)6(5-12)17-11/h1,6-15H,4-5H2,2H3	null	CCOC(C#C)OC1C(C(C(C(O1)CO)O)O)O	-1.60000002	10467862	PubChem:(10467862)	2	263.1123352050781	186.836	780_doliocarpus-ecotype-pos-sirius_1286	1286
N/A	2	1	2	2	N/A	-46.02290082759581	0.9999999999999999	85.95198309748169	C11H20O8	[M - H2O + H]+	UYESTNABLVQUCE	InChI=1S/C11H20O8/c1-5(2-7(13)14)4-18-11-10(17)9(16)8(15)6(3-12)19-11/h5-6,8-12,15-17H,2-4H2,1H3,(H,13,14)	null	CC(CC(=O)O)COC1C(C(C(C(O1)CO)O)O)O	-1.79999995	25065826	COCONUT:(CNP0407683);Natural Products:(UNPD40019);PubChem:(25065826);SuperNatural:(SN00365221)	3178498	263.1123352050781	186.836	780_doliocarpus-ecotype-pos-sirius_1286	1286
369	1	1	2	2	0.10647354225910445	-52.48298927804257	0.9999999999999999	57.996706597678866	C7H15NO3	[M - H2O + H]+	XRNCVZRCONKVKO	InChI=1S/C7H15NO3/c1-3-4-8-6(5(2)9)7(10)11/h5-6,8-9H,3-4H2,1-2H3,(H,10,11)	null	CCCNC(C(C)O)C(=O)O	-2.20000005	82364814;87764756	PubChem:(82364814 87764756)	2	144.10182189941406	34.98	127_doliocarpus-ecotype-pos-sirius_159	159
N/A	2	1	2	2	N/A	-53.3890486933545	0.9999999999999999	57.996706597678866	C7H13NO2	[M + H]+	IHLDCUQUFBWSJU	InChI=1S/C7H13NO2/c1-5-3-2-4-6(8-5)7(9)10/h5-6,8H,2-4H2,1H3,(H,9,10)	ACMC-20lhzn	CC1CCCC(N1)C(=O)O	-1.60000002	1040392;1794834;1794835;3815667;7072863;6548581;6575089;6575090;6960508;16396232	COCONUT:(CNP0227209);PubChem:(1040392 1794834 1794835 3815667 7072863 6548581 6575089 6575090 6960508 16396232);SuperNatural:(SN00066083 SN00048284);ZINC bio:(ZINC00712025 ZINC04015911)	3153922	144.10182189941406	34.98	127_doliocarpus-ecotype-pos-sirius_159	159
370	1	1	2	2	0.10616087290008086	-83.36419460879186	0.9999999999999999	13.912795194686288	C9H11NO3	[M - H2O + H]+	BGTWZKPPIMMLMF	InChI=1S/C9H11NO3/c1-6(11)10-5-7-2-3-8(12)9(13)4-7/h2-4,12-13H,5H2,1H3,(H,10,11)	N-[(3,4-dihydroxyphenyl)methyl]acetamide	CC(=O)NCC1=CC(=C(C=C1)O)O	0.344961375	14515274	PubChem:(14515274)	2	164.07054138183594	110.597	580_doliocarpus-ecotype-pos-sirius_833	833
N/A	2	1	2	2	N/A	-90.79891837085425	0.9999999999999999	13.912795194686288	C9H9NO2	[M + H]+	JYJIKMLSIIBUQS	InChI=1S/C9H9NO2/c1-6-4-8(11)9(12)5-7(6)2-3-10/h4-5,11-12H,2H2,1H3	null	CC1=CC(=C(C=C1CC#N)O)O	1.20000005	131471746	PubChem:(131471746)	2	164.07054138183594	110.597	580_doliocarpus-ecotype-pos-sirius_833	833
371	1	1	1	1	0.1057750704810927	-46.16931877808458	0.0	85.35938373062564	C14H12O5	[M + H]+	UPGCEKOLGOZTDA	InChI=1S/C14H12O5/c15-9-6-12(17)10(13(18)7-9)3-1-8-2-4-11(16)14(19)5-8/h1-7,15-19H	null	C1=CC(=C(C=C1C=CC2=C(C=C(C=C2O)O)O)O)O	1.88377964	9816643;54365111	PubChem:(9816643 54365111)	2	261.0756530761719	253.50199999999998	274_doliocarpus-ecotype-pos-sirius_342	342
372	1	1	2	2	0.1046824340534193	-35.835110356939346	0.9999999999999999	55.51115056015258	C12H16	[M + H]+	OXLUOTZMSDNFOJ	InChI=1S/C12H16/c1-11-7-3-5-9-12(2)10-6-4-8-11/h3-6H,1-2,7-10H2	null	C=C1CC=CCC(=C)CC=CC1	3.5999999	14566413	PubChem:(14566413)	2	161.13240814208984	361.551	302_doliocarpus-ecotype-pos-sirius_375	375
N/A	2	1	2	2	N/A	-79.81312183697648	0.9999999999999999	55.51115056015258	C12H18O	[M - H2O + H]+	NIQLCBFHVPBGRN	InChI=1S/C12H18O/c1-3-5-7-9-11-13-12-10-8-6-4-2/h3-10H,11-12H2,1-2H3	2,4-Hexadiene, 1,1''-oxybis-	CC=CC=CCOCC=CC=CC	3.0999999	20498860;57108424	PubChem:(20498860 57108424)	2	161.13240814208984	361.551	302_doliocarpus-ecotype-pos-sirius_375	375
373	1	1	2	2	0.10427789479849403	-141.37500700569515	0.9999999999999999	51.23428009264544	C36H66	[M + H]+	NBPPPWROKONQES	InChI=1S/C36H66/c1-9-13-23-34(11-3)28-26-32(7)30-36(33(8)27-29-35(12-4)24-14-10-2)25-21-19-17-15-16-18-20-22-31(5)6/h19,21,34-36H,5,7-18,20,22-30H2,1-4,6H3	null	CCCCC(CC)CCC(=C)CC(CC=CCCCCCCC(=C)C)C(=C)CCC(CC)CCCC	16.5	123295457	PubChem:(123295457)	2	499.52362060546875	501.626	602_doliocarpus-ecotype-pos-sirius_884	884
N/A	2	1	2	2	N/A	-227.5228762883141	0.9999999999999999	51.23428009264544	C36H68O	[M - H2O + H]+	ITLHIXIXOWKZKM	InChI=1S/C36H68O/c1-2-3-4-5-6-7-8-9-10-11-12-13-14-15-16-17-18-19-20-21-22-23-24-25-26-27-28-29-30-31-32-33-34-35-36-37/h32-33,35H,2-31,34H2,1H3	null	CCCCCCCCCCCCCCCCCCCCCCCCCCCCCCCC=CCC=C=O	18.2000008	57187155	PubChem:(57187155)	2	499.52362060546875	501.626	602_doliocarpus-ecotype-pos-sirius_884	884
374	1	1	2	2	0.10386661957887018	-2.5811526852874036	0.9999999999999999	102.84822051423495	C18H34O2	[M - H2O + H]+	ZQPPMHVWECSIRJ	InChI=1S/C18H34O2/c1-2-3-4-5-6-7-8-9-10-11-12-13-14-15-16-17-18(19)20/h9-10H,2-8,11-17H2,1H3,(H,19,20)	Mangrove	CCCCCCCCC=CCCCCCCCC(=O)O	6.65680408	965;91436;637517;165107;445639;5460221;5461071;6441289;6506378;10755888;13011405;13011406;13011408;16104436;16213466;21627504;21627506;42607286;46195908;57332501;56845126;71772109;72735674;71308981;71309043;71309093;71309284;71309454;71309501;71309720;71309921;71309936;117064278;117064313;117064632;117064648;117064674;118366624;124203164;123937134;129828958;129847391;131706219;132936033;131866466…	HMDB:(207 573 62703);PubChem class - food;SuperNatural:(SN00157864 SN00157915 SN00355435 SN00254457);Maconda:(CON00054);ZINC bio:(ZINC06845860 ZINC08217338);additional;HSDB:(112-80-1);MeSH:(965 445639 637517 5460221 5461071);Plantcyc:(HYDROXYL-GROUP OLEATE-CPD);PubMed;NORMAN:(NS00010823);COCONUT:(CNP0083490 CNP0142072);KNApSAcK:(1232);Natural Products:(UNPD211839 UNPD189597 UNPD196283 UNPD48939);…	255848318	265.25193786621094	28.941	558_doliocarpus-ecotype-pos-sirius_793	793
N/A	2	1	2	2	N/A	-33.52205225772288	0.9999999999999999	102.84822051423495	C18H32O	[M + H]+	HUDFJDYYIQWTJF	InChI=1S/C18H32O/c1-2-3-4-5-6-7-8-9-10-11-12-13-14-15-16-17-18-19/h9-10,19H,2-8,11-16H2,1H3	null	CCCCCCCCC=CCCCCCCC#CO	7.05261707		EcoCyc Mine;YMDB Mine;KEGG Mine	60129542144	265.25193786621094	28.941	558_doliocarpus-ecotype-pos-sirius_793	793
375	1	1	1	1	0.10314075736097865	-269.2304720667831	0.0	32.13131553707216	C27H39NO11	[M + H]+	JBFLTSOZOBNMAX	InChI=1S/C27H39NO11/c1-4-13-34-25(31)38-21-12-11-18(16-22(21)39-26(32)35-14-5-2)20(23(28)24(29)30)15-17(3)36-27(33)37-19-9-7-6-8-10-19/h11-12,16-17,19-20,23H,4-10,13-15,28H2,1-3H3,(H,29,30)	null	CCCOC(=O)OC1=C(C=C(C=C1)C(CC(C)OC(=O)OC2CCCCC2)C(C(=O)O)N)OC(=O)OCCC	3.4000001	66948404	PubChem:(66948404)	2	554.2597045898438	264.833	450_doliocarpus-ecotype-pos-sirius_599	599
376	1	1	1	2	0.1030623401466339	-71.39867445201608	0.9999999999999999	127.54325648570031	C16H34O3	[M + H]+	NZLKCHZZISHVPQ	InChI=1S/C16H34O3/c1-2-3-4-5-6-7-8-9-12-15(18)16(19)13-10-11-14-17/h15-19H,2-14H2,1H3	null	CCCCCCCCCCC(C(CCCCO)O)O	4.4000001	129674892	PubChem:(129674892)	2	275.2582550048828	392.214	388_doliocarpus-ecotype-pos-sirius_503	503
377	1	1	1	2	0.10280095020626381	-26.713893461205195	0.9999999999999999	42.2250124180051	C19H41N	[M + H]+	OYBKNJIOQNPFTR	InChI=1S/C19H41N/c1-3-5-6-7-8-9-10-11-12-13-14-15-16-17-19-20-18-4-2/h20H,3-19H2,1-2H3	1-Hexadecanamine, N-propyl-	CCCCCCCCCCCCCCCCNCCC	8.39999962	18792182	PubChem:(18792182)	2	284.330810546875	324.671	265_doliocarpus-ecotype-pos-sirius_329	329
378	1	1	2	2	0.10247845936226259	-62.13817497414617	0.9999999999999999	55.44338323260048	C6H10N2	[M + H]+	LWPHQMVYJNBVIN	InChI=1S/C6H10N2/c1-2-5-8-6-3-4-7/h6H,2-3,5H2,1H3	null	CCCN=CCC#N	0.600000024	91144613	PubChem:(91144613)	2	111.09163665771484	323.191	185_doliocarpus-ecotype-pos-sirius_233	233
N/A	2	1	2	2	N/A	-85.01088102828737	0.9999999999999999	55.44338323260048	C6H12N2O	[M - H2O + H]+	VAPCHZXDGBPEBJ	InChI=1S/C6H12N2O/c1-4-2-3-5(8-4)6(7)9/h4-5,8H,2-3H2,1H3,(H2,7,9)	5-methylpyrrolidine-2-carboxamide	CC1CCC(N1)C(=O)N	-0.300000012	15587549;15587550;15587551;55284343;55288754;55288755;66764856	PubChem:(15587549 15587550 15587551 55284343 55288754 55288755 66764856)	2	111.09163665771484	323.191	185_doliocarpus-ecotype-pos-sirius_233	233
379	1	1	2	2	0.1024241590772177	-205.04231064910894	0.9999999999999999	58.057556395505785	C14H20N2O4	[M + H]+	ROHSLYYOPPECMM	InChI=1S/C14H20N2O4/c1-9(17)7-15-13(19)11-3-5-12(6-4-11)14(20)16-8-10(2)18/h3-6,9-10,17-18H,7-8H2,1-2H3,(H,15,19)(H,16,20)	Terephthalamide-N,N''-diisopropanol	CC(CNC(=O)C1=CC=C(C=C1)C(=O)NCC(C)O)O	0.0	272215;92162004;92162005;92534419	PubChem:(272215 92162004 92162005 92534419)	2	281.1493835449219	238.777	151_doliocarpus-ecotype-pos-sirius_192	192
N/A	2	1	2	2	N/A	-235.12670393506858	0.9999999999999999	58.057556395505785	C14H22N2O5	[M - H2O + H]+	VSEUCXMODPSUCV	InChI=1S/C14H22N2O5/c17-9-3-6-13(20)15-8-2-1-5-12(11-19)16-14(21)7-4-10-18/h9-12H,1-8H2,(H,15,20)(H,16,21)	null	C(CCNC(=O)CCC=O)CC(C=O)NC(=O)CCC=O	-1.79999995	88884069	PubChem:(88884069)	2	281.1493835449219	238.777	151_doliocarpus-ecotype-pos-sirius_192	192
380	1	1	2	3	0.1024136379843552	-59.36126170435357	0.05979899497487437	40.60206626252542	C30H24O12	[M - H2O + H]+	NSEWTSAADLNHNH	InChI=1S/C30H24O12/c31-13-7-20(37)24-22(8-13)41-30(12-2-4-16(33)19(36)6-12)29(39)26(24)25-23(42-30)10-17(34)14-9-21(38)27(40-28(14)25)11-1-3-15(32)18(35)5-11/h1-8,10,21,26-27,29,31-39H,9H2	Procyanidin A2	C1C(C(OC2=C1C(=CC3=C2C4C(C(O3)(OC5=CC(=CC(=C45)O)O)C6=CC(=C(C=C6)O)O)O)O)C7=CC(=C(C=C7)O)O)O	2.4000001	124025;5089889;5281710;6325839;9872976;9877144;9938091;13556387;10415767;15983788;44566944;44460468;59904192;71511193;71012040;71122402;76955682;89909462;101165393;101181684;101693861;101376376;101488387;122400215;122400216;124143697;124164735;134715108;138112434;137706060;138857802	HMDB:(37655 37656 37657 38716);SuperNatural:(SN00168138 SN00356828 SN00399648 SN00374365 SN00236485 SN00305557 SN00392868 SN00384284);additional;MeSH:(124025 5281710 6325839 9872976 44460468 134715108 137706060 138112434 138857802);PubMed;COCONUT:(CNP0165094);KNApSAcK:(2934);Natural Products:(UNPD65325 UNPD152515 UNPD121397 UNPD102575 UNPD140356 UNPD22343 UNPD89300 UNPD53748 UNPD125398);PubChem:(…	20496766	559.1239624023438	255.64299999999997	350_doliocarpus-ecotype-pos-sirius_453	453
N/A	2	1	2	3	N/A	-60.32100366503247	0.05979899497487437	40.60206626252542	C30H22O11	[M + H]+	GPKUBWUYEKQCMG	InChI=1S/C30H22O11/c31-14-4-2-13(3-5-14)30-26(27(38)24-20(36)8-15(32)9-22(24)40-30)25-23(41-30)11-18(34)16-10-21(37)28(39-29(16)25)12-1-6-17(33)19(35)7-12/h1-9,11,21,26,28,31-37H,10H2	null	C1C(C(OC2=C1C(=CC3=C2C4C(=O)C5=C(C=C(C=C5OC4(O3)C6=CC=C(C=C6)O)O)O)O)C7=CC(=C(C=C7)O)O)O	3.5999999	23872054	PubChem:(23872054)	2	559.1239624023438	255.64299999999997	350_doliocarpus-ecotype-pos-sirius_453	453
381	1	1	2	2	0.10225360059211798	-68.40612553059611	0.9999999999999999	54.64184171171697	C6H6O3	[M + H]+	QCDYQQDYXPDABM	InChI=1S/C6H6O3/c7-4-1-5(8)3-6(9)2-4/h1-3,7-9H	1,5-Triol	C1=C(C=C(C=C1O)O)O	0.578245044	359;3726596;49788090;53493034;59884273;71751649;71751650;71772194;118119275;139243800	HMDB:(13675);SuperNatural:(SN00155816);ZINC bio:(ZINC00391883);additional;MeSH:(359);Plantcyc:(CPD-16);PubMed;NORMAN:(NS00013979);COCONUT:(CNP0299558);KNApSAcK:(2665);Natural Products:(UNPD55371);PubChem:(359 3726596 49788090 53493034 59884273 71751649 71751650 71772194 118119275 139243800);YMDB Mine;CHEBI:(16204);PubChem class - bio and metabolites;EcoCyc Mine;KEGG:(C02183);PubChem class - safet…	51661171070	127.03893280029297	255.022	114_doliocarpus-ecotype-pos-sirius_143	143
N/A	2	1	2	2	N/A	-73.60118051875918	0.9999999999999999	54.64184171171697	C6H8O4	[M - H2O + H]+	NZYPELOLHBHMEC	InChI=1S/C6H8O4/c7-3-1-2-4(8)6(10)5(3)9/h3-10H	null	C1#CC(C(C(C1O)O)O)O	-1.56691098		KEGG Mine	8589934592	127.03893280029297	255.022	114_doliocarpus-ecotype-pos-sirius_143	143
382	1	1	2	2	0.10214450761158061	-76.61288776858166	0.9999999999999999	67.97817816015208	C6H4O3	[M + H]+	WSXTUEGXCOYLDY	InChI=1S/C6H4O3/c7-6(8)5-3-1-2-4-9-5/h1-4H/p+1	null	C1=CC=[O+]C(=C1)C(=O)O	1.49688005	129795039	PubChem:(129795039)	2	125.0230941772461	2.123	505_doliocarpus-ecotype-pos-sirius_706	706
N/A	2	1	2	2	N/A	-95.3375427465548	0.9999999999999999	67.97817816015208	C6H6O4	[M - H2O + H]+	TXXHDPDFNKHHGW	InChI=1S/C6H6O4/c7-5(8)3-1-2-4-6(9)10/h1-4H,(H,7,8)(H,9,10)	bmse000463	C(=CC(=O)O)C=CC(=O)O	0.200000003	310;7269401;5280518;5280614;7310978;5356793;9548653;9548712;9548713;45039973;78467226;101364163;134993930;136212894;138988026	HMDB:(2349 6331 62661 62704);SuperNatural:(SN00376897 SN00305318);ZINC bio:(ZINC04521703 ZINC12405128 ZINC13509058);additional;MeSH:(5280518 5356793 7310978);Plantcyc:(CIS-CIS-MUCONATE);PubMed;NORMAN:(NS00015510);COCONUT:(CNP0248591);KNApSAcK:(7490);Natural Products:(UNPD7335 UNPD96391 UNPD81447 UNPD226577);PubChem:(310 7269401 5280518 5280614 7310978 5356793 9548653 9548712 9548713 45039973 7846…	17267878270	125.0230941772461	2.123	505_doliocarpus-ecotype-pos-sirius_706	706
383	1	1	2	2	0.10212777019027544	-40.41551182206829	0.9999999999999999	164.69246362292643	C18H24	[M + H]+	WWISGKGNLGDBQG	InChI=1S/C18H24/c1-13-7-14(2)9-16(4)11-18(6)12-17(5)10-15(3)8-13/h1-12H2	null	C=C1CC(=C)CC(=C)CC(=C)CC(=C)CC(=C)C1	4.19999981	129857160	PubChem:(129857160)	2	241.19493103027344	363.087	146_doliocarpus-ecotype-pos-sirius_186	186
N/A	2	1	2	2	N/A	-69.1311375846141	0.9999999999999999	164.69246362292643	C18H26O	[M - H2O + H]+	PZIHJKHZUYYXJT	InChI=1S/C18H26O/c1-3-5-6-7-8-9-10-11-12-13-14-15-16-17-18(19)4-2/h4,10-17H,2-3,5-9H2,1H3	(4E,6E,8E,10E)-octadeca-1,4,6,8,10-pentaen-3-one	CCCCCCCC=CC=CC=CC=CC(=O)C=C	6.4000001	20847728	PubChem:(20847728)	2	241.19493103027344	363.087	146_doliocarpus-ecotype-pos-sirius_186	186
384	1	1	2	2	0.10186129323348952	-53.667960283623444	0.9999999999999999	172.16854676360327	C29H46O2	[M - H2O + H]+	HGLGZAORXQGQSB	InChI=1S/C29H46O2/c1-7-19-10-15-29(18-30)17-16-27(5)20(24(19)29)8-9-22-26(4)13-12-23(31)25(2,3)21(26)11-14-28(22,27)6/h1,19-24,30-31H,8-18H2,2-6H3	null	CC1(C2CCC3(C(C2(CCC1O)C)CCC4C3(CCC5(C4C(CC5)C#C)CO)C)C)C	7.0999999	49797911;46911223	PubChem:(49797911 46911223);PubMed	66	409.3461151123047	384.562	48_doliocarpus-ecotype-pos-sirius_64	64
N/A	2	1	2	2	N/A	-89.21781406403935	0.9999999999999999	172.16854676360327	C29H44O	[M + H]+	YBFCFMATWHTIGL	InChI=1S/C29H44O/c1-19(2)9-8-10-20(3)22-12-13-23-21-11-14-25-27(4,5)26(30)16-18-29(25,7)24(21)15-17-28(22,23)6/h9,13,20,22,25H,8,10-12,14-18H2,1-7H3	null	CC(CCC=C(C)C)C1CC=C2C1(CCC3=C2CCC4C3(CCC(=O)C4(C)C)C)C	7.5	70037746	PubChem:(70037746);YMDB Mine;KEGG Mine	42949672962	409.3461151123047	384.562	48_doliocarpus-ecotype-pos-sirius_64	64
385	1	1	2	2	0.09930019887500184	-27.028696571922364	0.9999999999999999	137.5059569063507	C20H36O3	[M - H2O + H]+	FFYIZOYJCCKMDJ	InChI=1S/C20H36O3/c1-2-3-12-15-18-19(23-18)16-13-10-8-6-4-5-7-9-11-14-17-20(21)22/h4,6,18-19H,2-3,5,7-17H2,1H3,(H,21,22)	null	CCCCCC1C(O1)CCCCC=CCCCCCCC(=O)O	6.30000019	35028448;35028451;35028457;35028463;71684619	COCONUT:(CNP0346674);Training Set;PubChem:(35028448 35028451 35028457 35028463 71684619);additional	2637826	307.2631072998047	375.376	263_doliocarpus-ecotype-pos-sirius_327	327
N/A	2	1	2	2	N/A	-35.533249290215544	0.9999999999999999	137.5059569063507	C20H34O2	[M + H]+	AHANXAKGNAKFSK	InChI=1S/C20H34O2/c1-2-3-4-5-6-7-8-9-10-11-12-13-14-15-16-17-18-19-20(21)22/h3-4,6-7,9-10H,2,5,8,11-19H2,1H3,(H,21,22)	Icosatrienoic acid	CCC=CCC=CCC=CCCCCCCCCCC(=O)O	6.76116467	3210;5282827;5312529;22486328;40488835;44469749;87131838;90470400;117602968;117602970	HMDB:(60039);SuperNatural:(SN00253187);ZINC bio:(ZINC04544257 ZINC13508885);additional;MeSH:(3210 5282827 5312529);PubMed;COCONUT:(CNP0231675);Natural Products:(UNPD145785);PubChem:(3210 5282827 5312529 22486328 40488835 44469749 87131838 90470400 117602968 117602970);CHEBI:(77223 93118 53460);PubChem class - bio and metabolites;KEGG:(C16522);Training Set;Biocyc:(CPD-17320)	20506990	307.2631072998047	375.376	263_doliocarpus-ecotype-pos-sirius_327	327
386	1	1	2	2	0.09880558303760634	-72.87053323174636	0.9999999999999999	103.80105060038707	C11H14O3	[M + H]+	ONGVRCPSLHDWKV	InChI=1S/C11H14O3/c1-3-8-13-10-4-6-11(7-5-10)14-9(2)12/h4-7H,3,8H2,1-2H3	null	CCCOC1=CC=C(C=C1)OC(=O)C	2.63221264	10987135	PubChem:(10987135)	2	195.1015625	340.079	401_doliocarpus-ecotype-pos-sirius_522	522
N/A	2	1	2	2	N/A	-102.65031257683707	0.9999999999999999	103.80105060038707	C11H16O4	[M - H2O + H]+	RFMLGGZXHGTKIG	InChI=1S/C11H16O4/c1-4-5-8(12)11-7(2)15-10(13)6-9(11)14-3/h6,8,12H,4-5H2,1-3H3	null	CCCC(C1=C(OC(=O)C=C1OC)C)O	0.800000012	38357481;38357485;45359308	COCONUT:(CNP0355191);PubChem:(38357481 38357485 45359308);SuperNatural:(SN00029532 SN00029531);ZINC bio:(ZINC31164107 ZINC31164111)	3153922	195.1015625	340.079	401_doliocarpus-ecotype-pos-sirius_522	522
387	1	1	2	2	0.09879993651647634	-74.64922985303063	0.9999999999999999	128.3785531436512	C10H14O2	[M + H]+	QQHIEJWYIAGPCC	InChI=1S/C10H14O2/c1-7(2)8-3-5-9(6-4-8)10(11)12/h5H,3-4,6H2,1-2H3,(H,11,12)	4-propan-2-ylidenecyclohexene-1-carboxylic acid	CC(=C1CCC(=CC1)C(=O)O)C	2.20000005	21840534	PubChem:(21840534)	2	167.10662841796875	304.786	384_doliocarpus-ecotype-pos-sirius_497	497
N/A	2	1	2	2	N/A	-89.59603556655928	0.9999999999999999	128.3785531436512	C10H16O3	[M - H2O + H]+	HUZCRQXHJCAMHG	InChI=1S/C10H16O3/c11-10(12)9-4-8(5-9)3-7-1-2-13-6-7/h7-9H,1-6H2,(H,11,12)	null	C1COCC1CC2CC(C2)C(=O)O	1.10000002	126844975	PubChem:(126844975)	2	167.10662841796875	304.786	384_doliocarpus-ecotype-pos-sirius_497	497
388	1	1	2	2	0.09862828416518765	-38.57159081470536	0.9999999999999999	137.5909856128181	C35H70O3	[M - H2O + H]+	CLCSLWPZBZWOFV	InChI=1S/C35H70O3/c1-3-5-7-9-11-13-15-19-23-27-31-35(36)38-34-30-26-22-18-17-21-25-29-33-37-32-28-24-20-16-14-12-10-8-6-4-2/h3-34H2,1-2H3	null	CCCCCCCCCCCCC(=O)OCCCCCCCCCCOCCCCCCCCCCCC	14.8000002	57188548	PubChem:(57188548)	2	521.5280151367188	19.471	142_doliocarpus-ecotype-pos-sirius_182	182
N/A	2	1	2	2	N/A	-107.74427269132636	0.9999999999999999	137.5909856128181	C35H68O2	[M + H]+	OUTVPZNFGBMBLU	InChI=1S/C35H68O2/c1-3-4-5-6-7-8-9-10-11-12-13-14-15-16-17-18-19-20-21-22-23-24-25-26-27-28-29-30-31-32-33-34-35(36)37-2/h26-27H,3-25,28-34H2,1-2H3	null	CCCCCCCCCCCCCCCCCCCCCCCCC=CCCCCCCCC(=O)OC	16.2999992	102085144	PubChem:(102085144)	2	521.5280151367188	19.471	142_doliocarpus-ecotype-pos-sirius_182	182
389	1	1	2	2	0.0977845861217605	-70.61048684749284	0.9999999999999999	58.643272504292455	C16H22	[M + H]+	WIEWYQGXYFRSOG	InChI=1S/C16H22/c1-13-7-5-9-15(11-10-13)16-8-4-3-6-14(2)12-16/h10-15H,3-4,6,8-9H2,1-2H3	null	CC1CCCCC(=C1)C2CC#CC(C=C2)C	4.80000019	123828809	PubChem:(123828809)	2	215.17941284179688	387.617	85_doliocarpus-ecotype-pos-sirius_111	111
N/A	2	1	2	2	N/A	-75.7706972877349	0.9999999999999999	58.643272504292455	C16H24O	[M - H2O + H]+	YOHXILTUIYXVEC	InChI=1S/C16H24O/c1-11-3-6-15-12(9-11)4-5-13-10-14(17)7-8-16(13,15)2/h9,12-13,15H,3-8,10H2,1-2H3	null	CC1=CC2CCC3CC(=O)CCC3(C2CC1)C	3.5	130339224	PubChem:(130339224)	2	215.17941284179688	387.617	85_doliocarpus-ecotype-pos-sirius_111	111
390	1	1	2	2	0.09679328639310229	-30.65985860075526	0.9999999999999999	151.56961459906384	C13H22O4	[M - H2O + H]+	NIXDINZDFZJZHG	InChI=1S/C13H22O4/c1-2-3-4-5-6-7-8-11(13(16)17)9-10-12(14)15/h9H,2-8,10H2,1H3,(H,14,15)(H,16,17)	null	CCCCCCCCC(=CCC(=O)O)C(=O)O	3.79999995	71694435;121299780	COCONUT:(CNP0188501 CNP0296463);PubChem:(71694435 121299780);SuperNatural:(SN00041733);ZINC bio:(ZINC72320176);additional;Training Set	3694594	225.14840698242188	587.589	734_doliocarpus-ecotype-pos-sirius_1180	1180
N/A	2	1	2	2	N/A	-71.86945351460712	0.9999999999999999	151.56961459906384	C13H20O3	[M + H]+	XPSFCIZAUODYIB	InChI=1S/C13H20O3/c1-3-11(13(15)16)9-7-5-6-8-10-12(14)4-2/h3-4,11H,1-2,5-10H2,(H,15,16)	null	C=CC(CCCCCCC(=O)C=C)C(=O)O	3.20000005	54482098	PubChem:(54482098)	2	225.14840698242188	587.589	734_doliocarpus-ecotype-pos-sirius_1180	1180
391	1	1	2	2	0.09677246710272577	-91.3286328041113	0.9999999999999999	9.017194383642096	C6H10NP	[M + H]+	WBJQYHIAEBSOKE	InChI=1S/C6H10NP/c1-2-3-5-8-6-4-7/h6H,2-3,5H2,1H3	null	CCCCP=CC#N	0.200000003	87138731;123908624	PubChem:(87138731 123908624)	2	128.0619659423828	412.058	143_doliocarpus-ecotype-pos-sirius_183	183
N/A	2	1	2	2	N/A	-96.07093709693164	0.9999999999999999	9.017194383642096	C6H12NOP	[M - H2O + H]+	LBBBOPDONYALJU	InChI=1S/C6H12NOP/c1-3-9(8,4-2)6-5-7/h3-4,6H2,1-2H3	Ambcb5116251	CCP(=O)(CC)CC#N	-0.100000001	14626973	PubChem:(14626973)	2	128.0619659423828	412.058	143_doliocarpus-ecotype-pos-sirius_183	183
392	1	1	2	2	0.0960272885267982	-62.415709948646715	0.9999999999999999	111.25669892482176	C22H38O	[M + H]+	OHNHBFLLYAQIOG	InChI=1S/C22H38O/c1-2-3-4-5-6-7-8-9-10-11-12-13-14-15-16-17-18-19-20-21-22-23/h6-7,9-10,12-13,22H,2-5,8,11,14-21H2,1H3	null	CCCCCC=CCC=CCC=CCCCCCCCCC=O	8.0	123234038	PubChem:(123234038)	2	319.2996368408203	396.82	91_doliocarpus-ecotype-pos-sirius_117	117
N/A	2	1	2	2	N/A	-65.39747987482491	0.9999999999999999	111.25669892482176	C22H40O2	[M - H2O + H]+	QYORFXVDELYQSB	InChI=1S/C22H40O2/c1-2-3-4-5-6-7-8-9-10-11-12-13-14-15-16-17-18-19-20-21-22(23)24/h2-12,15-21H2,1H3,(H,23,24)	null	CCCCCCCCCCCCC#CCCCCCCCC(=O)O	8.34099293	129727068	PubChem:(129727068)	2	319.2996368408203	396.82	91_doliocarpus-ecotype-pos-sirius_117	117
393	1	1	1	2	0.09591519338895485	-26.007503920766187	0.9999999999999999	30.90633659779798	C17H37N	[M + H]+	YMGXBOAPWTUMRD	InChI=1S/C17H37N/c1-3-5-6-7-8-9-10-11-12-13-14-15-17-18-16-4-2/h18H,3-17H2,1-2H3	N-propyltetradecan-1-amine	CCCCCCCCCCCCCCNCCC	7.4000001	18792184	PubChem:(18792184)	2	256.2999572753906	317.076	153_doliocarpus-ecotype-pos-sirius_194	194
394	1	1	2	4	N/A	-91.96761004791813	0.8180904522613066	14.843412069220667	C11H14N6O4	[M + H]+	KURUHDPGMDYQSF	InChI=1S/C11H14N6O4/c1-20-16-2-5-7(18)8(19)11(21-5)17-4-15-6-9(12)13-3-14-10(6)17/h2-5,7-8,11,18-19H,1H3,(H2,12,13,14)	2-(6-aminopurin-9-yl)-5-(methoxyiminomethyl)oxolane-3,4-diol	CON=CC1C(C(C(O1)N2C=NC3=C(N=CN=C32)N)O)O	-1.33549845	515218;9560967;20979247;44288737;46874055	PubChem:(515218 9560967 20979247 44288737 46874055);PubMed	66	295.11431884765625	244.899	283_doliocarpus-ecotype-pos-sirius_353	353
N/A	2	1	2	4	N/A	-154.37570775509545	0.8180904522613066	14.843412069220667	C11H16N6O5	[M - H2O + H]+	XKILAGHGKVXARL	InChI=1S/C11H16N6O5/c1-13-11-14-4-7(15-10(12)16-8(4)21)17(11)9-6(20)5(19)3(2-18)22-9/h3,5-6,9,18-20H,2H2,1H3,(H,13,14)(H3,12,15,16,21)	2-amino-8-(methylamino)-9-pentofuranosyl-3,9-dihydro-6h-purin-6-one	CNC1=NC2=C(N1C3C(C(C(O3)CO)O)O)N=C(NC2=O)N	-2.08956623	135686065;136767749;136767750;136767751;136767752;135473648	PubChem:(135686065 136767749 136767750 136767751 136767752 135473648);PubMed	66	295.11431884765625	244.899	283_doliocarpus-ecotype-pos-sirius_353	353
395	1	1	2	2	0.09563117048751016	-17.586166481332214	0.9999999999999999	91.74117066209986	C18H34O3	[M + H]+	QZLYZQUYIQGGOQ	InChI=1S/C18H34O3/c1-2-3-4-5-6-7-8-9-10-11-14-17(19)15-12-13-16-18(20)21/h2-16H2,1H3,(H,20,21)	6-keto stearic acid	CCCCCCCCCCCCC(=O)CCCCC(=O)O	5.80000019	361939	COCONUT:(CNP0308313);Natural Products:(UNPD190525);PubChem:(361939);SuperNatural:(SN00382785);Training Set;PubMed;KEGG Mine	8593129538	299.2576599121094	19.316	488_doliocarpus-ecotype-pos-sirius_675	675
N/A	2	1	2	2	N/A	-21.24718443520514	0.9999999999999999	91.74117066209986	C18H36O4	[M - H2O + H]+	QSKPZDMBULYMDQ	InChI=1S/C18H36O4/c1-2-3-4-5-6-7-8-9-10-11-12-13-14-18(21)22-16-17(20)15-19/h17,19-20H,2-16H2,1H3	1-pentadecanoyl-glycerol	CCCCCCCCCCCCCCC(=O)OCC(CO)O	5.11662388	190750;46879024;71447313	NORMAN:(NS00013706);COCONUT:(CNP0278682);HMDB:(11563);Natural Products:(UNPD21626 UNPD112409);PubChem:(190750 46879024 71447313);SuperNatural:(SN00247507);PubChem class - bio and metabolites;PubMed	20217930	299.2576599121094	19.316	488_doliocarpus-ecotype-pos-sirius_675	675
396	1	1	1	2	0.09523487358001226	-168.0703099328561	0.9999999999999999	26.801764273673136	C19H43N3O5	[M - H2O + H]+	VGXGNFMEUOMDAJ	InChI=1S/C19H43N3O5/c23-15-1-6-20(7-2-16-24)11-13-22(10-5-19-27)14-12-21(8-3-17-25)9-4-18-26/h23-27H,1-19H2	3,3'',3'''',3''''''-(((3-Hydroxypropyl)imino)bis(ethylenenitrilo))tetrapropanol	C(CN(CCCO)CCN(CCCO)CCN(CCCO)CCCO)CO	-1.29999995	88067	PubChem:(88067);NORMAN:(NS00026336)	262146	376.31805419921875	396.82	248_doliocarpus-ecotype-pos-sirius_310	310
397	1	1	2	2	0.09520839807213324	-54.698130510332646	0.9999999999999999	14.36216089392767	C8H7N	[M + H]+	ZDDOOTTUKSSKEJ	InChI=1S/C8H7N/c1-2-3-8-4-6-9-7-5-8/h4-7H,1H3	Pyridine, 4-(1-propynyl)-	CC#CC1=CC=NC=C1	1.60000002	20764673	PubChem:(20764673);PubMed	66	118.06507110595703	412.058	239_doliocarpus-ecotype-pos-sirius_298	298
N/A	2	1	2	2	N/A	-80.87961925594516	0.9999999999999999	14.36216089392767	C8H9NO	[M - H2O + H]+	HEQOJEGTZCTHCF	InChI=1S/C8H9NO/c9-6-8(10)7-4-2-1-3-5-7/h1-5H,6,9H2	Phenacylamine	C1=CC=C(C=C1)C(=O)CN	0.559345543	11952;4658461;53381458;71313141	HMDB:(32628);SuperNatural:(SN00345220);ZINC bio:(ZINC00391846);additional;MeSH:(11952);PubMed;NORMAN:(NS00034671);COCONUT:(CNP0357301);Natural Products:(UNPD92784);PubChem:(11952 4658461 53381458 71313141);CHEBI:(104022);PubChem class - bio and metabolites;EcoCyc Mine;Training Set;KEGG Mine	25790570606	118.06507110595703	412.058	239_doliocarpus-ecotype-pos-sirius_298	298
398	1	1	1	1	0.09474985392781958	-72.66829228485598	0.9999999999999999	80.44275185959299	C6H10O5	[M + Na]+	ZHMWOVGZCINIHW	InChI=1S/C6H10O5/c7-1-2(8)4(10)6-5(11-6)3(1)9/h1-10H	Conduritol epoxide	C1(C(C(C2C(C1O)O2)O)O)O	-2.70000005	2859;119054;10080680;9989541;10997359;11062696;11182781;11829747;10351980;11958365;25203880;25797774;44119682;71774541;98620342;117673617;124540527;124918333;124918334;130918125;133673399;134714749;138107828	COCONUT:(CNP0356782);PubChem:(2859 119054 10080680 9989541 10997359 11062696 11182781 11829747 10351980 11958365 25203880 25797774 44119682 71774541 98620342 117673617 124540527 124918333 124918334 130918125 133673399 134714749 138107828);CHEBI:(67235 67233 67234);ZINC bio:(ZINC13551287 ZINC13551289 ZINC13551292);additional;PubChem class - bio and metabolites;MeSH:(2859 119054 11182781 11958365 1…	86517862	185.04193115234375	39.537	220_doliocarpus-ecotype-pos-sirius_273	273
399	1	1	2	2	0.09431104972572513	-16.20007638452493	0.9999999999999999	101.42629848643827	C15H30O2	[M + H]+	WQEPLUUGTLDZJY	InChI=1S/C15H30O2/c1-2-3-4-5-6-7-8-9-10-11-12-13-14-15(16)17/h2-14H2,1H3,(H,16,17)	bmse000558	CCCCCCCCCCCCCCC(=O)O	5.70619869	13849;22169126;44256490;45934158;90474391;102602085;129724974;132427085	HMDB:(826);PubChem class - food;SuperNatural:(SN00268956 SN00027411);ZINC bio:(ZINC30731069);additional;MeSH:(13849);PubMed;NORMAN:(NS00015703);COCONUT:(CNP0219956 CNP0296248);KNApSAcK:(7423);Natural Products:(UNPD166620);PubChem:(13849 22169126 44256490 45934158 90474391 102602085 129724974 132427085);YMDB Mine;CHEBI:(78795 42504);PubChem class - bio and metabolites;KEGG:(C16537);PubChem class -…	34615372158	243.23187255859375	452.925	419_doliocarpus-ecotype-pos-sirius_545	545
N/A	2	1	2	2	N/A	-32.52510100706496	0.9999999999999999	101.42629848643827	C15H32O3	[M - H2O + H]+	PDEQHSCGVVBBLG	InChI=1S/C15H32O3/c1-2-3-4-5-6-7-8-9-10-11-14(17)15(18)12-13-16/h14-18H,2-13H2,1H3	null	CCCCCCCCCCCC(C(CCO)O)O	4.19999981	20318649	PubChem:(20318649)	2	243.23187255859375	452.925	419_doliocarpus-ecotype-pos-sirius_545	545
400	1	1	2	2	0.09425344144592405	-22.526434923873154	0.9999999999999999	96.68708332614264	C14H28O2	[M + H]+	YYVJAABUJYRQJO	InChI=1S/C14H28O2/c1-13(2)11-9-7-5-3-4-6-8-10-12-14(15)16/h13H,3-12H2,1-2H3,(H,15,16)	Aseanostatin P1	CC(C)CCCCCCCCCCC(=O)O	5.03741407	520298;51387508	HMDB:(31072);SuperNatural:(SN00326264 SN00003203);ZINC bio:(ZINC02575042);additional;MeSH:(520298);PubMed;NORMAN:(NS00028275);COCONUT:(CNP0027657 CNP0189217);Natural Products:(UNPD70622);PubChem:(520298 51387508);CHEBI:(84193 43722);PubChem class - bio and metabolites;PubChem class - safety and toxic;Training Set;Biocyc:(CPD-19660)	87877742	229.21620178222656	452.925	429_doliocarpus-ecotype-pos-sirius_564	564
N/A	2	1	2	2	N/A	-36.91027636574815	0.9999999999999999	96.68708332614264	C14H30O3	[M - H2O + H]+	OKJJTUJYQURJGY	InChI=1S/C14H30O3/c1-2-8-13(16)9-6-4-3-5-7-10-14(17)11-12-15/h13-17H,2-12H2,1H3	null	CCCC(CCCCCCCC(CCO)O)O	3.0	88477513	PubChem:(88477513)	2	229.21620178222656	452.925	429_doliocarpus-ecotype-pos-sirius_564	564
401	1	1	2	2	0.09415177339844213	-52.178413972580735	0.9999999999999999	91.08942598494923	C13H18O	[M + H]+	NFSGEQZSEHLTPV	InChI=1S/C13H18O/c1-9(2)10(3)11-6-12(14)8-13(4,5)7-11/h6H,1,3,7-8H2,2,4-5H3	null	CC(=C)C(=C)C1=CC(=O)CC(C1)(C)C	3.70000005	10511895	PubChem:(10511895)	2	191.1428985595703	41.071	166_doliocarpus-ecotype-pos-sirius_211	211
N/A	2	1	2	2	N/A	-90.723873359107	0.9999999999999999	91.08942598494923	C13H20O2	[M - H2O + H]+	ZOLFBGNMCGRRKG	InChI=1S/C13H20O2/c14-12-5-1-10(2-6-12)9-11-3-7-13(15)8-4-11/h10-11H,1-9H2	Cyclohexanone, 4,4''-methylenebis-	C1CC(=O)CCC1CC2CCC(=O)CC2	1.60000002	13811886	PubChem:(13811886)	2	191.1428985595703	41.071	166_doliocarpus-ecotype-pos-sirius_211	211
402	1	1	2	2	0.09394356668928201	-216.55579245452753	0.992964824120603	53.65658096627517	C13H15N3O6S	[M + H]+	ZROPANUUJPXYAB	InChI=1S/C13H15N3O6S/c1-7-11(12(17)15-13(18)14-7)23(19,20)16-9-5-4-8(21-2)6-10(9)22-3/h4-6,16H,1-3H3,(H2,14,15,17,18)	N-(2,4-dimethoxyphenyl)-2,4-dihydroxy-6-methylpyrimidine-5-sulfonamide	CC1=C(C(=O)NC(=O)N1)S(=O)(=O)NC2=C(C=C(C=C2)OC)OC	0.100000001	3244055	PubChem:(3244055);PubMed	66	342.0755615234375	219.675	733_doliocarpus-ecotype-pos-sirius_1178	1178
N/A	2	1	2	2	N/A	-284.0853818146532	0.992964824120603	53.65658096627517	C13H17N3O7S	[M - H2O + H]+	QVQLIMKTMRGOCU	InChI=1S/C13H17N3O7S/c1-9(13(17)18)14-11-3-2-10(16(19)20)8-12(11)24(21,22)15-4-6-23-7-5-15/h2-3,8-9,14H,4-7H2,1H3,(H,17,18)	null	CC(C(=O)O)NC1=C(C=C(C=C1)[N+](=O)[O-])S(=O)(=O)N2CCOCC2	1.10000002	122049475;122049993;122058356	PubChem:(122049475 122049993 122058356)	2	342.0755615234375	219.675	733_doliocarpus-ecotype-pos-sirius_1178	1178
403	1	1	2	2	0.09364207048180923	-61.71701395999221	0.9999999999999999	65.20274988238513	C6H9N3O	[M + H]+	PJUPNXGVOAWMRS	InChI=1S/C6H9N3O/c1-4-3-6(7)8-9(4)5(2)10/h3H,1-2H3,(H2,7,8)	null	CC1=CC(=NN1C(=O)C)N	0.200000003	12058300	PubChem:(12058300)	2	140.0817413330078	352.322	551_doliocarpus-ecotype-pos-sirius_784	784
N/A	2	1	2	2	N/A	-113.8554445138674	0.9999999999999999	65.20274988238513	C6H11N3O2	[M - H2O + H]+	USJPOKFFORNLJO	InChI=1S/C6H11N3O2/c1-4(7)9-5(8)2-3-6(10)11/h2-3H2,1H3,(H,10,11)(H3,7,8,9)	null	CC(=NC(=N)CCC(=O)O)N	-1.29999995	135201955	PubChem:(135201955)	2	140.0817413330078	352.322	551_doliocarpus-ecotype-pos-sirius_784	784
404	1	1	2	2	0.09359642945278959	-27.852999875637913	0.9999999999999999	38.32987515411226	C5H7N3	[M + H]+	GKVDLTTVBNOGNJ	InChI=1S/C5H7N3/c1-4-7-3-2-5(6)8-4/h2-3H,1H3,(H2,6,7,8)	2-methyl-4-pyrimidinamine	CC1=NC=CC(=N1)N	0.300000012	295763;49758672	PubChem:(295763 49758672);PubMed;PubChem class - bio and metabolites	16777282	110.07123184204102	346.176	433_doliocarpus-ecotype-pos-sirius_573	573
N/A	2	1	2	2	N/A	-102.1265002919926	0.9999999999999999	38.32987515411226	C5H9N3O	[M - H2O + H]+	RQLLCBPTFACWDH	InChI=1S/C5H9N3O/c9-8-2-1-5-3-6-4-7-5/h3-4,8-9H,1-2H2,(H,6,7)	null	C1=C(NC=N1)CCNO	-0.0336295292	54280501	PubChem:(54280501);YMDB Mine;EcoCyc Mine;PubMed;Biocyc:(CPD-21001);KEGG Mine	60129544258	110.07123184204102	346.176	433_doliocarpus-ecotype-pos-sirius_573	573
405	1	1	2	2	0.09327053761001092	-55.598892212497745	0.9999999999999999	75.25403087323377	C6H9N3O	[M + H]+	LUFRABHJXNJTNZ	InChI=1S/C6H9N3O/c1-4-3-6(9-8-4)7-5(2)10/h3H,1-2H3,(H2,7,8,9,10)	N-(5-methyl-1H-pyrazol-3-yl)acetamide	CC1=CC(=NN1)NC(=O)C	0.100000001	5246311	PubChem:(5246311);PubChem class - bio and metabolites	16777218	140.08168029785156	421.391	464_doliocarpus-ecotype-pos-sirius_627	627
N/A	2	1	2	2	N/A	-100.13695016630463	0.9999999999999999	75.25403087323377	C6H11N3O2	[M - H2O + H]+	USJPOKFFORNLJO	InChI=1S/C6H11N3O2/c1-4(7)9-5(8)2-3-6(10)11/h2-3H2,1H3,(H,10,11)(H3,7,8,9)	null	CC(=NC(=N)CCC(=O)O)N	-1.29999995	135201955	PubChem:(135201955)	2	140.08168029785156	421.391	464_doliocarpus-ecotype-pos-sirius_627	627
406	1	1	2	2	0.09326018385531454	-7.711876119175112	0.9999999999999999	27.720453025576482	C5H9NO4	[M - H2O + H]+	WHUUTDBJXJRKMK	InChI=1S/C5H9NO4/c6-3(5(9)10)1-2-4(7)8/h3H,1-2,6H2,(H,7,8)(H,9,10)	Glutamat	C(CC(=O)O)C(C(=O)O)N	-1.32391071	611;23327;33032;104813;168158;450555;450602;4525487;4179667;4452358;5128032;5147171;5460297;5460299;5460543;5460544;10582905;12248489;12248490;12248491;12248492;12248499;12248500;12248502;12248503;10942598;10057642;11629711;11701061;14598502;11840951;10351852;10396980;16213329;16213424;16213454;16217561;21575125;42615584;44272391;51037439;51037437;51037438;51037440;46932125;50992608;54431527;5443…	HMDB:(148 3339 60475);PubChem class - food;SuperNatural:(SN00002027 SN00335254);ZINC bio:(ZINC00895124 ZINC01482113);additional;HSDB:(56-86-0);MeSH:(611 23327 33032 104813 4525487 5128032 5147171 5460299 5460544 11840951 14598502);Plantcyc:(D-GLT GLT);PubMed;NORMAN:(NS00008008);COCONUT:(CNP0086235 CNP0191057 CNP0200734);KNApSAcK:(19577);Natural Products:(UNPD80939 UNPD56979 UNPD112821);PubChem:(6…	255847294	130.04983520507812	587.589	723_doliocarpus-ecotype-pos-sirius_1161	1161
N/A	2	1	2	2	N/A	-8.002107351628874	0.9999999999999999	27.720453025576482	C5H7NO3	[M + H]+	ODHCTXKNWHHXJC	InChI=1S/C5H7NO3/c7-4-2-1-3(6-4)5(8)9/h3H,1-2H2,(H,6,7)(H,8,9)	Pidolate	C1CC(=O)NC1C(=O)O	-0.800000012	499;7405;439685;7043982;5289118;10534703;21226158;57536822;71309033;76973407;76973951;101602863;102268616;101958799;102601775;122222193;131698836;134081798	HMDB:(267 805 60262);SuperNatural:(SN00254500 SN00064283 SN00064282 SN00247327);ZINC bio:(ZINC03598262 ZINC03598263);additional;MeSH:(499 7405 439685);Plantcyc:(5-OXOPROLINE);PubMed;NORMAN:(NS00006581);COCONUT:(CNP0086290 CNP0206174);KNApSAcK:(7403);Natural Products:(UNPD42473 UNPD161299 UNPD125310);PubChem:(499 7405 439685 7043982 5289118 10534703 21226158 57536822 71309033 76973407 76973951 101…	121629054	130.04983520507812	587.589	723_doliocarpus-ecotype-pos-sirius_1161	1161
407	1	1	2	2	0.09291550396710505	-28.987216604208193	0.9999999999999999	170.9137929163433	C30H48O4	[M - H2O + H]+	YKOPWPOFWMYZJZ	InChI=1S/C30H48O4/c1-25(2)14-15-30(24(33)34)19(16-25)18-8-9-21-27(5)12-11-22(31)26(3,4)20(27)10-13-28(21,6)29(18,7)17-23(30)32/h8,19-23,31-32H,9-17H2,1-7H3,(H,33,34)	Ambap510-30-5	CC1(CCC2(C(C1)C3=CCC4C5(CCC(C(C5CCC4(C3(CC2O)C)C)(C)C)O)C)C(=O)O)C	6.9000001	73309;476486;3939968;5281335;6453034;6708654;9982265;11248463;16758148;23983726;45358126;66785989;66785990;69050689;73952840;92211493;97049560;97049561;118328213;118410228;122130555;124827990;124827991;124402735;124402737;126752424;126759129;126759130;129316898;129374536;131705735;131801246;138107470;138113455	SuperNatural:(SN00341849 SN00278816 SN00299035 SN00296652 SN00019942 SN00247300 SN00019940 SN00161018 SN00290400 SN00298756 SN00289651 SN00253489 SN00019943 SN00284273 SN00019941);ZINC bio:(ZINC13336620 ZINC13336621 ZINC13336622 ZINC13336623 ZINC38605935);additional;MeSH:(73309 476486 3939968 5281335 6708654 45358126 69050689 118328213 129316898 131801246 138113455);PubMed;NORMAN:(NS00044018);COC…	3991926	455.3517761230469	361.551	31_doliocarpus-ecotype-pos-sirius_42	42
N/A	2	1	2	2	N/A	-34.925466958257935	0.9999999999999999	170.9137929163433	C30H46O3	[M + H]+	SLJTWDNVZKIDAU	InChI=1S/C30H46O3/c1-18(2)19-10-15-30(25(32)33)17-16-28(6)20(24(19)30)8-9-22-27(5)13-12-23(31)26(3,4)21(27)11-14-29(22,28)7/h19-22,24H,1,8-17H2,2-7H3,(H,32,33)	Betunolic Acid	CC(=C)C1CCC2(C1C3CCC4C5(CCC(=O)C(C5CCC4(C3(CC2)C)C)(C)C)C)C(=O)O	7.9000001	122844;289985;4616270;9933683;10095505;13887332;16396570;16401449;24852172;40815250;40815253;45359621;44655529;46397466;50990782;54311751;53316360;57560761;58592448;59549194;58952719;59954600;71966255;89249793;89326199;89339400;122173232;124900784;124900786;124900789;124900791;124909957;124909958;124909960;124909962;130245691;129316895;129380113;131632335;137704516	COCONUT:(CNP0115283 CNP0383517);KNApSAcK:(35253);Natural Products:(UNPD121140 UNPD136358 UNPD135242 UNPD213471);PubChem:(122844 289985 4616270 9933683 10095505 13887332 16396570 16401449 24852172 40815250 40815253 45359621 44655529 46397466 50990782 54311751 53316360 57560761 58592448 59549194 58952719 59954600 71966255 89249793 89326199 89339400 122173232 124900784 124900786 124900789 124900791 …	8593662038	455.3517761230469	361.551	31_doliocarpus-ecotype-pos-sirius_42	42
408	1	1	2	2	0.092803142722419	-150.6962773103868	0.9964824120603015	47.957463439489686	C21H33N3O3	[M + H]+	YECGNFYDXBWAJM	InChI=1S/C21H33N3O3/c1-6-7-12-24(20(27)13-21(3,4)5)15-19(26)22-14-18(25)23-17-10-8-16(2)9-11-17/h8-11H,6-7,12-15H2,1-5H3,(H,22,26)(H,23,25)	N-butyl-3,3-dimethyl-N-[2-[[2-(4-methylanilino)-2-oxoethyl]amino]-2-oxoethyl]butanamide	CCCCN(CC(=O)NCC(=O)NC1=CC=C(C=C1)C)C(=O)CC(C)(C)C	3.20000005	4288727	PubChem:(4288727)	2	376.25909423828125	347.759	1_doliocarpus-ecotype-pos-sirius_1	1
N/A	2	1	2	2	N/A	-205.02749261689965	0.9964824120603015	47.957463439489686	C21H35N3O4	[M - H2O + H]+	QJSIKFGBFWEZRI	InChI=1S/C21H35N3O4/c25-12-10-22-9-7-21(27)23-8-3-13-28-20-6-1-4-18(14-20)15-24-11-2-5-19(16-24)17-26/h1,4,6,14,19,22,25-26H,2-3,5,7-13,15-17H2,(H,23,27)	null	C1CC(CN(C1)CC2=CC(=CC=C2)OCCCNC(=O)CCNCCO)CO	0.300000012	54231674	PubChem:(54231674)	2	376.25909423828125	347.759	1_doliocarpus-ecotype-pos-sirius_1	1
[truncated: 267 more rows]
